# Supplementary material for: Growth deregulation and interaction with host hemocytes contribute to tumor progression in a Drosophila brain tumor model
Source: Proc Natl Acad Sci U S A. 2023 Aug 7;120(33):e2221601120. doi: 10.1073/pnas.2221601120 (PMC10438840; doi:10.1073/pnas.2221601120)
Supplement: Supplementary file 2 — Dataset S01 (XLSX) [file pnas.2221601120.sd01.xlsx]

## Sheet: T0 vs FACS
	baseMean	log2FoldChange	lfcSE	stat	pvalue	padj	ensembl_gene_id	ensembl_gene_symbol
FBgn0031176	1187.7	12.8272	1.25013	10.2608	1.05877e-24	8.10194e-23	FBgn0031176	whe
FBgn0032505	4640.92	11.3456	1.15175	9.85078	6.8016e-23	4.26572e-21	FBgn0032505	CG16826
FBgn0031277	98.2446	10.1934	2.45927	4.14488	3.39991e-05	0.000241205	FBgn0031277	CG13947
FBgn0263763	88.0286	10.0333	1.69924	5.9046	3.53499e-09	5.096e-08	FBgn0263763	CG43680
FBgn0266455	738.496	9.87479	1.29831	7.60589	2.82955e-14	7.82436e-13	FBgn0266455	CG45080
FBgn0053109	151.326	9.84803	1.26237	7.80124	6.13042e-15	1.81041e-13	FBgn0053109	CG33109
FBgn0028583	832.378	9.84699	1.0172	9.68046	3.65065e-22	2.13546e-20	FBgn0028583	lcs
FBgn0003863	69.3818	9.69144	2.80259	3.45803	0.000544141	0.00277708	FBgn0003863	alphaTry
FBgn0085241	124.221	9.56671	1.61767	5.91388	3.34146e-09	4.8515e-08	FBgn0085241	CG34212
FBgn0010357	108.398	9.37144	2.34608	3.99451	6.48291e-05	0.000429616	FBgn0010357	betaTry
FBgn0014865	42.3523	8.97093	1.33424	6.72364	1.77245e-11	3.49519e-10	FBgn0014865	Mtk
FBgn0030999	78.3295	8.90402	1.88867	4.71443	2.42385e-06	2.1829e-05	FBgn0030999	Mur18B
FBgn0040060	71.3439	8.76602	2.29372	3.82174	0.000132513	0.000811011	FBgn0040060	yip7
FBgn0034295	33.2118	8.62571	2.3907	3.60803	0.000308534	0.00169478	FBgn0034295	CG10911
FBgn0250815	64.1723	8.61318	2.44907	3.51693	0.000436574	0.00229948	FBgn0250815	Jon65Aiv
FBgn0035665	57.3064	8.4488	2.18755	3.86222	0.000112362	0.000703243	FBgn0035665	Jon65Aiii
FBgn0033949	23.7055	8.15446	1.32483	6.1551	7.50324e-10	1.19025e-08	FBgn0033949	Had2
FBgn0039471	42.7219	8.02288	2.47766	3.23809	NA	NA	FBgn0039471	CG6295
FBgn0000079	21.4205	7.97445	1.67986	4.74709	2.0636e-06	1.89493e-05	FBgn0000079	Amy-p
FBgn0003961	19.2019	7.8372	1.61533	4.85175	1.22376e-06	1.16233e-05	FBgn0003961	Uro
FBgn0031654	17.8096	7.72512	2.95478	2.61445	0.00893718	0.0305188	FBgn0031654	Jon25Bii
FBgn0016053	17.6207	7.68793	1.43673	5.351	8.74675e-08	1.02823e-06	FBgn0016053	pgc
FBgn0000078	30.8378	7.53595	1.61924	4.654	3.25563e-06	2.86002e-05	FBgn0000078	Amy-d
FBgn0052834	12.961	7.2871	1.70596	4.27155	1.94122e-05	0.000145348	FBgn0052834	CG32834
FBgn0052198	12.4295	7.21487	3.85577	1.87119	0.0613188	0.142815	FBgn0052198	CG32198
FBgn0000278	12.059	7.13441	1.58908	4.48964	7.13443e-06	5.818e-05	FBgn0000278	CecB
FBgn0010388	132.642	6.99251	1.47696	4.7344	2.19705e-06	2.00536e-05	FBgn0010388	Dro
FBgn0033154	104.972	6.87283	1.43779	4.78014	1.75177e-06	1.62701e-05	FBgn0033154	CG1850
FBgn0002570	48.0814	6.75665	3.48553	1.93849	NA	NA	FBgn0002570	Mal-A1
FBgn0004429	32.1693	6.70782	1.25934	5.32646	1.00146e-07	1.16378e-06	FBgn0004429	LysP
FBgn0034296	8.83802	6.68541	1.93371	3.4573	0.000545624	0.00278115	FBgn0034296	CG10912
FBgn0037562	8.34889	6.63393	1.57535	4.21109	2.54145e-05	0.000184829	FBgn0037562	Nazo
FBgn0085466	8.45155	6.62467	1.55287	4.26607	1.9895e-05	0.000148323	FBgn0085466	CG34437
FBgn0038658	43.2482	6.57718	1.28972	5.09968	3.40223e-07	3.58708e-06	FBgn0038658	CG14292
FBgn0034407	182.868	6.56461	1.39448	4.70757	2.50689e-06	2.24936e-05	FBgn0034407	DptB
FBgn0051198	8.05872	6.54455	1.75697	3.7249	0.000195389	0.00114901	FBgn0051198	CG31198
FBgn0034839	15.6135	6.53174	1.46568	4.45647	8.33189e-06	6.68254e-05	FBgn0034839	CG13540
FBgn0020906	27.4229	6.51526	2.51282	2.5928	0.00951971	0.0321211	FBgn0020906	Jon25Bi
FBgn0038718	7.5756	6.49923	3.91379	1.6606	0.0967941	0.203261	FBgn0038718	CG17752
FBgn0034663	7.60828	6.49651	3.9138	1.6599	0.0969348	0.203486	FBgn0034663	CG4363
FBgn0044810	7.38902	6.48962	1.6179	4.01115	6.04248e-05	0.000403507	FBgn0044810	TotX
FBgn0041579	221.62	6.42643	1.12473	5.71374	1.10519e-08	1.47767e-07	FBgn0041579	AttC
FBgn0085360	13.983	6.3863	1.39055	4.59266	4.37642e-06	3.73932e-05	FBgn0085360	CG34331
FBgn0015010	430.608	6.37143	0.549639	11.592	4.52366e-31	6.11549e-29	FBgn0015010	Ag5r
FBgn0019929	6.86745	6.33963	1.57208	4.03263	5.51558e-05	0.00037179	FBgn0019929	Ser7
FBgn0003356	13.2372	6.31809	3.08495	2.04804	0.0405564	0.103644	FBgn0003356	Jon99Cii
FBgn0039342	13.4319	6.3163	1.80938	3.49086	0.000481465	0.00250234	FBgn0039342	CG5107
FBgn0243514	13.2774	6.31487	1.394	4.53003	5.89759e-06	4.88801e-05	FBgn0243514	eater
FBgn0267986	6.75417	6.29809	1.70875	3.6858	0.000227988	0.00130784	FBgn0267986	lncRNA:CR46253
FBgn0034511	6.6805	6.29131	1.6014	3.92862	8.5433e-05	0.00054824	FBgn0034511	GNBP-like3
FBgn0036587	58.8641	6.24248	0.760992	8.20309	2.34291e-16	8.0526e-15	FBgn0036587	CG4950
FBgn0050371	23.123	6.20732	1.18274	5.24827	1.53533e-07	1.71694e-06	FBgn0050371	CG30371
FBgn0040827	67.8615	6.20671	0.709178	8.75198	2.09639e-18	8.61717e-17	FBgn0040827	CG13315
FBgn0262484	46.3987	6.18483	1.82369	3.39138	0.000695416	0.00343948	FBgn0262484	CG43074
FBgn0052268	12.2732	6.17654	1.5403	4.00995	6.07318e-05	0.000405111	FBgn0052268	Drsl6
FBgn0042186	11.5419	6.14288	1.75849	3.49327	0.000477147	0.00248539	FBgn0042186	CG17239
FBgn0002789	5.92673	6.13392	1.61545	3.79704	0.000146432	0.000886387	FBgn0002789	Mp20
FBgn0010425	11.8056	6.1261	1.83211	3.34374	0.000826567	0.00400633	FBgn0010425	epsilonTry
FBgn0034330	5.87627	6.11561	1.65184	3.70229	0.000213661	0.00123614	FBgn0034330	BomS4
FBgn0039452	11.3158	6.09831	1.93156	3.1572	0.00159295	0.00701208	FBgn0039452	CG14245
FBgn0040099	84.6134	6.09805	0.66389	9.18533	4.1027e-20	2.0128e-18	FBgn0040099	lectin-28C
FBgn0031701	82.2889	6.08186	0.662014	9.1869	4.04338e-20	1.99173e-18	FBgn0031701	TotM
FBgn0262563	5.36821	6.02699	1.72533	3.49323	0.000477215	0.00248539	FBgn0262563	CG43103
FBgn0067905	5.51786	5.99599	1.82519	3.28514	0.00101933	0.00479784	FBgn0067905	IM14
FBgn0262794	10.6979	5.98155	1.55933	3.83598	0.000125066	0.000772035	FBgn0262794	CG43175
FBgn0265418	10.7147	5.97458	1.55463	3.84308	0.000121499	0.000752685	FBgn0265418	lncRNA:CR44330
FBgn0031558	5.37364	5.95732	1.78168	3.34366	0.000826817	0.00400633	FBgn0031558	CG16704
FBgn0035455	5.23715	5.91904	1.83172	3.23141	0.00123181	0.00564923	FBgn0035455	CG10862
FBgn0050360	18.0252	5.91054	3.5366	1.67125	0.0946724	0.199665	FBgn0050360	Mal-A6
FBgn0034850	10.2155	5.90576	1.54149	3.83121	0.000127516	0.000785166	FBgn0034850	CG9875
FBgn0004240	218.809	5.86136	1.29453	4.52779	5.96049e-06	4.93006e-05	FBgn0004240	DptA
FBgn0033065	18.2528	5.84401	1.31381	4.44814	8.66177e-06	6.91521e-05	FBgn0033065	Cyp6w1
FBgn0051681	9.11513	5.80057	1.68682	3.43877	0.000584362	0.00294895	FBgn0051681	CG31681
FBgn0034229	4.68037	5.78056	1.75765	3.2888	0.00100616	0.00474676	FBgn0034229	CG4847
FBgn0040735	9.22828	5.7737	1.48582	3.88586	0.000101968	0.000643819	FBgn0040735	BomT2
FBgn0036806	42.7864	5.77054	0.816633	7.06626	1.59168e-12	3.61981e-11	FBgn0036806	Cyp12c1
FBgn0015568	9.21605	5.76959	1.48292	3.8907	9.99568e-05	0.000632108	FBgn0015568	alpha-Est1
FBgn0261628	33.8162	5.75743	0.921115	6.2505	4.09131e-10	6.7269e-09	FBgn0261628	CG42711
FBgn0030041	122.216	5.72538	0.514282	11.1328	8.68976e-29	8.81069e-27	FBgn0030041	CG12116
FBgn0034199	4.43408	5.71627	1.7349	3.29487	0.000984682	0.00466172	FBgn0034199	Gbp1
FBgn0040606	23.7825	5.67439	1.18789	4.77684	1.78069e-06	1.65135e-05	FBgn0040606	CG6503
FBgn0013771	16.0786	5.66731	1.24031	4.56926	4.89461e-06	4.12628e-05	FBgn0013771	Cyp6a9
FBgn0050026	8.56978	5.66157	1.59246	3.55523	0.000377654	0.00202063	FBgn0050026	CG30026
FBgn0034756	8.42014	5.64824	1.48096	3.81391	0.000136787	0.000833812	FBgn0034756	Cyp6d2
FBgn0039311	8.34069	5.64715	1.69153	3.33848	0.000842375	0.00406875	FBgn0039311	CG10513
FBgn0266873	15.7339	5.62712	1.35084	4.16565	3.10473e-05	0.000221816	FBgn0266873	lncRNA:CR45334
FBgn0030926	8.06808	5.61684	1.50312	3.7368	0.000186378	0.00110134	FBgn0030926	psh
FBgn0031560	15.3268	5.61425	1.44505	3.88515	0.000102266	0.000645033	FBgn0031560	CG16713
FBgn0262536	21.8993	5.60691	2.82775	1.98282	0.0473877	0.116829	FBgn0262536	CG43090
FBgn0262608	3.9759	5.58959	2.23641	2.49936	0.0124417	0.0400683	FBgn0262608	CG43134
FBgn0004649	130.596	5.5649	0.622356	8.94167	3.83316e-19	1.71463e-17	FBgn0004649	yl
FBgn0040733	22.5724	5.55122	1.12751	4.92343	8.50423e-07	8.35792e-06	FBgn0040733	BomS6
FBgn0034317	4.03294	5.54785	2.44104	2.27274	0.023042	0.066199	FBgn0034317	CG14499
FBgn0034200	29.2529	5.54309	0.924557	5.99541	2.02978e-09	3.03022e-08	FBgn0034200	Gbp2
FBgn0000277	29.9487	5.53165	1.05553	5.24066	1.60005e-07	1.78277e-06	FBgn0000277	CecA2
FBgn0259896	153.041	5.5002	0.534282	10.2946	7.45476e-25	5.81424e-23	FBgn0259896	NimC1
FBgn0034329	7.30368	5.47137	1.5184	3.60338	0.000314105	0.00172382	FBgn0034329	BomS1
FBgn0054054	3.78954	5.46867	1.84816	2.95897	0.00308665	0.0123052	FBgn0054054	CG34054
FBgn0031561	47.8837	5.46464	0.769739	7.09934	1.25353e-12	2.89406e-11	FBgn0031561	IM33
FBgn0034331	20.5323	5.46166	1.08347	5.04089	4.63384e-07	4.76181e-06	FBgn0034331	BomBc2
FBgn0040251	292.243	5.45976	0.505722	10.796	3.59629e-27	3.28993e-25	FBgn0040251	Ugt302K1
FBgn0004045	225.951	5.45405	1.02504	5.32081	1.03309e-07	1.19939e-06	FBgn0004045	Yp1
FBgn0287423	157.411	5.42781	0.559295	9.70473	2.87841e-22	1.70008e-20	FBgn0287423	Nplp2
FBgn0044812	92.2359	5.42386	0.557897	9.72197	2.43022e-22	1.44275e-20	FBgn0044812	TotC
FBgn0052274	3.72845	5.41899	2.07059	2.61712	0.00886763	0.0303239	FBgn0052274	Drsl1
FBgn0054003	7.13994	5.40124	1.52557	3.54046	0.000399423	0.00212032	FBgn0054003	NimB3
FBgn0050431	3.45953	5.38479	1.89174	2.84647	0.00442071	0.0168452	FBgn0050431	CG30431
FBgn0032422	27.1004	5.37562	1.12035	4.79815	1.60135e-06	1.493e-05	FBgn0032422	atilla
FBgn0032287	3.48505	5.37055	1.85658	2.89271	0.00381934	0.0148324	FBgn0032287	CG6415
FBgn0051778	7.04605	5.34655	1.67257	3.19662	0.0013905	0.00627299	FBgn0051778	CG31778
FBgn0031406	3.30757	5.33085	2.27838	2.33976	0.0192963	0.0572629	FBgn0031406	Send1
FBgn0004959	3.39071	5.32424	1.8908	2.81587	0.00486452	0.0182393	FBgn0004959	phm
FBgn0034512	74.2261	5.31209	0.600439	8.84701	8.9895e-19	3.81098e-17	FBgn0034512	CG18067
FBgn0038878	99.2174	5.30423	0.65665	8.07771	6.5995e-16	2.17017e-14	FBgn0038878	CG3301
FBgn0030040	57.4738	5.29939	0.930661	5.69423	1.23934e-08	1.64438e-07	FBgn0030040	CG15347
FBgn0029828	6.76548	5.29371	1.63271	3.24227	0.0011858	0.00546085	FBgn0029828	CG6067
FBgn0052984	29.9518	5.26217	0.879616	5.98235	2.19947e-09	3.26354e-08	FBgn0052984	CG32984
FBgn0264776	6.5536	5.26076	1.60249	3.28286	0.00102761	0.00483113	FBgn0264776	CG44014
FBgn0011761	140.13	5.25491	0.641869	8.18689	2.68065e-16	9.08509e-15	FBgn0011761	dhd
FBgn0041194	29.2419	5.24782	0.83826	6.26037	3.84055e-10	6.35754e-09	FBgn0041194	Prat2
FBgn0085361	3.18772	5.22001	1.94015	2.69052	0.00713417	0.025189	FBgn0085361	CG34332
FBgn0030817	23.0599	5.2098	1.15623	4.50585	6.61074e-06	5.43466e-05	FBgn0030817	CG4991
FBgn0028963	6.10605	5.15497	1.62108	3.17997	0.0014729	0.0065796	FBgn0028963	Or49b
FBgn0264991	39.199	5.15497	0.848902	6.07251	1.25927e-09	1.93453e-08	FBgn0264991	CG44142
FBgn0028543	98.6456	5.14754	0.542647	9.48597	2.40139e-21	1.31021e-19	FBgn0028543	NimB2
FBgn0000276	39.3824	5.14503	0.929067	5.53785	3.06214e-08	3.85285e-07	FBgn0000276	CecA1
FBgn0038914	2.99304	5.12858	2.03439	2.52094	0.0117041	0.0381038	FBgn0038914	fit
FBgn0028396	189.648	5.12291	0.393731	13.0112	1.05692e-38	2.3381e-36	FBgn0028396	TotA
FBgn0033296	10.4591	5.10753	3.87221	1.31902	0.187162	0.332436	FBgn0033296	Mal-A7
FBgn0040260	5.84965	5.10027	1.66737	3.05887	0.0022217	0.00930374	FBgn0040260	Ugt37D1
FBgn0032049	25.6069	5.0784	2.61861	1.93935	0.052459	0.126515	FBgn0032049	Bace
FBgn0037764	2.8987	5.072	2.02131	2.50927	0.0120981	0.0392005	FBgn0037764	CG9459
FBgn0032472	9.90921	5.00474	1.33544	3.74763	0.00017851	0.0010569	FBgn0032472	CG9928
FBgn0039800	39.5508	4.99951	0.919899	5.43484	5.48449e-08	6.64639e-07	FBgn0039800	Npc2g
FBgn0086661	10.1384	4.98259	3.51194	1.41876	0.15597	0.290649	FBgn0086661	snoRNA:Psi28S-2566
FBgn0263762	24.5097	4.97539	1.0469	4.75251	2.0091e-06	1.85047e-05	FBgn0263762	CG43679
FBgn0040503	2.70345	4.96541	2.58708	1.91931	0.0549452	0.131185	FBgn0040503	CG7763
FBgn0039474	5.38206	4.9617	2.25221	2.20304	0.0275921	0.0765828	FBgn0039474	CG6283
FBgn0038795	2.55265	4.95598	2.10387	2.35564	0.0184906	0.055195	FBgn0038795	CG4335
FBgn0028936	67.0011	4.92462	0.603922	8.15441	3.50902e-16	1.17292e-14	FBgn0028936	NimB5
FBgn0053092	2.60195	4.92384	2.08874	2.35733	0.018407	0.0549859	FBgn0053092	P5CDh2
FBgn0032913	5.19787	4.9222	1.78892	2.75149	0.00593241	0.0215784	FBgn0032913	CG9259
FBgn0046878	5.11545	4.90986	1.6831	2.91714	0.00353253	0.0138691	FBgn0046878	Obp83cd
FBgn0043575	27.2373	4.89562	2.0139	2.43091	0.0150608	0.0466746	FBgn0043575	PGRP-SC2
FBgn0040262	18.5872	4.88751	1.16742	4.18659	2.83176e-05	0.000203629	FBgn0040262	Ugt37C2
FBgn0026315	65.7275	4.88494	0.613251	7.96565	1.6436e-15	5.16735e-14	FBgn0026315	Ugt35A1
FBgn0265664	31.5709	4.85204	0.943447	5.14288	2.70555e-07	2.89775e-06	FBgn0265664	lncRNA:CR44471
FBgn0040653	27.0428	4.84377	0.976484	4.96042	7.0342e-07	6.99797e-06	FBgn0040653	IM4
FBgn0012042	89.2879	4.8407	0.822954	5.8821	4.05097e-09	5.77821e-08	FBgn0012042	AttA
FBgn0053223	2.45715	4.83778	2.61076	1.85302	0.06388	0.147426	FBgn0053223	CG33223
FBgn0050267	4.98657	4.83536	1.72471	2.80357	0.00505397	0.0188683	FBgn0050267	asRNA:CR30267
FBgn0031613	2.44942	4.83211	2.12611	2.27274	0.0230418	0.066199	FBgn0031613	HP6
FBgn0027929	13.5212	4.82437	1.10102	4.38173	1.17742e-05	9.21859e-05	FBgn0027929	NimB1
FBgn0037228	49.062	4.82316	0.647106	7.45343	9.09431e-14	2.38986e-12	FBgn0037228	CG1092
FBgn0051871	26.7074	4.82169	0.867614	5.55741	2.73806e-08	3.47021e-07	FBgn0051871	CG31871
FBgn0042187	2.31409	4.8108	2.60048	1.84997	0.0643185	0.148325	FBgn0042187	CG17234
FBgn0034480	8.6588	4.79162	1.39366	3.43814	0.000585716	0.00295456	FBgn0034480	CG16898
FBgn0262481	2.38118	4.79134	2.25939	2.12064	0.0339523	0.0901152	FBgn0262481	CG43071
FBgn0036833	21.493	4.78391	2.47137	1.93573	0.0529002	0.127453	FBgn0036833	CG3819
FBgn0063499	2.24585	4.76384	2.74179	1.73749	0.0823	0.179355	FBgn0063499	GstE10
FBgn0061196	2.33072	4.74043	2.23077	2.12502	0.0335854	0.0893187	FBgn0061196	CG15468
FBgn0038252	12.9669	4.73187	1.20964	3.91179	9.1613e-05	0.000582979	FBgn0038252	BigH1
FBgn0259223	2.27079	4.73077	2.65469	1.78204	0.0747426	0.166721	FBgn0259223	CG42323
FBgn0040582	4.39053	4.72694	1.82718	2.58702	0.00968112	0.0325657	FBgn0040582	BomBc3
FBgn0035933	4.53511	4.71891	2.10155	2.24544	0.0247398	0.0700509	FBgn0035933	CG13309
FBgn0032536	4.53786	4.7161	1.704	2.76767	0.00564593	0.0206599	FBgn0032536	Ance-3
FBgn0052483	122.609	4.70824	0.762829	6.17208	6.73954e-10	1.07471e-08	FBgn0052483	CG32483
FBgn0267073	137.654	4.70382	0.474952	9.90377	4.0086e-23	2.62218e-21	FBgn0267073	lncRNA:CR45517
FBgn0266139	4.42761	4.70041	1.66783	2.81829	0.00482807	0.0181586	FBgn0266139	lncRNA:CR44845
FBgn0039343	4.52679	4.69788	1.90985	2.45981	0.013901	0.0438062	FBgn0039343	CG5111
FBgn0043783	8.23947	4.69463	1.34954	3.47868	0.000503883	0.00259778	FBgn0043783	CG32444
FBgn0010042	20.7188	4.69351	0.927072	5.06273	4.13304e-07	4.28336e-06	FBgn0010042	GstD6
FBgn0039628	8.26714	4.69031	1.53877	3.04809	0.00230298	0.00960589	FBgn0039628	CG11841
FBgn0051326	20.3124	4.68386	0.925685	5.05988	4.19512e-07	4.34031e-06	FBgn0051326	CG31326
FBgn0050411	2.17876	4.67792	2.15485	2.17088	0.0299404	0.0816598	FBgn0050411	CG30411
FBgn0025827	4.42587	4.66562	2.15361	2.16641	0.0302795	0.0822712	FBgn0025827	CG6421
FBgn0015300	50.9654	4.66205	0.918399	5.07629	3.84886e-07	4.01621e-06	FBgn0015300	Ssl
FBgn0029507	158.166	4.65522	0.680902	6.83685	8.09548e-12	1.65821e-10	FBgn0029507	Tsp42Ed
FBgn0031523	2.11883	4.65415	2.25882	2.06044	0.0393567	0.101237	FBgn0031523	CG15408
FBgn0261989	66.5534	4.65162	0.669492	6.94799	3.70535e-12	8.07938e-11	FBgn0261989	CG42807
FBgn0040259	597.263	4.63816	0.433278	10.7048	9.66257e-27	8.51917e-25	FBgn0040259	Ugt302C1
FBgn0262881	4.16571	4.63462	1.76421	2.62703	0.00861338	0.0295542	FBgn0262881	CG43236
FBgn0003965	8.10131	4.63172	1.47747	3.1349	0.00171911	0.00747015	FBgn0003965	v
FBgn0038530	31.6168	4.62592	0.851319	5.43382	5.51599e-08	6.67128e-07	FBgn0038530	AttD
FBgn0000406	57.4192	4.61819	0.696726	6.62842	3.3931e-11	6.48099e-10	FBgn0000406	Cyt-b5-r
FBgn0005391	278.52	4.6047	0.914251	5.03658	4.7392e-07	4.86187e-06	FBgn0005391	Yp2
FBgn0052475	2.03454	4.59718	2.2112	2.07904	0.0376134	NA	FBgn0052475	mthl8
FBgn0264956	2.04228	4.57737	2.3426	1.95397	0.0507047	NA	FBgn0264956	lncRNA:CR44125
FBgn0035791	7.61601	4.57286	1.47652	3.09705	0.00195455	0.00834714	FBgn0035791	CG8539
FBgn0085195	33.6326	4.57108	0.857977	5.32774	9.94408e-08	1.15669e-06	FBgn0085195	CG34166
FBgn0030310	22.3554	4.55644	0.919965	4.95284	7.3137e-07	7.25231e-06	FBgn0030310	PGRP-SA
FBgn0030157	11.3895	4.55198	1.22651	3.71132	0.000206178	0.00120084	FBgn0030157	CG1468
FBgn0001208	14.9231	4.54784	1.02411	4.44077	8.96381e-06	7.13776e-05	FBgn0001208	Hn
FBgn0034139	14.7345	4.54267	0.998325	4.55029	5.35708e-06	4.48587e-05	FBgn0034139	CG4927
FBgn0283545	14.8313	4.51926	1.21637	3.71537	0.000202904	0.00118461	FBgn0283545	vilya
FBgn0040736	36.1223	4.51085	0.771686	5.84544	5.05218e-09	7.12282e-08	FBgn0040736	BomS3
FBgn0030918	4.01931	4.50887	1.82035	2.47693	0.0132518	0.0421594	FBgn0030918	CG15056
FBgn0054043	7.3779	4.49875	1.50466	2.98988	0.00279088	0.0113151	FBgn0054043	CG34043
FBgn0003357	13.7778	4.48602	3.18549	1.40827	0.159052	0.295087	FBgn0003357	Jon99Ciii
FBgn0083030	3.8357	4.46981	1.74331	2.56398	0.010348	0.0343628	FBgn0083030	snoRNA:Psi18S-525i
FBgn0036262	181.831	4.44805	0.426652	10.4255	1.89743e-25	1.5494e-23	FBgn0036262	CG6910
FBgn0033979	20.639	4.43142	1.13616	3.90033	9.60605e-05	0.000609368	FBgn0033979	Cyp6a19
FBgn0041180	1018.03	4.41397	0.413467	10.6755	1.32554e-26	1.15199e-24	FBgn0041180	Tep4
FBgn0040398	149.181	4.40937	0.612149	7.2031	5.88602e-13	1.40422e-11	FBgn0040398	CG14629
FBgn0036834	52.9206	4.39415	0.703528	6.24588	4.21432e-10	6.91045e-09	FBgn0036834	CG6836
FBgn0038450	16.6733	4.39414	0.886877	4.95462	7.247e-07	7.19203e-06	FBgn0038450	CG17560
FBgn0050148	3.55513	4.39258	1.7577	2.49905	0.0124528	0.0400935	FBgn0050148	CG30148
FBgn0028542	33.3142	4.3904	0.686146	6.39863	1.5678e-10	2.70958e-09	FBgn0028542	NimB4
FBgn0029167	426.762	4.38031	0.397188	11.0283	2.7908e-28	2.71645e-26	FBgn0029167	Hml
FBgn0053508	81.7678	4.37273	0.899563	4.86095	1.16825e-06	1.11221e-05	FBgn0053508	ppk13
FBgn0031563	1.68791	4.36646	2.76704	1.57802	0.11456	NA	FBgn0031563	CG10031
FBgn0065032	6.89812	4.35393	1.51567	2.8726	0.00407103	0.0156797	FBgn0065032	Arpc3B
FBgn0029769	16.0499	4.34549	1.06383	4.08475	4.41251e-05	0.000304348	FBgn0029769	frma
FBgn0039682	38.9455	4.3425	0.665079	6.5293	6.60776e-11	1.20897e-09	FBgn0039682	Obp99c
FBgn0039801	3.36103	4.33919	1.86148	2.33105	0.019751	0.0584128	FBgn0039801	Npc2h
FBgn0002569	3.53504	4.33285	2.67426	1.6202	0.105188	0.21637	FBgn0002569	Mal-A2
FBgn0024293	44.7887	4.33235	0.677597	6.39371	1.61912e-10	2.7943e-09	FBgn0024293	Spn43Ab
FBgn0029147	167.743	4.30743	0.378026	11.3945	4.45145e-30	5.15817e-28	FBgn0029147	NtR
FBgn0037547	18.4034	4.29886	1.01074	4.25319	2.10746e-05	0.000156065	FBgn0037547	CG7910
FBgn0010019	595.563	4.29782	0.501097	8.57681	9.75412e-18	3.77957e-16	FBgn0010019	Cyp4g1
FBgn0034198	6.3103	4.29189	1.51885	2.82574	0.00471711	0.0178073	FBgn0034198	CG11400
FBgn0037146	46.4092	4.28306	0.54874	7.80526	5.93812e-15	1.76648e-13	FBgn0037146	CG7470
FBgn0051279	55.6218	4.28199	0.658548	6.50217	7.91707e-11	1.42918e-09	FBgn0051279	CG31279
FBgn0003655	18.4626	4.26692	1.08658	3.92694	8.60347e-05	0.000551229	FBgn0003655	swa
FBgn0033320	9.12887	4.25542	1.30644	3.25727	0.0011249	0.00521395	FBgn0033320	CG8586
FBgn0037762	9.08484	4.24765	1.27921	3.32054	0.000898445	0.00431218	FBgn0037762	eloF
FBgn0039787	3.25607	4.24313	2.00187	2.11959	0.0340408	0.0902145	FBgn0039787	CG9702
FBgn0266850	8.85937	4.23393	1.26947	3.3352	0.000852368	0.00411375	FBgn0266850	lncRNA:CR45311
FBgn0040732	35.4568	4.22855	0.701034	6.03188	1.62064e-09	2.45864e-08	FBgn0040732	CG16926
FBgn0259715	60.2701	4.22471	0.527245	8.0128	1.12128e-15	3.56205e-14	FBgn0259715	CG42369
FBgn0027563	9.48515	4.21231	1.3905	3.02936	0.00245073	0.0101284	FBgn0027563	CG9631
FBgn0085282	1.52706	4.21095	2.47981	1.6981	0.0894897	NA	FBgn0085282	CG34253
FBgn0033820	136.443	4.19571	1.28383	3.26811	0.00108267	0.00505289	FBgn0033820	CG4716
FBgn0033321	5.81945	4.18747	1.50162	2.78864	0.00529296	0.0195981	FBgn0033321	CG8738
FBgn0263235	3.19614	4.17814	2.72317	1.53429	0.124958	0.245969	FBgn0263235	Phae2
FBgn0036891	34.3331	4.17608	0.643321	6.49144	8.50221e-11	1.52801e-09	FBgn0036891	CG9372
FBgn0010043	3.20503	4.17377	2.00489	2.0818	0.0373606	0.0969431	FBgn0010043	GstD7
FBgn0016675	1.48492	4.17128	2.57173	1.62198	0.104808	NA	FBgn0016675	Lectin-galC1
FBgn0051974	48.2028	4.1578	0.690329	6.02292	1.71297e-09	2.58903e-08	FBgn0051974	CG31974
FBgn0038449	3.04534	4.14287	1.83718	2.25501	0.0241326	0.0686512	FBgn0038449	CG17562
FBgn0032382	145.091	4.14272	0.613648	6.75097	1.4686e-11	2.93141e-10	FBgn0032382	Mal-B2
FBgn0053926	11.2334	4.1419	1.11575	3.71223	0.00020544	0.00119712	FBgn0053926	CG33926
FBgn0265643	1.45882	4.14013	2.48103	1.66872	0.0951736	NA	FBgn0265643	lncRNA:CR44450
FBgn0014469	17.2666	4.12458	0.916998	4.49791	6.86238e-06	5.61874e-05	FBgn0014469	Cyp4e2
FBgn0265427	2.98715	4.12136	1.85131	2.22619	0.0260015	0.0729276	FBgn0265427	lncRNA:CR44339
FBgn0030367	3.11243	4.11512	2.03422	2.02295	0.0430784	0.108584	FBgn0030367	Cyp311a1
FBgn0002939	1.40894	4.11298	2.98789	1.37655	0.168651	NA	FBgn0002939	ninaD
FBgn0000592	60.6749	4.10111	0.590944	6.93993	3.92285e-12	8.50274e-11	FBgn0000592	Est-6
FBgn0025583	45.1259	4.09836	1.97323	2.07698	0.0378035	0.0978629	FBgn0025583	BomS2
FBgn0038353	27.3425	4.07634	0.930819	4.3793	1.19059e-05	9.31568e-05	FBgn0038353	CG5399
FBgn0010041	87.774	4.0752	0.655286	6.21897	5.00425e-10	8.15083e-09	FBgn0010041	GstD5
FBgn0033705	15.9369	4.07504	1.48461	2.74485	NA	NA	FBgn0033705	CG13168
FBgn0033312	5.37675	4.03654	1.69513	2.38127	0.0172533	0.0520859	FBgn0033312	CG8642
FBgn0043791	13.501	4.03417	1.0903	3.70004	0.000215564	0.00124499	FBgn0043791	phu
FBgn0266405	18.311	4.02437	1.12415	3.57994	0.000343674	0.0018659	FBgn0266405	CG45045
FBgn0028430	2.84279	4.021	1.89451	2.12244	0.0338004	0.0897926	FBgn0028430	He
FBgn0011279	60.4005	4.01659	0.713016	5.63324	1.76854e-08	2.28427e-07	FBgn0011279	Obp69a
FBgn0260396	2.69915	3.9899	2.23591	1.78447	0.074348	0.166125	FBgn0260396	CG42521
FBgn0043578	25.7563	3.98925	1.08592	3.67362	0.000239137	0.00135898	FBgn0043578	PGRP-SB1
FBgn0033775	23.2638	3.97905	0.876009	4.54224	5.5659e-06	4.64583e-05	FBgn0033775	Cyp9h1
FBgn0287234	5.04674	3.96163	1.62577	2.43677	0.014819	0.046125	FBgn0287234	slf
FBgn0035154	29.9697	3.96	0.817995	4.84111	1.29115e-06	1.22348e-05	FBgn0035154	hiro
FBgn0033788	9.98078	3.95817	1.62481	2.43609	0.014847	0.0461718	FBgn0033788	CG13323
FBgn0027560	228.385	3.95214	0.398632	9.91426	3.60933e-23	2.37377e-21	FBgn0027560	Tps1
FBgn0015033	7.37387	3.93746	1.34153	2.93504	0.00333504	0.013217	FBgn0015033	Cyp4d8
FBgn0266303	2.78127	3.93423	2.19487	1.79247	0.0730584	0.163853	FBgn0266303	asRNA:CR44968
FBgn0031389	24.8466	3.93286	0.794489	4.95017	7.41488e-07	7.34665e-06	FBgn0031389	CG4259
FBgn0013704	10.0967	3.9283	1.12935	3.47837	0.000504469	0.00259969	FBgn0013704	mt:tRNA:Arg-TCG
FBgn0035623	57.765	3.92167	0.659447	5.94692	2.73242e-09	4.01029e-08	FBgn0035623	mthl2
FBgn0058006	24.79	3.92163	0.877155	4.47085	7.79092e-06	6.31106e-05	FBgn0058006	CG40006
FBgn0004047	515.587	3.90821	0.437385	8.9354	4.05697e-19	1.8081e-17	FBgn0004047	Yp3
FBgn0052625	607.765	3.90468	0.51628	7.56312	3.93517e-14	1.07112e-12	FBgn0052625	CG32625
FBgn0030828	9.48024	3.89277	1.26436	3.07884	0.00207806	0.00880353	FBgn0030828	CG5162
FBgn0031737	48.0106	3.89262	0.720512	5.40258	6.56903e-08	7.82049e-07	FBgn0031737	obst-E
FBgn0000427	11.556	3.88973	3.40087	1.14374	NA	NA	FBgn0000427	dec-1
FBgn0053460	2.55391	3.88898	1.92338	2.02195	0.0431814	0.108731	FBgn0053460	CG33460
FBgn0039376	2.53786	3.88736	1.93248	2.01159	0.0442634	0.110859	FBgn0039376	CG14354
FBgn0040496	9.4994	3.88371	1.38082	2.81261	0.00491411	0.0184016	FBgn0040496	CG17104
FBgn0030334	60.9857	3.88191	0.559371	6.93977	3.92746e-12	8.50274e-11	FBgn0030334	Karl
FBgn0040256	9.58802	3.86577	1.14331	3.3812	0.000721702	0.00354929	FBgn0040256	Ugt35C1
FBgn0035583	2.60322	3.86474	2.3461	1.6473	0.0994959	0.207609	FBgn0035583	CG13704
FBgn0261987	65.902	3.86158	0.674822	5.72236	1.05053e-08	1.41079e-07	FBgn0261987	Pxt
FBgn0031703	12.1425	3.85657	1.04991	3.67324	0.000239495	0.00136038	FBgn0031703	CG12512
FBgn0039755	11.6639	3.85049	1.11599	3.4503	0.000559974	0.00284714	FBgn0039755	CG15531
FBgn0031805	13.547	3.84588	1.16664	3.29656	0.000978765	0.00463913	FBgn0031805	Nepl4
FBgn0034477	6.93222	3.82911	1.27127	3.01204	0.00259498	0.0106343	FBgn0034477	CG13872
FBgn0029172	55.7864	3.82796	0.538509	7.10845	1.17353e-12	2.71968e-11	FBgn0029172	Fad2
FBgn0052656	27.4469	3.8164	0.991964	3.84731	0.000119419	0.000741661	FBgn0052656	Muc11A
FBgn0011921	4.48159	3.81252	1.51625	2.51444	0.011922	0.0387228	FBgn0011921	tRNA:iMet-CAT-2-1
FBgn0030438	4.56247	3.81035	2.07438	1.83686	0.066231	0.151681	FBgn0030438	CG15721
FBgn0033128	4.78644	3.80106	1.66171	2.28745	0.0221698	0.064245	FBgn0033128	Tsp42Eg
FBgn0266878	2.53715	3.79037	2.04723	1.85146	0.0641028	0.147912	FBgn0266878	lncRNA:CR45339
FBgn0029589	16.0314	3.78423	1.15499	3.27641	0.00105136	0.00492187	FBgn0029589	CG14810
FBgn0032381	51.2479	3.77807	0.673672	5.60818	2.04464e-08	2.62972e-07	FBgn0032381	Mal-B1
FBgn0051370	4.50485	3.77749	1.64273	2.29952	0.0214755	0.06266	FBgn0051370	CG31370
FBgn0263845	45.3074	3.77674	0.554484	6.81127	9.6741e-12	1.95848e-10	FBgn0263845	lncRNA:CR43706
FBgn0003358	17.8122	3.77156	1.21748	3.09783	0.00194942	0.0083311	FBgn0003358	Jon99Ci
FBgn0039840	2.45068	3.76606	2.38519	1.57894	0.11435	0.230424	FBgn0039840	pHCl-2
FBgn0262007	2.41685	3.75956	2.37461	1.58323	0.113368	0.228938	FBgn0262007	CG42825
FBgn0002930	30.8708	3.7587	0.596236	6.30405	2.89973e-10	4.92064e-09	FBgn0002930	nec
FBgn0036024	22.5201	3.75382	1.29883	2.89016	0.00385049	0.0149295	FBgn0036024	CG18180
FBgn0039043	32.8161	3.75313	0.842814	4.45309	8.46428e-06	6.77532e-05	FBgn0039043	CG17121
FBgn0264747	4.43661	3.75302	1.67328	2.24292	0.0249023	0.0703964	FBgn0264747	CG44005
FBgn0050289	27.9387	3.7437	1.14603	3.26667	0.00108822	0.00507427	FBgn0050289	CG30289
FBgn0004052	2.45286	3.74062	2.09854	1.78249	0.0746694	0.166637	FBgn0004052	Z600
FBgn0037850	78.475	3.73601	0.510361	7.32033	2.47361e-13	6.19268e-12	FBgn0037850	CG14695
FBgn0033787	17.0336	3.726	1.21192	3.07446	0.00210881	0.00890588	FBgn0033787	CG13321
FBgn0033789	4.32507	3.71771	2.20726	1.68431	0.0921212	0.195541	FBgn0033789	CG13324
FBgn0032230	295.163	3.71628	0.418623	8.87739	6.84499e-19	2.9533e-17	FBgn0032230	lft
FBgn0052499	12.8858	3.71288	1.08135	3.43356	0.00059571	0.003	FBgn0052499	Cda4
FBgn0036875	8.74224	3.71213	1.12692	3.29406	0.000987501	0.00467325	FBgn0036875	CG9449
FBgn0033366	8.66524	3.70969	1.17835	3.14821	0.00164274	0.00720109	FBgn0033366	Ance-4
FBgn0037553	8.51827	3.708	1.31635	2.81687	0.00484937	0.0182064	FBgn0037553	CG18249
FBgn0040837	166.965	3.70692	0.453553	8.17309	3.00602e-16	1.01314e-14	FBgn0040837	CG8620
FBgn0265753	2.36639	3.68765	2.10658	1.75054	0.0800253	0.175562	FBgn0265753	lncRNA:CR44560
FBgn0032068	8.40557	3.68739	1.71729	2.14721	0.0317762	0.0856304	FBgn0032068	LManV
FBgn0266705	2.33474	3.68458	2.08614	1.76622	0.077359	0.171101	FBgn0266705	asRNA:CR45195
FBgn0030425	15.0382	3.68373	0.945299	3.89689	9.74352e-05	0.000617445	FBgn0030425	Nep6
FBgn0265089	14.6497	3.68295	1.15487	3.18905	0.00142741	0.00641193	FBgn0265089	eIF4E3
FBgn0033821	16.436	3.67898	1.09686	3.35411	0.000796209	0.00387964	FBgn0033821	CG10799
FBgn0003507	29.1907	3.67457	0.601635	6.10764	1.01114e-09	1.57246e-08	FBgn0003507	srp
FBgn0032613	10.3101	3.67197	1.2069	3.04249	0.0023463	0.00976984	FBgn0032613	Nepl9
FBgn0033774	27.0535	3.66477	1.16898	3.13501	0.00171847	0.00747003	FBgn0033774	CG12374
FBgn0027584	6.55044	3.65978	1.46888	2.49154	0.0127189	0.0407992	FBgn0027584	CG4757
FBgn0030204	16.5805	3.65939	1.06468	3.43707	0.000588051	0.00296389	FBgn0030204	Or9a
FBgn0033387	14.767	3.65151	0.959146	3.80705	0.000140637	0.000855779	FBgn0033387	CG8008
FBgn0014033	94.5351	3.6201	0.597237	6.06142	1.34925e-09	2.06495e-08	FBgn0014033	Sr-CI
FBgn0053509	36.4377	3.61934	0.848998	4.26307	2.01636e-05	0.000149958	FBgn0053509	CG33509
FBgn0263321	3.9879	3.61859	1.67868	2.15562	0.0311135	0.0841428	FBgn0263321	CG43402
FBgn0037763	7.92755	3.61399	1.14319	3.16131	0.00157059	0.00693626	FBgn0037763	CG16904
FBgn0037906	30.5573	3.61315	0.70349	5.13603	2.80597e-07	2.98952e-06	FBgn0037906	PGRP-LB
FBgn0029791	748.778	3.60995	0.351271	10.2768	8.96183e-25	6.94513e-23	FBgn0029791	AdamTS-B
FBgn0040102	48.094	3.60328	0.490302	7.3491	1.99545e-13	5.04752e-12	FBgn0040102	lectin-24Db
FBgn0263844	77.5733	3.58226	0.541421	6.6164	3.68045e-11	6.99689e-10	FBgn0263844	lncRNA:CR43705
FBgn0264984	14.1709	3.55371	1.09209	3.25403	0.00113778	0.00526967	FBgn0264984	lncRNA:CR44135
FBgn0036872	7.9629	3.5457	1.17028	3.02978	0.00244732	0.0101212	FBgn0036872	CG12519
FBgn0053494	405.837	3.54549	0.49575	7.15178	8.56595e-13	2.02373e-11	FBgn0053494	CG33494
FBgn0263480	2.03812	3.54095	2.44764	1.44668	0.147987	NA	FBgn0263480	snoRNA:Irbp-a
FBgn0037975	35.1632	3.53608	0.82288	4.2972	1.7297e-05	0.00013096	FBgn0037975	CG3397
FBgn0050098	2.0619	3.51106	2.05665	1.70718	0.087789	0.18825	FBgn0050098	CG30098
FBgn0038012	22.9171	3.50117	0.928001	3.77281	0.00016142	0.000965583	FBgn0038012	CG10013
FBgn0039031	5.61772	3.49928	1.50601	2.32354	0.0201503	0.0593986	FBgn0039031	Gbp3
FBgn0035780	5.83779	3.49855	1.4912	2.34613	0.0189695	0.0564447	FBgn0035780	CG18417
FBgn0031937	17.0773	3.47946	0.82567	4.2141	2.50771e-05	0.000182812	FBgn0031937	CG13795
FBgn0029590	6.0001	3.47849	2.00336	1.73633	0.0825059	0.179518	FBgn0029590	CG14811
FBgn0030107	3.75766	3.47734	2.00737	1.73228	0.0832231	0.180785	FBgn0030107	CG15370
FBgn0034761	805.988	3.46535	0.34286	10.1072	5.13313e-24	3.65232e-22	FBgn0034761	CG4250
FBgn0034552	912.167	3.45874	0.302391	11.438	2.70189e-30	3.22293e-28	FBgn0034552	CG17999
FBgn0264721	84.4208	3.45564	0.65557	5.27121	1.3553e-07	1.53395e-06	FBgn0264721	lncRNA:CR43989
FBgn0039058	1.97761	3.45127	2.15403	1.60224	0.109102	NA	FBgn0039058	VhaAC39-2
FBgn0034717	12.4581	3.45086	1.17782	2.92987	0.00339104	0.0133697	FBgn0034717	CG5819
FBgn0033830	7.22845	3.44886	1.30711	2.63853	0.00832655	0.0287239	FBgn0033830	CG10814
FBgn0033978	58.2553	3.44498	0.593804	5.80154	6.57084e-09	9.06433e-08	FBgn0033978	Cyp6a23
FBgn0034394	9.18393	3.44358	1.07576	3.20106	0.00136925	0.0061909	FBgn0034394	CG15096
FBgn0038445	3.7842	3.4419	1.99288	1.7271	0.0841504	0.182278	FBgn0038445	CG14891
FBgn0051288	3.59023	3.43659	1.72909	1.98752	0.0468648	0.115858	FBgn0051288	CG31288
FBgn0266096	9.03187	3.43607	1.14884	2.9909	0.00278161	0.0112926	FBgn0266096	lncRNA:CR44833
FBgn0040365	12.7419	3.4335	0.959482	3.57849	0.000345582	0.00187291	FBgn0040365	CG14628
FBgn0037296	81.3873	3.43277	0.634144	5.41323	6.1899e-08	7.39083e-07	FBgn0037296	Prosbeta2R2
FBgn0053120	5.36312	3.42888	1.50486	2.27855	0.0226941	0.065431	FBgn0053120	CG33120
FBgn0046876	1.8678	3.4283	2.11831	1.61841	0.105574	NA	FBgn0046876	Obp83ef
FBgn0086450	27.3503	3.41939	0.801291	4.26735	1.97808e-05	0.000147562	FBgn0086450	su(r)
FBgn0264912	1.95152	3.41693	2.1027	1.62502	0.104157	NA	FBgn0264912	lncRNA:CR44103
FBgn0015714	367.76	3.41471	0.451965	7.55526	4.1803e-14	1.13278e-12	FBgn0015714	Cyp6a17
FBgn0010385	8.66525	3.4134	1.1962	2.85353	0.00432368	0.0165169	FBgn0010385	Def
FBgn0032660	5.35583	3.40582	1.37225	2.48192	0.0130677	0.0416904	FBgn0032660	elfless
FBgn0001120	10.4799	3.40405	1.11786	3.04514	0.00232571	0.00969072	FBgn0001120	gnu
FBgn0031327	30.6959	3.39959	0.727202	4.67489	2.94113e-06	2.60631e-05	FBgn0031327	CG5397
FBgn0003248	17.7992	3.39386	0.778321	4.36049	1.29771e-05	0.000100324	FBgn0003248	Rh2
FBgn0033731	3.69159	3.39325	2.03562	1.66693	0.0955277	0.201157	FBgn0033731	Cpr49Ah
FBgn0030993	19.3252	3.39165	0.803535	4.22092	2.43313e-05	0.000177908	FBgn0030993	Mec2
FBgn0028381	5.38908	3.38329	1.4291	2.36743	0.017912	0.0537979	FBgn0028381	Decay
FBgn0028939	24.1517	3.37813	0.694007	4.86756	1.12982e-06	1.07901e-05	FBgn0028939	NimC2
FBgn0259683	204.501	3.37384	0.406	8.30994	9.57487e-17	3.38655e-15	FBgn0259683	Ir40a
FBgn0032773	57.1611	3.37249	0.857292	3.93389	8.35832e-05	0.000539213	FBgn0032773	fon
FBgn0029831	20.6809	3.37165	0.854411	3.94617	7.94107e-05	0.000514631	FBgn0029831	CG5966
FBgn0032645	5.12677	3.36817	1.36126	2.4743	0.0133499	0.0423985	FBgn0032645	CG15142
FBgn0035076	90.0768	3.36686	0.431415	7.80423	5.9866e-15	1.77656e-13	FBgn0035076	Ance-5
FBgn0283480	10.5976	3.36629	1.37697	2.44471	0.0144971	0.0453084	FBgn0283480	Alp2
FBgn0052695	8.50401	3.35454	1.16898	2.86962	0.0041096	0.0158083	FBgn0052695	CG32695
FBgn0266212	1.88545	3.35223	2.1817	1.53652	0.12441	NA	FBgn0266212	asRNA:CR44907
FBgn0039030	3.37777	3.34825	1.73947	1.92487	0.0542459	0.129898	FBgn0039030	CG6660
FBgn0263981	25.6585	3.3435	0.697029	4.79679	1.61225e-06	1.50201e-05	FBgn0263981	asRNA:CR43730
FBgn0024984	24.4569	3.34272	0.822293	4.06513	4.80062e-05	0.000327629	FBgn0024984	CG3457
FBgn0267430	15.3098	3.33178	1.09127	3.05312	0.00226475	0.00946914	FBgn0267430	Pzl
FBgn0265651	101.82	3.3263	0.45991	7.23251	4.74146e-13	1.13786e-11	FBgn0265651	lncRNA:CR44458
FBgn0032638	8.51877	3.31471	1.29781	2.55408	0.0106469	0.0351823	FBgn0032638	SPH93
FBgn0032836	18.0326	3.31456	0.995078	3.33096	0.000865476	0.00416709	FBgn0032836	CG10680
FBgn0052368	33.4833	3.31191	0.663391	4.9924	5.96346e-07	6.01637e-06	FBgn0052368	CG32368
FBgn0002868	169.238	3.30326	0.560804	5.89023	3.85652e-09	5.52677e-08	FBgn0002868	MtnA
FBgn0259748	4.9815	3.30244	1.60757	2.05431	0.0399455	0.102319	FBgn0259748	CG42397
FBgn0033926	2941.02	3.30232	0.370309	8.91775	4.75851e-19	2.08262e-17	FBgn0033926	Arc1
FBgn0003137	1902.82	3.30088	0.278957	11.8329	2.6374e-32	3.86617e-30	FBgn0003137	Ppn
FBgn0014000	4.78855	3.3003	1.52126	2.16945	0.0300487	0.0818699	FBgn0014000	Hf
FBgn0267664	3.24129	3.28062	1.86293	1.761	0.078238	0.172543	FBgn0267664	lncRNA:CR46002
FBgn0266687	15.0927	3.27657	0.88482	3.70309	0.000212987	0.00123283	FBgn0266687	lncRNA:CR45177
FBgn0039593	3.18309	3.25169	1.76624	1.84103	0.0656174	0.150664	FBgn0039593	Sid
FBgn0265185	8.42826	3.24846	1.41181	2.30092	0.021396	0.062458	FBgn0265185	CG44250
FBgn0032652	11.0348	3.24545	1.06086	3.05926	0.00221888	0.00929651	FBgn0032652	CG6870
FBgn0039328	81.113	3.24497	0.535464	6.06011	1.36031e-09	2.07925e-08	FBgn0039328	CHKov2
FBgn0030362	414.178	3.23943	0.316388	10.2388	1.32923e-24	1.00452e-22	FBgn0030362	regucalcin
FBgn0265375	79.1732	3.23582	0.553912	5.84176	5.16523e-09	7.25697e-08	FBgn0265375	lncRNA:CR44316
FBgn0283471	6.30172	3.23436	1.26559	2.5556	0.0106004	0.0350609	FBgn0283471	wupA
FBgn0028424	63.775	3.2319	0.495129	6.52738	6.69279e-11	1.22269e-09	FBgn0028424	JhI-26
FBgn0050046	26.2338	3.22437	0.627768	5.13624	2.80286e-07	2.98882e-06	FBgn0050046	CG30046
FBgn0267614	7.8338	3.22375	1.19698	2.69323	0.00707641	0.0250142	FBgn0267614	asRNA:CR45952
FBgn0037579	35.1102	3.22194	0.603249	5.34098	9.24439e-08	1.08463e-06	FBgn0037579	COX7AL
FBgn0266815	1.68081	3.21356	2.17649	1.47649	0.139812	NA	FBgn0266815	lncRNA:CR45277
FBgn0029990	453.854	3.20257	0.54229	5.90564	3.51277e-09	5.06997e-08	FBgn0029990	CG2233
FBgn0283437	61.5733	3.19958	0.719728	4.44553	8.7674e-06	6.99495e-05	FBgn0283437	PPO1
FBgn0031622	4.63255	3.19732	1.78585	1.79037	0.0733951	0.164473	FBgn0031622	CG3251
FBgn0264460	29.7936	3.18896	0.909671	3.50562	0.000455543	0.00238905	FBgn0264460	asRNA:CR43868
FBgn0262104	4.74787	3.17635	1.40714	2.25731	0.0239887	0.0683698	FBgn0262104	CG42857
FBgn0010482	400.883	3.15639	0.397156	7.94748	1.90337e-15	5.9533e-14	FBgn0010482	l(2)01289
FBgn0026077	312.366	3.1521	1.02067	3.08825	0.00201337	0.00855631	FBgn0026077	Gasp
FBgn0038211	8.91879	3.15066	1.23744	2.54612	0.0108929	0.0358684	FBgn0038211	CG9649
FBgn0266200	1.56318	3.14056	2.55711	1.22817	0.219384	NA	FBgn0266200	lncRNA:CR44895
FBgn0083956	94.4019	3.13932	0.394848	7.95072	1.85438e-15	5.815e-14	FBgn0083956	CG34120
FBgn0027348	24.9621	3.1267	0.822519	3.80137	0.000143899	0.000873664	FBgn0027348	bgm
FBgn0034538	68.3042	3.12177	0.417756	7.47272	7.85531e-14	2.06873e-12	FBgn0034538	CG16799
FBgn0033826	2.96947	3.11709	2.33478	1.33507	0.181854	0.325336	FBgn0033826	CG4734
FBgn0034540	390.387	3.11012	0.235495	13.2067	8.02242e-40	1.84167e-37	FBgn0034540	Lrt
FBgn0031449	29.1828	3.10747	0.575079	5.40355	6.5336e-08	7.78593e-07	FBgn0031449	CG31689
FBgn0052115	2.93564	3.10599	2.2795	1.36257	0.173018	0.313633	FBgn0052115	CG32115
FBgn0265800	34.9824	3.10445	0.551812	5.62592	1.84527e-08	2.37833e-07	FBgn0265800	lncRNA:CR44589
FBgn0003015	8.64924	3.10213	1.36001	2.28096	0.022551	0.0651265	FBgn0003015	osk
FBgn0052201	7.6234	3.10145	1.27624	2.43015	0.0150926	0.0467375	FBgn0052201	CG32201
FBgn0027073	33.0671	3.09373	0.639975	4.83414	1.33723e-06	1.26125e-05	FBgn0027073	Ugt49B1
FBgn0028675	69.6467	3.09156	1.66345	1.85852	0.0630956	0.145975	FBgn0028675	Sur
FBgn0031801	8.69933	3.08861	1.19052	2.59433	0.0094775	0.0320224	FBgn0031801	CG9498
FBgn0259229	49.3393	3.07314	0.70424	4.36377	1.2784e-05	9.91347e-05	FBgn0259229	CG42329
FBgn0002962	27.4031	3.07278	0.934269	3.28897	0.00100554	0.00474571	FBgn0002962	nos
FBgn0035091	1047.07	3.07072	0.400783	7.66182	1.83323e-14	5.17515e-13	FBgn0035091	CG3829
FBgn0029987	6.04359	3.06704	1.49289	2.05443	0.0399341	0.102319	FBgn0029987	CG15330
FBgn0015035	4.06087	3.06486	1.94009	1.57975	0.114164	0.2302	FBgn0015035	Cyp4e3
FBgn0020416	76.6464	3.06322	0.41574	7.36811	1.7306e-13	4.42358e-12	FBgn0020416	Idgf1
FBgn0035781	3.0138	3.06286	2.08702	1.46757	0.142221	0.272114	FBgn0035781	CG8560
FBgn0266818	2.8935	3.05993	2.03575	1.5031	0.132814	0.25818	FBgn0266818	lncRNA:CR45280
FBgn0000473	4.28036	3.04752	1.43458	2.12433	0.0336422	0.0894308	FBgn0000473	Cyp6a2
FBgn0266443	24.0955	3.04627	0.895297	3.40252	0.000667663	0.0033157	FBgn0266443	CG45073
FBgn0034741	9.73937	3.0443	0.98783	3.08181	0.00205748	0.00872821	FBgn0034741	CG4269
FBgn0046302	8.53845	3.03917	1.34362	2.26192	0.0237024	0.0677123	FBgn0046302	CG10650
FBgn0039326	5.56911	3.03695	1.53502	1.97845	0.0478783	0.117827	FBgn0039326	CG10562
FBgn0030932	33.5668	3.03041	0.710835	4.26317	2.0155e-05	0.000149958	FBgn0030932	Ggt-1
FBgn0052280	981.959	3.02141	0.370692	8.15072	3.6175e-16	1.20587e-14	FBgn0052280	CG32280
FBgn0034837	4.1748	3.0212	1.83764	1.64406	0.100163	0.208607	FBgn0034837	RpL22-like
FBgn0259682	165.254	3.02036	0.375474	8.04413	8.68621e-16	2.81827e-14	FBgn0259682	Jabba
FBgn0262411	21.1898	3.01554	0.820166	3.67674	0.000236234	0.00134689	FBgn0262411	mir-92a
FBgn0260011	137.372	3.01306	0.44077	6.83591	8.1486e-12	1.66587e-10	FBgn0260011	NimC4
FBgn0031489	91.8739	3.01116	0.573046	5.25465	1.48304e-07	1.66153e-06	FBgn0031489	CG17224
FBgn0038930	5.40937	3.00672	1.32616	2.26725	0.0233752	0.0668719	FBgn0038930	BomT3
FBgn0064237	8.41535	3.00326	1.17002	2.56685	0.0102628	0.0341727	FBgn0064237	Idgf5
FBgn0012037	26.4069	3.00175	0.687639	4.36529	1.26952e-05	9.87614e-05	FBgn0012037	Ance
FBgn0264942	5.50845	2.99239	1.41605	2.11319	0.0345848	0.091354	FBgn0264942	lncRNA:CR44111
FBgn0039612	23.3338	2.99209	0.669619	4.46834	7.88273e-06	6.37862e-05	FBgn0039612	Nepl19
FBgn0262102	20.2932	2.98911	0.752352	3.97303	7.09651e-05	0.000466468	FBgn0262102	CG42855
FBgn0033725	20.3033	2.98681	0.940499	3.17578	0.00149437	0.00665275	FBgn0033725	Cpr49Ac
FBgn0029994	4.08293	2.98353	1.67781	1.77823	0.0753662	0.167791	FBgn0029994	Ldsdh1
FBgn0031343	4.25413	2.97877	1.57858	1.887	0.0591606	0.138657	FBgn0031343	CG18131
FBgn0024251	8.1262	2.97532	1.22794	2.42302	0.0153919	0.0474469	FBgn0024251	bbx
FBgn0039201	108.522	2.97347	0.622158	4.77929	1.75914e-06	1.63261e-05	FBgn0039201	CG13617
FBgn0000489	201.081	2.96572	0.384035	7.72253	1.14044e-14	3.30374e-13	FBgn0000489	Pka-C3
FBgn0037548	244.444	2.96167	0.503739	5.87937	4.11823e-09	5.86727e-08	FBgn0037548	CG7900
FBgn0035132	3218.85	2.95671	0.327244	9.03518	1.63735e-19	7.60367e-18	FBgn0035132	mthl10
FBgn0032914	4.18487	2.95471	1.672	1.76717	0.0771995	0.170841	FBgn0032914	CG14397
FBgn0033041	3.93199	2.94792	1.53388	1.92187	0.0546218	0.130541	FBgn0033041	Or42a
FBgn0267408	49.5138	2.9418	0.493621	5.95963	2.52805e-09	3.72382e-08	FBgn0267408	AOX1
FBgn0266044	21.2312	2.93955	0.764007	3.84754	0.000119311	0.000741396	FBgn0266044	lncRNA:CR44809
FBgn0034479	10.6277	2.93392	0.982007	2.98768	0.00281102	0.0113804	FBgn0034479	CG8654
FBgn0266448	1.35028	2.93161	2.63537	1.11241	0.265962	NA	FBgn0266448	CG45078
FBgn0032192	89.5047	2.92705	0.628354	4.65829	3.18853e-06	2.80715e-05	FBgn0032192	CG5731
FBgn0026754	3.95751	2.92569	1.46848	1.99233	0.0463354	0.114843	FBgn0026754	Ugt37C1
FBgn0000359	1.36806	2.92462	2.74038	1.06723	0.285868	NA	FBgn0000359	Cp36
FBgn0020445	224.708	2.92162	0.438565	6.66179	2.70521e-11	5.24113e-10	FBgn0020445	E23
FBgn0034605	15.2047	2.9177	0.871951	3.34618	0.000819344	0.00397328	FBgn0034605	Ugt49C1
FBgn0033982	2.7514	2.91485	1.80147	1.61804	0.105655	0.217182	FBgn0033982	Cyp317a1
FBgn0023549	18.6462	2.91217	0.863487	3.37257	0.0007447	0.00365206	FBgn0023549	Mct1
FBgn0262606	2.59674	2.90836	2.33299	1.24663	0.212535	0.364881	FBgn0262606	lncRNA:CR43132
FBgn0004784	5.4424	2.90369	1.49031	1.94838	0.0513691	0.124528	FBgn0004784	inaC
FBgn0032084	2.56291	2.90126	2.3182	1.25151	0.210747	0.362601	FBgn0032084	CG13101
FBgn0263975	44.6094	2.90041	0.504549	5.74852	9.00292e-09	1.21709e-07	FBgn0263975	CR43727
FBgn0053504	4.12712	2.89742	1.60382	1.80657	0.0708293	0.159871	FBgn0053504	snRNA:U7
FBgn0035186	7.73517	2.88139	1.10542	2.60661	0.0091443	0.03113	FBgn0035186	CG13912
FBgn0037819	8.82601	2.87871	0.97302	2.95853	0.00309112	0.0123149	FBgn0037819	CG14688
FBgn0032069	11.2304	2.8755	1.52067	1.89094	0.0586325	0.137692	FBgn0032069	LManVI
FBgn0037974	46.2853	2.87308	0.554189	5.18429	2.16836e-07	2.37039e-06	FBgn0037974	CG12224
FBgn0286833	115.791	2.86682	0.387462	7.39897	1.37243e-13	3.56042e-12	FBgn0286833	CG46387
FBgn0029728	562.049	2.86086	0.857474	3.33638	0.000848766	0.00409799	FBgn0029728	CG2861
FBgn0261529	3.79391	2.85982	1.79847	1.59014	0.111803	0.226528	FBgn0261529	ms(2)34Fe
FBgn0262944	11.3946	2.85779	1.04888	2.72461	0.00643766	0.0230917	FBgn0262944	lncRNA:CR43263
FBgn0031860	2.40322	2.85315	1.97247	1.44648	0.148041	0.279649	FBgn0031860	CG11236
FBgn0035626	353.472	2.84639	0.887273	3.20802	0.00133651	0.00605861	FBgn0035626	lin-28
FBgn0266258	29.6922	2.84085	0.725954	3.91327	9.10552e-05	0.00058034	FBgn0266258	lncRNA:CR44953
FBgn0035176	12.2502	2.84023	1.25581	2.26167	0.0237176	0.06774	FBgn0035176	CG13905
FBgn0034140	29.2152	2.83616	0.744197	3.81103	0.000138386	0.000842715	FBgn0034140	Lst
FBgn0035265	2.51245	2.82578	2.04211	1.38375	0.166435	0.304696	FBgn0035265	PIG-Wb
FBgn0085359	7.26755	2.82469	1.38889	2.03377	0.0419748	0.10638	FBgn0085359	CG34330
FBgn0036467	2.42874	2.81806	1.92118	1.46684	0.142421	0.272329	FBgn0036467	CG12310
FBgn0036224	2.59892	2.81634	1.88129	1.49702	0.134388	0.26049	FBgn0036224	Rpt4R
FBgn0039651	12.3042	2.81551	0.952773	2.95507	0.00312598	0.0124416	FBgn0039651	Cyt-c1L
FBgn0035976	13.0447	2.81246	1.23174	2.28333	0.022411	0.0647684	FBgn0035976	PGRP-LC
FBgn0034021	38.0105	2.81219	0.766667	3.66808	0.000244381	0.00138426	FBgn0034021	CG8180
FBgn0267163	3.81214	2.80943	1.63884	1.71428	0.086478	0.186127	FBgn0267163	CG45603
FBgn0015572	25.4732	2.80874	0.810134	3.46701	0.00052629	0.00270412	FBgn0015572	alpha-Est4
FBgn0026398	7.16579	2.8052	1.39561	2.01002	0.0444292	0.11116	FBgn0026398	Or22a
FBgn0039002	6.08119	2.80356	1.25964	2.22567	0.0260362	0.0729913	FBgn0039002	CG17625
FBgn0267024	2.36881	2.79781	1.96397	1.42457	0.154282	0.288172	FBgn0267024	asRNA:CR45468
FBgn0038144	78.2738	2.795	0.703585	3.97251	7.11193e-05	0.000467229	FBgn0038144	CG8870
FBgn0037973	139.06	2.78989	0.569258	4.90092	9.53885e-07	9.26251e-06	FBgn0037973	CG18547
FBgn0035861	5.13005	2.78658	1.52917	1.82228	0.0684118	0.15535	FBgn0035861	CG7213
FBgn0267758	46.8684	2.78287	0.559778	4.97138	6.64771e-07	6.65154e-06	FBgn0267758	asRNA:CR46089
FBgn0023001	1036.32	2.78285	0.358468	7.76319	8.28189e-15	2.41066e-13	FBgn0023001	melt
FBgn0038361	3.64689	2.77957	1.52602	1.82145	0.0685382	0.155608	FBgn0038361	Uros2
FBgn0032364	4.8922	2.77737	1.40953	1.97043	0.0487895	0.11973	FBgn0032364	CG4970
FBgn0031913	19.736	2.76831	0.832219	3.32642	0.000879703	0.00423057	FBgn0031913	CG5958
FBgn0262169	292.943	2.76806	0.58761	4.71071	2.46857e-06	2.21989e-05	FBgn0262169	magu
FBgn0000279	42.2465	2.76569	0.741523	3.72974	0.000191676	0.001131	FBgn0000279	CecC
FBgn0047199	2.39433	2.7636	1.99054	1.38837	0.165025	0.302798	FBgn0047199	CG31517
FBgn0039754	8.30636	2.76252	1.27469	2.1672	0.0302192	0.0821295	FBgn0039754	CG9747
FBgn0265269	4.61119	2.76003	1.53515	1.79788	0.0721956	0.162367	FBgn0265269	CG15425
FBgn0038294	10.4843	2.75919	1.1267	2.44892	0.0143285	0.04492	FBgn0038294	Mf
FBgn0040658	14.1022	2.75109	0.753064	3.6532	0.000258995	0.00145216	FBgn0040658	CG13516
FBgn0265575	76.1075	2.74046	0.619587	4.42304	9.73206e-06	7.70898e-05	FBgn0265575	yin
FBgn0031905	13.2277	2.73967	0.962608	2.84609	0.00442597	0.01686	FBgn0031905	gudu
FBgn0287209	28.8817	2.73831	0.723535	3.78462	0.000153941	0.000926311	FBgn0287209	Gfat1
FBgn0030925	8.23995	2.73735	1.1113	2.4632	0.0137701	0.0435059	FBgn0030925	Hayan
FBgn0010431	27.4	2.73625	0.662577	4.12971	3.63222e-05	0.000256192	FBgn0010431	mtrm
FBgn0032805	35.5427	2.73622	0.665517	4.11142	3.93233e-05	0.000274338	FBgn0032805	CG10337
FBgn0031653	13.1911	2.72879	1.11312	2.45147	0.0142273	0.0446605	FBgn0031653	Jon25Biii
FBgn0052214	2.54891	2.72737	2.03697	1.33893	0.180593	0.323748	FBgn0052214	CG32214
FBgn0033928	190.907	2.72718	0.343724	7.93421	2.11841e-15	6.59199e-14	FBgn0033928	Arc2
FBgn0033047	2.39477	2.72645	2.12997	1.28004	0.200531	0.34965	FBgn0033047	CG7882
FBgn0052277	11.8903	2.72606	0.896496	3.04079	0.00235956	0.00981161	FBgn0052277	CG32277
FBgn0013673	11160.7	2.7107	1.14212	2.37339	0.0176254	0.0530289	FBgn0013673	mt:ATPase8
FBgn0031678	1395.34	2.70516	0.755711	3.57962	0.000344094	0.00186735	FBgn0031678	Nepl3
FBgn0264750	5.98333	2.70142	1.28071	2.10931	0.0349178	0.0919767	FBgn0264750	CG44008
FBgn0013323	214.899	2.70116	0.301659	8.95433	3.4179e-19	1.54021e-17	FBgn0013323	Ptth
FBgn0026721	78.1837	2.70062	0.367538	7.34786	2.01408e-13	5.08409e-12	FBgn0026721	fat-spondin
FBgn0025879	85.5036	2.6986	0.489064	5.51789	3.43087e-08	4.28137e-07	FBgn0025879	Timp
FBgn0035542	665.779	2.69021	0.365438	7.3616	1.8172e-13	4.62551e-12	FBgn0035542	DOR
FBgn0040257	2.35263	2.68815	1.9054	1.4108	0.158302	0.293876	FBgn0040257	Ugt302E1
FBgn0013813	34.6751	2.6866	0.830594	3.23455	0.00121835	0.00559807	FBgn0013813	Dhc98D
FBgn0051997	65.4809	2.68401	0.735843	3.64753	0.000264775	0.00147776	FBgn0051997	CG31997
FBgn0052313	6.82849	2.68318	1.27091	2.11123	0.0347526	0.0917004	FBgn0052313	CG32313
FBgn0051102	4.50007	2.67989	1.41589	1.89272	0.0583953	0.137214	FBgn0051102	CG31102
FBgn0000337	25.0865	2.67833	0.740329	3.61776	0.000297169	0.0016405	FBgn0000337	cn
FBgn0262838	2.28394	2.67815	2.03366	1.31691	0.187868	0.333255	FBgn0262838	BomT1
FBgn0265066	16.7442	2.67695	0.925632	2.89203	0.00382765	0.0148599	FBgn0265066	lncRNA:CR44177
FBgn0052185	13.2798	2.67394	1.17581	2.27414	0.0229578	0.0660145	FBgn0052185	edin
FBgn0033202	95.5269	2.67247	0.435869	6.13137	8.71271e-10	1.36608e-08	FBgn0033202	CG1339
FBgn0036831	3.37014	2.67092	2.2538	1.18508	0.235987	0.394349	FBgn0036831	CG6839
FBgn0040734	5.45595	2.66983	1.32469	2.01543	0.0438594	0.110051	FBgn0040734	BomS5
FBgn0038250	18.1239	2.66945	0.75014	3.55861	0.00037283	0.0020001	FBgn0038250	CG3505
FBgn0264265	21.2651	2.66782	0.651547	4.09459	4.22912e-05	0.000293195	FBgn0264265	lncRNA:CR43765
FBgn0033724	4.36707	2.66298	1.43275	1.85865	0.0630767	0.145959	FBgn0033724	CG8501
FBgn0027581	462.612	2.66228	0.287908	9.247	2.30884e-20	1.17538e-18	FBgn0027581	CG6191
FBgn0013763	130.769	2.6604	0.386082	6.89077	5.54895e-12	1.16806e-10	FBgn0013763	Idgf6
FBgn0052392	1849.25	2.63329	0.394623	6.67294	2.50731e-11	4.88102e-10	FBgn0052392	Rsph3
FBgn0030575	3.17995	2.63244	1.82357	1.44357	0.148861	0.280848	FBgn0030575	CG5321
FBgn0013773	15.7036	2.63128	0.916496	2.87103	0.00409143	0.0157433	FBgn0013773	Cyp6a22
FBgn0033271	24.7761	2.63125	0.817247	3.21965	0.00128346	0.00585962	FBgn0033271	CG8708
FBgn0037144	5.76754	2.62995	1.45377	1.80906	0.0704418	0.159161	FBgn0037144	CG7458
FBgn0082961	23.4466	2.62661	0.660466	3.9769	6.98198e-05	0.000459685	FBgn0082961	snoRNA:Psi28S-3385b
FBgn0015872	13.3705	2.62633	0.909314	2.88825	0.00387392	0.0150055	FBgn0015872	Drip
FBgn0038654	2.18187	2.62574	2.10363	1.24819	0.21196	0.364299	FBgn0038654	CG14298
FBgn0000927	22.6708	2.62559	0.881246	2.97941	0.00288804	0.0116353	FBgn0000927	fs(1)Ya
FBgn0283461	40.7809	2.62538	0.677837	3.87317	0.000107427	0.000675834	FBgn0283461	Drs
FBgn0035263	3.40775	2.62481	1.53726	1.70746	0.0877359	0.188174	FBgn0035263	CG12035
FBgn0034435	241.161	2.62187	1.10562	2.37139	0.0177213	0.0532777	FBgn0034435	fest
FBgn0039714	830.501	2.6208	0.271706	9.64572	5.12505e-22	2.96936e-20	FBgn0039714	Zip99C
FBgn0020415	86.5518	2.62051	0.388136	6.75154	1.46289e-11	2.92746e-10	FBgn0020415	Idgf2
FBgn0267070	6.48721	2.61647	1.23573	2.11735	0.0342304	0.0906577	FBgn0267070	lncRNA:CR45514
FBgn0053281	3.09949	2.61254	2.21517	1.17938	0.238246	0.396916	FBgn0053281	CG33281
FBgn0003117	6.18608	2.60841	1.49476	1.74503	0.0809791	0.177367	FBgn0003117	pnr
FBgn0286507	4.56993	2.60762	1.5272	1.70745	0.0877381	0.188174	FBgn0286507	vrs
FBgn0030356	3.30238	2.60756	1.68216	1.55013	0.121111	0.240191	FBgn0030356	lncRNA:CR32661
FBgn0032087	3.42322	2.6021	1.93553	1.34439	0.178822	0.321663	FBgn0032087	CG9568
FBgn0000166	9.88498	2.59218	1.36601	1.89764	0.0577442	0.13621	FBgn0000166	bcd
FBgn0030983	2.13972	2.58855	2.04631	1.26499	0.205876	0.356924	FBgn0030983	CG15882
FBgn0085341	3.22592	2.58064	1.99989	1.2904	0.196913	0.345172	FBgn0085341	CG34312
FBgn0065099	669.442	2.57346	1.20785	2.13061	0.0331211	0.0883544	FBgn0065099	snRNA:7SK
FBgn0051217	23.1759	2.5675	0.623194	4.1199	3.7904e-05	0.000266115	FBgn0051217	modSP
FBgn0266178	4.20835	2.56573	1.31019	1.95829	0.0501961	0.122392	FBgn0266178	pre-mod(mdg4)-B
FBgn0038612	9.34798	2.55818	1.23288	2.07495	0.0379907	0.0982847	FBgn0038612	cona
FBgn0086691	7.63824	2.55671	1.13724	2.24816	0.0245658	0.0697043	FBgn0086691	UK114
FBgn0031155	2.09758	2.55391	2.03309	1.25617	0.209054	0.360643	FBgn0031155	CG15446
FBgn0052985	2.09758	2.55391	2.03309	1.25617	0.209054	0.360643	FBgn0052985	CG32985
FBgn0266329	2.09758	2.55391	2.03309	1.25617	0.209054	0.360643	FBgn0266329	lncRNA:CR44994
FBgn0038655	18.5143	2.55294	0.705959	3.61627	0.000298884	0.00164847	FBgn0038655	CG14297
FBgn0035608	22.4303	2.54826	1.03928	2.45195	0.0142084	0.044624	FBgn0035608	blanks
FBgn0014019	15.9284	2.5481	0.80862	3.15117	0.00162619	0.00714035	FBgn0014019	Rh5
FBgn0032370	2.02436	2.54459	2.09978	1.21184	0.225575	NA	FBgn0032370	CG12307
FBgn0003023	28.9508	2.54285	0.781101	3.25547	0.00113203	0.00524503	FBgn0003023	otu
FBgn0031002	11.3943	2.54013	1.0049	2.52775	0.0114795	0.0375156	FBgn0031002	CG14196
FBgn0036152	12.7764	2.53983	1.09585	2.31768	0.0204669	0.0601381	FBgn0036152	CG6175
FBgn0261341	23.0837	2.53641	0.97484	2.60188	0.00927153	0.0314751	FBgn0261341	verm
FBgn0267296	120.349	2.53592	0.365646	6.93546	4.04894e-12	8.75017e-11	FBgn0267296	lncRNA:CR45732
FBgn0032895	1033.06	2.53572	0.346545	7.31714	2.53302e-13	6.32839e-12	FBgn0032895	twit
FBgn0260768	481.305	2.53445	0.515936	4.91234	8.99949e-07	8.78786e-06	FBgn0260768	CG42566
FBgn0038299	19.6631	2.53285	0.735346	3.44444	0.00057225	0.00289629	FBgn0038299	Spn88Eb
FBgn0033388	15.6404	2.53152	0.924675	2.73774	0.00618629	0.0223548	FBgn0033388	CG8046
FBgn0028892	16.6339	2.52771	0.885248	2.85537	0.00429864	0.0164264	FBgn0028892	CG4161
FBgn0051445	21.091	2.52766	0.844478	2.99316	0.00276103	0.0112202	FBgn0051445	CG31445
FBgn0031018	33.0051	2.52729	0.547356	4.61727	3.88823e-06	3.36234e-05	FBgn0031018	narya
FBgn0259878	51.5552	2.52306	0.492903	5.11877	3.07538e-07	3.26226e-06	FBgn0259878	Fs
FBgn0034928	45.3558	2.52165	0.546387	4.61514	3.92832e-06	3.38738e-05	FBgn0034928	CG13562
FBgn0000355	31.2795	2.52018	0.802639	3.13987	0.0016902	0.00737614	FBgn0000355	Cp15
FBgn0003149	10.252	2.51874	1.16222	2.16719	0.0302206	0.0821295	FBgn0003149	Prm
FBgn0031936	4.08752	2.51812	1.41856	1.77512	0.0758778	0.168684	FBgn0031936	CG13794
FBgn0030385	5.05342	2.51649	1.53874	1.63542	0.10196	0.211481	FBgn0030385	Ir11a
FBgn0014135	396.957	2.5137	0.450694	5.57739	2.44152e-08	3.10732e-07	FBgn0014135	bnl
FBgn0263390	9.23277	2.51327	0.970832	2.58878	0.00963176	0.0324266	FBgn0263390	Nha2
FBgn0001089	7.07049	2.511	1.15654	2.17114	0.0299207	0.0816245	FBgn0001089	Gal
FBgn0033809	177.131	2.50582	0.464367	5.3962	6.80662e-08	8.07962e-07	FBgn0033809	CG4630
FBgn0035167	220.364	2.49396	0.449979	5.54239	2.9837e-08	3.76193e-07	FBgn0035167	Gr61a
FBgn0033799	148.177	2.49011	0.467044	5.33164	9.73321e-08	1.13542e-06	FBgn0033799	GLaz
FBgn0033153	1009.07	2.48913	0.436255	5.70567	1.15885e-08	1.54602e-07	FBgn0033153	Gadd45
FBgn0262965	9.42115	2.48887	1.06268	2.34207	0.0191771	0.0569649	FBgn0262965	CR43276
FBgn0053532	4.15283	2.48514	1.51249	1.64308	0.100366	0.208924	FBgn0053532	lectin-37Da
FBgn0034219	196.483	2.48474	0.331356	7.49871	6.44489e-14	1.70839e-12	FBgn0034219	mthl4
FBgn0052213	3.14483	2.47713	1.5849	1.56296	0.118063	0.235719	FBgn0052213	CG32213
FBgn0026255	2.9719	2.47517	1.9338	1.27995	0.200562	0.349654	FBgn0026255	clumsy
FBgn0033304	9.94238	2.47344	0.883062	2.80098	0.00509478	0.0189798	FBgn0033304	Cyp6a13
FBgn0085582	31.033	2.46537	0.620952	3.9703	7.17814e-05	0.000470562	FBgn0085582	lncRNA:CR41257
FBgn0052557	23.4241	2.45816	0.855312	2.874	0.00405315	0.0156207	FBgn0052557	Mco4
FBgn0043854	4.8748	2.45234	1.58882	1.5435	0.122709	0.242606	FBgn0043854	slam
FBgn0016075	459.44	2.44659	0.270455	9.04619	1.48044e-19	6.95466e-18	FBgn0016075	vkg
FBgn0038983	6.79136	2.44644	1.01612	2.40764	0.016056	0.0491208	FBgn0038983	CG5326
FBgn0042627	96.6817	2.44283	0.444641	5.49394	3.93057e-08	4.86999e-07	FBgn0042627	FASN2
FBgn0051146	39.7883	2.44226	0.637154	3.83308	0.000126547	0.000780384	FBgn0051146	Nlg1
FBgn0263542	7.74127	2.43738	1.0216	2.38584	0.0170401	0.0516251	FBgn0263542	mir-4954
FBgn0266398	3.99145	2.43716	2.28325	1.06741	0.285787	0.450978	FBgn0266398	lncRNA:CR45038
FBgn0032896	3.85626	2.43469	1.64967	1.47586	0.139981	0.268933	FBgn0032896	CG14400
FBgn0034248	6.79359	2.43271	1.04066	2.33767	0.0194043	0.0575273	FBgn0034248	CG14483
FBgn0040349	3.88178	2.43225	1.82236	1.33467	0.181985	0.325524	FBgn0040349	CG3699
FBgn0035727	109.415	2.43144	0.499063	4.87202	1.10464e-06	1.05828e-05	FBgn0035727	CG10063
FBgn0034390	8.0217	2.43088	0.997758	2.43634	0.0148366	0.0461562	FBgn0034390	CG15093
FBgn0031031	14.5327	2.42915	1.21646	1.9969	0.0458364	0.113714	FBgn0031031	CG14218
FBgn0030510	65.8491	2.42545	0.696727	3.4812	0.000499166	0.00257564	FBgn0030510	CG12177
FBgn0038194	28.1136	2.41536	0.688506	3.50811	0.000451304	0.00236988	FBgn0038194	Cyp6d5
FBgn0265625	65.0773	2.41229	0.625013	3.85959	0.000113577	0.000708301	FBgn0265625	CG44433
FBgn0262479	6.90893	2.40832	1.18392	2.03419	0.0419326	0.106312	FBgn0262479	CG43069
FBgn0028491	25.5871	2.40539	0.69442	3.46388	0.000532437	0.0027288	FBgn0028491	CG2930
FBgn0034094	40.768	2.40438	0.598569	4.01688	5.89743e-05	0.000394904	FBgn0034094	Tsf3
FBgn0065100	2.99505	2.40062	1.79176	1.33981	0.180307	0.323378	FBgn0065100	snmRNA:254
FBgn0038717	3.66874	2.39993	2.22894	1.07671	0.281608	0.446602	FBgn0038717	CG17751
FBgn0032075	30.2552	2.3987	0.615868	3.89484	9.8265e-05	0.000622379	FBgn0032075	Tsp29Fb
FBgn0029766	1267.47	2.3982	0.276985	8.65824	4.79111e-18	1.91668e-16	FBgn0029766	CG15784
FBgn0033205	1057.2	2.39813	0.386335	6.20739	5.38728e-10	8.68173e-09	FBgn0033205	CG2064
FBgn0028516	5.81717	2.39444	1.23415	1.94015	0.0523619	0.126395	FBgn0028516	ZnT35C
FBgn0031522	1.81745	2.39349	2.99216	0.799923	0.423756	NA	FBgn0031522	CG3285
FBgn0031644	6.71439	2.39301	1.20679	1.98295	0.0473732	0.11682	FBgn0031644	CG15625
FBgn0035975	12.4005	2.39009	0.764395	3.12678	0.00176734	0.00765238	FBgn0035975	PGRP-LA
FBgn0003187	35.9483	2.38623	0.609227	3.91681	8.97272e-05	0.00057224	FBgn0003187	qua
FBgn0264727	21.7992	2.3832	0.863787	2.75901	0.00579767	0.0211261	FBgn0264727	lncRNA:CR43995
FBgn0035806	19.0638	2.3807	0.818232	2.90956	0.00361938	0.0141644	FBgn0035806	PGRP-SD
FBgn0263617	2.81047	2.37524	2.75662	0.861649	0.388881	0.557435	FBgn0263617	lncRNA:CR43626
FBgn0024912	829.51	2.37303	0.310182	7.65046	2.0026e-14	5.62715e-13	FBgn0024912	agt
FBgn0032774	22.5786	2.37111	0.680929	3.48217	0.000497366	0.00256962	FBgn0032774	CG17549
FBgn0000299	822.192	2.36834	0.238786	9.91827	3.46711e-23	2.29262e-21	FBgn0000299	Col4a1
FBgn0265838	110.788	2.36669	0.393591	6.01306	1.82059e-09	2.74148e-08	FBgn0265838	lncRNA:CR44627
FBgn0263487	13.4307	2.36475	0.817837	2.89146	0.00383455	0.0148772	FBgn0263487	scaRNA:PsiU5-44
FBgn0263626	22.5702	2.36171	0.623152	3.78994	0.000150681	0.00090894	FBgn0263626	lncRNA:CR43635
FBgn0037222	77.2817	2.35915	0.456367	5.16941	2.34836e-07	2.54884e-06	FBgn0037222	CG14642
FBgn0050441	26.8493	2.3579	0.644396	3.65909	0.000253112	0.00142443	FBgn0050441	IFT20
FBgn0038550	10.783	2.35406	1.20044	1.961	0.0498785	0.121707	FBgn0038550	CG17801
FBgn0030051	3.90045	2.35241	1.51427	1.55349	0.120305	0.238864	FBgn0030051	spirit
FBgn0052194	1.82692	2.35117	2.10327	1.11786	0.263625	NA	FBgn0052194	lncRNA:CR32194
FBgn0039124	22.6476	2.34844	0.69006	3.40324	0.000665926	0.00331113	FBgn0039124	tbrd-1
FBgn0034187	11.8213	2.33758	1.19597	1.95455	0.0506368	0.123096	FBgn0034187	CG6967
FBgn0050456	16.602	2.33704	0.924769	2.52716	0.0114989	0.0375591	FBgn0050456	CG30456
FBgn0262357	5.54481	2.33563	1.69802	1.3755	0.168977	0.30806	FBgn0262357	CG43055
FBgn0030524	4.5359	2.33311	1.60876	1.45025	0.146988	0.278135	FBgn0030524	CG10993
FBgn0039645	3.63433	2.33235	2.62051	0.890036	0.373446	0.543442	FBgn0039645	CG11898
FBgn0051777	42.3109	2.32758	0.505791	4.60186	4.18729e-06	3.5878e-05	FBgn0051777	CG31777
FBgn0036923	4.47597	2.32248	1.708	1.35977	0.173903	0.314722	FBgn0036923	CG17732
FBgn0033096	5.28646	2.32008	1.26795	1.82979	0.0672808	0.153583	FBgn0033096	Zip42C,1
FBgn0261454	4.59627	2.3146	1.44551	1.60123	0.109325	0.222928	FBgn0261454	scaRNA:MeU4-A65
FBgn0035710	4704.22	2.31328	0.358254	6.4571	1.06728e-10	1.89294e-09	FBgn0035710	SP1173
FBgn0039316	25.6736	2.30489	0.612734	3.76166	0.000168791	0.00100572	FBgn0039316	CG11893
FBgn0036414	4.50091	2.30102	1.84457	1.24746	0.212229	0.364509	FBgn0036414	nan
FBgn0038037	171.483	2.29973	0.33041	6.96023	3.39726e-12	7.43425e-11	FBgn0038037	Cyp9f2
FBgn0033640	5.45438	2.29006	1.18901	1.92602	0.0541016	0.129629	FBgn0033640	CG13198
FBgn0034398	9625.03	2.28907	0.382059	5.99142	2.08017e-09	3.09784e-08	FBgn0034398	CG15098
FBgn0265878	1.72485	2.28499	2.16012	1.05781	0.290144	NA	FBgn0265878	lncRNA:CR44667
FBgn0022359	30.4645	2.28103	0.718212	3.17599	0.00149325	0.00665021	FBgn0022359	Sodh-2
FBgn0031501	22.8498	2.27812	0.655605	3.47484	0.000511163	0.00263196	FBgn0031501	CG17261
FBgn0051028	13.6643	2.27647	0.844418	2.69591	0.00701975	0.0248499	FBgn0051028	CG31028
FBgn0034606	1517.82	2.27552	0.238789	9.52942	1.58169e-21	8.78741e-20	FBgn0034606	ASPP
FBgn0052572	63.8311	2.27251	0.604368	3.76014	0.000169818	0.00101085	FBgn0052572	CG32572
FBgn0266396	4.60618	2.27164	1.40261	1.61958	0.105323	0.216574	FBgn0266396	lncRNA:CR45036
FBgn0259716	5.68659	2.271	1.45102	1.5651	0.117559	0.234905	FBgn0259716	Nepl6
FBgn0083029	3.49127	2.27055	1.74563	1.30071	0.193359	0.340759	FBgn0083029	snoRNA:Psi18S-525j
FBgn0050099	29.7865	2.26789	0.532869	4.25601	2.08109e-05	0.000154206	FBgn0050099	CG30099
FBgn0028940	34.9337	2.26695	0.508634	4.45694	8.31383e-06	6.67245e-05	FBgn0028940	Cyp28a5
FBgn0052091	71.8328	2.26552	0.540597	4.19077	2.78004e-05	0.000200621	FBgn0052091	CG32091
FBgn0036139	7.88106	2.26267	1.45503	1.55507	0.11993	0.238314	FBgn0036139	CG6216
FBgn0038431	2.89182	2.26211	1.95084	1.15955	0.24623	0.406994	FBgn0038431	CG10405
FBgn0264958	14.5353	2.26209	0.962655	2.34985	0.0187811	0.0559114	FBgn0264958	lncRNA:CR44127
FBgn0262982	13.0793	2.25867	0.928209	2.43336	0.0149593	0.046443	FBgn0262982	CG43290
FBgn0082947	10.2966	2.25762	0.91239	2.4744	0.0133458	0.0423985	FBgn0082947	snoRNA:Me18S-U1356c
FBgn0025697	7.91339	2.25573	1.15609	1.95117	0.0510372	0.123853	FBgn0025697	santa-maria
FBgn0031973	124.969	2.2542	0.324541	6.94582	3.76277e-12	8.18991e-11	FBgn0031973	Spn28Dc
FBgn0039886	92.5408	2.24404	0.392229	5.72125	1.05742e-08	1.41692e-07	FBgn0039886	CG2003
FBgn0013272	5798.48	2.23719	0.409452	5.46386	4.65881e-08	5.7026e-07	FBgn0013272	Gp150
FBgn0000251	18.3434	2.23666	0.886527	2.52294	0.0116377	0.0379411	FBgn0000251	cad
FBgn0035996	345.787	2.23594	0.331369	6.74756	1.50347e-11	2.9939e-10	FBgn0035996	CG3448
FBgn0033945	276.215	2.23547	0.281884	7.93047	2.18318e-15	6.75896e-14	FBgn0033945	CG12868
FBgn0043022	1.71654	2.23418	2.14461	1.04177	0.29752	NA	FBgn0043022	snRNA:U5:38ABa
FBgn0034162	517.466	2.23227	0.342048	6.52621	6.74543e-11	1.23046e-09	FBgn0034162	CG6426
FBgn0036382	14.1858	2.21837	1.00704	2.20287	0.0276041	0.0765828	FBgn0036382	CG13737
FBgn0031517	15.9829	2.21451	0.926369	2.39053	0.0168241	0.0511237	FBgn0031517	CG15406
FBgn0028956	699.779	2.21257	0.347746	6.36259	1.98382e-10	3.40439e-09	FBgn0028956	mthl3
FBgn0267788	5.20156	2.21038	1.20937	1.82771	0.0675927	0.15395	FBgn0267788	lncRNA:CR46119
FBgn0033993	84.9923	2.20679	0.407652	5.41342	6.18334e-08	7.39025e-07	FBgn0033993	CG8089
FBgn0051272	2.45495	2.19785	2.39953	0.915951	0.359693	0.529252	FBgn0051272	CG31272
FBgn0032945	3.5455	2.1974	1.50912	1.45608	0.145371	0.276512	FBgn0032945	CG8665
FBgn0265096	1.68488	2.19676	2.04975	1.07172	0.283845	NA	FBgn0265096	asRNA:CR44201
FBgn0267635	99.9425	2.19475	0.629433	3.48687	0.000488709	0.00253083	FBgn0267635	lncRNA:CR45973
FBgn0038273	65.2143	2.19448	0.391808	5.60092	2.13223e-08	2.7337e-07	FBgn0038273	CG14860
FBgn0262620	844.302	2.19179	0.31912	6.86822	6.50083e-12	1.35438e-10	FBgn0262620	lncRNA:CR43144
FBgn0031935	3.28885	2.18394	1.70787	1.27875	0.200984	0.35019	FBgn0031935	CG13793
FBgn0015585	6.08634	2.18319	1.25066	1.74564	0.0808737	0.1772	FBgn0015585	Acp63F
FBgn0037853	2348.48	2.18252	0.264831	8.24119	1.70506e-16	5.92728e-15	FBgn0037853	CG14696
FBgn0260942	6.14336	2.18183	1.22817	1.7765	0.0756509	0.168271	FBgn0260942	bond
FBgn0038126	6.74377	2.17943	1.46609	1.48656	0.137131	0.264753	FBgn0038126	CG8483
FBgn0054021	7.93251	2.17745	1.30045	1.67438	0.0940557	0.198676	FBgn0054021	CG34021
FBgn0000075	4.11373	2.17607	1.50324	1.44759	0.147732	0.279194	FBgn0000075	amd
FBgn0033297	4.94315	2.17279	2.49265	0.871678	0.383384	0.552355	FBgn0033297	Mal-A8
FBgn0267137	5.81789	2.17174	1.69692	1.27982	0.20061	0.349688	FBgn0267137	lncRNA:CR45577
FBgn0022702	940.06	2.16952	0.447948	4.84324	1.27741e-06	1.2114e-05	FBgn0022702	Cht2
FBgn0030998	7.61407	2.16913	1.05515	2.05576	0.0398054	0.102068	FBgn0030998	CG14195
FBgn0039310	4.02726	2.16826	1.75361	1.23645	0.216291	0.369757	FBgn0039310	CG11878
FBgn0038034	169.716	2.16817	0.331096	6.54845	5.81383e-11	1.07177e-09	FBgn0038034	Cyp9f3
FBgn0004169	8.33929	2.16766	1.12254	1.93103	0.0534793	0.128619	FBgn0004169	up
FBgn0051021	4.27458	2.1652	1.62575	1.33182	0.18292	0.326763	FBgn0051021	CG31021
FBgn0036876	6.06788	2.16487	1.30778	1.65538	0.0978467	0.205188	FBgn0036876	CG9451
FBgn0028938	2.6085	2.16256	2.06939	1.04502	0.296013	0.462457	FBgn0028938	Vajk1
FBgn0038017	12.6942	2.1581	1.30003	1.66004	0.0969055	0.20346	FBgn0038017	CG4115
FBgn0264699	3.30432	2.15712	1.89642	1.13747	0.255343	0.417463	FBgn0264699	CG43968
FBgn0039648	3.598	2.15376	1.75914	1.22433	0.220828	0.375307	FBgn0039648	CG14515
FBgn0033051	319.841	2.15347	0.32541	6.61772	3.64783e-11	6.94573e-10	FBgn0033051	Strica
FBgn0010433	5.13213	2.15286	1.91981	1.12139	0.262122	0.425402	FBgn0010433	ato
FBgn0036723	46.6174	2.15149	0.529864	4.06046	4.89755e-05	0.000334016	FBgn0036723	CG12229
FBgn0038629	10.5847	2.15072	1.19953	1.79298	0.0729766	0.163699	FBgn0038629	CG14304
FBgn0039472	8.23101	2.14995	1.42694	1.50669	0.131891	0.256673	FBgn0039472	CG17192
FBgn0266577	44.9513	2.14988	0.577508	3.72269	0.000197115	0.00115804	FBgn0266577	asRNA:CR45108
FBgn0287592	11.2842	2.14924	0.945955	2.27203	0.0230845	0.0662585	FBgn0287592	CG46462
FBgn0032374	4.93652	2.14751	1.39702	1.53721	0.124242	0.244961	FBgn0032374	CG14931
FBgn0037678	81.2838	2.147	0.341179	6.29289	3.11613e-10	5.23673e-09	FBgn0037678	CG16749
FBgn0266633	17.077	2.14408	0.791728	2.7081	0.00676702	0.0241308	FBgn0266633	asRNA:CR45140
FBgn0030607	111.297	2.14327	0.37999	5.64034	1.69712e-08	2.19902e-07	FBgn0030607	dob
FBgn0054026	3.2877	2.14318	2.22197	0.964543	0.334774	0.503734	FBgn0054026	CG34026
FBgn0046776	33.38	2.14105	0.848712	2.52271	0.0116455	0.0379561	FBgn0046776	CR14033
FBgn0035496	3.20456	2.14061	1.73277	1.23537	0.216692	0.37019	FBgn0035496	CG14990
FBgn0085319	4.06225	2.13901	1.71956	1.24393	0.213526	0.366119	FBgn0085319	CG34290
FBgn0034290	14.5691	2.13759	0.750937	2.84656	0.00441939	0.0168452	FBgn0034290	CG5773
FBgn0032897	306.647	2.13482	0.265692	8.03492	9.36391e-16	3.02204e-14	FBgn0032897	CG9336
FBgn0053474	9.97684	2.1344	1.03785	2.05657	0.039728	0.101955	FBgn0053474	CG33474
FBgn0262979	7.55865	2.13302	0.977817	2.18141	0.029153	0.0798524	FBgn0262979	lncRNA:CR43287
FBgn0082962	13.8805	2.13211	0.736887	2.89341	0.00381086	0.0148042	FBgn0082962	snoRNA:Psi28S-3385a
FBgn0039564	25.783	2.13098	0.656999	3.24351	0.00118068	0.00544142	FBgn0039564	Nep7
FBgn0082980	26.0777	2.13029	0.628709	3.38836	0.000703121	0.00347053	FBgn0082980	snoRNA:Psi28S-2996
FBgn0050151	2.61899	2.12707	1.71973	1.23686	0.216138	0.369659	FBgn0050151	CG30151
FBgn0030912	96.0114	2.11911	0.4181	5.06842	4.01127e-07	4.17852e-06	FBgn0030912	CG6023
FBgn0034740	2.50593	2.11635	1.87168	1.13072	0.258172	0.420806	FBgn0034740	nsr
FBgn0265953	102.073	2.11094	0.336549	6.27231	3.55721e-10	5.91264e-09	FBgn0265953	lncRNA:CR44740
FBgn0038018	14.0472	2.11051	1.45197	1.45355	0.146071	0.277222	FBgn0038018	Tim17a1
FBgn0031412	31.9939	2.10834	0.638203	3.30356	0.000954653	0.00453367	FBgn0031412	CG16995
FBgn0030777	11.4398	2.10763	0.861993	2.44507	0.0144823	0.0452901	FBgn0030777	CG9672
FBgn0030309	234.269	2.10659	0.36326	5.79914	6.66572e-09	9.1848e-08	FBgn0030309	CG1572
FBgn0031620	4.74	2.09877	1.72155	1.21911	0.222802	0.377658	FBgn0031620	CG11929
FBgn0032369	50.0827	2.09557	0.442952	4.73093	2.23496e-06	2.03082e-05	FBgn0032369	CG6614
FBgn0267028	9.66925	2.09283	1.04285	2.00683	0.0447683	0.111732	FBgn0267028	lncRNA:CR45472
FBgn0041581	137.16	2.0879	0.586797	3.55813	0.000373506	0.00200196	FBgn0041581	AttB
FBgn0263049	22.9195	2.0873	0.67854	3.07617	0.0020968	0.00887364	FBgn0263049	lncRNA:let7C
FBgn0005670	26.3674	2.08658	0.548586	3.80357	0.000142625	0.000867227	FBgn0005670	Cyp4d1
FBgn0013672	111513	2.08187	1.03858	2.00454	NA	NA	FBgn0013672	mt:ATPase6
FBgn0051231	32.7727	2.07664	0.691421	3.00343	0.00266953	0.010903	FBgn0051231	CG31231
FBgn0036731	28.361	2.07621	0.639168	3.2483	0.00116096	0.00536272	FBgn0036731	CG6333
FBgn0017561	16.257	2.07398	0.999809	2.07437	0.0380448	0.0984036	FBgn0017561	Ork1
FBgn0034860	2.48206	2.07008	2.07724	0.996553	0.318982	0.487324	FBgn0034860	CG9812
FBgn0038526	131.147	2.06803	0.47064	4.39407	1.11247e-05	8.74946e-05	FBgn0038526	CG14327
FBgn0040028	11.5523	2.06761	0.955502	2.1639	0.0304719	0.0827572	FBgn0040028	CG17450
FBgn0037170	8.2032	2.06705	1.04009	1.98738	0.0468806	0.115863	FBgn0037170	Trxr-2
FBgn0029733	15.0427	2.06462	0.818827	2.52144	0.0116877	0.0380633	FBgn0029733	CG6927
FBgn0034733	4.49665	2.06384	1.44042	1.4328	0.151915	0.285165	FBgn0034733	CG4752
FBgn0267448	3.9784	2.06286	1.45755	1.41529	0.156984	0.292131	FBgn0267448	asRNA:CR45798
FBgn0267693	100.859	2.0597	0.321817	6.40024	1.55134e-10	2.68495e-09	FBgn0267693	asRNA:CR46029
FBgn0267568	22.3131	2.05918	0.802819	2.56494	0.0103192	0.0343138	FBgn0267568	asRNA:CR45908
FBgn0051220	12.6903	2.05896	0.875949	2.35055	0.0187459	0.0558201	FBgn0051220	CG31220
FBgn0262815	4.75233	2.05809	1.26732	1.62398	0.104381	0.215073	FBgn0262815	CR43186
FBgn0031888	620.701	2.05654	0.497763	4.13156	3.6031e-05	0.000254433	FBgn0031888	Pvf2
FBgn0267072	14.602	2.05413	1.11298	1.84561	0.0649494	0.149468	FBgn0267072	lncRNA:CR45516
FBgn0033063	15.6265	2.0537	0.703337	2.91994	0.00350097	0.0137541	FBgn0033063	CG14589
FBgn0033867	2.36176	2.04793	2.06528	0.991598	0.321393	0.489472	FBgn0033867	Cpr50Ca
FBgn0052271	10.9431	2.0479	1.32624	1.54413	0.122556	0.242382	FBgn0052271	CG32271
FBgn0259711	106.415	2.04742	0.38327	5.34198	9.19393e-08	1.07975e-06	FBgn0259711	CG42365
FBgn0038337	4.55539	2.04578	2.17618	0.940075	0.347179	0.516175	FBgn0038337	CG6125
FBgn0034553	2854.93	2.0397	0.278531	7.32305	2.42394e-13	6.08084e-12	FBgn0034553	CG9993
FBgn0025595	7.58172	2.03859	1.09348	1.86431	0.0622781	0.144496	FBgn0025595	AkhR
FBgn0087040	47.6562	2.03024	0.607665	3.34106	0.0008346	0.004036	FBgn0087040	alphaTub67C
FBgn0017482	119.542	2.02567	0.284077	7.13071	9.98526e-13	2.34086e-11	FBgn0017482	T3dh
FBgn0038953	1716.98	2.02267	0.238318	8.48726	2.11562e-17	7.94467e-16	FBgn0038953	CG18596
FBgn0038652	195.778	2.01621	0.362953	5.55503	2.77572e-08	3.51062e-07	FBgn0038652	CG7720
FBgn0003267	6.97984	2.01425	1.26114	1.59716	0.110229	0.224182	FBgn0003267	ro
FBgn0004512	191.366	2.01356	0.493946	4.07648	4.57232e-05	0.000314657	FBgn0004512	Mdr49
FBgn0267585	9.9583	2.01158	1.15405	1.74306	0.0813234	0.177929	FBgn0267585	lncRNA:dntRL
FBgn0286723	4.49835	2.01088	1.38707	1.44973	0.147134	0.27828	FBgn0286723	hll
FBgn0032647	25.0394	2.00963	0.819209	2.45314	0.0141616	0.0445062	FBgn0032647	CG15143
FBgn0028527	8.6239	2.00564	1.13787	1.76263	0.0779634	0.172	FBgn0028527	CG18507
FBgn0085334	14.2714	2.0046	0.71132	2.81814	0.00483033	0.0181615	FBgn0085334	CG34305
FBgn0032124	3.73167	2.0046	1.66571	1.20345	0.228804	0.385522	FBgn0032124	CG17855
FBgn0283651	45095	2.00138	0.266673	7.50499	6.1431e-14	1.63195e-12	FBgn0283651	CG46301
FBgn0027547	1669.77	1.9989	0.226044	8.84296	9.32167e-19	3.92446e-17	FBgn0027547	CG1927
FBgn0001114	81.7355	1.99737	0.487036	4.10107	4.11249e-05	0.000285597	FBgn0001114	Glt
FBgn0262534	51.9379	1.99686	0.744876	2.6808	0.00734462	0.0258571	FBgn0262534	CG43088
FBgn0029898	36.8029	1.99527	0.506558	3.93888	8.18624e-05	0.000528673	FBgn0029898	CG14439
FBgn0013307	14.9315	1.99317	1.05931	1.88158	0.0598933	0.140139	FBgn0013307	Odc1
FBgn0035056	5.92512	1.9931	1.23944	1.60807	0.10782	0.220575	FBgn0035056	spz6
FBgn0267366	27.0699	1.9886	0.603759	3.2937	0.000988794	0.00467755	FBgn0267366	mil
FBgn0033706	2.15993	1.98457	1.98689	0.998833	0.317876	0.486184	FBgn0033706	Vha36-2
FBgn0036324	2.95769	1.98424	1.79424	1.1059	0.268771	0.432596	FBgn0036324	CG12520
FBgn0038685	5.27749	1.98182	1.34871	1.46942	0.141719	0.271413	FBgn0038685	CG14282
FBgn0267178	5.30548	1.98078	1.22302	1.61959	0.10532	0.216574	FBgn0267178	lncRNA:CR45618
FBgn0053970	6.02553	1.97944	1.23382	1.60431	0.108645	0.221942	FBgn0053970	CG33970
FBgn0267083	2.96818	1.97875	1.56946	1.26078	0.207388	0.358676	FBgn0267083	lncRNA:CR45527
FBgn0267339	27.5811	1.97303	0.676233	2.91768	0.00352651	0.0138499	FBgn0267339	p38c
FBgn0034247	11.9749	1.97218	1.00814	1.95626	0.0504347	0.122804	FBgn0034247	CG6484
FBgn0040342	36.1832	1.97169	0.47927	4.11394	3.88965e-05	0.000271985	FBgn0040342	CG3706
FBgn0051633	253.412	1.97064	0.318034	6.19632	5.77978e-10	9.28964e-09	FBgn0051633	CG31633
FBgn0035982	29.5205	1.96894	1.09339	1.80077	0.0717396	0.161539	FBgn0035982	CG4461
FBgn0032163	3.61354	1.96454	1.67856	1.17037	0.241853	0.401122	FBgn0032163	TbCMF46
FBgn0030189	392.797	1.96383	0.270946	7.24804	4.22834e-13	1.02828e-11	FBgn0030189	CG2909
FBgn0031313	427.198	1.96286	0.255374	7.68625	1.51515e-14	4.3376e-13	FBgn0031313	CG5080
FBgn0039254	536.62	1.9609	0.286869	6.83551	8.17144e-12	1.66587e-10	FBgn0039254	Nmnat
FBgn0041710	10.434	1.95961	1.06176	1.84562	0.064947	0.149468	FBgn0041710	yellow-f
FBgn0034276	5.24783	1.95929	1.32569	1.47793	0.139426	0.268162	FBgn0034276	Sardh
FBgn0260780	55.5596	1.95798	0.597053	3.27941	0.00104024	0.00487354	FBgn0260780	wisp
FBgn0264426	52.3975	1.95222	0.386985	5.04468	4.54282e-07	4.67223e-06	FBgn0264426	CG43844
FBgn0033113	385.762	1.95093	0.313924	6.21467	5.14338e-10	8.34394e-09	FBgn0033113	Spn42Dc
FBgn0020908	11.8648	1.95053	1.1451	1.70337	0.0884979	0.189403	FBgn0020908	Scp1
FBgn0035309	16.5096	1.93998	0.694635	2.7928	0.00522542	0.019413	FBgn0035309	CG15879
FBgn0027528	426.257	1.93981	0.228048	8.50618	1.79755e-17	6.81332e-16	FBgn0027528	goe
FBgn0264084	2.22804	1.93822	1.75522	1.10426	0.26948	0.433069	FBgn0264084	lncRNA:CR43753
FBgn0033635	42.6787	1.93706	0.497685	3.89215	9.93581e-05	0.000628648	FBgn0033635	Prip
FBgn0267783	2.22798	1.93459	1.63085	1.18624	0.235526	0.393849	FBgn0267783	lncRNA:CR46114
FBgn0032055	15.3654	1.93452	0.749837	2.57993	0.0098821	0.0330954	FBgn0032055	Sgp
FBgn0034566	124.98	1.93362	0.508844	3.80002	0.000144686	0.000877562	FBgn0034566	CG9313
FBgn0263463	2.87319	1.9336	1.79553	1.0769	0.281525	0.446528	FBgn0263463	snoRNA:gcl-a
FBgn0032032	467.907	1.93171	0.307671	6.27848	3.41901e-10	5.71416e-09	FBgn0032032	CG17294
FBgn0285912	7.60632	1.9297	1.15381	1.67246	0.0944344	0.199303	FBgn0285912	mah
FBgn0087011	17.2407	1.92949	0.861344	2.24009	0.0250851	0.0707982	FBgn0087011	CG41520
FBgn0026570	54.687	1.92934	0.557887	3.45829	0.000543606	0.00277573	FBgn0026570	CG5704
FBgn0035476	4.3375	1.9282	1.41456	1.36311	0.172846	0.313416	FBgn0035476	CG12766
FBgn0033112	139.595	1.92715	0.375136	5.13719	2.7888e-07	2.97905e-06	FBgn0033112	Spn42Db
FBgn0087002	253.155	1.92712	0.346689	5.55863	2.71905e-08	3.4533e-07	FBgn0087002	apolpp
FBgn0266822	11.4002	1.92614	1.01533	1.89705	0.0578212	0.136366	FBgn0266822	lncRNA:CR45284
FBgn0085408	164.246	1.92272	0.369154	5.20846	1.90415e-07	2.09474e-06	FBgn0085408	Shrm
FBgn0037750	45.099	1.91933	0.632416	3.03492	0.00240596	0.00997389	FBgn0037750	Whamy
FBgn0030525	2.99414	1.91843	1.55579	1.23309	0.217541	0.371172	FBgn0030525	CG10996
FBgn0032910	550.311	1.91236	0.336178	5.68854	1.2813e-08	1.69452e-07	FBgn0032910	CG9265
FBgn0031011	492.443	1.91042	0.449242	4.25255	2.11348e-05	0.000156281	FBgn0031011	CG8034
FBgn0267035	74.2343	1.9048	0.356737	5.33951	9.31965e-08	1.09241e-06	FBgn0267035	asRNA:CR45479
FBgn0052668	38.9126	1.90401	0.549642	3.4641	0.000532011	0.0027288	FBgn0052668	CG32668
FBgn0034729	50.6047	1.90106	0.420104	4.52522	6.03324e-06	4.98346e-05	FBgn0034729	CG10344
FBgn0086667	20.9951	1.90101	1.30211	1.45994	0.144307	0.274857	FBgn0086667	snoRNA:Psi28S-3342
FBgn0053329	6.52043	1.90077	1.0672	1.78109	0.0748981	0.166963	FBgn0053329	Sp212
FBgn0030667	7.33647	1.8981	1.04914	1.8092	0.0704207	0.159161	FBgn0030667	CG15599
FBgn0000625	2.87282	1.89228	1.95863	0.966123	0.333983	0.502955	FBgn0000625	eyg
FBgn0250816	140.564	1.89127	0.646473	2.92553	0.00343875	0.0135446	FBgn0250816	AGO3
FBgn0083022	2.10981	1.88742	1.78562	1.05701	0.290507	0.456281	FBgn0083022	snoRNA:Psi18S-640e
FBgn0262460	16.501	1.88639	1.08517	1.73834	0.0821503	0.179158	FBgn0262460	mir-2a-2
FBgn0050377	15.4412	1.88516	0.978168	1.92724	0.0539501	0.129444	FBgn0050377	CG30377
FBgn0037345	353.991	1.8833	0.361012	5.21672	1.82118e-07	2.01348e-06	FBgn0037345	Rev7
FBgn0032375	7.21793	1.88268	1.29508	1.45371	0.146026	0.277222	FBgn0032375	CG14932
FBgn0029648	28.9412	1.88174	0.558092	3.37174	0.000746958	0.00366166	FBgn0029648	CG3603
FBgn0030551	39.3184	1.88031	0.748815	2.51105	0.0120374	0.0390454	FBgn0030551	CG11674
FBgn0032266	59.363	1.87905	0.404801	4.64191	3.45211e-06	3.01305e-05	FBgn0032266	CG18302
FBgn0033733	6.32205	1.87778	1.92037	0.97782	0.328163	0.496859	FBgn0033733	CG8834
FBgn0015039	10.4167	1.87757	1.00105	1.8756	0.0607097	0.141751	FBgn0015039	Cyp9b2
FBgn0034382	3.58905	1.87643	1.63126	1.1503	0.250022	0.411422	FBgn0034382	CG18609
FBgn0040321	195.685	1.87487	0.369023	5.08064	3.76174e-07	3.93882e-06	FBgn0040321	GNBP3
FBgn0004400	13.8939	1.87443	0.93193	2.01134	0.0442899	0.110902	FBgn0004400	rhi
FBgn0004581	44.9103	1.87422	0.526555	3.55941	0.000371688	0.00199523	FBgn0004581	bgcn
FBgn0086365	1840.57	1.86888	0.184272	10.142	3.59772e-24	2.62117e-22	FBgn0086365	Orct2
FBgn0032025	4.21605	1.86877	1.75056	1.06753	0.285735	0.450978	FBgn0032025	CG7778
FBgn0267516	4.56005	1.86816	1.82595	1.02312	0.306252	0.473164	FBgn0267516	pre-rRNA:CR45856
FBgn0005390	22.7034	1.86782	0.852215	2.19172	0.0283995	0.0782287	FBgn0005390	fs(1)M3
FBgn0260487	12.9748	1.86758	0.91398	2.04335	0.0410182	0.104561	FBgn0260487	CG42534
FBgn0063495	9.30088	1.86751	0.982693	1.9004	0.0573808	0.135484	FBgn0063495	GstE5
FBgn0039498	5.20817	1.86722	1.30926	1.42617	0.153821	0.28759	FBgn0039498	CG17991
FBgn0037396	3.41157	1.86456	1.56192	1.19376	0.232573	0.390145	FBgn0037396	CG11459
FBgn0035090	9.79892	1.86417	1.09144	1.70799	0.0876373	0.188024	FBgn0035090	CG2736
FBgn0053196	132.003	1.86401	0.488033	3.81943	0.00013376	0.000817405	FBgn0053196	dpy
FBgn0263512	190.864	1.86364	0.341128	5.46317	4.67712e-08	5.71351e-07	FBgn0263512	Vsx2
FBgn0032603	8.00263	1.86325	0.959957	1.94098	0.0522612	0.126238	FBgn0032603	CG17928
FBgn0265944	3.50578	1.8615	1.44961	1.28414	0.199093	0.348023	FBgn0265944	lncRNA:CR44731
FBgn0263587	8.59525	1.86071	0.97974	1.89919	0.0575397	0.135832	FBgn0263587	lncRNA:CR43612
FBgn0082986	9.14633	1.85981	0.877535	2.11936	0.0340603	0.0902465	FBgn0082986	snoRNA:Psi28S-2562
FBgn0033203	122.304	1.85816	0.370115	5.02049	5.15405e-07	5.25644e-06	FBgn0033203	CG2070
FBgn0259101	3.61283	1.85632	1.62664	1.1412	0.253788	0.415797	FBgn0259101	CG42249
FBgn0260474	2.84117	1.85433	1.94349	0.954122	0.340022	0.509551	FBgn0260474	CG30002
FBgn0013689	192.89	1.85158	0.539327	3.43314	0.000596644	0.00300346	FBgn0013689	mt:tRNA:Ala-TGC
FBgn0019952	569.34	1.85151	0.244744	7.56507	3.87642e-14	1.0575e-12	FBgn0019952	Orct
FBgn0266042	45.7423	1.85138	0.511151	3.62199	0.00029235	0.00161683	FBgn0266042	asRNA:CR44807
FBgn0053159	10.1625	1.84998	1.34195	1.37857	0.168026	0.306825	FBgn0053159	CG33159
FBgn0020300	8.50442	1.8494	1.16508	1.58736	0.112432	0.2275	FBgn0020300	geko
FBgn0267991	4.19806	1.84832	1.50019	1.23206	0.217928	0.371728	FBgn0267991	lncRNA:CR46258
FBgn0031157	15.5692	1.84751	0.980785	1.8837	0.0596054	0.139519	FBgn0031157	CG1503
FBgn0267462	5.0922	1.84404	1.36396	1.35197	0.176384	0.31836	FBgn0267462	asRNA:CR45812
FBgn0058160	400.305	1.84376	0.384501	4.7952	1.62509e-06	1.51281e-05	FBgn0058160	CG40160
FBgn0265590	177.714	1.84195	0.310084	5.94016	2.84749e-09	4.16913e-08	FBgn0265590	lncRNA:CR44417
FBgn0033631	23.3434	1.83907	0.981274	1.87417	0.0609071	0.142101	FBgn0033631	Sod3
FBgn0026439	13369.7	1.83905	0.283279	6.492	8.47029e-11	1.52453e-09	FBgn0026439	Eaat1
FBgn0032253	14.0745	1.83879	0.840764	2.18705	0.0287392	0.0789522	FBgn0032253	LManI
FBgn0266566	3.45314	1.8359	1.49623	1.22701	0.219818	0.374059	FBgn0266566	CG45105
FBgn0027556	43.9739	1.83564	0.504248	3.64036	0.000272259	0.00151484	FBgn0027556	CG4928
FBgn0040361	1.30166	1.83329	2.65569	0.690325	0.48999	NA	FBgn0040361	CG14627
FBgn0024289	11.6068	1.83033	0.95002	1.92662	0.0540272	0.129527	FBgn0024289	Sodh-1
FBgn0036796	7.8571	1.82871	1.28625	1.42174	0.155102	0.28926	FBgn0036796	CG18231
FBgn0085428	114.289	1.82846	0.449743	4.06556	4.79178e-05	0.000327537	FBgn0085428	Nox
FBgn0053465	2.76335	1.82708	1.61747	1.12959	0.258648	0.42127	FBgn0053465	CG33465
FBgn0051313	5.00358	1.82699	1.28002	1.42731	0.15349	0.287265	FBgn0051313	CG31313
FBgn0032322	10.2232	1.8257	0.829037	2.2022	0.0276515	0.0766717	FBgn0032322	CG16743
FBgn0053282	1.99735	1.82287	2.5053	0.727607	0.466854	NA	FBgn0053282	CG33282
FBgn0004359	27.2859	1.8213	0.759588	2.39775	0.0164961	0.0503029	FBgn0004359	T48
FBgn0265577	13.4024	1.81885	0.914689	1.98849	0.0467571	0.115676	FBgn0265577	IBIN
FBgn0263241	582.938	1.81012	0.254432	7.11435	1.12441e-12	2.62074e-11	FBgn0263241	Mocs1
FBgn0036659	2.01513	1.80877	2.01022	0.899786	0.368234	NA	FBgn0036659	CG9701
FBgn0034312	363.374	1.80659	0.268842	6.71988	1.8188e-11	3.58079e-10	FBgn0034312	CG10916
FBgn0028988	29.2261	1.80638	0.606971	2.97606	0.00291976	0.0117333	FBgn0028988	Spn42Dd
FBgn0264955	10.3014	1.79835	0.839246	2.14281	0.0321283	0.0863305	FBgn0264955	asRNA:CR44124
FBgn0050187	159.525	1.79784	0.393474	4.56915	4.89714e-06	4.12628e-05	FBgn0050187	CG30187
FBgn0052574	2.23008	1.79673	2.08101	0.863392	0.387922	0.556625	FBgn0052574	Twdlalpha
FBgn0053797	35.2701	1.79661	0.486808	3.6906	0.000223723	0.00128762	FBgn0053797	CR33797
FBgn0036449	909.279	1.79605	0.217968	8.23997	1.7225e-16	5.95387e-15	FBgn0036449	bmm
FBgn0030027	85.6016	1.79427	1.39836	1.28312	NA	NA	FBgn0030027	CG1632
FBgn0024989	14.6868	1.79415	1.381	1.29917	0.193886	0.341391	FBgn0024989	CG3777
FBgn0013348	4.20797	1.79376	1.40444	1.27721	0.201527	0.350935	FBgn0013348	TpnC41C
FBgn0082937	4.40703	1.79348	1.44425	1.2418	0.214309	0.36715	FBgn0082937	snoRNA:Me28S-C2645b
FBgn0028871	2.73909	1.79072	1.62672	1.10082	0.270977	0.434706	FBgn0028871	Cpr35B
FBgn0035941	20.9762	1.78895	0.762392	2.3465	0.0189509	0.056403	FBgn0035941	CG13313
FBgn0050424	47.0259	1.78693	0.643375	2.77743	0.005479	0.0201764	FBgn0050424	CG30424
FBgn0052649	499.423	1.7845	0.200758	8.88883	6.17543e-19	2.69306e-17	FBgn0052649	Coq8
FBgn0038611	5.14244	1.78429	2.40717	0.741241	0.458547	0.623159	FBgn0038611	CG14309
FBgn0260393	2.10933	1.78412	1.81909	0.980774	0.326704	0.495267	FBgn0260393	CG17147
FBgn0002773	17.5779	1.78381	0.669883	2.66288	0.00774761	0.0270333	FBgn0002773	Mlc2
FBgn0266182	1.9552	1.78282	2.18209	0.817023	0.413915	NA	FBgn0266182	lncRNA:CR44888
FBgn0000615	59.1193	1.78266	0.478438	3.72599	0.000194548	0.00114517	FBgn0000615	exu
FBgn0004191	20.8787	1.78263	1.08419	1.6442	0.100134	0.208607	FBgn0004191	snRNA:U2:34ABa
FBgn0261363	57.0894	1.77636	0.49669	3.5764	0.000348354	0.0018871	FBgn0261363	PPO3
FBgn0030774	13.5494	1.77435	0.774389	2.2913	0.0219463	0.0637516	FBgn0030774	sphe
FBgn0264947	2.67916	1.77361	1.66656	1.06424	0.287221	0.452495	FBgn0264947	asRNA:CR44116
FBgn0035151	124.256	1.77112	0.423526	4.18186	2.89136e-05	0.00020767	FBgn0035151	CG17129
FBgn0013812	19.8553	1.77048	1.13732	1.55671	0.11954	0.237771	FBgn0013812	Dhc93AB
FBgn0003979	4.45971	1.76536	1.76381	1.00088	0.316883	0.48533	FBgn0003979	Vm26Aa
FBgn0000047	3.89633	1.76367	1.30805	1.34832	0.177555	0.319856	FBgn0000047	Act88F
FBgn0034399	108.186	1.76177	0.547521	3.21772	0.00129215	0.00588602	FBgn0034399	CG15083
FBgn0035431	5.53063	1.76164	1.13107	1.55751	0.11935	0.237587	FBgn0035431	CG14968
FBgn0265268	10.6843	1.76031	1.21506	1.44875	0.147407	0.278666	FBgn0265268	CG18234
FBgn0051343	3.32337	1.76005	2.26027	0.77869	0.436162	0.601917	FBgn0051343	CG31343
FBgn0051373	31.4064	1.75564	0.560573	3.13186	0.00173703	0.00753992	FBgn0051373	CG31373
FBgn0035308	660.814	1.75073	0.350263	4.99832	5.78307e-07	5.84407e-06	FBgn0035308	CG15822
FBgn0034797	26.5431	1.74669	0.894837	1.95196	0.0509426	0.123667	FBgn0034797	nahoda
FBgn0267242	1.95738	1.74608	1.82102	0.958848	0.337635	NA	FBgn0267242	asRNA:CR45682
FBgn0265508	6.46985	1.74318	1.5371	1.13407	0.256767	0.419283	FBgn0265508	asRNA:CR44370
FBgn0032144	8.11035	1.74176	1.25158	1.39165	0.164028	0.301652	FBgn0032144	CG17633
FBgn0286030	67.4622	1.74152	0.467088	3.72846	0.000192656	0.00113623	FBgn0286030	lncRNA:CR46350
FBgn0267280	8.60995	1.74033	0.917642	1.89653	0.0578904	0.136423	FBgn0267280	CR45716
FBgn0039879	6.82985	1.73967	1.26161	1.37892	0.167918	0.306763	FBgn0039879	Ir100a
FBgn0035977	5.20341	1.73628	1.29713	1.33855	0.180717	0.323874	FBgn0035977	PGRP-LF
FBgn0051104	3.91872	1.73585	2.16977	0.800017	0.423701	0.59085	FBgn0051104	CG31104
FBgn0032162	29.6348	1.73448	0.501205	3.46062	0.000538926	0.00275625	FBgn0032162	CG4592
FBgn0039656	13.4449	1.73417	0.886201	1.95686	0.0503645	0.122704	FBgn0039656	CG11951
FBgn0037536	4614.42	1.73132	0.278782	6.21031	5.28818e-10	8.54466e-09	FBgn0037536	CG2698
FBgn0030985	7.23813	1.72996	1.24442	1.39017	0.164477	0.302225	FBgn0030985	Obp18a
FBgn0038079	1.98072	1.7299	2.09791	0.82458	0.40961	NA	FBgn0038079	NijC
FBgn0030251	9.42824	1.72894	1.12065	1.54281	0.122877	0.24282	FBgn0030251	CG2145
FBgn0262366	3.8178	1.72698	1.69502	1.01886	0.308271	0.475317	FBgn0262366	CG43064
FBgn0267451	2.61821	1.7224	1.94818	0.884106	0.376639	0.546129	FBgn0267451	asRNA:CR45801
FBgn0031190	2958.57	1.71933	0.30047	5.72212	1.05204e-08	1.41127e-07	FBgn0031190	CG12576
FBgn0262964	11.881	1.71842	0.857561	2.00385	0.0450865	0.112341	FBgn0262964	CR43275
FBgn0037751	73.1155	1.71804	0.589355	2.91512	0.00355549	0.0139457	FBgn0037751	topi
FBgn0028525	26.1748	1.71799	0.776307	2.21303	0.0268954	0.0749509	FBgn0028525	c(2)M
FBgn0036612	9.62306	1.71786	1.14562	1.4995	0.133743	0.25953	FBgn0036612	CG4998
FBgn0267803	14.5289	1.71377	0.717665	2.38798	0.0169411	0.0514149	FBgn0267803	asRNA:CR46128
FBgn0036698	4.23062	1.71241	1.86525	0.918061	0.358587	0.528223	FBgn0036698	CG7724
FBgn0030160	27.1276	1.71101	0.605022	2.82801	0.00468387	0.017713	FBgn0030160	CG9691
FBgn0050345	7.67043	1.71003	1.22944	1.3909	0.164256	0.301934	FBgn0050345	CG30345
FBgn0085415	41.2942	1.70978	0.68841	2.48366	0.0130039	0.0415162	FBgn0085415	CG34386
FBgn0023000	958.909	1.70917	0.339637	5.03235	4.84502e-07	4.96625e-06	FBgn0023000	mth
FBgn0026593	10.426	1.7089	1.03881	1.64506	0.0999567	0.20832	FBgn0026593	CG5707
FBgn0031643	4166.11	1.70729	0.161737	10.556	4.76493e-26	4.08274e-24	FBgn0031643	CG3008
FBgn0000928	9.35767	1.70511	0.912788	1.86802	0.0617587	0.143587	FBgn0000928	fs(1)Yb
FBgn0028473	36854.6	1.70348	0.275887	6.17455	6.63504e-10	1.05943e-08	FBgn0028473	Non1
FBgn0039644	596.187	1.70291	0.294155	5.78915	7.07429e-09	9.69289e-08	FBgn0039644	rdog
FBgn0002891	2708.8	1.70216	0.174379	9.76127	1.65078e-22	9.94311e-21	FBgn0002891	DNApol-zeta
FBgn0265640	7.695	1.6991	0.921864	1.84311	0.0653127	0.150134	FBgn0265640	lncRNA:CR44447
FBgn0261857	2.53494	1.69684	1.78029	0.953126	0.340526	0.510244	FBgn0261857	CR42786
FBgn0266686	2.5082	1.69447	1.9083	0.887948	0.374569	0.544229	FBgn0266686	lncRNA:CR45176
FBgn0032699	881.641	1.69232	0.254541	6.64852	2.96059e-11	5.70865e-10	FBgn0032699	CG10383
FBgn0029879	46.8354	1.69177	0.459217	3.68403	0.000229571	0.00131444	FBgn0029879	APC7
FBgn0052081	2.02549	1.69103	1.89898	0.890498	0.373198	NA	FBgn0052081	CG32081
FBgn0035189	56.9148	1.68994	0.536643	3.14908	0.00163783	0.00718539	FBgn0035189	CG9119
FBgn0035770	483.247	1.6883	0.306217	5.5134	3.51967e-08	4.38319e-07	FBgn0035770	pst
FBgn0039319	2.67848	1.68815	1.62168	1.04099	0.29788	0.464476	FBgn0039319	CG13659
FBgn0265310	1.96511	1.68684	1.84443	0.914559	0.360423	NA	FBgn0265310	lncRNA:CR44283
FBgn0265888	3.14034	1.68643	1.56132	1.08013	0.280084	0.444706	FBgn0265888	lncRNA:CR44677
FBgn0035877	511.347	1.68361	0.258015	6.52525	6.78898e-11	1.23366e-09	FBgn0035877	CG7083
FBgn0032791	259.302	1.67963	0.239297	7.019	2.23461e-12	4.9614e-11	FBgn0032791	CG18094
FBgn0033519	108.381	1.67922	0.316243	5.30989	1.09693e-07	1.26386e-06	FBgn0033519	CG11825
FBgn0003930	5.42948	1.67438	1.40783	1.18934	0.234307	0.39229	FBgn0003930	snRNA:U4:39B
FBgn0086069	2.69681	1.67406	1.74649	0.958528	0.337796	0.507028	FBgn0086069	snoRNA:Me28S-C3351
FBgn0029813	30.3118	1.67288	0.518187	3.22832	0.00124519	0.0057046	FBgn0029813	AgmNAT
FBgn0038099	15.5078	1.67247	0.764518	2.18761	0.0286977	0.0789074	FBgn0038099	CG7091
FBgn0086078	4.23938	1.6716	1.3273	1.2594	0.207886	0.359384	FBgn0086078	snoRNA:Me28S-A774b
FBgn0038700	1.88914	1.66773	1.8618	0.89576	0.370381	NA	FBgn0038700	CG3734
FBgn0264429	2.77541	1.66703	2.28106	0.730812	0.464894	0.628834	FBgn0264429	lncRNA:CR43847
FBgn0031490	30.0579	1.66638	0.691211	2.41081	0.0159171	0.0487789	FBgn0031490	CG17264
FBgn0041630	1236.55	1.66296	0.360104	4.618	3.87461e-06	3.35533e-05	FBgn0041630	Hexo1
FBgn0086079	13.9203	1.66233	0.975448	1.70417	0.0883497	0.189119	FBgn0086079	snoRNA:Me28S-A774a
FBgn0286075	818.153	1.66228	0.1903	8.73505	2.43541e-18	9.977e-17	FBgn0286075	DNAlig3
FBgn0051495	89.4101	1.66153	0.333575	4.98098	6.32635e-07	6.35089e-06	FBgn0051495	CG31495
FBgn0032744	522.479	1.6608	0.239582	6.93207	4.14714e-12	8.93066e-11	FBgn0032744	Ttc19
FBgn0022800	1641.96	1.66051	0.263654	6.29806	3.01402e-10	5.07916e-09	FBgn0022800	Cad96Ca
FBgn0034007	3.26871	1.65592	1.49289	1.10921	0.267342	0.431113	FBgn0034007	ND-51L2
FBgn0264489	10.9637	1.65498	1.39545	1.18599	0.235627	0.39391	FBgn0264489	CG43897
FBgn0033696	122.063	1.65211	0.291629	5.66512	1.46918e-08	1.91797e-07	FBgn0033696	Cyp6g2
FBgn0028872	9.22261	1.65166	0.914579	1.80592	0.0709305	0.160054	FBgn0028872	CG18095
FBgn0263625	13.0789	1.64823	0.936703	1.75961	0.0784745	0.172877	FBgn0263625	lncRNA:CR43634
FBgn0003751	43.3245	1.6463	0.675913	2.43566	0.0148646	0.046196	FBgn0003751	trk
FBgn0051219	100.313	1.64552	0.458576	3.58832	0.000332818	0.00181424	FBgn0051219	CG31219
FBgn0086898	37.2055	1.64478	0.510653	3.22093	0.00127775	0.0058369	FBgn0086898	dgo
FBgn0004360	88.8212	1.64141	0.589789	2.78304	0.0053852	0.0198852	FBgn0004360	Wnt2
FBgn0036940	2.6885	1.64132	1.79989	0.911895	0.361824	0.531295	FBgn0036940	obst-J
FBgn0263659	229.606	1.64093	0.354314	4.63129	3.63386e-06	3.1626e-05	FBgn0263659	lncRNA:CR43650
FBgn0051115	33.8613	1.64063	0.52845	3.1046	0.00190535	0.0081772	FBgn0051115	CG31115
FBgn0013810	92.6382	1.63994	0.501461	3.27033	0.00107421	0.00501735	FBgn0013810	Dhc36C
FBgn0030098	1.92292	1.63958	1.69422	0.967753	0.333168	NA	FBgn0030098	CG12057
FBgn0263748	8.10089	1.63892	0.948	1.72882	0.0838409	0.181802	FBgn0263748	CG43673
FBgn0267205	2.50783	1.63749	2.0386	0.803242	0.421835	0.589169	FBgn0267205	lncRNA:CR45645
FBgn0035917	81.3694	1.63703	0.389242	4.20569	2.60287e-05	0.000188844	FBgn0035917	Zasp66
FBgn0031388	2.53437	1.63668	2.02858	0.80681	0.419776	0.58713	FBgn0031388	CG12674
FBgn0032452	53.3232	1.63609	0.441021	3.70977	0.000207446	0.00120707	FBgn0032452	CG15484
FBgn0038448	5.81761	1.63563	1.24042	1.31861	0.187299	0.332584	FBgn0038448	CG12783
FBgn0262057	19.6245	1.6347	0.739863	2.20946	0.0271429	0.0755371	FBgn0262057	Spn77Ba
FBgn0050324	13.9606	1.63428	0.848429	1.92624	0.0540748	0.129608	FBgn0050324	CG30324
FBgn0052436	39.687	1.634	0.458289	3.56544	0.00036324	0.00195989	FBgn0052436	CG32436
FBgn0037217	105.974	1.62969	0.454843	3.58296	0.000339717	0.00184772	FBgn0037217	CG14636
FBgn0034253	211.985	1.62928	1.04263	1.56265	0.118134	0.235783	FBgn0034253	CG10936
FBgn0038842	179.662	1.62867	0.632842	2.57358	0.0100651	0.033625	FBgn0038842	hdly
FBgn0030773	6.22835	1.62649	1.2399	1.3118	0.189589	0.335378	FBgn0030773	CG9676
FBgn0033773	41.3975	1.62561	0.440507	3.69032	0.000223968	0.00128843	FBgn0033773	Mos
FBgn0261269	804.945	1.62417	0.313201	5.18571	2.15195e-07	2.35456e-06	FBgn0261269	conv
FBgn0033712	489.909	1.62242	0.320698	5.05902	4.21424e-07	4.35638e-06	FBgn0033712	mIF3
FBgn0036186	237.19	1.62168	0.423826	3.82627	0.000130098	0.000798636	FBgn0036186	CG6071
FBgn0052029	290.451	1.62073	0.356817	4.54219	5.56721e-06	4.64583e-05	FBgn0052029	Cpr66D
FBgn0015221	12313.4	1.61877	0.421872	3.8371	0.000124494	0.000768891	FBgn0015221	Fer2LCH
FBgn0037387	31.1004	1.61766	0.573416	2.82109	0.00478607	0.0180285	FBgn0037387	CG1213
FBgn0015575	15.0051	1.61603	0.735486	2.19723	0.0280044	0.0774208	FBgn0015575	alpha-Est7
FBgn0052568	2.57869	1.61587	1.64732	0.98091	0.326637	0.495227	FBgn0052568	CG32568
FBgn0050438	13.0697	1.61502	1.05629	1.52895	0.126276	0.247807	FBgn0050438	Ugt50B3
FBgn0037765	3.0225	1.61382	1.78013	0.906574	0.364632	0.533938	FBgn0037765	CG9458
FBgn0033683	149.572	1.61318	0.275143	5.86308	4.54362e-09	6.44315e-08	FBgn0033683	CG18343
FBgn0052645	9.85522	1.61273	1.08254	1.48976	0.136287	0.263415	FBgn0052645	CG32645
FBgn0037727	4.24501	1.61174	1.45401	1.10847	0.267657	0.431464	FBgn0037727	Nepl12
FBgn0052199	6.99374	1.61083	1.4289	1.12732	0.259606	0.422445	FBgn0052199	CG32199
FBgn0032790	170.398	1.60909	0.26201	6.14133	8.18332e-10	1.29139e-08	FBgn0032790	CG10194
FBgn0030883	201.589	1.60869	0.287299	5.59934	2.1517e-08	2.75286e-07	FBgn0030883	CG7772
FBgn0030612	132.718	1.60829	0.328865	4.89044	1.00611e-06	9.69993e-06	FBgn0030612	CG5599
FBgn0061492	1880.61	1.60761	0.337303	4.76607	1.8785e-06	1.73543e-05	FBgn0061492	loj
FBgn0032730	112.686	1.60637	0.325322	4.93777	7.9021e-07	7.81666e-06	FBgn0032730	CG10431
FBgn0265633	34.8282	1.60612	0.65352	2.45764	0.0139853	0.0440598	FBgn0265633	lncRNA:CR44440
FBgn0034724	3627.93	1.60547	0.321407	4.99513	5.87965e-07	5.93674e-06	FBgn0034724	babos
FBgn0004117	5.98387	1.60534	1.13638	1.41267	0.157752	0.293194	FBgn0004117	Tm2
FBgn0027364	4160.63	1.60309	0.189855	8.44373	3.07365e-17	1.13325e-15	FBgn0027364	Six4
FBgn0034647	10.7736	1.59996	1.00213	1.59657	0.110362	0.224282	FBgn0034647	pirk
FBgn0259196	17.0686	1.59886	0.768752	2.07981	0.0375427	0.0972705	FBgn0259196	CG42300
FBgn0034191	100.407	1.59775	0.325224	4.91277	8.97981e-07	8.7757e-06	FBgn0034191	CG6984
FBgn0029092	433.879	1.59717	0.315183	5.06745	4.03174e-07	4.19267e-06	FBgn0029092	ced-6
FBgn0030085	38.1013	1.59717	0.656416	2.43316	0.0149676	0.0464568	FBgn0030085	CG6999
FBgn0030740	1721.28	1.59544	0.321279	4.96588	6.8389e-07	6.82041e-06	FBgn0030740	CG9917
FBgn0266569	323.2	1.59218	0.291199	5.46766	4.56005e-08	5.59295e-07	FBgn0266569	CG42259
FBgn0014465	3.81371	1.59051	1.48543	1.07074	0.284284	0.449732	FBgn0014465	Cp7Fb
FBgn0086658	8.81176	1.58965	1.29336	1.22908	0.21904	0.372893	FBgn0086658	snoRNA:Psi28S-1180
FBgn0038582	289.094	1.58929	0.278458	5.70747	1.14666e-08	1.53143e-07	FBgn0038582	CG7988
FBgn0030807	6.75195	1.58774	1.13302	1.40134	0.161114	0.297777	FBgn0030807	CG13000
FBgn0035847	15.0235	1.58765	1.0086	1.57412	0.11546	0.232199	FBgn0035847	mthl7
FBgn0036196	309.219	1.58687	0.348108	4.55855	5.15092e-06	4.32215e-05	FBgn0036196	CG11658
FBgn0032140	19.862	1.58415	0.730818	2.16765	0.0301856	0.0820938	FBgn0032140	CG13117
FBgn0259145	1887.17	1.57871	0.369537	4.27213	1.93615e-05	0.000145235	FBgn0259145	CG42260
FBgn0026718	809.747	1.57467	0.238352	6.60648	3.93553e-11	7.42382e-10	FBgn0026718	Agpat2
FBgn0035499	4574.57	1.57153	0.289465	5.42909	5.66424e-08	6.83021e-07	FBgn0035499	Chd64
FBgn0030775	12.576	1.57085	0.742463	2.11574	0.0343672	0.0909409	FBgn0030775	CG9673
FBgn0261429	61.2942	1.56847	0.431457	3.6353	0.000277656	0.00154047	FBgn0261429	lncRNA:CR42646
FBgn0287612	258.348	1.5661	0.412545	3.79619	0.000146938	0.00088836	FBgn0287612	lncRNA:CR46481
FBgn0041183	3.50544	1.56472	1.62519	0.962793	0.335651	0.504805	FBgn0041183	Tep1
FBgn0028950	3.02662	1.56461	2.07752	0.753112	0.451382	0.615553	FBgn0028950	CG15255
FBgn0266865	3.16562	1.55853	1.50854	1.03314	0.301539	0.468381	FBgn0266865	asRNA:CR45326
FBgn0043792	14.2195	1.5581	0.94822	1.64318	0.100345	0.208914	FBgn0043792	CG30427
FBgn0037082	1222.94	1.55559	0.17214	9.03679	1.61341e-19	7.53776e-18	FBgn0037082	CG5664
FBgn0037007	5346.82	1.55457	0.226481	6.86402	6.69489e-12	1.38532e-10	FBgn0037007	CG5059
FBgn0038455	372.243	1.5545	0.253628	6.12906	8.84001e-10	1.38247e-08	FBgn0038455	CG14907
FBgn0030697	5.87576	1.55385	1.6528	0.940131	0.34715	0.516175	FBgn0030697	CG8565
FBgn0033667	3.05316	1.55245	1.97216	0.787184	0.431174	0.597982	FBgn0033667	reb
FBgn0083974	8.1045	1.55148	1.19503	1.29828	0.194193	0.341783	FBgn0083974	CG34138
FBgn0046113	6.48711	1.54931	1.21572	1.2744	0.202521	0.352263	FBgn0046113	GluRIIC
FBgn0053635	221.195	1.54816	0.328162	4.71767	2.38559e-06	2.15323e-05	FBgn0053635	CG33635
FBgn0039165	372.944	1.53943	0.261541	5.88601	3.95621e-09	5.66296e-08	FBgn0039165	CG6204
FBgn0052207	1972.14	1.53828	0.360092	4.27191	1.93808e-05	0.00014529	FBgn0052207	hpRNA:CR32207
FBgn0264549	2.90907	1.53809	1.81447	0.847679	0.396617	0.564367	FBgn0264549	lncRNA:CR43928
FBgn0250871	24.7604	1.53594	0.729515	2.10542	0.0352545	0.092604	FBgn0250871	pot
FBgn0038381	58.5064	1.53467	0.698945	2.1957	0.0281135	0.0776168	FBgn0038381	EndoU
FBgn0039226	22.6974	1.53427	0.611362	2.50959	0.0120871	0.0391752	FBgn0039226	Ude
FBgn0039156	1584.97	1.53127	0.242736	6.30836	2.82001e-10	4.79205e-09	FBgn0039156	CG6178
FBgn0004431	5.45309	1.53124	1.14457	1.33784	0.18095	0.324134	FBgn0004431	LysX
FBgn0036491	3.02982	1.5307	1.56094	0.980627	0.326777	0.495315	FBgn0036491	Best4
FBgn0034255	1.75206	1.52761	2.12833	0.71775	0.472911	NA	FBgn0034255	Oxp
FBgn0030348	16.0703	1.52723	0.848382	1.80017	0.0718338	0.161673	FBgn0030348	CG10352
FBgn0039003	1069	1.52577	0.255352	5.97516	2.29859e-09	3.39818e-08	FBgn0039003	wfs1
FBgn0051720	26.3744	1.52366	0.582036	2.61781	0.00884956	0.0302876	FBgn0051720	mthl15
FBgn0267141	3.604	1.52365	1.45847	1.04469	0.296167	0.462457	FBgn0267141	lncRNA:CR45581
FBgn0025709	10.0569	1.52306	0.81718	1.8638	0.0623492	0.144633	FBgn0025709	CNT2
FBgn0262598	63.3735	1.5222	0.548354	2.77595	0.00550412	0.0202567	FBgn0262598	mtsh
FBgn0033574	203.835	1.52164	0.401203	3.79269	0.000149025	0.000899847	FBgn0033574	Spn47C
FBgn0037386	21.0223	1.52123	0.674047	2.25686	0.0240171	0.0684346	FBgn0037386	CG1208
FBgn0027585	12.9894	1.5183	0.776853	1.95442	0.0506516	0.123108	FBgn0027585	CG8740
FBgn0023479	365.896	1.51789	0.242926	6.24837	4.14753e-10	6.81013e-09	FBgn0023479	teq
FBgn0039114	19.331	1.51783	0.77286	1.96391	0.04954	0.121108	FBgn0039114	Lsd-1
FBgn0032702	1417.29	1.51742	0.199718	7.59782	3.01164e-14	8.2902e-13	FBgn0032702	CG10376
FBgn0031766	26.6873	1.51667	0.585667	2.58965	0.00960741	0.0323773	FBgn0031766	CG9117
FBgn0030246	3385.02	1.51157	0.171398	8.81906	1.15423e-18	4.82594e-17	FBgn0030246	CG1582
FBgn0267726	9.00458	1.51104	1.15363	1.30981	0.190261	0.336371	FBgn0267726	CG46059
FBgn0030748	2.94335	1.51009	1.72855	0.873614	0.382328	0.551367	FBgn0030748	Traf-like
FBgn0265356	2.83304	1.50967	1.59409	0.947041	0.343618	0.513222	FBgn0265356	tn
FBgn0003938	3.77132	1.50775	1.55436	0.970013	0.33204	0.501108	FBgn0003938	snRNA:U5:63BC
FBgn0052196	12.3807	1.50569	0.796955	1.8893	0.0588517	0.138059	FBgn0052196	CG32196
FBgn0032793	649.329	1.50461	0.250783	5.99964	1.97753e-09	2.95585e-08	FBgn0032793	CG10189
FBgn0038302	147.702	1.50426	0.513808	2.92766	0.00341522	0.0134563	FBgn0038302	CG4210
FBgn0026756	5.72675	1.50379	1.10577	1.35994	0.173848	0.314685	FBgn0026756	Ugt37A1
FBgn0052706	52.7107	1.50377	0.440905	3.41065	0.000648083	0.003229	FBgn0052706	CG32706
FBgn0267933	3.8962	1.50205	1.79732	0.835717	0.403314	0.571127	FBgn0267933	lncRNA:CR46213
FBgn0051427	10.7615	1.50151	0.813858	1.84493	0.0650472	0.149608	FBgn0051427	CR31427
FBgn0265977	16.3628	1.49921	0.791256	1.89472	0.0581297	0.136755	FBgn0265977	lncRNA:CR44756
FBgn0052027	100.469	1.49817	0.472458	3.17101	0.00151911	0.00675302	FBgn0052027	lncRNA:CR32027
FBgn0263472	13.2719	1.498	0.725389	2.0651	0.0389139	0.100268	FBgn0263472	snoRNA:2R:9445205
FBgn0265345	38.6494	1.49761	0.43627	3.43277	0.000597455	0.0030063	FBgn0265345	lncRNA:CR44299
FBgn0030290	114.272	1.49635	0.325914	4.59125	4.406e-06	3.76195e-05	FBgn0030290	CG11756
FBgn0030373	3.66658	1.49544	1.49237	1.00206	0.316317	0.484713	FBgn0030373	moon
FBgn0030583	39.0238	1.49324	0.428164	3.48754	0.000487487	0.00252824	FBgn0030583	CG14410
FBgn0038344	2510.44	1.49025	0.189604	7.85978	3.84794e-15	1.16753e-13	FBgn0038344	obe
FBgn0041337	14.9215	1.48987	0.83173	1.79129	0.0732466	0.164245	FBgn0041337	Cyp309a2
FBgn0029966	1.66018	1.48913	2.58444	0.576191	0.564486	NA	FBgn0029966	Ir7c
FBgn0021895	38951.2	1.48718	0.253079	5.87635	4.19418e-09	5.96848e-08	FBgn0021895	ytr
FBgn0264380	3.40214	1.48715	1.483	1.0028	0.315957	0.484346	FBgn0264380	lncRNA:CR43832
FBgn0267781	6.3881	1.48683	1.32909	1.11868	0.263277	0.426541	FBgn0267781	lncRNA:CR46112
FBgn0260645	2.41556	1.48637	1.86386	0.797466	0.425181	0.5921	FBgn0260645	CG42537
FBgn0058469	19553.5	1.4847	0.318317	4.66423	3.09777e-06	2.73716e-05	FBgn0058469	lncRNA:CR40469
FBgn0085316	9.26078	1.48448	0.937981	1.58263	0.113506	0.229171	FBgn0085316	CG34287
FBgn0052694	3.5719	1.48238	1.77829	0.833597	0.404508	0.572019	FBgn0052694	CG32694
FBgn0035921	11340.3	1.48231	0.225156	6.58347	4.59604e-11	8.56356e-10	FBgn0035921	CG13305
FBgn0033174	160.38	1.48146	0.288432	5.13626	2.80255e-07	2.98882e-06	FBgn0033174	CG11125
FBgn0052636	43.996	1.48019	0.577	2.56532	0.0103081	0.0342954	FBgn0052636	lncRNA:CR32636
FBgn0029826	348.726	1.47904	0.333484	4.43512	9.20211e-06	7.31779e-05	FBgn0029826	CG6041
FBgn0015222	10319.9	1.47877	0.35934	4.11523	3.86799e-05	0.000270877	FBgn0015222	Fer1HCH
FBgn0261817	18.8717	1.47853	0.64469	2.2934	0.0218252	0.0635116	FBgn0261817	CG42759
FBgn0027525	6375.91	1.47738	0.237693	6.21551	5.1159e-10	8.31044e-09	FBgn0027525	LTV1
FBgn0037779	137.889	1.47721	0.413526	3.57223	0.000353952	0.00191487	FBgn0037779	CG12811
FBgn0263027	18.1477	1.47528	0.629755	2.34263	0.0191483	0.0568932	FBgn0263027	CG43322
FBgn0035571	7.61337	1.47207	1.27036	1.15878	0.246545	0.407404	FBgn0035571	CG12493
FBgn0038972	451.893	1.47174	0.311665	4.72219	2.33315e-06	2.11216e-05	FBgn0038972	CG7054
FBgn0032435	2.24548	1.47123	1.99953	0.735788	0.46186	0.626369	FBgn0032435	Oatp33Eb
FBgn0038257	7.27774	1.47122	1.08382	1.35744	0.17464	0.315681	FBgn0038257	smp-30
FBgn0025454	47.2536	1.47107	0.542233	2.71298	0.00666818	0.0238342	FBgn0025454	Cyp6g1
FBgn0035461	294.626	1.47092	0.258122	5.69855	1.20829e-08	1.60494e-07	FBgn0035461	ntc
FBgn0267767	2.31315	1.47086	2.09852	0.700903	0.483363	0.643995	FBgn0267767	lncRNA:CR46098
FBgn0012051	1931.6	1.47054	0.203103	7.24034	4.47549e-13	1.08042e-11	FBgn0012051	CalpA
FBgn0013275	46.478	1.46958	0.690848	2.12722	0.033402	0.0889282	FBgn0013275	Hsp70Aa
FBgn0003984	204.508	1.46898	0.430056	3.41578	0.000636	0.00318052	FBgn0003984	vn
FBgn0034748	878.192	1.46733	0.177784	8.25343	1.53911e-16	5.36572e-15	FBgn0034748	CG17807
FBgn0032401	227.012	1.46343	0.226113	6.47213	9.66299e-11	1.72643e-09	FBgn0032401	Plzf
FBgn0266115	17.0354	1.46248	0.758896	1.92711	0.0539656	0.129456	FBgn0266115	asRNA:CR44841
FBgn0035922	60452.7	1.46052	0.240548	6.07163	1.26621e-09	1.94275e-08	FBgn0035922	Pex7
FBgn0003483	1296.67	1.46032	0.181257	8.05659	7.84536e-16	2.55226e-14	FBgn0003483	spn-E
FBgn0038020	1129.58	1.45655	0.250833	5.80685	6.36584e-09	8.79151e-08	FBgn0038020	GstD9
FBgn0037560	13.5406	1.4556	0.932276	1.56134	0.118444	0.236247	FBgn0037560	CR18228
FBgn0034817	1118.57	1.45331	0.20308	7.15633	8.28651e-13	1.96534e-11	FBgn0034817	Art7
FBgn0266456	11.4537	1.45259	0.801987	1.81124	0.0701032	0.15857	FBgn0266456	CG45081
FBgn0036942	76.017	1.45253	0.351478	4.13263	3.58643e-05	0.000253403	FBgn0036942	CG7328
FBgn0031034	2.37352	1.44988	1.86516	0.777351	0.436952	0.602548	FBgn0031034	CG14205
FBgn0039778	2.87393	1.44955	2.06342	0.702502	0.482366	0.643454	FBgn0039778	Jon99Fi
FBgn0037999	115.453	1.44946	0.417793	3.46933	0.000521763	0.00268313	FBgn0037999	CG4860
FBgn0267717	3.55619	1.44884	1.67905	0.862892	0.388197	0.556783	FBgn0267717	asRNA:CR46050
FBgn0038916	55.9689	1.44722	0.396112	3.65358	0.000258611	0.00145135	FBgn0038916	dnd
FBgn0038095	58.544	1.4452	0.467537	3.09108	0.00199429	0.00848707	FBgn0038095	Cyp304a1
FBgn0085452	23.9613	1.44192	0.546993	2.63608	0.00838706	0.0288753	FBgn0085452	CG34423
FBgn0034728	4943.32	1.44078	0.174842	8.24047	1.71531e-16	5.94593e-15	FBgn0034728	rad50
FBgn0037200	16.4263	1.43967	0.633777	2.27157	0.0231123	0.0663106	FBgn0037200	CG11109
FBgn0030778	678.023	1.43944	0.209599	6.86759	6.52949e-12	1.35802e-10	FBgn0030778	CG4678
FBgn0035102	50.4518	1.43894	0.515778	2.78984	0.00527342	0.0195377	FBgn0035102	CG7049
FBgn0286042	120.696	1.43834	0.485205	2.96441	0.00303267	0.0121217	FBgn0286042	sisRNA:CR46364
FBgn0051710	205.579	1.43794	0.265363	5.41877	6.001e-08	7.17937e-07	FBgn0051710	CG31710
FBgn0036670	554.054	1.43747	0.366559	3.92151	8.79948e-05	0.000562307	FBgn0036670	CG13029
FBgn0267519	79.5249	1.43546	0.382562	3.75222	0.000175274	0.00104072	FBgn0267519	28SrRNA-Psi:CR45859
FBgn0051864	197.711	1.43345	0.270593	5.29744	1.17435e-07	1.34795e-06	FBgn0051864	Qtzl
FBgn0037664	14.5453	1.4327	0.966244	1.48276	0.138139	0.266235	FBgn0037664	CG8420
FBgn0053296	3.86294	1.43263	1.83255	0.781771	0.434349	0.600401	FBgn0053296	CG33296
FBgn0053126	74.9479	1.43257	0.598604	2.39318	0.016703	0.0507808	FBgn0053126	NLaz
FBgn0033427	973.884	1.43227	0.178716	8.01421	1.1085e-15	3.53067e-14	FBgn0033427	Smyd4-1
FBgn0026060	8.90875	1.43006	1.01757	1.40537	0.159913	0.296294	FBgn0026060	Mipp2
FBgn0030638	145.897	1.42873	0.351248	4.06758	4.75035e-05	0.00032507	FBgn0030638	CG11655
FBgn0032076	155.447	1.42743	0.301256	4.73828	2.15544e-06	1.96962e-05	FBgn0032076	Argl
FBgn0031305	15.9138	1.42611	0.743936	1.91698	0.05524	0.131686	FBgn0031305	Iris
FBgn0264822	34.0401	1.42402	0.502856	2.83187	0.00462768	0.0175241	FBgn0264822	asRNA:CR44030
FBgn0030684	18.7611	1.42357	0.76153	1.86935	0.0615737	0.143217	FBgn0030684	CG8260
FBgn0264911	6.43284	1.42105	1.29051	1.10115	0.270833	0.434611	FBgn0264911	CG44102
FBgn0028487	385.991	1.41934	0.273576	5.18811	2.12444e-07	2.32656e-06	FBgn0028487	f-cup
FBgn0069056	2.97149	1.41915	1.62888	0.871247	0.383619	0.552598	FBgn0069056	CG33226
FBgn0027578	37.7607	1.41837	0.504657	2.81056	0.00494559	0.0185034	FBgn0027578	Nepl21
FBgn0265660	2.70705	1.41705	1.49739	0.946347	0.343972	0.513321	FBgn0265660	lncRNA:CR44467
FBgn0041627	1625.96	1.41534	0.196141	7.21595	5.35573e-13	1.28022e-11	FBgn0041627	Ku80
FBgn0039151	10.3363	1.41527	0.881334	1.60583	0.108311	0.221483	FBgn0039151	CG13607
FBgn0033127	284.995	1.41249	0.34721	4.06811	4.7395e-05	0.00032451	FBgn0033127	Tsp42Ef
FBgn0265901	23.431	1.41115	0.53472	2.63904	0.00831402	0.0286888	FBgn0265901	asRNA:CR44690
FBgn0045064	365.853	1.40851	0.37255	3.78073	0.000156368	0.00093952	FBgn0045064	bwa
FBgn0053795	4.05953	1.40677	1.82343	0.771495	0.440413	0.605755	FBgn0053795	CG33795
FBgn0050355	22.7394	1.40439	0.622691	2.25536	0.0241108	0.0686156	FBgn0050355	CG30355
FBgn0001187	47.4072	1.40348	0.402459	3.48725	0.000488016	0.00252883	FBgn0001187	Hex-C
FBgn0011659	1216.82	1.40128	0.191775	7.30691	2.73358e-13	6.81546e-12	FBgn0011659	Mlh1
FBgn0034392	173.42	1.39935	0.263807	5.30446	1.1301e-07	1.29961e-06	FBgn0034392	MFS15
FBgn0261805	2.16099	1.39789	1.98069	0.705757	0.480339	0.641879	FBgn0261805	CG42751
FBgn0004650	14.9298	1.39624	0.746383	1.87067	0.0613907	0.142928	FBgn0004650	fs(1)N
FBgn0032235	118.525	1.39271	0.407571	3.41709	0.000632935	0.0031665	FBgn0032235	CG5096
FBgn0037552	434.901	1.39223	0.382758	3.63737	0.00027544	0.00152956	FBgn0037552	CG7800
FBgn0266413	6.042	1.39088	1.14743	1.21217	0.225448	0.380764	FBgn0266413	asRNA:CR45053
FBgn0033222	2.77477	1.39087	1.63089	0.852826	0.393756	0.561779	FBgn0033222	CG12824
FBgn0259224	559.299	1.39079	0.509859	2.7278	0.00637586	0.0229241	FBgn0259224	CG42324
FBgn0062928	1001.14	1.39071	0.352427	3.9461	7.94343e-05	0.000514631	FBgn0062928	hpRNA:CR33940
FBgn0036795	9.59866	1.39066	1.04261	1.33383	0.18226	0.325745	FBgn0036795	CG18233
FBgn0261530	1201.85	1.39017	0.195483	7.11145	1.14831e-12	2.66631e-11	FBgn0261530	nbs
FBgn0032387	5.86489	1.39005	1.36881	1.01551	0.309861	0.477164	FBgn0032387	CG16965
FBgn0263746	12.0855	1.38876	0.874872	1.58739	0.112425	0.2275	FBgn0263746	CR43671
FBgn0032752	172.332	1.38812	0.284468	4.8797	1.06249e-06	1.01951e-05	FBgn0032752	CG10702
FBgn0038993	20.8628	1.38799	0.620659	2.23632	0.0253309	0.0712768	FBgn0038993	CG13843
FBgn0028379	8.86732	1.38633	1.27909	1.08384	0.278435	0.443129	FBgn0028379	fan
FBgn0037046	96.9919	1.38618	0.340617	4.06963	4.70886e-05	0.000322776	FBgn0037046	CG10581
FBgn0015522	33.9871	1.38612	0.496977	2.78911	0.00528534	0.0195759	FBgn0015522	olf186-M
FBgn0034558	27.2362	1.38593	0.620216	2.23459	0.0254442	0.0715459	FBgn0034558	Cib2
FBgn0032001	137.592	1.38111	0.287071	4.81105	1.50136e-06	1.40624e-05	FBgn0032001	CG8360
FBgn0030628	1586.7	1.38072	0.197581	6.98813	2.78572e-12	6.1402e-11	FBgn0030628	CG9114
FBgn0029891	1513.9	1.3807	0.176031	7.84348	4.38228e-15	1.32306e-13	FBgn0029891	Pink1
FBgn0260744	451.926	1.3805	0.374319	3.68803	0.000225999	0.00129827	FBgn0260744	Tango9
FBgn0065098	82.5578	1.37813	1.53228	0.899403	NA	NA	FBgn0065098	RNaseMRP:RNA
FBgn0051391	15.5732	1.37379	0.772814	1.77765	0.0754618	0.167912	FBgn0051391	CG31391
FBgn0264305	1195.83	1.37274	0.204649	6.70778	1.9761e-11	3.87794e-10	FBgn0264305	CG43783
FBgn0037292	1.73091	1.37232	2.14327	0.640289	0.521985	NA	FBgn0037292	plh
FBgn0035343	6.35667	1.37011	1.39747	0.98042	0.326879	0.495408	FBgn0035343	CG16762
FBgn0264556	84.6224	1.36964	0.461631	2.96695	0.00300768	0.0120376	FBgn0264556	Gr39a
FBgn0039071	20.3882	1.36857	0.774044	1.76808	0.0770472	0.170598	FBgn0039071	bb8
FBgn0029932	12.7477	1.36786	0.904002	1.51311	0.130251	0.254131	FBgn0029932	CG4607
FBgn0260933	1121.16	1.36578	0.248225	5.50218	3.75115e-08	4.65243e-07	FBgn0260933	rempA
FBgn0013687	44.3667	1.36522	0.665791	2.05052	0.0403139	0.103141	FBgn0013687	mt:ori
FBgn0265311	7.69987	1.36473	0.994917	1.3717	0.170157	0.309495	FBgn0265311	lncRNA:CR44284
FBgn0037011	701.434	1.36375	0.284813	4.78824	1.68251e-06	1.56506e-05	FBgn0037011	CG4858
FBgn0004372	4.33718	1.36368	1.84895	0.737546	0.46079	0.625331	FBgn0004372	aly
FBgn0039350	17666.8	1.36293	0.266195	5.12003	3.05489e-07	3.24335e-06	FBgn0039350	jigr1
FBgn0033777	733.901	1.36281	0.366667	3.71677	0.000201789	0.00118037	FBgn0033777	CG17574
FBgn0030316	717.403	1.36271	0.214	6.3678	1.91757e-10	3.29535e-09	FBgn0030316	CG11695
FBgn0039373	6.62241	1.36255	1.2964	1.05102	0.293248	0.459373	FBgn0039373	CG5024
FBgn0051793	1110.92	1.36079	0.221742	6.13682	8.41922e-10	1.32518e-08	FBgn0051793	CG31793
FBgn0040600	23.725	1.36061	0.637249	2.13514	0.0327498	0.0876136	FBgn0040600	CG13631
FBgn0035741	3.3955	1.35992	2.01347	0.675408	0.499416	0.656766	FBgn0035741	BBS1
FBgn0005672	7110.99	1.35933	0.230257	5.90352	3.55831e-09	5.12355e-08	FBgn0005672	spi
FBgn0034924	37.4273	1.35855	0.524627	2.58956	0.00960994	0.0323773	FBgn0034924	CG17658
FBgn0266630	19.6564	1.35767	1.28878	1.05346	0.29213	0.457993	FBgn0266630	asRNA:CR45137
FBgn0040337	764.415	1.35719	0.22886	5.93025	3.02472e-09	4.4074e-08	FBgn0040337	CG3021
FBgn0040524	38.2825	1.35708	0.496404	2.73383	0.00626026	0.0225886	FBgn0040524	CG11052
FBgn0053908	2.77419	1.35159	2.01549	0.670598	0.502477	0.659721	FBgn0053908	His2B:CG33908
FBgn0028526	55.8196	1.3509	0.419826	3.21776	0.00129197	0.00588602	FBgn0028526	CG15293
FBgn0052079	6.86088	1.35007	1.04744	1.28893	0.197424	0.345868	FBgn0052079	CG32079
FBgn0034476	7425.52	1.34913	0.154643	8.72414	2.68218e-18	1.0878e-16	FBgn0034476	Toll-7
FBgn0050008	70.9089	1.34866	0.353537	3.81475	0.000136318	0.000831371	FBgn0050008	CG30008
FBgn0051233	2.16062	1.34859	2.4477	0.550962	0.58166	0.722473	FBgn0051233	CG31233
FBgn0033110	68.5466	1.34657	0.620101	2.17153	0.0298914	0.0815628	FBgn0033110	CG9447
FBgn0032587	1007.26	1.34547	0.333404	4.03556	5.44718e-05	0.000367791	FBgn0032587	CG5953
FBgn0036126	552.216	1.34536	0.212025	6.3453	2.21993e-10	3.79885e-09	FBgn0036126	Irbp18
FBgn0037721	3.38821	1.3447	1.86283	0.72186	0.470381	0.63365	FBgn0037721	CG9427
FBgn0050022	666.17	1.34438	0.260488	5.16099	2.4565e-07	2.65673e-06	FBgn0050022	CG30022
FBgn0001150	75.9959	1.34422	0.385983	3.48259	0.000496581	0.00256774	FBgn0001150	gt
FBgn0031969	1032.86	1.34233	0.307694	4.36256	1.28547e-05	9.962e-05	FBgn0031969	pes
FBgn0032783	345.172	1.3402	0.260973	5.13539	2.81562e-07	2.99717e-06	FBgn0032783	CG10237
FBgn0025621	2586.83	1.33958	0.153487	8.7276	2.60125e-18	1.06206e-16	FBgn0025621	CG16989
FBgn0038204	4.28826	1.33919	1.31947	1.01495	0.31013	0.477518	FBgn0038204	CG14357
FBgn0039677	4.80997	1.33819	1.34343	0.996101	0.319201	0.487599	FBgn0039677	ppk30
FBgn0030761	546.697	1.33796	0.193794	6.90406	5.05382e-12	1.07125e-10	FBgn0030761	CG9784
FBgn0285955	1778.4	1.33746	0.245007	5.45887	4.79175e-08	5.83595e-07	FBgn0285955	cv-c
FBgn0259150	1408.45	1.33735	0.252443	5.29763	1.17317e-07	1.34787e-06	FBgn0259150	OtopLc
FBgn0067783	192.527	1.33512	0.282048	4.73365	2.2052e-06	2.00979e-05	FBgn0067783	DPCoAC
FBgn0267631	5.50149	1.33372	1.10208	1.21019	0.226208	0.381929	FBgn0267631	asRNA:CR45969
FBgn0266700	22.6183	1.32781	0.72504	1.83136	0.0670462	0.153135	FBgn0266700	asRNA:CR45190
FBgn0261245	28.0833	1.32561	0.570524	2.32349	0.0201527	0.0593986	FBgn0261245	sing
FBgn0030026	859.594	1.32518	0.291933	4.53931	5.64397e-06	4.697e-05	FBgn0030026	sni
FBgn0040322	85.6013	1.32449	0.545149	2.42959	0.0151158	0.0467736	FBgn0040322	GNBP2
FBgn0038756	2.75129	1.32373	1.65215	0.801214	0.423008	0.590425	FBgn0038756	CG4783
FBgn0033232	944.453	1.32323	0.366543	3.61003	0.000306164	0.00168328	FBgn0033232	CG12159
FBgn0032923	1984.51	1.32204	0.31923	4.14134	3.45289e-05	0.000244678	FBgn0032923	Pld3
FBgn0265413	472.099	1.3207	0.514099	2.56897	0.0102001	0.0339826	FBgn0265413	CG44325
FBgn0266739	5.42099	1.31973	1.20263	1.09737	0.272481	0.436336	FBgn0266739	lncRNA:CR45212
FBgn0286222	7642.48	1.31947	0.241564	5.46219	4.70283e-08	5.73916e-07	FBgn0286222	Fum1
FBgn0051673	293.954	1.31867	0.221706	5.94783	2.71714e-09	3.99269e-08	FBgn0051673	CG31673
FBgn0030506	546.242	1.31816	0.182051	7.24062	4.46633e-13	1.08035e-11	FBgn0030506	DNAlig4
FBgn0032393	1588.08	1.31802	0.194835	6.76479	1.33499e-11	2.68921e-10	FBgn0032393	Nfs1
FBgn0266617	11.0112	1.31705	0.93897	1.40265	0.16072	0.297377	FBgn0266617	asRNA:CR45124
FBgn0011297	950.974	1.31651	0.219803	5.98952	2.10464e-09	3.12664e-08	FBgn0011297	Alg3
FBgn0259712	8.18576	1.31395	1.17037	1.12267	0.261577	0.424752	FBgn0259712	CG42366
FBgn0032138	13878.4	1.31336	0.267134	4.91647	8.81184e-07	8.63234e-06	FBgn0032138	CG4364
FBgn0052756	615.214	1.31266	0.246903	5.31649	1.05788e-07	1.22118e-06	FBgn0052756	CG32756
FBgn0052040	2.57018	1.3125	1.88348	0.696851	0.485896	0.645583	FBgn0052040	CG32040
FBgn0267820	2.78512	1.31209	1.63795	0.801054	0.4231	0.590461	FBgn0267820	asRNA:CR46145
FBgn0263462	12.4476	1.31175	0.874873	1.49936	0.133779	0.259559	FBgn0263462	snoRNA:Dek-a
FBgn0266000	4077.32	1.31018	0.288524	4.54095	5.60003e-06	4.66682e-05	FBgn0266000	CG44774
FBgn0265705	17.8919	1.3082	0.651221	2.00884	0.0445538	0.111378	FBgn0265705	asRNA:CR44512
FBgn0037163	7.78827	1.30763	0.997407	1.31103	0.189847	0.335786	FBgn0037163	laza
FBgn0029986	8.6225	1.30469	0.916782	1.42312	0.154702	0.288779	FBgn0029986	CG15332
FBgn0029859	1.5237	1.30192	2.22528	0.585059	0.558508	NA	FBgn0029859	CG15892
FBgn0030780	11.0639	1.30138	0.779973	1.6685	0.0952168	0.200676	FBgn0030780	CG13008
FBgn0082978	17.7457	1.30061	0.711039	1.82917	0.0673741	0.153682	FBgn0082978	snoRNA:Psi28S-3091b
FBgn0010039	1156.11	1.29981	0.228056	5.69953	1.20136e-08	1.59923e-07	FBgn0010039	GstD3
FBgn0002526	1010.48	1.29965	0.270652	4.80194	1.57135e-06	1.467e-05	FBgn0002526	LanA
FBgn0267086	6.64166	1.29921	1.38101	0.94077	0.346823	0.516119	FBgn0267086	lncRNA:CR45530
FBgn0031463	493.335	1.29874	0.359651	3.61113	0.00030487	0.00167692	FBgn0031463	G6P
FBgn0263447	10.4948	1.29731	0.875427	1.48192	0.138362	0.266537	FBgn0263447	asRNA:CR43470
FBgn0262029	330.753	1.29722	0.332011	3.90717	9.33842e-05	0.000593629	FBgn0262029	d
FBgn0265945	46.5064	1.29648	0.458753	2.82611	0.00471172	0.017798	FBgn0265945	lncRNA:CR44732
FBgn0039821	2612.43	1.29535	0.240612	5.38358	7.30192e-08	8.63387e-07	FBgn0039821	CG15556
FBgn0003114	3.21797	1.29465	1.42277	0.909951	0.362848	0.532414	FBgn0003114	plu
FBgn0031419	10.7152	1.29452	0.821573	1.57566	0.115105	0.231561	FBgn0031419	CG15390
FBgn0030776	9.70909	1.29259	0.859911	1.50316	0.132797	0.25818	FBgn0030776	CG4653
FBgn0031715	21.6988	1.29189	0.706024	1.82981	0.067278	0.153583	FBgn0031715	tomb
FBgn0010225	2288.21	1.29141	0.221545	5.82912	5.5721e-09	7.78679e-08	FBgn0010225	Gel
FBgn0025693	355.954	1.29061	0.407637	3.16608	0.00154506	0.00684587	FBgn0025693	ZnT41F
FBgn0261990	5.70711	1.28934	1.28883	1.0004	0.317119	0.485454	FBgn0261990	CG42808
FBgn0033353	133.204	1.28802	0.323586	3.98045	6.87841e-05	0.000453602	FBgn0033353	CG13749
FBgn0036493	29.8914	1.287	0.640581	2.00911	0.0445258	0.111333	FBgn0036493	CG7255
FBgn0261453	4.56074	1.2866	1.36585	0.941976	0.346205	0.515705	FBgn0261453	scaRNA:MeU2-C41
FBgn0034909	36.0437	1.28607	0.478317	2.68874	0.00717231	0.0253164	FBgn0034909	CG4797
FBgn0287616	54.3685	1.28201	0.403596	3.17646	0.00149083	0.00664185	FBgn0287616	asRNA:CR46485
FBgn0038395	105.396	1.28194	0.398011	3.22087	0.00127801	0.0058369	FBgn0038395	CG10407
FBgn0287615	124.588	1.28188	0.318412	4.02585	5.67702e-05	0.000381615	FBgn0287615	asRNA:CR46484
FBgn0039629	6.90431	1.28146	0.990627	1.29359	0.195808	0.343619	FBgn0039629	CG11842
FBgn0029523	150.901	1.28129	0.304139	4.21284	2.52178e-05	0.000183727	FBgn0029523	CR18275
FBgn0033639	842.744	1.28079	0.229172	5.58879	2.28652e-08	2.91309e-07	FBgn0033639	CG9003
FBgn0020521	14.1392	1.27725	0.733986	1.74016	0.0818312	0.178622	FBgn0020521	pio
FBgn0015924	997.391	1.2766	0.299818	4.25793	2.06332e-05	0.000153075	FBgn0015924	crq
FBgn0263974	26.0986	1.27642	0.625007	2.04224	0.0411274	0.104782	FBgn0263974	qin
FBgn0034266	24.8121	1.27473	0.538756	2.36606	0.0179786	0.0539181	FBgn0034266	CG4975
FBgn0034420	746.502	1.27438	0.271188	4.69925	2.61118e-06	2.33262e-05	FBgn0034420	CG10737
FBgn0264357	3847.79	1.27436	0.171859	7.41514	1.21494e-13	3.17895e-12	FBgn0264357	SNF4Agamma
FBgn0033538	1019.23	1.27422	0.229322	5.55646	2.75302e-08	3.48553e-07	FBgn0033538	CG11883
FBgn0034279	11.4295	1.27397	0.949831	1.34126	0.179836	0.322724	FBgn0034279	CG18635
FBgn0265540	9.81772	1.27339	0.810483	1.57115	0.116147	0.233117	FBgn0265540	asRNA:CR44390
FBgn0259227	501.553	1.27171	0.236565	5.37571	7.62816e-08	9.00212e-07	FBgn0259227	CG42327
FBgn0030634	235.968	1.27122	0.297548	4.27231	1.93459e-05	0.000145207	FBgn0030634	CG9164
FBgn0045761	91.6329	1.27013	0.561137	2.2635	0.0236052	0.0674822	FBgn0045761	CHKov1
FBgn0035812	1332.52	1.26937	0.169506	7.48866	6.95783e-14	1.84035e-12	FBgn0035812	CG7457
FBgn0267985	3.55914	1.26866	1.43323	0.885171	0.376064	0.545691	FBgn0267985	lncRNA:CR46252
FBgn0265988	1202.59	1.26744	0.276594	4.58232	4.5985e-06	3.90167e-05	FBgn0265988	mv
FBgn0067311	2.05854	1.26685	2.45348	0.516349	0.605611	0.740996	FBgn0067311	CheB38b
FBgn0052786	53.2812	1.26639	0.396744	3.19195	0.00141316	0.00635799	FBgn0052786	Gem4b
FBgn0030451	120.494	1.2663	0.294737	4.29637	1.73616e-05	0.000131286	FBgn0030451	CG15717
FBgn0263970	69.4007	1.26591	0.380779	3.32453	0.000885689	0.00425599	FBgn0263970	lncRNA:CR43724
FBgn0265587	11.8005	1.26447	0.834658	1.51495	0.129785	0.253385	FBgn0265587	lncRNA:CR44414
FBgn0267793	34.4468	1.26375	0.561515	2.25061	0.0244101	0.0693112	FBgn0267793	lncRNA:CR45232
FBgn0034500	73.842	1.26332	0.635638	1.98748	0.0468688	0.115858	FBgn0034500	CG11200
FBgn0085279	253.203	1.2617	0.300136	4.20375	2.62525e-05	0.000190128	FBgn0085279	CG34250
FBgn0000256	138.338	1.26091	0.371985	3.38969	0.000699719	0.00345655	FBgn0000256	capu
FBgn0022981	180.105	1.26058	0.369547	3.41116	0.000646881	0.00322566	FBgn0022981	rpk
FBgn0259140	16.5055	1.25906	0.884845	1.42292	0.15476	0.288831	FBgn0259140	CG42255
FBgn0038469	4.58542	1.25901	2.17488	0.578886	0.562666	0.707008	FBgn0038469	CG4009
FBgn0033458	22.26	1.25671	0.680738	1.8461	0.0648782	0.149389	FBgn0033458	Lime
FBgn0010114	16768.1	1.25584	0.343138	3.65987	0.000252345	0.00142208	FBgn0010114	hig
FBgn0035040	10.5493	1.25471	0.873694	1.43609	0.150975	0.283781	FBgn0035040	CG4741
FBgn0001189	611.005	1.25442	0.204386	6.13753	8.38145e-10	1.32095e-08	FBgn0001189	hfw
FBgn0266805	14.9524	1.25436	0.693492	1.80876	0.0704884	0.159204	FBgn0266805	lncRNA:CR45267
FBgn0264987	32.2871	1.25355	0.87973	1.42492	0.154179	0.288023	FBgn0264987	lncRNA:CR44138
FBgn0264494	137.933	1.25286	0.441003	2.84093	0.00449818	0.0170976	FBgn0264494	CG17646
FBgn0051614	4.24271	1.25137	1.21775	1.02761	0.304135	0.47085	FBgn0051614	His-Psi:CR31614
FBgn0011812	12.9835	1.25044	0.778795	1.60561	0.108359	0.221544	FBgn0011812	Lcp1Psi
FBgn0029596	16.9773	1.25043	0.654978	1.90911	0.0562475	0.133506	FBgn0029596	CG14054
FBgn0265735	2.5145	1.25036	1.54004	0.811902	0.416848	0.58468	FBgn0265735	lncRNA:CR44542
FBgn0050108	154.797	1.24979	0.416066	3.00382	0.00266614	0.0108929	FBgn0050108	CG30108
FBgn0067317	3.87067	1.24957	1.77599	0.70359	0.481688	0.643073	FBgn0067317	Cby
FBgn0036769	5.85772	1.24948	1.3031	0.958848	0.337636	0.506849	FBgn0036769	Tsp74F
FBgn0024957	427.73	1.24878	0.216957	5.7559	8.618e-09	1.16895e-07	FBgn0024957	Irp-1B
FBgn0030745	594.7	1.24877	0.253055	4.93479	8.02379e-07	7.92414e-06	FBgn0030745	CG4239
FBgn0032187	23.2777	1.24839	0.674373	1.85118	0.0641437	0.147978	FBgn0032187	CG4839
FBgn0267567	43.264	1.24718	0.413216	3.01824	0.00254249	0.0104367	FBgn0267567	asRNA:CR45907
FBgn0263477	8.02405	1.24654	0.880997	1.41492	0.157093	0.292166	FBgn0263477	scaRNA:PsiU1-6
FBgn0033518	5.72927	1.24642	1.1127	1.12017	0.262641	0.426016	FBgn0033518	Prx2540-2
FBgn0037712	254.655	1.2454	0.245927	5.06409	4.10347e-07	4.25635e-06	FBgn0037712	CG16789
FBgn0037012	21.255	1.2448	0.799581	1.55682	0.119514	0.237758	FBgn0037012	Rcd2
FBgn0053107	378.682	1.24456	0.264043	4.71346	2.4355e-06	2.19177e-05	FBgn0053107	CG33107
FBgn0013686	2.05071e+06	1.24235	0.949301	1.3087	0.190634	0.336884	FBgn0013686	mt:lrRNA
FBgn0034085	6.6133	1.24177	1.09938	1.12953	0.258676	0.42127	FBgn0034085	Ptp52F
FBgn0266918	1114.44	1.2417	0.187975	6.60565	3.95775e-11	7.44876e-10	FBgn0266918	CG32486
FBgn0033315	249.778	1.24164	0.268038	4.63233	3.61579e-06	3.15364e-05	FBgn0033315	beta3GalTII
FBgn0043550	111.068	1.241	0.470439	2.63795	0.00834085	0.028765	FBgn0043550	Tsp68C
FBgn0267910	29294.8	1.23958	0.377501	3.28364	0.00102474	0.00482135	FBgn0267910	lncRNA:CR34335
FBgn0033225	1965.17	1.23775	0.236594	5.23154	1.68099e-07	1.86612e-06	FBgn0033225	TTLL12
FBgn0263774	3.54725	1.23753	2.31555	0.534444	0.593034	0.731092	FBgn0263774	CG43691
FBgn0267508	24.2155	1.23702	0.575973	2.1477	0.0317376	0.0855929	FBgn0267508	28SrRNA-Psi:CR45848
FBgn0033697	112.612	1.23254	0.337373	3.65334	0.000258847	0.001452	FBgn0033697	Cyp6t3
FBgn0035587	20.5265	1.23252	0.571622	2.15619	0.0310691	0.0840537	FBgn0035587	Gdap1
FBgn0031249	2.62997	1.23181	1.76015	0.699831	0.484033	0.644335	FBgn0031249	CG11911
FBgn0260755	498.549	1.23145	0.191573	6.4281	1.29208e-10	2.25873e-09	FBgn0260755	CG42553
FBgn0033168	8.77433	1.23134	1.02827	1.19749	0.231116	0.388303	FBgn0033168	CG11145
FBgn0031254	11.5831	1.23114	1.03062	1.19456	0.232259	0.389779	FBgn0031254	CG13692
FBgn0036423	221.687	1.23063	0.255841	4.81016	1.5081e-06	1.41147e-05	FBgn0036423	CG3919
FBgn0029504	800.26	1.22971	0.352517	3.48837	0.00048597	0.00252253	FBgn0029504	CHES-1-like
FBgn0051669	4.46302	1.22963	1.22836	1.00104	0.316809	0.485285	FBgn0051669	tRNA:Gln-CTG-2-5
FBgn0029906	793.846	1.22909	0.252355	4.87049	1.11324e-06	1.06484e-05	FBgn0029906	xit
FBgn0051202	34.1133	1.2283	0.55787	2.20177	0.0276814	0.0767198	FBgn0051202	alpha-Man-Ic
FBgn0039251	16.4588	1.2276	0.759547	1.61623	0.106045	0.217763	FBgn0039251	Trf4-2
FBgn0037485	2.10286	1.22664	1.86295	0.658439	0.510256	0.666125	FBgn0037485	CG14606
FBgn0032117	318.221	1.2251	0.329674	3.71609	0.000202331	0.00118241	FBgn0032117	FucTB
FBgn0034965	65.567	1.22386	0.393971	3.10648	0.00189331	0.00813702	FBgn0034965	ppk29
FBgn0038243	16.3481	1.22208	0.756382	1.61569	0.106161	0.217929	FBgn0038243	CG8066
FBgn0015351	366.616	1.22055	0.257372	4.74237	2.11234e-06	1.93385e-05	FBgn0015351	CG14906
FBgn0052365	34.1803	1.22048	0.602822	2.02462	0.0429065	0.108195	FBgn0052365	CG32365
FBgn0001234	11952.7	1.21978	0.385639	3.16301	0.00156144	0.00690314	FBgn0001234	lncRNA:Hsromega
FBgn0064912	6.02904	1.21851	1.27661	0.954488	0.339837	0.509411	FBgn0064912	CG31178
FBgn0037150	891.882	1.21718	0.200638	6.06652	1.3071e-09	2.00296e-08	FBgn0037150	CG7133
FBgn0265341	208.552	1.21579	0.367604	3.30733	0.000941912	0.00448717	FBgn0265341	lncRNA:CR44295
FBgn0031055	11.4723	1.21489	1.10064	1.1038	0.26968	0.433333	FBgn0031055	et
FBgn0031161	1196.61	1.21442	0.165181	7.35205	1.95185e-13	4.94753e-12	FBgn0031161	CG15445
FBgn0050089	1438.2	1.21409	0.192039	6.32208	2.58059e-10	4.39133e-09	FBgn0050089	CG30089
FBgn0041712	167.729	1.21215	0.306641	3.953	7.71765e-05	0.000502142	FBgn0041712	yellow-d
FBgn0082954	18.3968	1.21111	0.84021	1.44144	0.149461	0.28176	FBgn0082954	snoRNA:Psi28S-3571
FBgn0034379	300.636	1.21072	0.223684	5.41261	6.21133e-08	7.40915e-07	FBgn0034379	CG15073
FBgn0036948	5.1649	1.20905	1.35886	0.889751	0.3736	0.543601	FBgn0036948	CG7298
FBgn0260431	115.921	1.20724	0.315064	3.83172	0.000127251	0.000783928	FBgn0260431	CG42526
FBgn0030057	258.457	1.2071	0.43593	2.76901	0.00562269	0.0205872	FBgn0030057	Ppt1
FBgn0287184	90.2176	1.20702	0.315828	3.82176	0.000132503	0.000811011	FBgn0287184	FASN3
FBgn0039503	41.9662	1.20693	0.435149	2.77361	0.00554376	0.0203718	FBgn0039503	CG14262
FBgn0262524	427.153	1.20634	0.235286	5.12713	2.94197e-07	3.12893e-06	FBgn0262524	ver
FBgn0041604	1138.89	1.20473	0.29514	4.0819	4.46688e-05	0.000307749	FBgn0041604	dlp
FBgn0039805	4.12694	1.20461	1.53458	0.784978	0.432466	0.599023	FBgn0039805	Cpr100A
FBgn0039807	6.43656	1.20408	1.54102	0.781351	0.434596	0.600425	FBgn0039807	CG15546
FBgn0051072	573.337	1.20346	0.332104	3.62374	0.00029037	0.00160734	FBgn0051072	Lerp
FBgn0024945	925.946	1.20315	0.200281	6.00733	1.886e-09	2.82946e-08	FBgn0024945	NitFhit
FBgn0266180	19.2144	1.20246	0.766408	1.56895	0.11666	0.233767	FBgn0266180	lncRNA:CR44886
FBgn0029723	12.3417	1.20115	1.10511	1.0869	0.277081	0.441783	FBgn0029723	Proc-R
FBgn0053971	122.434	1.20062	0.310049	3.87235	0.000107793	0.000677788	FBgn0053971	Ir62a
FBgn0032494	1.40542	1.19785	2.61419	0.458213	0.646799	NA	FBgn0032494	CG5945
FBgn0050000	432.972	1.19732	0.229527	5.21647	1.82367e-07	2.01348e-06	FBgn0050000	GstT1
FBgn0037620	114.374	1.19712	0.290913	4.11504	3.87111e-05	0.000270877	FBgn0037620	ranshi
FBgn0086660	6.08095	1.19614	1.00519	1.18996	0.234062	0.39194	FBgn0086660	snoRNA:Psi28S-1837a
FBgn0038893	648.444	1.19334	0.278591	4.28349	1.83982e-05	0.000138607	FBgn0038893	Archease
FBgn0030195	19.9739	1.19333	0.718456	1.66096	0.0967207	0.203177	FBgn0030195	CG2898
FBgn0031970	2.33372	1.19149	1.95398	0.609775	0.542011	0.690375	FBgn0031970	CG7227
FBgn0264310	8.77016	1.19134	0.956992	1.24488	0.213176	0.365605	FBgn0264310	lncRNA:CR43785
FBgn0020414	127.821	1.19101	0.451711	2.63666	0.00837273	0.0288505	FBgn0020414	Idgf3
FBgn0034442	144.979	1.1909	0.307983	3.86677	0.000110285	0.00069131	FBgn0034442	CG11257
FBgn0045823	7570.72	1.19051	0.297401	4.00305	6.25316e-05	0.000415296	FBgn0045823	vsg
FBgn0037531	471.088	1.19024	0.207426	5.73813	9.57302e-09	1.2913e-07	FBgn0037531	CG10445
FBgn0025642	9.87755	1.19011	0.894072	1.33111	0.183153	0.326988	FBgn0025642	CG32812
FBgn0035855	146.534	1.18949	0.275156	4.32296	1.53951e-05	0.00011729	FBgn0035855	CG7366
FBgn0265272	11.2379	1.18924	0.776283	1.53197	0.125529	0.246738	FBgn0265272	CG30060
FBgn0034906	4.00114	1.18705	1.53515	0.77325	0.439374	0.604873	FBgn0034906	CG13561
FBgn0032820	22.1672	1.18617	0.573052	2.06993	0.0384592	0.0992014	FBgn0032820	fbp
FBgn0035440	748.318	1.18588	0.354139	3.34863	0.000812134	0.00394776	FBgn0035440	CG14969
FBgn0051216	295.627	1.18521	0.270101	4.38801	1.14391e-05	8.97353e-05	FBgn0051216	Naam
FBgn0267530	3.88572	1.18422	1.32401	0.894423	0.371096	0.541057	FBgn0267530	asRNA:CR45870
FBgn0035868	182.499	1.18416	0.269966	4.38632	1.15286e-05	9.03207e-05	FBgn0035868	CG7194
FBgn0266262	47.8607	1.18185	0.384588	3.07303	0.00211897	0.00893949	FBgn0266262	lncRNA:CR44957
FBgn0013703	19.486	1.18101	0.682108	1.73142	0.0833768	0.18103	FBgn0013703	mt:tRNA:Gln-TTG
FBgn0086659	4.0427	1.18084	1.70248	0.693604	0.487931	0.647541	FBgn0086659	snoRNA:Psi18S-176
FBgn0053258	5.95703	1.18072	1.5485	0.762497	0.445763	0.610353	FBgn0053258	CG33258
FBgn0029924	203.779	1.18044	0.231549	5.09803	3.43212e-07	3.6061e-06	FBgn0029924	CG4586
FBgn0038681	18.5906	1.1802	0.632802	1.86504	0.0621761	0.14437	FBgn0038681	Cyp12a4
FBgn0037911	217.032	1.18015	0.223036	5.29129	1.21458e-07	1.39019e-06	FBgn0037911	CG10898
FBgn0051683	33.7352	1.17987	0.476343	2.47694	0.0132514	0.0421594	FBgn0051683	CG31683
FBgn0266275	5.57724	1.17878	1.10259	1.0691	0.285023	0.450531	FBgn0266275	asRNA:CR44960
FBgn0053978	122.704	1.1784	0.583081	2.021	0.0432802	0.108935	FBgn0053978	CG33978
FBgn0263507	250.583	1.17835	0.304485	3.86998	0.000108845	0.000683653	FBgn0263507	lncRNA:CR43496
FBgn0035890	560.399	1.17825	0.18322	6.43083	1.2691e-10	2.22174e-09	FBgn0035890	CG13667
FBgn0037167	8.82474	1.17792	1.02129	1.15336	0.248762	0.410101	FBgn0037167	CG11425
FBgn0031008	1972.8	1.17759	0.182296	6.45975	1.04874e-10	1.86277e-09	FBgn0031008	CG8010
FBgn0032801	225.767	1.17653	0.321026	3.66492	0.00024742	0.00139887	FBgn0032801	CG10165
FBgn0032907	609.374	1.17586	0.250043	4.70265	2.56802e-06	2.29912e-05	FBgn0032907	CG9272
FBgn0267148	19.7075	1.17553	0.642824	1.82869	0.0674461	0.153789	FBgn0267148	lncRNA:CR45588
FBgn0265068	2.57222	1.17539	1.64773	0.713335	0.475638	0.638048	FBgn0265068	asRNA:CR44179
FBgn0039239	6.28792	1.17373	1.40683	0.834313	0.404104	0.571707	FBgn0039239	CG13641
FBgn0267030	10.3773	1.17295	1.09106	1.07506	0.282349	0.44731	FBgn0267030	lncRNA:CR45474
FBgn0031117	136.493	1.17111	0.33782	3.46666	0.000526967	0.00270646	FBgn0031117	GstT3
FBgn0259685	141.865	1.171	0.358477	3.26659	0.0010885	0.00507427	FBgn0259685	crb
FBgn0262579	1141.16	1.17069	0.261845	4.47093	7.78786e-06	6.31106e-05	FBgn0262579	Sarm
FBgn0052212	18.8921	1.16971	0.7557	1.54785	0.121659	0.240962	FBgn0052212	CG32212
FBgn0033750	480.625	1.16957	0.266252	4.39274	1.1193e-05	8.79751e-05	FBgn0033750	CG13151
FBgn0033199	490.654	1.16859	0.222717	5.24699	1.54607e-07	1.72737e-06	FBgn0033199	CG17985
FBgn0034113	842.269	1.16782	0.20543	5.68476	1.31e-08	1.72685e-07	FBgn0034113	CG8060
FBgn0026722	1434.08	1.16648	0.154477	7.55116	4.31408e-14	1.16643e-12	FBgn0026722	drosha
FBgn0283442	27.9875	1.16637	0.538676	2.16525	0.0303687	0.0824951	FBgn0283442	vas
FBgn0002641	496.293	1.16623	0.241436	4.83037	1.36281e-06	1.28239e-05	FBgn0002641	mal
FBgn0052104	989.173	1.16291	0.225636	5.1539	2.55119e-07	2.7518e-06	FBgn0052104	CG32104
FBgn0262886	320.014	1.16241	0.238823	4.86725	1.13161e-06	1.07987e-05	FBgn0262886	lncRNA:CR43241
FBgn0051431	19.0969	1.16223	0.68745	1.69064	0.0909063	0.193434	FBgn0051431	CG31431
FBgn0038470	2025.34	1.16003	0.300769	3.85687	0.000114849	0.000715864	FBgn0038470	CG18213
FBgn0010549	807.021	1.15986	0.227469	5.09898	3.41489e-07	3.59109e-06	FBgn0010549	l(2)03659
FBgn0266993	26.4703	1.15985	0.572005	2.0277	0.0425911	0.107646	FBgn0266993	lncRNA:CR45444
FBgn0286199	26.4532	1.1596	0.574964	2.01682	0.0437142	0.109802	FBgn0286199	shps
FBgn0086082	5.35406	1.15888	1.26329	0.91735	0.358959	0.528462	FBgn0086082	snoRNA:Or-CD11
FBgn0025680	10.2449	1.15872	1.13794	1.01826	0.308555	0.475635	FBgn0025680	cry
FBgn0267590	107.995	1.15786	0.302702	3.82508	0.000130732	0.000801721	FBgn0267590	asRNA:CR45928
FBgn0010040	5.6187	1.15773	1.17273	0.987204	0.323543	0.491822	FBgn0010040	GstD4
FBgn0086064	4.30587	1.15685	1.8449	0.627053	0.530624	0.681815	FBgn0086064	snoRNA:Me28S-G3113b
FBgn0036766	5.40297	1.15666	1.4879	0.777376	0.436937	0.602548	FBgn0036766	CG5506
FBgn0058470	39.2234	1.15615	0.706174	1.6372	0.101589	0.210855	FBgn0058470	CG40470
FBgn0038877	708.324	1.15539	0.175484	6.58401	4.57936e-11	8.54557e-10	FBgn0038877	CG3308
FBgn0262902	67.1106	1.15511	0.368212	3.13707	0.00170643	0.00742831	FBgn0262902	asRNA:CR43257
FBgn0263832	4524.29	1.1551	0.167255	6.90619	4.97845e-12	1.05712e-10	FBgn0263832	Rcd5
FBgn0034491	1139.7	1.15371	0.17921	6.43779	1.21229e-10	2.13458e-09	FBgn0034491	Hsl
FBgn0031268	168.067	1.15347	0.27643	4.17273	3.00975e-05	0.00021541	FBgn0031268	cold
FBgn0263240	886.007	1.153	0.222824	5.17448	2.28547e-07	2.48501e-06	FBgn0263240	Coop
FBgn0085283	16.5764	1.15274	0.7088	1.62632	0.103881	0.214188	FBgn0085283	CR34254
FBgn0030876	29.6128	1.15194	0.514868	2.23736	0.025263	0.071164	FBgn0030876	CG6762
FBgn0050082	20.9596	1.15191	0.586268	1.96481	0.0494359	0.120929	FBgn0050082	CG30082
FBgn0037076	291.947	1.15188	0.235282	4.89575	9.79313e-07	9.4641e-06	FBgn0037076	ebd2
FBgn0040345	39.8332	1.15179	0.46703	2.4662	0.0136556	0.0432093	FBgn0040345	CG3708
FBgn0037615	3.74966	1.15158	1.42534	0.807932	0.41913	0.586897	FBgn0037615	CG11760
FBgn0033438	1251.83	1.14933	0.195364	5.88303	4.02821e-09	5.75926e-08	FBgn0033438	Mmp2
FBgn0032691	1291.6	1.14877	0.226694	5.06747	4.03128e-07	4.19267e-06	FBgn0032691	Atac2
FBgn0287611	2.606	1.14858	1.58639	0.724023	0.469051	0.632408	FBgn0287611	lncRNA:CR46480
FBgn0086601	11.2011	1.1481	0.73324	1.56579	0.117399	0.234701	FBgn0086601	snoRNA:Psi28S-3327c
FBgn0026396	8.74977	1.14785	0.825636	1.39026	0.164451	0.302225	FBgn0026396	Or22c
FBgn0086533	9.35508	1.14632	0.803306	1.427	0.15358	0.287346	FBgn0086533	snoRNA:Me18S-C419
FBgn0026433	1158.07	1.14492	0.165533	6.91658	4.62665e-12	9.85856e-11	FBgn0026433	Grip128
FBgn0263316	356.107	1.14481	0.428766	2.67002	0.00758477	0.0265412	FBgn0263316	Mrp4
FBgn0035907	262.299	1.14437	0.262216	4.36422	1.27577e-05	9.89939e-05	FBgn0035907	GstO1
FBgn0033352	5103.97	1.14398	0.161694	7.07498	1.4947e-12	3.41842e-11	FBgn0033352	PAN2
FBgn0036436	2.4248	1.14393	2.85226	0.401062	0.688375	0.803786	FBgn0036436	CG4914
FBgn0036106	4.74095	1.14377	1.66839	0.685554	0.492994	0.651631	FBgn0036106	CG6409
FBgn0029942	661.316	1.1428	0.239264	4.77631	1.78543e-06	1.65448e-05	FBgn0029942	CG2059
FBgn0029737	1847.82	1.14239	0.202007	5.6552	1.55667e-08	2.02784e-07	FBgn0029737	CG6903
FBgn0024222	460.633	1.14238	0.214082	5.33617	9.49296e-08	1.11059e-06	FBgn0024222	IKKbeta
FBgn0038303	938.196	1.14179	0.206289	5.53488	3.11446e-08	3.9128e-07	FBgn0038303	SIDL
FBgn0030960	721.777	1.1413	0.207305	5.50542	3.68294e-08	4.58183e-07	FBgn0030960	Atg101
FBgn0035904	97.9376	1.13992	0.439468	2.59388	0.00949005	0.032047	FBgn0035904	GstO3
FBgn0037715	240.873	1.13979	0.319171	3.5711	0.000355483	0.00192203	FBgn0037715	CG9399
FBgn0010548	1617.62	1.13963	0.182813	6.23386	4.55081e-10	7.42221e-09	FBgn0010548	Aldh-III
FBgn0050295	716.32	1.13939	0.279044	4.0832	4.44188e-05	0.000306201	FBgn0050295	Ipk1
FBgn0031488	2041.76	1.13923	0.192808	5.90865	3.44914e-09	4.98406e-08	FBgn0031488	Ccdc85
FBgn0050354	2.9812	1.13755	1.55271	0.732625	0.463787	0.628105	FBgn0050354	UQCR-11L
FBgn0038973	13.8465	1.13737	0.7427	1.5314	0.125671	0.246978	FBgn0038973	Pebp1
FBgn0030452	19.411	1.13679	0.696361	1.63247	0.102581	0.212408	FBgn0030452	MFS10
FBgn0028481	1348.15	1.13658	0.286202	3.97124	7.15004e-05	0.000469155	FBgn0028481	CG4341
FBgn0034408	123.324	1.1365	0.610835	1.86057	0.0628048	0.145552	FBgn0034408	sano
FBgn0034436	3669.67	1.13646	0.249919	4.54732	5.43343e-06	4.54666e-05	FBgn0034436	CG11961
FBgn0038682	205.835	1.13609	0.316039	3.59479	0.000324649	0.00177608	FBgn0038682	CG5835
FBgn0002533	14.1357	1.13479	0.76895	1.47577	0.140006	0.268938	FBgn0002533	Lcp2
FBgn0037617	370.745	1.13452	0.228348	4.96836	6.75202e-07	6.73928e-06	FBgn0037617	nom
FBgn0260874	300.4	1.13389	0.317747	3.56853	0.000358988	0.00193952	FBgn0260874	Ir76a
FBgn0264675	4.28434	1.13279	1.41312	0.801623	0.422771	0.590162	FBgn0264675	lncRNA:CR43960
FBgn0001099	23.4642	1.13241	0.572086	1.97944	0.0477665	0.117575	FBgn0001099	gdl
FBgn0051125	539.197	1.13072	0.241267	4.68658	2.77803e-06	2.47078e-05	FBgn0051125	CG31125
FBgn0034110	691.851	1.13055	0.173246	6.5257	6.76829e-11	1.23278e-09	FBgn0034110	Atg9
FBgn0264834	13.8491	1.13048	0.752215	1.50286	0.132875	0.258215	FBgn0264834	lncRNA:CR44042
FBgn0032843	87.2218	1.12927	0.366652	3.07994	0.00207043	0.00877731	FBgn0032843	CG10730
FBgn0032864	2137.23	1.12869	0.3512	3.21382	0.00130982	0.00595981	FBgn0032864	CG2493
FBgn0052582	7.38563	1.12858	1.2035	0.93775	0.348373	0.517787	FBgn0052582	lncRNA:CR32582
FBgn0037877	985.165	1.1276	0.207644	5.43042	5.62207e-08	6.79283e-07	FBgn0037877	CG6689
FBgn0265186	7.86026	1.12633	0.919653	1.22473	0.220677	0.375135	FBgn0265186	CG44251
FBgn0083031	4.54078	1.1254	1.41008	0.798107	0.424808	0.59192	FBgn0083031	snoRNA:Psi18S-525h
FBgn0029506	14205.3	1.12538	0.387541	2.90391	0.00368532	0.0143798	FBgn0029506	Tsp42Ee
FBgn0039102	11.6568	1.12416	0.795827	1.41257	0.157782	0.293194	FBgn0039102	SPE
FBgn0265634	7.69083	1.12391	1.01018	1.11258	0.26589	0.429455	FBgn0265634	lncRNA:CR44441
FBgn0051712	2420.24	1.123	0.303735	3.69731	0.000217898	0.00125588	FBgn0051712	CG31712
FBgn0031418	834.56	1.12299	0.192281	5.84038	5.20817e-09	7.30886e-08	FBgn0031418	CG3609
FBgn0083020	2.8603	1.12214	1.57176	0.71394	0.475264	0.637668	FBgn0083020	snoRNA:Psi18S-640g
FBgn0050414	38.5064	1.12213	0.571117	1.9648	0.049437	0.120929	FBgn0050414	CG30414
FBgn0033221	7.16014	1.12084	1.22765	0.912991	0.361247	0.530769	FBgn0033221	CG12825
FBgn0039135	1046.1	1.12002	0.28204	3.97114	7.15282e-05	0.000469155	FBgn0039135	CG13603
FBgn0033813	184.676	1.11904	0.308916	3.62247	0.000291804	0.00161454	FBgn0033813	fsd
FBgn0032981	86.5654	1.11884	0.528554	2.1168	0.0342771	0.0907616	FBgn0032981	CG3635
FBgn0034662	5.40542	1.11844	1.65532	0.675666	0.499253	0.656764	FBgn0034662	CG13492
FBgn0263478	2.45911	1.11772	1.79496	0.622698	0.533483	0.683979	FBgn0263478	snoRNA:Edc3-a
FBgn0000146	371.582	1.11762	0.494517	2.26001	0.0238204	0.0679913	FBgn0000146	aub
FBgn0031914	20.962	1.11729	0.558015	2.00226	0.0452564	0.112673	FBgn0031914	CG5973
FBgn0267170	2.70061	1.11716	1.82074	0.613574	0.539497	0.688831	FBgn0267170	lncRNA:CR45610
FBgn0039525	37.1063	1.11686	0.665252	1.67885	0.0931804	0.197273	FBgn0039525	CG5646
FBgn0263773	755.593	1.11533	0.294253	3.79039	0.00015041	0.000907759	FBgn0263773	fok
FBgn0266777	6365.14	1.11483	0.288702	3.86152	0.000112685	0.000704905	FBgn0266777	lncRNA:CR45242
FBgn0032026	1924.99	1.11423	0.244568	4.55592	5.21577e-06	4.37055e-05	FBgn0032026	CG7627
FBgn0029890	48.2705	1.11316	0.449011	2.47914	0.0131701	0.0419367	FBgn0029890	Fum2
FBgn0033234	64.4828	1.11298	0.357628	3.1121	0.00185759	0.00800045	FBgn0033234	MFS12
FBgn0263380	6.78538	1.11268	1.11773	0.995486	0.3195	0.487749	FBgn0263380	lncRNA:CR43432
FBgn0035641	10.0866	1.11215	1.11187	1.00025	0.317189	0.485485	FBgn0035641	CG5568
FBgn0030757	955.562	1.11214	0.217635	5.11012	3.2195e-07	3.40481e-06	FBgn0030757	CG9902
FBgn0013675	85849.2	1.10843	0.881958	1.25678	0.208832	0.360643	FBgn0013675	mt:CoII
FBgn0035839	123.414	1.10805	0.29275	3.78498	0.000153722	0.000925877	FBgn0035839	CG7550
FBgn0032082	2.80027	1.10761	1.65228	0.670348	0.502636	0.659859	FBgn0032082	CG18088
FBgn0026878	10.7254	1.10503	0.836326	1.32129	0.186404	0.331721	FBgn0026878	CG4325
FBgn0029659	3.40521	1.10377	1.95822	0.56366	0.572985	0.714807	FBgn0029659	CG16782
FBgn0031251	1003.33	1.10372	0.220431	5.00712	5.52494e-07	5.60183e-06	FBgn0031251	CG4213
FBgn0261277	82.7912	1.10287	0.492623	2.23877	0.025171	0.0709996	FBgn0261277	rtv
FBgn0053193	467.233	1.10271	0.188699	5.84375	5.1039e-09	7.17909e-08	FBgn0053193	sav
FBgn0267792	1338.89	1.10257	0.180024	6.12456	9.09328e-10	1.41843e-08	FBgn0267792	rgr
FBgn0040367	32.0263	1.101	0.486746	2.26196	0.0236998	0.0677123	FBgn0040367	CG11382
FBgn0037315	876.845	1.10049	0.190155	5.78732	7.15196e-09	9.78829e-08	FBgn0037315	Cerk
FBgn0034397	60.1559	1.10048	0.375243	2.93272	0.00336002	0.0132775	FBgn0034397	CG15082
FBgn0031611	286.829	1.09885	0.2243	4.89902	9.63136e-07	9.31516e-06	FBgn0031611	FIG4
FBgn0029996	718.203	1.09867	0.300368	3.65774	0.00025445	0.00143064	FBgn0029996	UbcE2H
FBgn0053229	1878.33	1.09857	0.175952	6.24355	4.27749e-10	7.0046e-09	FBgn0053229	CG33229
FBgn0032262	16.1273	1.09732	0.782492	1.40234	0.160814	0.297404	FBgn0032262	CG7384
FBgn0005695	761.948	1.09566	0.206928	5.29491	1.19075e-07	1.3642e-06	FBgn0005695	gcl
FBgn0085638	326.268	1.09247	0.341612	3.19799	0.00138391	0.00625252	FBgn0085638	CG41378
FBgn0039428	2.41195	1.0918	1.66832	0.654432	0.512833	0.668629	FBgn0039428	CG14237
FBgn0034674	1427.86	1.09021	0.290558	3.75212	0.000175349	0.00104072	FBgn0034674	CG9304
FBgn0083984	13.6809	1.09013	0.683152	1.59573	0.110548	0.224547	FBgn0083984	CG34148
FBgn0030759	361.208	1.08997	0.293377	3.71524	0.000203012	0.00118467	FBgn0030759	CG13014
FBgn0267505	83.8558	1.08876	0.522019	2.08567	0.0370086	0.0962968	FBgn0267505	pre-rRNA:CR45845
FBgn0038720	551.559	1.08874	0.318874	3.41434	0.000639369	0.00319475	FBgn0038720	CG6231
FBgn0037743	726.997	1.08581	0.291003	3.73125	0.000190531	0.00112533	FBgn0037743	CG8412
FBgn0016762	392.341	1.08553	0.207261	5.23751	1.62754e-07	1.81008e-06	FBgn0016762	angel
FBgn0003520	26453.1	1.08549	0.230581	4.70763	2.50618e-06	2.24936e-05	FBgn0003520	stau
FBgn0038928	268.728	1.08496	0.273504	3.96689	7.2816e-05	0.000476574	FBgn0038928	Fadd
FBgn0030200	2.84189	1.08472	1.94075	0.558917	0.576219	0.717737	FBgn0030200	RabX2
FBgn0029892	386.131	1.08396	0.197646	5.48433	4.15043e-08	5.118e-07	FBgn0029892	CG3184
FBgn0013770	6548.98	1.0831	0.302095	3.58529	0.000336698	0.00183293	FBgn0013770	Cp1
FBgn0027565	1451.43	1.08216	0.206013	5.25286	1.49755e-07	1.67624e-06	FBgn0027565	CG5498
FBgn0263601	2029.18	1.08183	0.177432	6.09714	1.07981e-09	1.66726e-08	FBgn0263601	mib1
FBgn0037071	233.421	1.08003	0.244396	4.41917	9.90792e-06	7.83808e-05	FBgn0037071	CG7632
FBgn0262808	34.4749	1.07913	0.504205	2.14025	0.0323344	0.0868269	FBgn0262808	CG43179
FBgn0034267	62.8377	1.07901	0.337972	3.19259	0.00141001	0.00635158	FBgn0034267	CG4984
FBgn0032400	3884.43	1.07746	0.24149	4.46172	8.13038e-06	6.54248e-05	FBgn0032400	CG6770
FBgn0032956	6659.35	1.0762	0.308185	3.49204	0.000479338	0.00249235	FBgn0032956	Cul2
FBgn0263345	13.0807	1.07596	0.753796	1.42739	0.153466	0.287265	FBgn0263345	asRNA:CR43426
FBgn0082995	9.25224	1.07582	0.879817	1.22277	0.221415	0.375884	FBgn0082995	snoRNA:Psi28S-1837b
FBgn0051999	101.829	1.07569	0.599287	1.79496	0.0726605	0.163217	FBgn0051999	CG31999
FBgn0267824	2108.95	1.07378	0.20894	5.13918	2.75934e-07	2.95017e-06	FBgn0267824	PRAS40
FBgn0286203	69.7266	1.0731	0.473013	2.26865	0.0232894	0.0666892	FBgn0286203	stw
FBgn0037633	2262.09	1.07209	0.19013	5.6387	1.71335e-08	2.21769e-07	FBgn0037633	CG9839
FBgn0050392	346.236	1.07067	0.234238	4.57085	4.85747e-06	4.10138e-05	FBgn0050392	CG30392
FBgn0266768	51.886	1.06986	0.406235	2.6336	0.00844861	0.0290626	FBgn0266768	lncRNA:CR45233
FBgn0031630	38.7371	1.06909	0.461199	2.31808	0.020445	0.0601278	FBgn0031630	CG15629
FBgn0265935	3489.59	1.06873	0.192963	5.53853	3.05024e-08	3.84185e-07	FBgn0265935	coro
FBgn0039691	1956.15	1.06864	0.20623	5.18181	2.19745e-07	2.40003e-06	FBgn0039691	IntS11
FBgn0021872	7794.88	1.06669	0.20996	5.08046	3.76527e-07	3.93913e-06	FBgn0021872	Xbp1
FBgn0028546	392.615	1.06655	0.230699	4.62311	3.78022e-06	3.2806e-05	FBgn0028546	ics
FBgn0031773	292.326	1.06632	0.218026	4.8908	1.00425e-06	9.69738e-06	FBgn0031773	Fbw5
FBgn0043025	20.2675	1.06594	0.67566	1.57763	0.114651	0.230896	FBgn0043025	Adgf-A2
FBgn0045980	58.7039	1.06574	0.537533	1.98266	0.0474057	0.116829	FBgn0045980	niki
FBgn0261560	980.887	1.06567	0.220694	4.82873	1.37404e-06	1.29096e-05	FBgn0261560	Thor
FBgn0052179	124.293	1.06531	0.304494	3.49862	0.000467679	0.00244426	FBgn0052179	Krn
FBgn0060296	313.053	1.0653	0.312291	3.41124	0.00064668	0.00322566	FBgn0060296	pain
FBgn0052369	873.64	1.06465	0.321255	3.31403	0.00091962	0.00439647	FBgn0052369	CG32369
FBgn0010406	1449.64	1.06453	0.391111	2.72182	0.00649234	0.0232535	FBgn0010406	RNaseX25
FBgn0053648	3.81419	1.06396	1.68665	0.630812	0.528163	0.680882	FBgn0053648	CG33648
FBgn0260653	35.0986	1.0637	0.735973	1.4453	0.148374	0.280103	FBgn0260653	serp
FBgn0053158	2210.71	1.06287	0.160668	6.6153	3.70801e-11	7.03829e-10	FBgn0053158	CG33158
FBgn0085489	17.8062	1.06272	0.701614	1.51467	0.129855	0.25344	FBgn0085489	CG34460
FBgn0034774	3.70758	1.06155	1.48401	0.715323	0.47441	0.636891	FBgn0034774	CG13526
FBgn0082967	18.799	1.06149	0.632198	1.67905	0.093142	0.197226	FBgn0082967	snoRNA:Psi28S-3327a
FBgn0259195	3.87979	1.06134	1.41492	0.75011	0.453188	0.617393	FBgn0259195	CG42299
FBgn0063493	139.789	1.06095	0.511809	2.07295	0.0381772	0.0986674	FBgn0063493	GstE7
FBgn0085353	1.32113	1.06059	3.21829	0.329549	0.741741	NA	FBgn0085353	CG34324
FBgn0037756	1553.12	1.06007	0.407927	2.59868	0.00935841	0.0316916	FBgn0037756	CG8507
FBgn0051792	13.3741	1.0598	1.01446	1.04469	0.296165	0.462457	FBgn0051792	CG31792
FBgn0030994	2.91514	1.05939	1.57651	0.671983	0.501594	0.658847	FBgn0030994	HP1D3csd
FBgn0037637	2054.82	1.05903	0.20812	5.08854	3.60828e-07	3.78465e-06	FBgn0037637	IscU
FBgn0033476	2240.47	1.05749	0.230804	4.58174	4.61119e-06	3.90971e-05	FBgn0033476	oys
FBgn0033980	173.464	1.05743	0.5809	1.82034	0.0687075	0.155876	FBgn0033980	Cyp6a20
FBgn0035099	2185.57	1.05705	0.238936	4.42398	9.6898e-06	7.68051e-05	FBgn0035099	CG6845
FBgn0035227	2928.92	1.05616	0.226602	4.66087	3.14871e-06	2.77611e-05	FBgn0035227	Iml1
FBgn0033431	700.082	1.05613	0.260866	4.04856	5.15345e-05	0.000350095	FBgn0033431	CG1827
FBgn0036752	700.491	1.05573	0.346309	3.04851	0.00229976	0.00959573	FBgn0036752	Adgf-A
FBgn0039937	550.807	1.05465	0.287144	3.6729	0.000239816	0.00136157	FBgn0039937	fd102C
FBgn0035497	899.804	1.05399	0.189625	5.55828	2.72446e-08	3.45657e-07	FBgn0035497	CG14995
FBgn0053062	286.463	1.05259	0.267163	3.93988	8.15224e-05	0.000526757	FBgn0053062	CG33062
FBgn0264821	1070.08	1.05104	0.44098	2.38342	0.0171524	0.051875	FBgn0264821	asRNA:CR44029
FBgn0037852	1154.54	1.0504	0.167175	6.28323	3.31612e-10	5.55746e-09	FBgn0037852	Tpc1
FBgn0082994	16.3186	1.05005	0.825655	1.27178	0.203453	0.353579	FBgn0082994	snoRNA:Psi28S-1837c
FBgn0003733	12.5996	1.05	0.935036	1.12295	0.26146	0.424668	FBgn0003733	tor
FBgn0038247	15.8047	1.04997	1.12533	0.933028	0.350805	0.52016	FBgn0038247	Cad88C
FBgn0029914	1066.47	1.04941	0.23368	4.49082	7.09511e-06	5.7937e-05	FBgn0029914	CG4558
FBgn0037215	2522.59	1.04901	0.226498	4.63143	3.63141e-06	3.1626e-05	FBgn0037215	beta-Man
FBgn0041588	1737.6	1.04865	0.205462	5.10387	3.32784e-07	3.51475e-06	FBgn0041588	eIF2D
FBgn0035443	548.117	1.048	0.220403	4.75495	1.98495e-06	1.82962e-05	FBgn0035443	CG12010
FBgn0032006	103.311	1.04762	0.322155	3.25193	0.00114626	0.00530288	FBgn0032006	Pvr
FBgn0037630	2.34882	1.04704	2.16394	0.483858	0.628487	0.759213	FBgn0037630	Ir85a
FBgn0028371	228.158	1.0465	0.254313	4.11501	3.87158e-05	0.000270877	FBgn0028371	jbug
FBgn0036240	501.26	1.0455	0.288269	3.62683	0.000286925	0.00159012	FBgn0036240	CG6928
FBgn0033769	295.912	1.04505	0.272101	3.84066	0.000122702	0.000758211	FBgn0033769	CG8768
FBgn0039972	828.2	1.04475	0.384942	2.71404	0.00664682	0.0237649	FBgn0039972	Marf1
FBgn0038326	234.856	1.04362	0.257888	4.04681	5.19208e-05	0.000352522	FBgn0038326	CG5044
FBgn0042206	57.4092	1.04323	0.712471	1.46425	0.143127	0.27325	FBgn0042206	GstD10
FBgn0027655	2847.6	1.0426	0.236858	4.40177	1.0737e-05	8.4555e-05	FBgn0027655	htt
FBgn0034067	1346.35	1.04239	0.198011	5.26429	1.40729e-07	1.58542e-06	FBgn0034067	CG8399
FBgn0034618	446.427	1.04183	0.189268	5.50451	3.70196e-08	4.59609e-07	FBgn0034618	CG9485
FBgn0039238	4.59589	1.04174	1.43466	0.726123	0.467763	0.631172	FBgn0039238	CG7016
FBgn0037254	11.9368	1.04136	0.945151	1.1018	0.27055	0.434215	FBgn0037254	CG14651
FBgn0036777	244.989	1.04133	0.289115	3.60178	0.000316049	0.00173371	FBgn0036777	CG7341
FBgn0026576	705.735	1.04128	0.234884	4.43317	9.28558e-06	7.37934e-05	FBgn0026576	Pisd
FBgn0035734	2.84427	1.04074	1.74467	0.596524	0.550825	0.697242	FBgn0035734	CG14823
FBgn0030641	13.0731	1.04059	0.805005	1.29265	0.196133	0.344003	FBgn0030641	CG6299
FBgn0030749	963.695	1.0381	0.287992	3.60461	0.000312625	0.00171647	FBgn0030749	AnxB11
FBgn0002887	1139.87	1.03809	0.172491	6.01823	1.76337e-09	2.6619e-08	FBgn0002887	mus201
FBgn0030048	314.542	1.03794	0.22984	4.51593	6.30386e-06	5.19641e-05	FBgn0030048	CG12112
FBgn0032900	4.65071	1.03787	1.12059	0.92618	0.354352	0.523546	FBgn0032900	CG14401
FBgn0050184	48.7511	1.03682	0.453897	2.28426	0.022356	0.0646402	FBgn0050184	CG30184
FBgn0030805	1588.38	1.03666	0.318087	3.25904	0.00111791	0.00519341	FBgn0030805	wus
FBgn0267967	89.2169	1.03605	0.403679	2.56652	0.0102723	0.0341952	FBgn0267967	corolla
FBgn0025720	1449.16	1.03524	0.257672	4.01766	5.87779e-05	0.000393805	FBgn0025720	Ate1
FBgn0032399	45.5821	1.03456	0.482199	2.1455	0.0319132	0.0859407	FBgn0032399	CG6785
FBgn0259221	1235.7	1.03417	0.230809	4.48062	7.44272e-06	6.05318e-05	FBgn0259221	ATP8A
FBgn0036117	166.297	1.03409	0.297976	3.47037	0.000519741	0.00267386	FBgn0036117	CG6321
FBgn0039594	1073.45	1.03366	0.273707	3.77652	0.000159034	0.000953188	FBgn0039594	snu
FBgn0036287	11.9042	1.03315	1.12055	0.922003	0.356527	0.525993	FBgn0036287	CG10663
FBgn0045073	2295.38	1.03288	0.304008	3.39756	0.000679898	0.00336958	FBgn0045073	Stim
FBgn0038858	281.776	1.03254	0.281015	3.67432	0.000238479	0.00135588	FBgn0038858	CG5793
FBgn0033371	75.7684	1.03193	0.325666	3.16867	0.00153137	0.00679512	FBgn0033371	CNT1
FBgn0033752	563.427	1.03173	0.174249	5.92102	3.19953e-09	4.65097e-08	FBgn0033752	CG8569
FBgn0003231	2103.2	1.03001	0.209363	4.91971	8.66738e-07	8.51069e-06	FBgn0003231	ref(2)P
FBgn0035763	1175.28	1.02982	0.281171	3.6626	0.000249671	0.00140876	FBgn0035763	mrva
FBgn0267029	148.914	1.02941	0.410426	2.50814	0.0121367	0.0392732	FBgn0267029	lncRNA:CR45473
FBgn0037341	387.097	1.02913	0.244011	4.21754	2.46981e-05	0.000180482	FBgn0037341	CG12746
FBgn0261848	1.8587	1.02785	1.66882	0.615917	0.537949	NA	FBgn0261848	CG42780
FBgn0035678	112.745	1.02783	0.271227	3.78955	0.00015092	0.000909932	FBgn0035678	CG10469
FBgn0031998	106.211	1.0265	0.420621	2.44045	0.0146692	0.0457405	FBgn0031998	SLC5A11
FBgn0052195	166.514	1.02538	0.290235	3.53294	0.000410962	0.00217683	FBgn0052195	CG32195
FBgn0012034	2788	1.0248	0.19392	5.28466	1.25936e-07	1.43604e-06	FBgn0012034	AcCoAS
FBgn0035911	58.7029	1.02437	0.378223	2.70838	0.00676126	0.0241173	FBgn0035911	CG6638
FBgn0046225	600.09	1.02271	0.194141	5.26787	1.38015e-07	1.56062e-06	FBgn0046225	CG17230
FBgn0250830	1976.47	1.02194	0.235484	4.33973	1.42657e-05	0.00010944	FBgn0250830	CG12547
FBgn0037923	333.943	1.02079	0.27717	3.68291	0.000230588	0.00131841	FBgn0037923	CG6813
FBgn0032935	222.44	1.02036	0.270349	3.77425	0.000160488	0.000960951	FBgn0032935	Atg18b
FBgn0035089	12.5881	1.0193	0.818561	1.24523	0.213045	0.365448	FBgn0035089	Phk-3
FBgn0262993	23.17	1.01898	0.611943	1.66516	0.0958816	0.201763	FBgn0262993	lncRNA:CR43301
FBgn0086687	7499.45	1.01774	0.318418	3.19624	0.00139231	0.00627728	FBgn0086687	Desat1
FBgn0038890	2134.35	1.01746	0.192876	5.27521	1.32606e-07	1.50226e-06	FBgn0038890	CG7956
FBgn0262109	34223.8	1.0167	0.252284	4.02998	5.5781e-05	0.000375588	FBgn0262109	lncRNA:CR42862
FBgn0010501	894.995	1.0165	0.192344	5.28482	1.25829e-07	1.43604e-06	FBgn0010501	Dcp-1
FBgn0065035	330.262	1.01648	0.270663	3.75552	0.000172983	0.00102768	FBgn0065035	AlkB
FBgn0035999	517.393	1.01634	0.221084	4.59705	4.28515e-06	3.66907e-05	FBgn0035999	CG3552
FBgn0033904	17.1318	1.01611	0.652671	1.55685	0.119506	0.237758	FBgn0033904	CG18327
FBgn0033862	6.27984	1.01509	1.13614	0.893457	0.371613	0.541551	FBgn0033862	CG6209
FBgn0040777	4507.35	1.01464	0.329618	3.07823	0.00208231	0.00881539	FBgn0040777	CG14767
FBgn0034158	2964.94	1.01422	0.213575	4.74877	2.04653e-06	1.88067e-05	FBgn0034158	CG5522
FBgn0053169	29.8981	1.01359	0.493683	2.05312	0.0400613	0.102594	FBgn0053169	CG33169
FBgn0032815	1431.75	1.013	0.1809	5.59978	2.14619e-08	2.7487e-07	FBgn0032815	CG10462
FBgn0040388	652.174	1.01245	0.209763	4.82665	1.38847e-06	1.30352e-05	FBgn0040388	boi
FBgn0259742	1167.86	1.01191	0.226233	4.47285	7.71848e-06	6.26072e-05	FBgn0259742	CG42360
FBgn0085819	8.53643	1.01085	0.879839	1.1489	0.250595	0.411859	FBgn0085819	28SrRNA-Psi:CR41609
FBgn0266204	5.01804	1.01068	1.09223	0.925337	0.354791	0.524067	FBgn0266204	lncRNA:CR44899
FBgn0266328	312.74	1.01058	0.297356	3.39856	0.000677415	0.00335864	FBgn0266328	lncRNA:CR44993
FBgn0040383	47.5751	1.01044	0.432757	2.3349	0.0195488	0.0578992	FBgn0040383	CG5254
FBgn0004872	45.859	1.0097	0.484306	2.08483	0.0370845	0.0964157	FBgn0004872	piwi
FBgn0040382	536.09	1.00951	0.24805	4.06977	4.70594e-05	0.000322757	FBgn0040382	CG5273
FBgn0051664	1.95295	1.00924	1.83975	0.548576	0.583296	NA	FBgn0051664	CG31664
FBgn0017448	10.6148	1.0091	0.776421	1.29968	0.193709	0.341228	FBgn0017448	CG2187
FBgn0037105	475.879	1.00876	0.275984	3.65514	0.000257043	0.00144388	FBgn0037105	S1P
FBgn0034880	198.13	1.00859	0.280408	3.59687	0.000322073	0.00176278	FBgn0034880	ItgaPS5
FBgn0052816	31.9123	1.00751	0.478872	2.10392	0.035385	0.0928867	FBgn0052816	CG32816
FBgn0264571	126.181	1.00749	0.282583	3.56531	0.000363429	0.00196004	FBgn0264571	lncRNA:CR43943
FBgn0036826	284.165	1.00691	0.255565	3.93995	8.14984e-05	0.000526757	FBgn0036826	arx
FBgn0035696	6.41989	1.00684	1.17292	0.858406	0.390668	0.559405	FBgn0035696	Best2
FBgn0025185	796.229	1.00674	0.179041	5.62297	1.87706e-08	2.41674e-07	FBgn0025185	az2
FBgn0038590	339.83	1.00569	0.211227	4.76118	1.92462e-06	1.77535e-05	FBgn0038590	CG12320
FBgn0035109	342.314	1.00495	0.20549	4.8905	1.00582e-06	9.69993e-06	FBgn0035109	CG13876
FBgn0029753	2.72392	1.00338	1.69916	0.590515	0.554846	0.700727	FBgn0029753	CG4198
FBgn0026319	952.836	1.00295	0.211446	4.74327	2.10291e-06	1.92812e-05	FBgn0026319	Traf4
FBgn0030642	239.684	1.0027	0.290585	3.45062	0.000559292	0.00284567	FBgn0030642	CG15642
FBgn0262515	2609.33	1.00257	0.278584	3.59881	0.000319671	0.00175121	FBgn0262515	VhaAC45
FBgn0039504	31.0201	1.00251	0.527007	1.90227	0.0571353	0.135129	FBgn0039504	CG14260
FBgn0260756	170.462	1.00235	0.281211	3.56439	0.0003647	0.00196515	FBgn0260756	CG42554
FBgn0031975	3.05132	1.00154	1.42454	0.703061	0.482018	0.643342	FBgn0031975	Tg
FBgn0025381	1402.66	1.00143	0.176226	5.68265	1.32626e-08	1.74639e-07	FBgn0025381	rush
FBgn0034443	109.909	1.00118	0.293588	3.41016	0.00064925	0.00323349	FBgn0034443	cer
FBgn0020381	785.546	1.00109	0.264926	3.77876	0.000157614	0.000945608	FBgn0020381	Dredd
FBgn0265137	757.188	1.0003	0.269926	3.70583	0.000210701	0.00122166	FBgn0265137	Spn42Da
FBgn0263023	4.6084	0.999022	1.31391	0.760344	0.447049	0.611564	FBgn0263023	CG43318
FBgn0266638	2.28323	0.998986	1.52877	0.653459	0.51346	0.669231	FBgn0266638	asRNA:CR45145
FBgn0011708	1636.56	0.996893	0.166681	5.98083	2.22005e-09	3.29006e-08	FBgn0011708	Syx5
FBgn0031265	1504.43	0.996392	0.217774	4.57536	4.75409e-06	4.02526e-05	FBgn0031265	CG2794
FBgn0024980	8.90246	0.996065	0.890424	1.11864	0.263293	0.426541	FBgn0024980	Syx4
FBgn0266279	8.90797	0.995925	1.05911	0.940342	0.347042	0.516175	FBgn0266279	lncRNA:CR44964
FBgn0037070	29.8861	0.995641	0.565575	1.76041	0.0783392	0.17261	FBgn0037070	CG11309
FBgn0263660	15.1654	0.994586	0.843116	1.17966	0.238137	0.396798	FBgn0263660	lncRNA:CR43651
FBgn0265102	237.03	0.993797	0.234546	4.23711	2.26418e-05	0.00016645	FBgn0265102	Oseg1
FBgn0036059	1800.7	0.993769	0.235964	4.21154	2.53641e-05	0.000184572	FBgn0036059	nudE
FBgn0063494	526.47	0.992877	0.357596	2.77653	0.00549419	0.0202263	FBgn0063494	GstE6
FBgn0013305	3471.66	0.992394	0.368798	2.69089	0.00712612	0.0251746	FBgn0013305	Nmda1
FBgn0033052	2680.31	0.991472	0.174755	5.6735	1.39905e-08	1.83232e-07	FBgn0033052	SCAP
FBgn0025640	869.168	0.991291	0.216197	4.58514	4.53691e-06	3.86018e-05	FBgn0025640	CG13369
FBgn0023441	38.023	0.990953	0.53359	1.85714	0.0632911	0.146314	FBgn0023441	fus
FBgn0053225	4.81852	0.990532	1.46037	0.678274	0.497598	0.655438	FBgn0053225	CG33225
FBgn0029928	160.826	0.990509	0.32577	3.04051	0.00236176	0.00981738	FBgn0029928	CG3032
FBgn0039335	918.216	0.990469	0.199596	4.96237	6.96389e-07	6.93369e-06	FBgn0039335	Vps33B
FBgn0034411	27.8669	0.990448	0.665818	1.48756	0.136866	0.264325	FBgn0034411	CG18605
FBgn0063387	8.63447	0.989815	1.02015	0.970269	0.331913	0.501017	FBgn0063387	snoRNA:U27:54Eb
FBgn0053160	8.92518	0.989749	1.0665	0.928031	0.353392	0.522889	FBgn0053160	CG33160
FBgn0028622	32.6236	0.989704	0.478211	2.0696	0.0384902	0.0992605	FBgn0028622	qsm
FBgn0028533	19.1669	0.989317	0.681682	1.45129	0.146699	0.277857	FBgn0028533	CG7953
FBgn0038909	22.4964	0.989178	0.764714	1.29353	0.195829	0.343619	FBgn0038909	CG6569
FBgn0026397	6.02903	0.989015	1.11476	0.8872	0.374971	0.544538	FBgn0026397	Or22b
FBgn0040005	2331.55	0.98901	0.286747	3.44906	0.000562532	0.00285656	FBgn0040005	CG17883
FBgn0264617	80.992	0.988735	0.378142	2.61472	0.00893	0.030505	FBgn0264617	asRNA:CR43957
FBgn0002022	2659.87	0.988698	0.355951	2.77762	0.00547587	0.020171	FBgn0002022	Catsup
FBgn0037368	237.929	0.98738	0.242643	4.06927	4.7161e-05	0.00032309	FBgn0037368	CG1239
FBgn0035372	443.899	0.986664	0.319702	3.0862	0.00202732	0.00860658	FBgn0035372	CG12093
FBgn0028399	2057.97	0.986369	0.310475	3.17697	0.00148824	0.00663437	FBgn0028399	TMS1
FBgn0028664	191.496	0.985842	0.288679	3.41501	0.000637788	0.00318815	FBgn0028664	VhaM9,7-c
FBgn0050062	22.4077	0.985316	0.579163	1.70128	0.0888911	0.190009	FBgn0050062	CG30062
FBgn0035619	4.99603	0.98496	1.5076	0.65333	0.513543	0.669268	FBgn0035619	Alp10
FBgn0063497	15.8084	0.984871	0.882789	1.11564	0.264578	0.427904	FBgn0063497	GstE3
FBgn0261565	587.381	0.981867	0.200292	4.90217	9.47845e-07	9.22595e-06	FBgn0261565	Lmpt
FBgn0264874	6.14151	0.981613	1.13467	0.86511	0.386979	0.555756	FBgn0264874	asRNA:CR44065
FBgn0265140	1185.83	0.981221	0.180553	5.43452	5.49437e-08	6.65174e-07	FBgn0265140	Meltrin
FBgn0003716	1551.01	0.980735	0.200074	4.90186	9.49352e-07	9.23323e-06	FBgn0003716	tkv
FBgn0032728	478.533	0.979446	0.247734	3.95362	7.69776e-05	0.000501384	FBgn0032728	Tango6
FBgn0038966	144.874	0.979075	0.338708	2.89062	0.00384482	0.0149123	FBgn0038966	pinta
FBgn0052112	444.184	0.978743	0.210576	4.64793	3.35275e-06	2.93474e-05	FBgn0052112	CG32112
FBgn0031188	1241.66	0.978478	0.202577	4.83015	1.36429e-06	1.28279e-05	FBgn0031188	CG14613
FBgn0050005	277.491	0.978167	0.223958	4.36763	1.25602e-05	9.78363e-05	FBgn0050005	GstT2
FBgn0024973	1609.8	0.977732	0.189386	5.16263	2.43499e-07	2.63581e-06	FBgn0024973	CG2701
FBgn0041225	39.3073	0.977673	0.484406	2.01829	0.043561	0.109483	FBgn0041225	Gr94a
FBgn0002772	7.42711	0.977107	1.03944	0.940036	0.347199	0.516175	FBgn0002772	Mlc1
FBgn0052774	1.84826	0.975906	1.92828	0.506101	0.612785	NA	FBgn0052774	Muc4B
FBgn0035577	31.7088	0.975541	0.568573	1.71577	0.086204	0.185636	FBgn0035577	CG13708
FBgn0051404	1.78789	0.974757	2.15371	0.452595	0.650841	NA	FBgn0051404	CG31404
FBgn0037846	181.369	0.974134	0.336608	2.89397	0.00380406	0.014792	FBgn0037846	CG6574
FBgn0036353	817.588	0.973822	0.25451	3.82626	0.000130106	0.000798636	FBgn0036353	CG10171
FBgn0266350	5.68885	0.973474	1.20939	0.804929	0.420861	0.588238	FBgn0266350	lncRNA:CR44999
FBgn0035980	118.111	0.97079	0.30937	3.13796	0.00170131	0.00741397	FBgn0035980	mRRF1
FBgn0034966	43.2621	0.970751	0.486031	1.9973	0.0457926	0.113706	FBgn0034966	CG13563
FBgn0086251	1814.23	0.970594	0.180372	5.38108	7.40415e-08	8.74624e-07	FBgn0086251	del
FBgn0053177	8.81521	0.970116	0.994744	0.975242	0.32944	0.498159	FBgn0053177	CG33177
FBgn0051549	1032.28	0.96985	0.196429	4.93741	7.91653e-07	7.82457e-06	FBgn0051549	CG31549
FBgn0023520	132.939	0.969583	0.350797	2.76394	0.00571077	0.020872	FBgn0023520	CG3857
FBgn0042175	60.1477	0.969358	0.429115	2.25897	0.0238852	0.0681226	FBgn0042175	CG18858
FBgn0032656	1024.42	0.968761	0.215676	4.49173	7.06456e-06	5.77264e-05	FBgn0032656	CG5674
FBgn0261283	9429.51	0.968741	0.176412	5.49137	3.98838e-08	4.92656e-07	FBgn0261283	SREBP
FBgn0261953	1772.89	0.967441	0.22905	4.2237	2.40321e-05	0.000175931	FBgn0261953	TfAP-2
FBgn0036318	1548.19	0.966787	0.190093	5.08587	3.65943e-07	3.83499e-06	FBgn0036318	Wbp2
FBgn0032782	36.4979	0.966217	0.430956	2.24203	0.0249592	0.0704918	FBgn0032782	Rab9
FBgn0000246	245.524	0.966107	0.37819	2.55455	0.0106324	0.0351534	FBgn0000246	c(3)G
FBgn0045842	299.448	0.965694	0.254965	3.78755	0.000152138	0.000916822	FBgn0045842	yuri
FBgn0051019	76.399	0.965337	0.367723	2.62517	0.00866045	0.0296822	FBgn0051019	CG31019
FBgn0015577	781.722	0.9645	0.324265	2.97442	0.00293544	0.0117834	FBgn0015577	alpha-Est9
FBgn0052533	3169.57	0.964382	0.174315	5.53241	3.15861e-08	3.96194e-07	FBgn0052533	CG32533
FBgn0083006	36.7297	0.963889	0.472877	2.03835	0.0415151	0.105518	FBgn0083006	snoRNA:Psi28S-1153
FBgn0030101	294.293	0.963364	0.227086	4.24228	2.21256e-05	0.000162955	FBgn0030101	CG12118
FBgn0031816	125.082	0.96305	0.729893	1.31944	0.187022	0.332335	FBgn0031816	Rchy1
FBgn0035438	3021.36	0.962628	0.299546	3.21363	0.00131071	0.00596024	FBgn0035438	PHGPx
FBgn0029712	56.0399	0.96261	0.413879	2.32583	0.0200278	0.0590878	FBgn0029712	CG15912
FBgn0266915	4.04482	0.962272	1.29242	0.744551	0.456543	0.62099	FBgn0266915	lncRNA:CR45375
FBgn0010894	299.062	0.962235	0.242955	3.96055	7.47759e-05	0.000488614	FBgn0010894	sinu
FBgn0016715	4.01843	0.961727	1.45188	0.662401	0.507714	0.663875	FBgn0016715	Reg-2
FBgn0265340	21.1648	0.96066	0.566714	1.69514	0.0900488	0.191811	FBgn0265340	lncRNA:CR44294
FBgn0034417	34.1465	0.960455	0.562853	1.70641	0.0879325	0.188524	FBgn0034417	CG15117
FBgn0042185	984.64	0.958402	0.226146	4.23799	2.25531e-05	0.000166003	FBgn0042185	MCU
FBgn0029944	1077.82	0.957959	0.165279	5.796	6.79135e-09	9.33677e-08	FBgn0029944	Dok
FBgn0267228	533.592	0.957412	0.247402	3.86987	0.000108895	0.000683653	FBgn0267228	lncRNA:CR45668
FBgn0266442	2.23844	0.956634	2.50443	0.381976	0.702479	0.813386	FBgn0266442	CG45072
FBgn0267572	32.1593	0.956253	0.485749	1.96862	0.048997	0.120094	FBgn0267572	asRNA:CR45912
FBgn0263586	26.3928	0.955427	0.543373	1.75833	0.0786921	0.173262	FBgn0263586	lncRNA:CR43611
FBgn0267264	5.57023	0.953292	1.33972	0.711559	0.476738	0.638959	FBgn0267264	lncRNA:CR45700
FBgn0038753	43.5343	0.95276	0.497933	1.91343	0.0556931	0.132606	FBgn0038753	CG4459
FBgn0052177	1523.18	0.952192	0.207787	4.58253	4.59386e-06	3.90045e-05	FBgn0052177	Ndfip
FBgn0030991	830.956	0.952082	0.309569	3.07551	0.00210146	0.00888412	FBgn0030991	CG7453
FBgn0263492	94.5179	0.951639	0.402199	2.36609	0.0179772	0.0539181	FBgn0263492	asRNA:CR43481
FBgn0036376	1412.07	0.950359	0.173476	5.47832	4.29388e-08	5.27714e-07	FBgn0036376	Liprin-beta
FBgn0020378	4480.74	0.94995	0.219002	4.33763	1.44025e-05	0.000110349	FBgn0020378	Sp1
FBgn0027660	3032.95	0.949754	0.20063	4.73386	2.2029e-06	2.0092e-05	FBgn0027660	blot
FBgn0266710	2.29107	0.949576	1.80166	0.527057	0.598154	0.735125	FBgn0266710	hog
FBgn0086367	23.5277	0.949247	0.693252	1.36927	0.170916	0.310285	FBgn0086367	t
FBgn0037544	69.4528	0.947303	0.422602	2.2416	0.0249875	0.0705389	FBgn0037544	CG11035
FBgn0266211	292.796	0.947084	0.209162	4.52799	5.95485e-06	4.92875e-05	FBgn0266211	CR44906
FBgn0052082	542.308	0.946772	0.255387	3.70721	0.000209557	0.00121633	FBgn0052082	IRSp53
FBgn0034402	220.809	0.946271	0.235949	4.01048	6.05944e-05	0.000404417	FBgn0034402	CG15084
FBgn0030364	5355.29	0.946219	0.225368	4.19855	2.68626e-05	0.000194315	FBgn0030364	Lsm12a
FBgn0038912	158.661	0.946149	0.273277	3.46223	0.000535709	0.00274441	FBgn0038912	CG6656
FBgn0038832	13.9109	0.944748	0.819163	1.15331	0.248784	0.410101	FBgn0038832	CG15695
FBgn0032845	254.651	0.944593	0.304283	3.10432	0.00190714	0.00817913	FBgn0032845	CG10747
FBgn0034580	13.4366	0.944317	0.756148	1.24885	0.21172	0.364098	FBgn0034580	Cht8
FBgn0031676	126.048	0.943004	0.274107	3.44027	0.00058113	0.0029363	FBgn0031676	senju
FBgn0029976	1610.59	0.942771	0.173859	5.42262	5.87322e-08	7.06121e-07	FBgn0029976	snz
FBgn0038552	2022.57	0.942724	0.217034	4.34366	1.40126e-05	0.000107633	FBgn0038552	Alg1
FBgn0029969	243.701	0.939677	0.277003	3.3923	0.000693089	0.00343076	FBgn0029969	CG10932
FBgn0262962	90.8952	0.939392	0.376569	2.49461	0.0126097	0.0405451	FBgn0262962	CG43273
FBgn0034095	11.7887	0.93932	0.764061	1.22938	0.21893	0.372893	FBgn0034095	CG15701
FBgn0265533	221.108	0.938753	0.333764	2.81263	0.00491389	0.0184016	FBgn0265533	CR44383
FBgn0265757	100.152	0.938661	0.410462	2.28684	0.0222051	0.0642954	FBgn0265757	lncRNA:CR44564
FBgn0030336	4673.61	0.938446	0.173143	5.42006	5.95776e-08	7.13465e-07	FBgn0030336	CG1578
FBgn0262890	9.55719	0.938404	0.863375	1.0869	0.27708	0.441783	FBgn0262890	CG43245
FBgn0036290	3240.16	0.938376	0.201976	4.64597	3.38475e-06	2.95637e-05	FBgn0036290	CG10638
FBgn0003118	5395.06	0.938328	0.178204	5.26548	1.39821e-07	1.57665e-06	FBgn0003118	pnt
FBgn0261599	42125.1	0.938034	0.337262	2.78132	0.00541382	0.0199727	FBgn0261599	RpS29
FBgn0040906	32.3171	0.937956	0.540653	1.73486	0.0827661	0.179953	FBgn0040906	CG15579
FBgn0002709	130.622	0.937928	0.389086	2.4106	0.0159265	0.0487859	FBgn0002709	mei-218
FBgn0036809	6.19102	0.937417	1.16347	0.80571	0.42041	0.587744	FBgn0036809	CG12477
FBgn0031476	16.664	0.937126	0.701732	1.33545	0.18173	0.325271	FBgn0031476	CG8813
FBgn0033184	1160.6	0.937031	0.216483	4.32842	1.5018e-05	0.000114704	FBgn0033184	mEFTu2
FBgn0032405	10.3912	0.936666	0.850924	1.10076	0.270999	0.434706	FBgn0032405	firl
FBgn0032149	708.744	0.936566	0.205021	4.56815	4.92045e-06	4.14306e-05	FBgn0032149	CG4036
FBgn0262782	882.987	0.936535	0.186863	5.01189	5.38989e-07	5.48317e-06	FBgn0262782	Mdh1
FBgn0261058	5.90065	0.936465	1.03386	0.905791	0.365046	0.534407	FBgn0261058	Sfp38D
FBgn0035867	436	0.933142	0.224904	4.14907	3.33835e-05	0.000237253	FBgn0035867	CG13671
FBgn0038376	1339.48	0.932737	0.216137	4.31549	1.59251e-05	0.000121025	FBgn0038376	Hmt-1
FBgn0038938	14.0912	0.932616	0.846243	1.10207	0.270433	0.434084	FBgn0038938	CG7084
FBgn0038919	2.23055	0.932358	1.78684	0.521791	0.601816	0.738109	FBgn0038919	Qsox2
FBgn0023214	2369.67	0.932083	0.211318	4.41081	1.02985e-05	8.13647e-05	FBgn0023214	edl
FBgn0038738	2109.24	0.931383	0.306773	3.03606	0.00239689	0.00994644	FBgn0038738	CG4572
FBgn0040236	1600.03	0.931354	0.169559	5.49282	3.95574e-08	4.89121e-07	FBgn0040236	c11,1
FBgn0037040	3.05582	0.929317	2.72836	0.340614	0.733394	0.836339	FBgn0037040	CG12983
FBgn0030528	146.888	0.929239	0.291646	3.18618	0.00144163	0.00646291	FBgn0030528	CG11095
FBgn0263607	144.6	0.926664	0.305147	3.03678	0.00239119	0.00992616	FBgn0263607	l(3)72Dp
FBgn0266836	2.62408	0.926629	1.6661	0.556167	0.578096	0.719339	FBgn0266836	lncRNA:CR45298
FBgn0264845	4.38459	0.92631	1.74749	0.530079	0.596057	0.733437	FBgn0264845	Tep5Psi
FBgn0029853	295.028	0.92505	0.212305	4.35718	1.3175e-05	0.000101714	FBgn0029853	CG3781
FBgn0032234	543.187	0.92428	0.305494	3.02552	0.00248206	0.010237	FBgn0032234	gny
FBgn0033437	27.6785	0.922581	0.571216	1.61512	0.106285	0.21811	FBgn0033437	CG12926
FBgn0012036	11429.6	0.921812	0.234729	3.92714	8.5962e-05	0.000551054	FBgn0012036	Aldh
FBgn0036583	224.519	0.92124	0.597294	1.54236	0.122987	0.242998	FBgn0036583	CG13055
FBgn0035501	4.08355	0.920757	1.25658	0.732748	0.463712	0.628074	FBgn0035501	CG1299
FBgn0039544	1001.89	0.920308	0.185451	4.96253	6.958e-07	6.93349e-06	FBgn0039544	CG12877
FBgn0001149	4403.5	0.920083	0.232381	3.95937	7.51485e-05	0.000490521	FBgn0001149	GstD1
FBgn0263864	610.231	0.918585	0.206481	4.44877	8.63627e-06	6.89938e-05	FBgn0263864	Dark
FBgn0036028	557.7	0.917689	0.186345	4.92467	8.4505e-07	8.31854e-06	FBgn0036028	CG16717
FBgn0052380	414.921	0.916998	0.238735	3.84107	0.000122502	0.000757741	FBgn0052380	SMSr
FBgn0033397	28.5847	0.916971	0.5487	1.67117	0.094688	0.199665	FBgn0033397	Cyp4p3
FBgn0030148	30.6373	0.916464	0.619042	1.48045	0.138752	0.267048	FBgn0030148	CG3106
FBgn0003317	1775.98	0.916161	0.281809	3.251	0.00114999	0.00531407	FBgn0003317	sax
FBgn0039882	338.381	0.916036	0.193535	4.73317	2.21038e-06	2.013e-05	FBgn0039882	Rift
FBgn0039265	2666.44	0.915677	0.285076	3.21205	0.00131791	0.00598379	FBgn0039265	CG11790
FBgn0036978	11.2948	0.914686	1.09852	0.832653	0.40504	0.572572	FBgn0036978	Toll-9
FBgn0015765	324.042	0.914182	0.237683	3.84622	0.000119952	0.000744242	FBgn0015765	p38a
FBgn0031432	26.4019	0.912588	0.675237	1.35151	0.176533	0.318581	FBgn0031432	Cyp309a1
FBgn0038533	823.06	0.912499	0.282989	3.2245	0.00126193	0.00577431	FBgn0038533	CG7523
FBgn0030407	51.1337	0.912437	0.452601	2.01599	0.0438012	0.109973	FBgn0030407	Fpgs
FBgn0027515	1114.04	0.912361	0.341369	2.67265	0.0075255	0.0263718	FBgn0027515	CG7115
FBgn0037205	132.692	0.911509	0.303564	3.00269	0.00267603	0.0109146	FBgn0037205	BoYb
FBgn0037926	3212.27	0.911153	0.158954	5.73217	9.91515e-09	1.33597e-07	FBgn0037926	Elp1
FBgn0027780	595.893	0.910235	0.192379	4.73147	2.22895e-06	2.02687e-05	FBgn0027780	Aasdh
FBgn0261995	1047.11	0.909448	0.208997	4.35148	1.35222e-05	0.000104195	FBgn0261995	CG42813
FBgn0032943	2209.62	0.909047	0.349205	2.60319	0.0092361	0.0313723	FBgn0032943	Tsp39D
FBgn0032455	3708.29	0.907936	0.263569	3.44478	0.00057153	0.00289501	FBgn0032455	Pih1D1
FBgn0051469	20.7255	0.907046	0.572202	1.58519	0.112924	0.228231	FBgn0051469	CG31469
FBgn0038727	5.14091	0.906817	1.23359	0.735106	0.462275	0.626615	FBgn0038727	CG7432
FBgn0036545	448.421	0.90667	0.290299	3.12323	0.00178879	0.00772878	FBgn0036545	GXIVsPLA2
FBgn0032478	3.20581	0.904753	1.38853	0.651593	0.514664	0.670225	FBgn0032478	Rsph1
FBgn0026737	788.145	0.904494	0.227948	3.96798	7.24836e-05	0.000474654	FBgn0026737	CG6171
FBgn0014031	28.2037	0.904457	0.577631	1.5658	0.117395	0.234701	FBgn0014031	Spat
FBgn0030008	244.02	0.903805	0.301895	2.99377	0.00275549	0.011209	FBgn0030008	CG2129
FBgn0023507	52.0728	0.903044	0.39736	2.27261	0.0230496	0.0662049	FBgn0023507	D2hgdh
FBgn0053099	6.894	0.901878	1.25427	0.719044	0.472114	0.634789	FBgn0053099	CG33099
FBgn0266102	2.61049	0.901714	1.6353	0.551405	0.581356	0.722361	FBgn0266102	CR44839
FBgn0031244	384.073	0.90066	0.246459	3.6544	0.000257785	0.00144738	FBgn0031244	CG11601
FBgn0266697	13.8689	0.900246	0.816069	1.10315	0.269962	0.433559	FBgn0266697	lncRNA:CR45187
FBgn0082999	19.5085	0.900242	0.619282	1.45368	0.146034	0.277222	FBgn0082999	snoRNA:Psi28S-1192c
FBgn0011774	1160.87	0.899109	0.199279	4.51182	6.42749e-06	5.29474e-05	FBgn0011774	Irbp
FBgn0082953	38.5942	0.899008	0.437124	2.05664	0.0397205	0.101955	FBgn0082953	snoRNA:Psi28S-612
FBgn0040296	24.0546	0.898206	0.810982	1.10755	0.268054	0.431861	FBgn0040296	Ocho
FBgn0040984	3.00696	0.89783	1.67918	0.534684	0.592868	0.731066	FBgn0040984	CG4440
FBgn0039789	6.32141	0.897493	1.50089	0.597974	0.549857	0.696669	FBgn0039789	CG9717
FBgn0034057	992.426	0.897214	0.19689	4.55692	5.19084e-06	4.35265e-05	FBgn0034057	CG8314
FBgn0037405	3.40525	0.897191	1.83057	0.490115	0.624052	0.755543	FBgn0037405	CG1077
FBgn0026144	3426.6	0.896924	0.182906	4.90375	9.40241e-07	9.1666e-06	FBgn0026144	CBP
FBgn0263083	2.70485	0.896856	1.62916	0.550503	0.581975	0.72262	FBgn0263083	CG43351
FBgn0053801	3.52482	0.895488	1.99357	0.449187	0.653297	0.778441	FBgn0053801	His1:CG33801
FBgn0025627	64.4066	0.895466	0.34683	2.58186	0.00982692	0.032965	FBgn0025627	CG4194
FBgn0085337	5.39416	0.894536	1.07964	0.828548	0.40736	0.574849	FBgn0085337	CG34308
FBgn0020018	607.283	0.894339	0.192091	4.65581	3.22716e-06	2.83911e-05	FBgn0020018	Ppox
FBgn0036750	4.31692	0.893897	1.38892	0.643592	0.51984	0.67441	FBgn0036750	CG6034
FBgn0039873	4.73332	0.893539	1.92886	0.463246	0.643188	0.770546	FBgn0039873	Smvt
FBgn0037955	1356.29	0.893455	0.180198	4.95818	7.11557e-07	7.07313e-06	FBgn0037955	Kyat
FBgn0035168	81.9323	0.893444	0.321186	2.7817	0.00540748	0.0199554	FBgn0035168	cep290
FBgn0034071	3215.69	0.893093	0.19643	4.54662	5.45147e-06	4.55863e-05	FBgn0034071	CG8405
FBgn0039131	3.08512	0.892896	1.54935	0.576304	0.56441	0.708246	FBgn0039131	CG12268
FBgn0267483	3.0067	0.892449	1.49715	0.596099	0.551109	0.697457	FBgn0267483	lncRNA:CR45833
FBgn0063378	2.65775	0.891347	1.47011	0.606315	0.544306	0.691724	FBgn0063378	snoRNA:U31:54Ed
FBgn0034142	1374.64	0.891261	0.167151	5.33207	9.71017e-08	1.13382e-06	FBgn0034142	CG8306
FBgn0026309	840.474	0.890836	0.17724	5.02617	5.00381e-07	5.11274e-06	FBgn0026309	aft
FBgn0033214	5.24246	0.890808	1.28887	0.691156	0.489467	0.648598	FBgn0033214	CG1941
FBgn0032685	1.82434	0.890292	1.86018	0.478605	0.63222	NA	FBgn0032685	CG10211
FBgn0032371	3.49454	0.889809	1.55873	0.570855	0.568098	0.711173	FBgn0032371	CG4983
FBgn0032727	209.985	0.88953	0.28094	3.16626	0.00154413	0.00684587	FBgn0032727	CG10623
FBgn0038575	13.381	0.889196	0.76909	1.15617	0.247613	0.408835	FBgn0038575	CG7208
FBgn0052698	109.439	0.888006	0.371999	2.38712	0.0169809	0.0514843	FBgn0052698	CARPB
FBgn0015569	114.782	0.8869	0.309791	2.8629	0.00419788	0.0160919	FBgn0015569	alpha-Est10
FBgn0037298	2293.84	0.886834	0.267028	3.32113	0.000896529	0.00430638	FBgn0037298	Sccpdh1
FBgn0035165	3940.05	0.886751	0.346727	2.55749	0.010543	0.0349148	FBgn0035165	CG13887
FBgn0010435	69.894	0.885826	0.438898	2.0183	0.0435603	0.109483	FBgn0010435	emp
FBgn0032002	58.6374	0.885523	0.35628	2.48547	0.012938	0.0413492	FBgn0032002	CG8353
FBgn0033226	1556.11	0.885159	0.166434	5.31838	1.04694e-07	1.2097e-06	FBgn0033226	puml
FBgn0034687	40.3973	0.885023	0.449348	1.96957	0.0488877	0.119899	FBgn0034687	CG11475
FBgn0031384	540.411	0.884638	0.219819	4.02439	5.71234e-05	0.000383777	FBgn0031384	CG4238
FBgn0029502	992.678	0.884467	0.173349	5.10224	3.35662e-07	3.54207e-06	FBgn0029502	Coq7
[truncated: 9,432 more rows]

## Sheet: T3 vs FACS
	baseMean	log2FoldChange	lfcSE	stat	pvalue	padj	ensembl_gene_id	ensembl_gene_symbol
FBgn0031176	273.802	10.6774	1.24366	8.58548	9.0458e-18	1.48401e-16	FBgn0031176	whe
FBgn0014865	46.7855	9.08961	2.53707	3.58272	0.000340038	0.00116556	FBgn0014865	Mtk
FBgn0032505	672.596	8.52156	1.05651	8.06575	7.279e-16	9.99943e-15	FBgn0032505	CG16826
FBgn0034839	32.3246	7.58607	1.37147	5.53135	3.17773e-08	1.96755e-07	FBgn0034839	CG13540
FBgn0033949	15.0412	7.45346	1.34343	5.54809	2.88804e-08	1.79888e-07	FBgn0033949	Had2
FBgn0028583	149.69	7.32436	0.690877	10.6015	2.93115e-26	8.76611e-25	FBgn0028583	lcs
FBgn0266455	106.774	7.04554	1.16095	6.06879	1.28878e-09	9.35601e-09	FBgn0266455	CG45080
FBgn0261615	10.7027	6.96122	3.91116	1.77983	0.075103	0.142706	FBgn0261615	CG42704
FBgn0263763	10.6402	6.9581	1.57344	4.42222	9.76912e-06	4.29409e-05	FBgn0263763	CG43680
FBgn0053109	20.2335	6.9133	1.42118	4.86447	1.14762e-06	5.85805e-06	FBgn0053109	CG33109
FBgn0267986	9.39685	6.77285	1.44593	4.68407	2.81236e-06	1.35221e-05	FBgn0267986	lncRNA:CR46253
FBgn0052268	16.5263	6.61136	1.39362	4.744	2.09539e-06	1.02764e-05	FBgn0052268	Drsl6
FBgn0034850	16.2638	6.58855	1.39356	4.72785	2.26905e-06	1.10414e-05	FBgn0034850	CG9875
FBgn0031701	109.164	6.453	0.738603	8.73677	2.39871e-18	4.21155e-17	FBgn0031701	TotM
FBgn0265418	13.4905	6.31496	1.4085	4.48346	7.34414e-06	3.29537e-05	FBgn0265418	lncRNA:CR44330
FBgn0085241	13.261	6.29627	1.41834	4.4392	9.02955e-06	3.99711e-05	FBgn0085241	CG34212
FBgn0037562	6.74599	6.29171	1.61126	3.90485	9.42847e-05	0.000354269	FBgn0037562	Nazo
FBgn0067905	6.40893	6.21718	1.6492	3.76982	0.000163366	0.000592468	FBgn0067905	IM14
FBgn0033154	65.1097	6.12024	0.78101	7.83632	4.63949e-15	6.02266e-14	FBgn0033154	CG1850
FBgn0010388	73.156	6.10081	2.19352	2.78129	0.00541434	0.0144842	FBgn0010388	Dro
FBgn0003863	5.87092	6.09804	1.581	3.85708	0.000114748	0.000425279	FBgn0003863	alphaTry
FBgn0031277	5.547	6.019	1.68062	3.58142	0.000341727	0.00117103	FBgn0031277	CG13947
FBgn0034511	5.4899	5.99769	3.91534	1.53184	0.125561	0.218247	FBgn0034511	GNBP-like3
FBgn0000278	5.39058	5.96654	1.76344	3.38346	0.000715791	0.00230443	FBgn0000278	CecB
FBgn0034329	9.77426	5.84261	1.63027	3.58384	0.000338585	0.00116154	FBgn0034329	BomS1
FBgn0052274	4.8562	5.81854	1.67215	3.47967	0.000502029	0.00166601	FBgn0052274	Drsl1
FBgn0034407	109.321	5.78606	2.0881	2.77097	0.00558893	0.0149225	FBgn0034407	DptB
FBgn0040251	338.618	5.63958	0.279259	20.1948	1.08792e-90	1.04616e-87	FBgn0040251	Ugt302K1
FBgn0267138	4.08016	5.56948	1.77942	3.12993	0.00174846	0.00522158	FBgn0267138	lncRNA:CR45578
FBgn0035455	3.88841	5.50057	1.82226	3.01854	0.00253996	0.00732458	FBgn0035455	CG10862
FBgn0016053	3.82175	5.4713	1.79484	3.04835	0.002301	0.00669105	FBgn0016053	pgc
FBgn0243514	7.39144	5.4426	1.52396	3.57135	0.00035515	0.00121337	FBgn0243514	eater
FBgn0010357	7.14011	5.39011	1.52355	3.53785	0.000403393	0.00136551	FBgn0010357	betaTry
FBgn0028963	7.10696	5.3803	1.54575	3.48071	0.000500095	0.00166003	FBgn0028963	Or49b
FBgn0039311	7.04327	5.36081	1.52809	3.50818	0.000451177	0.0015117	FBgn0039311	CG10513
FBgn0031613	3.47074	5.33895	1.80247	2.96202	0.00305626	0.00862249	FBgn0031613	HP6
FBgn0035665	6.66892	5.29185	1.56909	3.37257	0.000744703	0.00238706	FBgn0035665	Jon65Aiii
FBgn0000079	3.34992	5.28544	1.81868	2.9062	0.00365846	0.0101632	FBgn0000079	Amy-p
FBgn0010042	30.6919	5.27185	0.808016	6.52443	6.82585e-11	5.71151e-10	FBgn0010042	GstD6
FBgn0034756	6.61593	5.26956	1.51855	3.47013	0.000520199	0.0017196	FBgn0034756	Cyp6d2
FBgn0041579	102.287	5.26062	1.68845	3.11564	0.00183543	0.00544747	FBgn0041579	AttC
FBgn0036806	30.5841	5.25918	0.825489	6.37099	1.87808e-10	1.50114e-09	FBgn0036806	Cyp12c1
FBgn0013771	12.0113	5.22622	1.25738	4.15642	3.23273e-05	0.000131294	FBgn0013771	Cyp6a9
FBgn0266789	3.17492	5.2084	1.9421	2.68184	0.00732181	0.0189503	FBgn0266789	lncRNA:CR45254
FBgn0034199	3.0728	5.15734	1.89002	2.72873	0.00635787	0.0167326	FBgn0034199	Gbp1
FBgn0003961	3.05539	5.14997	1.91665	2.68697	0.00721039	0.0186929	FBgn0003961	Uro
FBgn0030999	6.01619	5.13163	1.89002	2.71512	0.00662515	0.0173375	FBgn0030999	Mur18B
FBgn0036834	88.4672	5.12152	0.589755	8.68414	3.81607e-18	6.56186e-17	FBgn0036834	CG6836
FBgn0085466	2.95738	5.10777	1.88647	2.70758	0.00677765	0.017681	FBgn0085466	CG34437
FBgn0004240	133.578	5.10335	1.79912	2.83658	0.00455992	0.0123948	FBgn0004240	DptA
FBgn0051871	32.7843	5.10214	0.771299	6.61499	3.7157e-11	3.21008e-10	FBgn0051871	CG31871
FBgn0015300	68.4754	5.09124	1.45907	3.48937	0.00048416	0.00161159	FBgn0015300	Ssl
FBgn0283545	21.7326	5.08713	1.03194	4.92966	8.23742e-07	4.27996e-06	FBgn0283545	vilya
FBgn0262141	2.86299	5.05684	1.91744	2.63729	0.00835723	0.0213517	FBgn0262141	CG42867
FBgn0030918	5.67326	5.0446	1.73071	2.91476	0.00355958	0.00991323	FBgn0030918	CG15056
FBgn0250815	5.59295	5.02968	1.58673	3.16984	0.00152521	0.00461104	FBgn0250815	Jon65Aiv
FBgn0044810	2.78072	5.02624	2.0638	2.43542	0.0148743	0.0353005	FBgn0044810	TotX
FBgn0002869	2.73017	4.99512	1.98093	2.52161	0.0116819	0.028702	FBgn0002869	MtnB
FBgn0085360	5.46244	4.99372	1.58867	3.14333	0.00167039	0.00501117	FBgn0085360	CG34331
FBgn0047000	2.74216	4.99199	1.99783	2.49871	0.0124647	0.0303628	FBgn0047000	CG33946
FBgn0038878	81.1794	4.98422	0.459853	10.8387	2.25572e-27	7.30539e-26	FBgn0038878	CG3301
FBgn0262687	2.7241	4.98359	2.02101	2.4659	0.0136671	0.0328374	FBgn0262687	lncRNA:CR43157
FBgn0010043	5.36805	4.96556	1.57875	3.14525	0.00165947	0.00498318	FBgn0010043	GstD7
FBgn0262794	5.34205	4.94444	1.67481	2.95225	0.00315472	0.00888224	FBgn0262794	CG43175
FBgn0040099	39.2008	4.94256	0.649859	7.60559	2.83615e-14	3.3946e-13	FBgn0040099	lectin-28C
FBgn0051198	2.61902	4.93151	2.07836	2.37279	0.0176545	0.0410297	FBgn0051198	CG31198
FBgn0040060	5.15824	4.90728	1.64957	2.97488	0.00293102	0.00831609	FBgn0040060	yip7
FBgn0004959	2.56009	4.89274	2.07118	2.36229	0.0181623	0.0420613	FBgn0004959	phm
FBgn0259896	102.849	4.88254	0.577186	8.45922	2.69182e-17	4.28667e-16	FBgn0259896	NimC1
FBgn0032536	5.00417	4.85657	1.6272	2.98461	0.00283937	0.00809278	FBgn0032536	Ance-3
FBgn0010041	148.062	4.84176	0.872339	5.55032	2.85145e-08	1.77786e-07	FBgn0010041	GstD5
FBgn0050026	4.9366	4.83835	1.94586	2.48648	0.0129015	0.0312865	FBgn0050026	CG30026
FBgn0266850	13.5431	4.83228	1.14251	4.22952	2.34192e-05	9.68775e-05	FBgn0266850	lncRNA:CR45311
FBgn0039452	4.89189	4.81464	2.0884	2.30542	0.021143	0.0479863	FBgn0039452	CG14245
FBgn0041180	1353.56	4.80609	0.255187	18.8336	4.0049e-79	1.78805e-76	FBgn0041180	Tep4
FBgn0051279	79.221	4.78663	0.525756	9.10427	8.68495e-20	1.69642e-18	FBgn0051279	CG31279
FBgn0054003	4.75192	4.78136	1.61267	2.96488	0.00302803	0.00856024	FBgn0054003	NimB3
FBgn0266873	8.87203	4.76751	1.5364	3.10305	0.00191539	0.00566595	FBgn0266873	lncRNA:CR45334
FBgn0026315	61.2991	4.75832	0.597019	7.97014	1.58497e-15	2.12365e-14	FBgn0026315	Ugt35A1
FBgn0266812	2.30579	4.74578	2.03575	2.33122	0.019742	0.0452252	FBgn0266812	lncRNA:CR45274
FBgn0040262	17.0187	4.7384	1.00183	4.72975	2.24799e-06	1.09475e-05	FBgn0040262	Ugt37C2
FBgn0036587	21.7311	4.73785	0.933084	5.07762	3.82187e-07	2.06203e-06	FBgn0036587	CG4950
FBgn0054054	2.27033	4.72579	2.04905	2.30633	0.021092	0.0478879	FBgn0054054	CG34054
FBgn0033830	16.7595	4.71726	1.05536	4.4698	7.82917e-06	3.4992e-05	FBgn0033830	CG10814
FBgn0267073	140.806	4.71413	0.431643	10.9214	9.111e-28	3.00519e-26	FBgn0267073	lncRNA:CR45517
FBgn0261628	16.8491	4.71116	0.944626	4.98733	6.12194e-07	3.23322e-06	FBgn0261628	CG42711
FBgn0265065	2.24389	4.71061	2.058	2.28893	0.0220835	0.0498002	FBgn0265065	asRNA:CR44176
FBgn0046878	4.52536	4.71032	1.62084	2.90609	0.0036597	0.0101636	FBgn0046878	Obp83cd
FBgn0032422	17.2606	4.69496	1.03034	4.55673	5.19568e-06	2.39231e-05	FBgn0032422	atilla
FBgn0020637	2.19334	4.67037	2.21257	2.11083	0.0347868	0.0738945	FBgn0020637	Lcp65Ag2
FBgn0259223	2.18431	4.66518	2.24973	2.07366	0.0381112	0.0799108	FBgn0259223	CG42323
FBgn0040259	615.937	4.64685	0.208271	22.3115	2.85853e-110	5.10492e-107	FBgn0040259	Ugt302C1
FBgn0000277	17.4058	4.64014	3.14138	1.4771	0.139649	0.238165	FBgn0000277	CecA2
FBgn0030310	23.7236	4.631	0.887511	5.21796	1.809e-07	1.01866e-06	FBgn0030310	PGRP-SA
FBgn0037975	72.3364	4.62583	0.638504	7.2448	4.33071e-13	4.54943e-12	FBgn0037975	CG3397
FBgn0061196	2.09663	4.61075	2.1005	2.19507	0.0281586	0.0615295	FBgn0061196	CG15468
FBgn0264776	4.20981	4.6079	1.68508	2.73452	0.00624708	0.0164826	FBgn0264776	CG44014
FBgn0038530	31.5918	4.59776	1.87294	2.45484	0.0140949	0.0337224	FBgn0038530	AttD
FBgn0000276	27.6706	4.59091	1.85359	2.47677	0.0132579	0.032008	FBgn0000276	CecA1
FBgn0037850	139.203	4.58525	0.414673	11.0575	2.01641e-28	6.98258e-27	FBgn0037850	CG14695
FBgn0031737	76.5182	4.57404	0.506389	9.03267	1.67532e-19	3.19257e-18	FBgn0031737	obst-E
FBgn0015035	11.2909	4.57158	1.3952	3.27665	0.00105048	0.00328383	FBgn0015035	Cyp4e3
FBgn0266200	4.11995	4.55874	1.67984	2.7138	0.00665161	0.017403	FBgn0266200	lncRNA:CR44895
FBgn0262481	2.01061	4.54469	2.25482	2.01554	0.0438477	0.0901101	FBgn0262481	CG43071
FBgn0052201	19.1006	4.54134	1.01017	4.49561	6.93717e-06	3.1251e-05	FBgn0052201	CG32201
FBgn0085361	1.99256	4.53339	2.36163	1.9196	0.0549081	0.109387	FBgn0085361	CG34332
FBgn0040827	22.0051	4.53055	0.996358	4.54711	5.43873e-06	2.49594e-05	FBgn0040827	CG13315
FBgn0266139	4.012	4.52985	1.66565	2.71958	0.00653658	0.0171523	FBgn0266139	lncRNA:CR44845
FBgn0040735	3.97399	4.50392	1.85041	2.43402	0.0149323	0.0354005	FBgn0040735	BomT2
FBgn0034739	1.93131	4.49163	2.15467	2.0846	0.0371055	0.0780639	FBgn0034739	CG3927
FBgn0034512	42.7901	4.47379	0.956075	4.67933	2.87819e-06	1.38279e-05	FBgn0034512	CG18067
FBgn0004052	3.87468	4.46944	1.74368	2.56322	0.0103707	0.0258307	FBgn0004052	Z600
FBgn0025827	3.82024	4.45721	1.68925	2.63857	0.00832567	0.0212953	FBgn0025827	CG6421
FBgn0034229	1.8466	4.42209	2.68993	1.64394	0.100188	0.181357	FBgn0034229	CG4847
FBgn0028543	61.7288	4.42007	0.535561	8.25314	1.54281e-16	2.25575e-15	FBgn0028543	NimB2
FBgn0034331	10.1842	4.40732	1.39807	3.15243	0.00161916	0.00486799	FBgn0034331	BomBc2
FBgn0267212	1.80752	4.405	2.32797	1.89221	0.0584636	0.115168	FBgn0267212	lncRNA:CR45652
FBgn0262563	1.81951	4.40031	2.23844	1.9658	0.0493218	0.0996077	FBgn0262563	CG43103
FBgn0031905	38.1629	4.39129	0.709932	6.18551	6.19007e-10	4.66438e-09	FBgn0031905	gudu
FBgn0030041	50.5166	4.39041	0.729191	6.02094	1.73408e-09	1.24157e-08	FBgn0030041	CG12116
FBgn0052475	1.76599	4.3618	2.24927	1.93921	0.0524759	0.105078	FBgn0052475	mthl8
FBgn0265664	22.7608	4.3453	0.866106	5.01705	5.24705e-07	2.79121e-06	FBgn0265664	lncRNA:CR44471
FBgn0065032	6.8093	4.34132	1.4385	3.01794	0.00254498	0.00733567	FBgn0065032	Arpc3B
FBgn0031622	9.55146	4.30927	1.37263	3.13943	0.00169279	0.00506985	FBgn0031622	CG3251
FBgn0029987	13.1102	4.30881	1.1433	3.76874	0.000164072	0.000594855	FBgn0029987	CG15330
FBgn0264912	3.4548	4.30674	1.72639	2.49465	0.012608	0.0306579	FBgn0264912	lncRNA:CR44103
FBgn0031561	21.9456	4.29381	1.05253	4.07953	4.51275e-05	0.000178638	FBgn0031561	IM33
FBgn0030926	3.37846	4.26749	1.75182	2.43604	0.0148492	0.0352507	FBgn0030926	psh
FBgn0034200	12.4845	4.25974	1.05513	4.03719	5.40954e-05	0.000210932	FBgn0034200	Gbp2
FBgn0034295	1.62479	4.25242	2.4555	1.73179	0.0833101	NA	FBgn0034295	CG10911
FBgn0266254	6.07166	4.2397	1.50098	2.82461	0.00473376	0.0128067	FBgn0266254	lncRNA:CR44949
FBgn0038449	3.28948	4.23229	1.75435	2.41246	0.0158454	0.0373321	FBgn0038449	CG17562
FBgn0012042	60.3728	4.23217	1.73868	2.43413	0.0149277	0.0354005	FBgn0012042	AttA
FBgn0039471	3.28045	4.22866	1.77601	2.38099	0.017266	0.0402165	FBgn0039471	CG6295
FBgn0040338	3.19443	4.18415	1.88598	2.21855	0.026517	0.0584533	FBgn0040338	TfIIA-S-2
FBgn0053508	73.702	4.18187	0.457578	9.13914	6.29526e-20	1.24718e-18	FBgn0053508	ppk13
FBgn0029791	1102.39	4.17151	0.180377	23.1267	2.49766e-118	5.20387e-115	FBgn0029791	AdamTS-B
FBgn0287234	5.79685	4.16403	1.52359	2.73305	0.00627516	0.0165358	FBgn0287234	slf
FBgn0033312	5.71755	4.14427	1.49883	2.765	0.00569224	0.0151724	FBgn0033312	CG8642
FBgn0032472	5.6522	4.12925	1.6756	2.46434	0.0137267	0.0329424	FBgn0032472	CG9928
FBgn0015568	3.05454	4.12157	2.1175	1.94644	0.0516022	0.103561	FBgn0015568	alpha-Est1
FBgn0041194	14.0234	4.11805	1.00338	4.10416	4.0578e-05	0.000161884	FBgn0041194	Prat2
FBgn0051370	5.57997	4.10462	1.46276	2.80607	0.0050149	0.0135052	FBgn0051370	CG31370
FBgn0033787	21.9879	4.0926	0.921303	4.44219	8.90487e-06	3.94751e-05	FBgn0033787	CG13321
FBgn0052625	701.454	4.09158	0.711259	5.7526	8.78831e-09	5.76404e-08	FBgn0052625	CG32625
FBgn0266443	47.1417	4.08419	0.558217	7.3165	2.54528e-13	2.74772e-12	FBgn0266443	CG45073
FBgn0264721	129.201	4.08357	0.50284	8.12103	4.62261e-16	6.44946e-15	FBgn0264721	lncRNA:CR43989
FBgn0037228	30.2847	4.07681	0.667949	6.10347	1.03788e-09	7.63208e-09	FBgn0037228	CG1092
FBgn0028936	38.7192	4.07506	0.654994	6.22153	4.92335e-10	3.75973e-09	FBgn0028936	NimB5
FBgn0040837	212.34	4.05414	0.284471	14.2515	4.38791e-46	3.91809e-44	FBgn0040837	CG8620
FBgn0032638	13.5518	4.04768	1.03549	3.90894	9.27001e-05	0.00034926	FBgn0032638	SPH93
FBgn0040653	15.7766	4.02671	1.15541	3.48508	0.000491985	0.00163398	FBgn0040653	IM4
FBgn0034480	5.19956	4.01174	1.64804	2.43425	0.0149226	0.0353979	FBgn0034480	CG16898
FBgn0035154	31.4525	4.01098	0.686356	5.84387	5.10006e-09	3.44813e-08	FBgn0035154	hiro
FBgn0040260	2.80907	4.0004	1.90584	2.09902	0.0358152	0.0756932	FBgn0040260	Ugt37D1
FBgn0037296	119.061	3.99417	0.461069	8.66287	4.60051e-18	7.80339e-17	FBgn0037296	Prosbeta2R2
FBgn0032230	359.554	3.98697	0.242308	16.4542	7.82772e-61	1.46051e-58	FBgn0032230	lft
FBgn0039376	2.79417	3.98269	1.82508	2.1822	0.0290945	0.0633973	FBgn0039376	CG14354
FBgn0030040	23.9116	3.96155	0.829014	4.77863	1.76492e-06	8.73793e-06	FBgn0030040	CG15347
FBgn0030356	7.59165	3.95489	1.22504	3.22837	0.001245	0.00383343	FBgn0030356	lncRNA:CR32661
FBgn0033065	5.13203	3.937	1.61024	2.44498	0.0144861	0.0345264	FBgn0033065	Cyp6w1
FBgn0263845	50.7535	3.93667	0.481189	8.18114	2.8118e-16	4.03562e-15	FBgn0263845	lncRNA:CR43706
FBgn0040582	2.73812	3.93485	1.9943	1.97304	0.0484905	0.0981667	FBgn0040582	BomBc3
FBgn0032660	7.50694	3.91187	1.38033	2.83401	0.00459679	0.0124898	FBgn0032660	elfless
FBgn0053509	43.7493	3.88548	0.514447	7.55274	4.26187e-14	4.9979e-13	FBgn0053509	CG33509
FBgn0051778	2.61367	3.87075	1.86549	2.07493	0.0379931	0.0797032	FBgn0051778	CG31778
FBgn0037579	53.1756	3.85846	0.458298	8.41911	3.79344e-17	5.95004e-16	FBgn0037579	COX7AL
FBgn0050267	2.57821	3.85242	1.87634	2.05316	0.0400568	0.0833601	FBgn0050267	asRNA:CR30267
FBgn0262881	2.59923	3.85196	2.01208	1.91441	0.0555672	0.110384	FBgn0262881	CG43236
FBgn0039201	191.497	3.84263	0.767271	5.00818	5.49482e-07	2.91929e-06	FBgn0039201	CG13617
FBgn0052483	70.7695	3.84172	0.531562	7.22722	4.92995e-13	5.15295e-12	FBgn0052483	CG32483
FBgn0029507	94.5264	3.83997	0.417206	9.20402	3.44816e-20	6.9413e-19	FBgn0029507	Tsp42Ed
FBgn0033725	35.0616	3.83279	0.594597	6.44603	1.14815e-10	9.3771e-10	FBgn0033725	Cpr49Ac
FBgn0050241	2.53668	3.81744	1.92038	1.98785	0.0468282	0.0952179	FBgn0050241	tRNA:Leu-AAG-1-1
FBgn0266258	55.6292	3.81705	0.514354	7.42105	1.16196e-13	1.31098e-12	FBgn0266258	lncRNA:CR44953
FBgn0031343	7.18755	3.81225	1.40531	2.71275	0.00667283	0.0174513	FBgn0031343	CG18131
FBgn0267515	13.9092	3.80251	0.87741	4.33379	1.46565e-05	6.25967e-05	FBgn0267515	28SrRNA-Psi:CR45855
FBgn0034477	6.79358	3.79754	1.31282	2.89265	0.00382003	0.010554	FBgn0034477	CG13872
FBgn0031805	13.4694	3.78614	1.08944	3.47531	0.000510268	0.00169066	FBgn0031805	Nepl4
FBgn0058006	22.8743	3.77964	0.771827	4.897	9.73096e-07	5.00497e-06	FBgn0058006	CG40006
FBgn0040733	7.1546	3.77695	1.39054	2.71618	0.00660408	0.017304	FBgn0040733	BomS6
FBgn0035626	646.888	3.77158	0.883905	4.26695	1.98161e-05	8.27391e-05	FBgn0035626	lin-28
FBgn0265427	2.41132	3.75923	1.92869	1.94911	0.0512823	0.102968	FBgn0265427	lncRNA:CR44339
FBgn0028430	2.42192	3.7544	1.90161	1.97433	0.0483442	0.0979499	FBgn0028430	He
FBgn0052820	2.40164	3.75407	1.99444	1.88227	0.0597997	0.117393	FBgn0052820	CG32820
FBgn0050098	2.39261	3.74817	2.24032	1.67305	0.0943169	0.17268	FBgn0050098	CG30098
FBgn0264984	15.8599	3.73454	0.912841	4.09112	4.29295e-05	0.000170531	FBgn0264984	lncRNA:CR44135
FBgn0039043	32.6478	3.7224	0.619944	6.00441	1.92032e-09	1.36552e-08	FBgn0039043	CG17121
FBgn0034198	4.32669	3.71764	1.5607	2.38204	0.0172171	0.0401101	FBgn0034198	CG11400
FBgn0035667	2.34271	3.7074	2.04247	1.81515	0.0695003	0.133706	FBgn0035667	Jon65Ai
FBgn0034139	8.52016	3.69679	1.09873	3.36462	0.000766503	0.00244877	FBgn0034139	CG4927
FBgn0266705	2.34493	3.69628	1.95711	1.88864	0.0589402	0.115887	FBgn0266705	asRNA:CR45195
FBgn0040736	21.4935	3.69532	1.00048	3.69356	0.000221137	0.000781796	FBgn0040736	BomS3
FBgn0052392	3653.44	3.69099	0.568367	6.49403	8.35696e-11	6.94616e-10	FBgn0052392	Rsph3
FBgn0035791	4.17711	3.67607	1.95074	1.88445	0.0595041	0.116886	FBgn0035791	CG8539
FBgn0043575	12.4861	3.67321	1.51366	2.42672	0.0152362	0.0360631	FBgn0043575	PGRP-SC2
FBgn0029728	956.932	3.67311	0.736345	4.9883	6.09122e-07	3.21836e-06	FBgn0029728	CG2861
FBgn0051974	35.5609	3.66446	0.578195	6.33776	2.33129e-10	1.84686e-09	FBgn0051974	CG31974
FBgn0028424	84.5614	3.6556	0.377175	9.69206	3.25876e-22	7.58617e-21	FBgn0028424	JhI-26
FBgn0266687	19.2034	3.65552	0.743915	4.9139	8.92846e-07	4.62172e-06	FBgn0266687	lncRNA:CR45177
FBgn0266277	2.25438	3.65444	1.96534	1.85944	0.0629647	0.122796	FBgn0266277	asRNA:CR44962
FBgn0011668	2.23697	3.64388	1.93686	1.88133	0.0599267	0.117615	FBgn0011668	Mst57Da
FBgn0266815	2.23678	3.64388	1.9369	1.88129	0.0599321	0.117615	FBgn0266815	lncRNA:CR45277
FBgn0266096	10.4072	3.64039	1.05271	3.4581	0.000544006	0.00178964	FBgn0266096	lncRNA:CR44833
FBgn0029167	268.856	3.6357	0.368254	9.8728	5.46175e-23	1.3414e-21	FBgn0029167	Hml
FBgn0030367	2.19248	3.61651	2.02664	1.78448	0.0743457	0.141482	FBgn0030367	Cyp311a1
FBgn0040365	14.5531	3.61624	0.997664	3.6247	0.000289292	0.00100401	FBgn0040365	CG14628
FBgn0038361	6.31135	3.61171	1.30055	2.77707	0.00548517	0.014658	FBgn0038361	Uros2
FBgn0033926	3640.31	3.60078	0.245771	14.651	1.32824e-48	1.40715e-46	FBgn0033926	Arc1
FBgn0040398	89.6319	3.59523	0.599709	5.99495	2.03545e-09	1.44247e-08	FBgn0040398	CG14629
FBgn0034552	1016.39	3.59121	0.273442	13.1334	2.12004e-39	1.36611e-37	FBgn0034552	CG17999
FBgn0040256	8.05152	3.58132	1.2032	2.97649	0.00291568	0.00827443	FBgn0040256	Ugt35C1
FBgn0265269	7.81401	3.57336	1.72567	2.07071	0.0383861	0.0803834	FBgn0265269	CG15425
FBgn0001208	7.98594	3.57201	1.12516	3.17466	0.00150014	0.00454513	FBgn0001208	Hn
FBgn0260011	197.828	3.56369	0.315424	11.2981	1.34075e-29	4.90079e-28	FBgn0260011	NimC4
FBgn0035623	46.6185	3.56061	0.63387	5.61725	1.94021e-08	1.23307e-07	FBgn0035623	mthl2
FBgn0027584	6.14193	3.55889	1.53657	2.31612	0.0205517	0.046857	FBgn0027584	CG4757
FBgn0053460	2.12452	3.55864	2.04156	1.7431	0.0813166	0.152405	FBgn0053460	CG33460
FBgn0037973	228.455	3.55675	0.399312	8.9072	5.23382e-19	9.5795e-18	FBgn0037973	CG18547
FBgn0263844	77.2536	3.54826	0.447166	7.935	2.10501e-15	2.81441e-14	FBgn0263844	lncRNA:CR43705
FBgn0262944	17.7145	3.54734	1.12389	3.15631	0.00159777	0.00480946	FBgn0262944	lncRNA:CR43263
FBgn0044812	26.8471	3.53079	0.849499	4.15632	3.23422e-05	0.000131312	FBgn0044812	TotC
FBgn0027929	5.85239	3.53038	1.28539	2.74654	0.00602272	0.0159682	FBgn0027929	NimB1
FBgn0030525	7.83057	3.51915	1.14484	3.07394	0.00211255	0.00618913	FBgn0030525	CG10996
FBgn0028396	65.9089	3.48796	0.497336	7.01328	2.32794e-12	2.28248e-11	FBgn0028396	TotA
FBgn0024984	26.9715	3.4861	0.729015	4.78193	1.73616e-06	8.6092e-06	FBgn0024984	CG3457
FBgn0039801	2.01041	3.48089	2.33479	1.49088	0.135993	0.233075	FBgn0039801	Npc2h
FBgn0000078	2.01041	3.48089	2.33479	1.49088	0.135993	0.233075	FBgn0000078	Amy-d
FBgn0030620	2.02397	3.46224	2.09748	1.65066	0.0988071	0.179429	FBgn0030620	CG5662
FBgn0053494	392.591	3.45932	0.291848	11.8532	2.07234e-32	9.02661e-31	FBgn0053494	CG33494
FBgn0033775	16.6631	3.44773	0.945667	3.64582	0.000266539	0.00093203	FBgn0033775	Cyp9h1
FBgn0263239	1.97661	3.44699	2.81738	1.22347	0.22115	0.345187	FBgn0263239	dar1
FBgn0040257	3.74693	3.44528	1.62129	2.12502	0.0335849	0.071756	FBgn0040257	Ugt302E1
FBgn0036796	20.1812	3.43205	0.923535	3.7162	0.000202238	0.000719868	FBgn0036796	CG18231
FBgn0038445	3.68569	3.42334	1.54434	2.21671	0.0266432	0.0586798	FBgn0038445	CG14891
FBgn0031703	9.146	3.42326	0.993055	3.4472	0.000566421	0.001858	FBgn0031703	CG12512
FBgn0034741	12.7593	3.42049	0.909017	3.76284	0.000167992	0.000607482	FBgn0034741	CG4269
FBgn0040606	5.34049	3.41694	1.50051	2.27719	0.0227748	0.0511236	FBgn0040606	CG6503
FBgn0267664	3.57167	3.41601	1.69681	2.0132	0.0440941	0.0905272	FBgn0267664	lncRNA:CR46002
FBgn0036891	21.2232	3.39821	0.699833	4.85575	1.19932e-06	6.11197e-06	FBgn0036891	CG9372
FBgn0028561	3.50912	3.39247	1.73216	1.95851	0.0501697	0.101026	FBgn0028561	sut3
FBgn0028542	17.5458	3.39064	0.811138	4.1801	2.91381e-05	0.00011914	FBgn0028542	NimB4
FBgn0266405	12.2968	3.38765	1.43735	2.35687	0.0184296	0.0425621	FBgn0266405	CG45045
FBgn0030204	14.0438	3.38686	0.955662	3.544	0.000394106	0.00133806	FBgn0030204	Or9a
FBgn0010482	472.49	3.38119	0.26047	12.9811	1.56622e-38	9.55087e-37	FBgn0010482	l(2)01289
FBgn0034761	781.986	3.38014	0.29113	11.6104	3.64794e-31	1.45232e-29	FBgn0034761	CG4250
FBgn0034435	393.079	3.3801	1.00098	3.37679	0.000733358	0.00235432	FBgn0034435	fest
FBgn0264952	1.89953	3.37434	2.09817	1.60823	0.107784	0.192542	FBgn0264952	lncRNA:CR44121
FBgn0266212	1.89115	3.36811	2.04946	1.64341	0.100298	0.181505	FBgn0266212	asRNA:CR44907
FBgn0259878	88.0463	3.36636	0.380784	8.84062	9.51902e-19	1.7246e-17	FBgn0259878	Fs
FBgn0032645	5.1711	3.36505	1.3261	2.53756	0.011163	0.0275868	FBgn0032645	CG15142
FBgn0033042	1.88212	3.36174	2.05048	1.63949	0.101112	0.182765	FBgn0033042	Tsp42A
FBgn0267744	1.8623	3.3617	2.05586	1.63518	0.102011	0.184054	FBgn0267744	lncRNA:CR46075
FBgn0034605	20.666	3.35953	0.8017	4.19051	2.78331e-05	0.000114117	FBgn0034605	Ugt49C1
FBgn0030107	3.40339	3.34846	1.6967	1.97351	0.0484372	0.0981064	FBgn0030107	CG15370
FBgn0003248	17.2861	3.34412	0.719525	4.64768	3.35687e-06	1.59197e-05	FBgn0003248	Rh2
FBgn0029147	91.6214	3.34407	0.34237	9.76742	1.55357e-22	3.70634e-21	FBgn0029147	NtR
FBgn0033978	55.3349	3.34256	0.446323	7.4891	6.93464e-14	7.9825e-13	FBgn0033978	Cyp6a23
FBgn0033320	5.08743	3.34161	1.52026	2.19804	0.027946	0.0611505	FBgn0033320	CG8586
FBgn0053926	6.88223	3.33557	1.22076	2.73238	0.00628788	0.0165623	FBgn0053926	CG33926
FBgn0085334	32.5872	3.33104	0.53017	6.28296	3.32183e-10	2.59539e-09	FBgn0085334	CG34305
FBgn0030575	5.13593	3.33	1.42506	2.33675	0.0194521	0.0446377	FBgn0030575	CG5321
FBgn0035265	3.36186	3.32334	1.74529	1.90417	0.0568876	0.112685	FBgn0035265	PIG-Wb
FBgn0287423	39.6819	3.31743	0.753479	4.40282	1.06853e-05	4.65588e-05	FBgn0287423	Nplp2
FBgn0039682	20.1346	3.30812	0.694416	4.76388	1.89902e-06	9.35371e-06	FBgn0039682	Obp99c
FBgn0038012	20.3905	3.3066	0.799461	4.13604	3.53346e-05	0.000142536	FBgn0038012	CG10013
FBgn0054043	3.4056	3.30401	1.58626	2.08289	0.037261	0.0783352	FBgn0054043	CG34043
FBgn0267072	31.3948	3.29956	0.834222	3.95526	7.64524e-05	0.000291115	FBgn0267072	lncRNA:CR45516
FBgn0037222	139.829	3.29919	0.349373	9.44317	3.61657e-21	7.74157e-20	FBgn0037222	CG14642
FBgn0034822	1.80357	3.29823	2.13765	1.54292	0.122849	0.214339	FBgn0034822	RpL37b
FBgn0040658	20.0934	3.29731	0.71824	4.59082	4.41508e-06	2.05255e-05	FBgn0040658	CG13516
FBgn0265753	1.79389	3.29485	2.88276	1.14295	0.25306	0.383084	FBgn0265753	lncRNA:CR44560
FBgn0000355	50.9435	3.29373	0.603485	5.45786	4.81916e-08	2.9094e-07	FBgn0000355	Cp15
FBgn0039886	177.634	3.29205	0.349871	9.40933	4.99322e-21	1.06338e-19	FBgn0039886	CG2003
FBgn0052668	90.4148	3.29039	0.422892	7.7807	7.21266e-15	9.11683e-14	FBgn0052668	CG32668
FBgn0037548	305.709	3.28889	0.654801	5.02273	5.09421e-07	2.71684e-06	FBgn0037548	CG7900
FBgn0033321	3.28256	3.28815	1.69603	1.93874	0.0525334	0.105176	FBgn0033321	CG8738
FBgn0083956	105.344	3.28629	0.329969	9.95939	2.29457e-23	5.78314e-22	FBgn0083956	CG34120
FBgn0023001	1446.5	3.28504	0.444467	7.39097	1.45763e-13	1.62116e-12	FBgn0023001	melt
FBgn0039058	1.78616	3.28432	2.1136	1.5539	0.120209	0.210585	FBgn0039058	VhaAC39-2
FBgn0015010	56.2689	3.28226	0.461375	7.11408	1.12665e-12	1.1395e-11	FBgn0015010	Ag5r
FBgn0038658	4.88988	3.27492	1.52943	2.14126	0.0322531	0.0693491	FBgn0038658	CG14292
FBgn0029898	80.712	3.27225	0.389532	8.40046	4.4473e-17	6.94078e-16	FBgn0029898	CG14439
FBgn0050371	3.32334	3.26451	2.03591	1.60346	0.108833	0.194027	FBgn0050371	CG30371
FBgn0013813	49.907	3.25937	0.738478	4.41364	1.01648e-05	4.44458e-05	FBgn0013813	Dhc98D
FBgn0015033	4.79405	3.25744	1.57251	2.0715	0.0383124	0.0802922	FBgn0015033	Cyp4d8
FBgn0250862	1.76967	3.25701	2.17444	1.49786	0.134171	0.23052	FBgn0250862	CG42237
FBgn0029589	11.4239	3.24708	1	3.24706	0.00116603	0.00360983	FBgn0029589	CG14810
FBgn0015714	334.355	3.23181	0.274735	11.7634	6.02839e-32	2.52889e-30	FBgn0015714	Cyp6a17
FBgn0039755	7.91703	3.23148	1.15444	2.79917	0.00512341	0.0137707	FBgn0039755	CG15531
FBgn0051345	1.73421	3.22822	2.43556	1.32546	0.18502	NA	FBgn0051345	CG31345
FBgn0035091	1180.96	3.22674	0.560869	5.75311	8.76186e-09	5.74991e-08	FBgn0035091	CG3829
FBgn0052185	18.8181	3.22026	1.26695	2.54175	0.01103	0.0273313	FBgn0052185	edin
FBgn0014135	622.857	3.21897	0.199903	16.1027	2.4414e-58	4.06932e-56	FBgn0014135	bnl
FBgn0265651	96.1155	3.21415	0.331952	9.68257	3.57621e-22	8.29429e-21	FBgn0265651	lncRNA:CR44458
FBgn0004045	52.9953	3.21372	0.822685	3.90638	9.36881e-05	0.000352451	FBgn0004045	Yp1
FBgn0011279	36.5176	3.21293	0.601299	5.34332	9.12616e-08	5.33113e-07	FBgn0011279	Obp69a
FBgn0028533	66.1761	3.21289	0.538352	5.96801	2.40158e-09	1.68664e-08	FBgn0028533	CG7953
FBgn0033928	262.11	3.21119	0.299775	10.712	8.93833e-27	2.77266e-25	FBgn0033928	Arc2
FBgn0036224	3.2252	3.20464	1.68718	1.89941	0.0575106	0.113774	FBgn0036224	Rpt4R
FBgn0011761	36.8832	3.2039	1.7029	1.88144	NA	NA	FBgn0011761	dhd
FBgn0031155	3.10049	3.19933	1.77369	1.80377	0.071267	0.136538	FBgn0031155	CG15446
FBgn0262102	23.3458	3.19879	0.725788	4.40734	1.04649e-05	4.56461e-05	FBgn0262102	CG42855
FBgn0039585	3.29472	3.18834	1.82541	1.74664	0.0806999	0.151567	FBgn0039585	CG1894
FBgn0283461	58.4513	3.17742	1.34192	2.36781	0.0178936	0.0415236	FBgn0283461	Drs
FBgn0033731	3.13455	3.1751	1.70185	1.86567	0.0620871	0.121263	FBgn0033731	Cpr49Ah
FBgn0003358	12.3101	3.17485	1.00579	3.15658	0.00159631	0.00480622	FBgn0003358	Jon99Ci
FBgn0037553	6.07047	3.16701	1.33626	2.37007	0.017785	0.0413022	FBgn0037553	CG18249
FBgn0267508	74.3051	3.16468	0.351652	8.99949	2.26779e-19	4.2954e-18	FBgn0267508	28SrRNA-Psi:CR45848
FBgn0013323	289.888	3.15915	0.217598	14.5183	9.28287e-48	9.59051e-46	FBgn0013323	Ptth
FBgn0267520	6.13057	3.1581	1.153	2.73903	0.0061621	0.016279	FBgn0267520	28SrRNA-Psi:CR45860
FBgn0030309	446.899	3.15605	0.240158	13.1416	1.90247e-39	1.23869e-37	FBgn0030309	CG1572
FBgn0259683	181.049	3.15231	0.295786	10.6574	1.61024e-26	4.92166e-25	FBgn0259683	Ir40a
FBgn0039800	11.9225	3.14827	1.18365	2.65979	0.00781902	0.0201164	FBgn0039800	Npc2g
FBgn0035727	169.488	3.12835	0.39884	7.84362	4.37729e-15	5.69412e-14	FBgn0035727	CG10063
FBgn0051326	7.38143	3.12722	1.1425	2.73717	0.00619694	0.0163642	FBgn0051326	CG31326
FBgn0038654	2.95258	3.11858	1.74055	1.79172	0.0731786	0.139622	FBgn0038654	CG14298
FBgn0038431	4.72062	3.10379	1.55035	2.002	0.0452846	0.0925761	FBgn0038431	CG10405
FBgn0052280	1056.71	3.10306	0.451717	6.86949	6.44309e-12	5.99293e-11	FBgn0052280	CG32280
FBgn0039328	75.1111	3.10297	0.371487	8.35283	6.66462e-17	1.01727e-15	FBgn0039328	CHKov2
FBgn0011921	2.91626	3.10244	1.75384	1.76894	0.0769039	0.145421	FBgn0011921	tRNA:iMet-CAT-2-1
FBgn0267991	8.75352	3.10041	1.03907	2.98382	0.00284673	0.00810638	FBgn0267991	lncRNA:CR46258
FBgn0000489	221.13	3.09256	0.216628	14.2759	3.09051e-46	2.88317e-44	FBgn0000489	Pka-C3
FBgn0267519	209.427	3.09095	0.265535	11.6405	2.56551e-31	1.03123e-29	FBgn0267519	28SrRNA-Psi:CR45859
FBgn0033821	11.4603	3.0897	1.36681	2.26052	0.0237889	0.053133	FBgn0033821	CG10799
FBgn0052313	8.7311	3.07958	1.22794	2.50792	0.0121446	0.0296754	FBgn0052313	CG32313
FBgn0030510	98.7979	3.07636	0.493633	6.23209	4.60245e-10	3.5276e-09	FBgn0030510	CG12177
FBgn0002930	20.5195	3.07193	0.678306	4.52883	5.93118e-06	2.70704e-05	FBgn0002930	nec
FBgn0266822	22.8037	3.06667	0.797274	3.84644	0.000119846	0.000443384	FBgn0266822	lncRNA:CR45284
FBgn0028892	23.4002	3.05478	0.745348	4.09846	4.15907e-05	0.000165529	FBgn0028892	CG4161
FBgn0025583	23.586	3.04949	2.11781	1.43993	0.149888	0.252632	FBgn0025583	BomS2
FBgn0036872	5.8017	3.04286	1.23705	2.45977	0.0139027	0.0333266	FBgn0036872	CG12519
FBgn0265089	9.72945	3.03035	1.16999	2.59006	0.009596	0.0241416	FBgn0265089	eIF4E3
FBgn0040809	2.98279	3.03004	1.74143	1.73997	0.0818645	0.153179	FBgn0040809	CG13465
FBgn0061435	2.76688	3.02906	1.88985	1.6028	0.108978	0.194203	FBgn0061435	CG30270
FBgn0030334	35.7399	3.02341	0.509454	5.93461	2.94546e-09	2.04335e-08	FBgn0030334	Karl
FBgn0030912	168.276	3.02111	0.327336	9.22938	2.72204e-20	5.52407e-19	FBgn0030912	CG6023
FBgn0266044	22.5586	3.01905	0.668584	4.51559	6.31396e-06	2.86813e-05	FBgn0266044	lncRNA:CR44809
FBgn0029766	1846.68	2.98715	0.166134	17.9804	2.7759e-72	8.67537e-70	FBgn0029766	CG15784
FBgn0033202	116.751	2.98097	0.306695	9.71964	2.48669e-22	5.84326e-21	FBgn0033202	CG1339
FBgn0261989	22.9536	2.97498	0.769324	3.867	0.000110182	0.00040957	FBgn0261989	CG42807
FBgn0287209	33.5953	2.97475	0.609206	4.88299	1.04491e-06	5.36003e-06	FBgn0287209	Gfat1
FBgn0051231	55.8345	2.96734	0.501104	5.9216	3.18822e-09	2.20442e-08	FBgn0051231	CG31231
FBgn0031937	12.3766	2.95789	0.800573	3.69471	0.000220137	0.000778481	FBgn0031937	CG13795
FBgn0030189	717.31	2.95336	0.218704	13.5039	1.48284e-41	1.08403e-39	FBgn0030189	CG2909
FBgn0052199	15.0123	2.94391	1.02074	2.8841	0.00392535	0.0108205	FBgn0052199	CG32199
FBgn0032163	6.53783	2.93569	1.3462	2.18072	0.0292041	0.063614	FBgn0032163	TbCMF46
FBgn0034540	358.505	2.93052	0.191576	15.2969	8.01526e-53	1.04374e-50	FBgn0034540	Lrt
FBgn0035542	786.334	2.92796	0.155401	18.8413	3.46567e-79	1.6046e-76	FBgn0035542	DOR
FBgn0039124	32.2497	2.92453	0.594642	4.91814	8.73721e-07	4.52648e-06	FBgn0039124	tbrd-1
FBgn0037974	48.3334	2.92218	0.503848	5.79972	6.64238e-09	4.43097e-08	FBgn0037974	CG12224
FBgn0026754	3.98001	2.91948	1.51879	1.92224	0.0545754	0.108777	FBgn0026754	Ugt37C1
FBgn0031327	23.1935	2.91355	0.765256	3.80728	0.000140501	0.000513718	FBgn0031327	CG5397
FBgn0024912	1172.06	2.91327	0.254267	11.4575	2.15574e-30	8.16635e-29	FBgn0024912	agt
FBgn0028872	19.6954	2.91145	0.64244	4.53185	5.84681e-06	2.67145e-05	FBgn0028872	CG18095
FBgn0036324	5.15555	2.90709	1.43774	2.02198	0.0431779	0.0890034	FBgn0036324	CG12520
FBgn0033387	9.3454	2.90698	1.02363	2.83987	0.00451316	0.0122757	FBgn0033387	CG8008
FBgn0052499	7.84121	2.90333	1.01213	2.86854	0.00412366	0.0113073	FBgn0052499	Cda4
FBgn0032914	3.95589	2.90311	1.41902	2.04585	0.0407707	0.0846777	FBgn0032914	CG14397
FBgn0015572	26.9469	2.88839	0.599815	4.81547	1.46856e-06	7.36402e-06	FBgn0015572	alpha-Est4
FBgn0051146	52.4148	2.88674	0.436023	6.62062	3.57703e-11	3.09242e-10	FBgn0051146	Nlg1
FBgn0031367	2.5456	2.88167	2.18783	1.31713	0.187794	0.303269	FBgn0031367	c-cup
FBgn0267205	5.05884	2.87895	1.43384	2.00786	0.0446582	0.0915351	FBgn0267205	lncRNA:CR45645
FBgn0266818	2.53361	2.87865	1.85463	1.55214	0.120629	0.211202	FBgn0266818	lncRNA:CR45280
FBgn0003507	18.0478	2.87531	0.700574	4.10422	4.05674e-05	0.000161884	FBgn0003507	srp
FBgn0036262	67.5487	2.87116	0.469648	6.11342	9.75154e-10	7.19198e-09	FBgn0036262	CG6910
FBgn0085771	59.4224	2.86701	0.371958	7.70787	1.27933e-14	1.58503e-13	FBgn0085771	28SrRNA-Psi:CR40741
FBgn0043865	3.7552	2.863	2.07149	1.38209	0.166943	0.276226	FBgn0043865	SA-2
FBgn0264265	24.7221	2.85997	0.647288	4.41838	9.94413e-06	4.36028e-05	FBgn0264265	lncRNA:CR43765
FBgn0027563	4.048	2.85708	1.55828	1.83348	0.066731	0.128934	FBgn0027563	CG9631
FBgn0039714	977.858	2.85402	0.16129	17.695	4.58287e-70	1.16919e-67	FBgn0039714	Zip99C
FBgn0040102	30.596	2.85341	0.555401	5.13757	2.78311e-07	1.52328e-06	FBgn0040102	lectin-24Db
FBgn0286833	116.624	2.85047	0.298153	9.56043	1.17263e-21	2.60456e-20	FBgn0286833	CG46387
FBgn0033982	2.57947	2.85037	1.72385	1.65349	0.0982316	0.178539	FBgn0033982	Cyp317a1
FBgn0034094	53.3652	2.84213	0.413199	6.87837	6.05434e-12	5.63974e-11	FBgn0034094	Tsf3
FBgn0034837	3.71143	2.83562	1.63201	1.73751	0.0822977	0.153943	FBgn0034837	RpL22-like
FBgn0035608	26.7736	2.83527	0.793389	3.57362	0.000352075	0.0012032	FBgn0035608	blanks
FBgn0267788	7.50992	2.8347	1.1217	2.52715	0.0114992	0.0283366	FBgn0267788	lncRNA:CR46119
FBgn0034606	2161.98	2.83193	0.168376	16.819	1.77043e-63	3.68869e-61	FBgn0034606	ASPP
FBgn0031412	49.0325	2.82776	0.456986	6.18786	6.09869e-10	4.60385e-09	FBgn0031412	CG16995
FBgn0260487	22.6353	2.82704	0.807031	3.50302	0.000460018	0.00153803	FBgn0260487	CG42534
FBgn0028675	60.528	2.82505	1.43803	1.96452	0.04947	0.0998425	FBgn0028675	Sur
FBgn0052040	6.09474	2.82147	1.43545	1.96556	0.0493489	0.0996464	FBgn0052040	CG32040
FBgn0003137	1448.4	2.82013	0.256527	10.9935	4.10806e-28	1.39932e-26	FBgn0003137	Ppn
FBgn0266407	2.4489	2.81755	1.95485	1.44131	0.149497	0.252139	FBgn0266407	lncRNA:CR45047
FBgn0036382	20.127	2.81543	0.781158	3.60418	0.000313144	0.001079	FBgn0036382	CG13737
FBgn0267242	3.76775	2.81346	1.50582	1.86839	0.0617072	0.120701	FBgn0267242	asRNA:CR45682
FBgn0029590	3.95361	2.81145	1.61937	1.73614	0.0825391	0.154341	FBgn0029590	CG14811
FBgn0040362	2.50939	2.81022	1.75405	1.60213	0.109127	0.19444	FBgn0040362	CG11379
FBgn0031389	12.3833	2.80783	1.02689	2.7343	0.00625126	0.0164867	FBgn0031389	CG4259
FBgn0264942	4.85141	2.80278	1.31755	2.12727	0.0333978	0.0714417	FBgn0264942	lncRNA:CR44111
FBgn0259229	42.2481	2.79678	0.906533	3.08513	0.0020346	0.00598038	FBgn0259229	CG42329
FBgn0265268	19.1716	2.79144	0.912386	3.05949	0.00221714	0.00646676	FBgn0265268	CG18234
FBgn0267430	10.9572	2.78833	1.02177	2.72893	0.00635402	0.0167287	FBgn0267430	Pzl
FBgn0265508	11.8896	2.78286	1.18584	2.34674	0.0189385	0.0435763	FBgn0265508	asRNA:CR44370
FBgn0036923	5.97819	2.78268	1.3786	2.01847	0.0435419	0.0896143	FBgn0036923	CG17732
FBgn0038252	3.79706	2.78117	1.81628	1.53124	0.125709	0.218475	FBgn0038252	BigH1
FBgn0267070	7.08501	2.77144	1.18474	2.33929	0.0193207	0.0443496	FBgn0267070	lncRNA:CR45514
FBgn0051028	18.4195	2.75926	0.737475	3.7415	0.000182923	0.000656726	FBgn0051028	CG31028
FBgn0052368	24.094	2.75358	0.615989	4.47018	7.81543e-06	3.4943e-05	FBgn0052368	CG32368
FBgn0035132	2901.12	2.74737	0.172623	15.9154	4.95244e-57	7.55006e-55	FBgn0035132	mthl10
FBgn0031620	6.97133	2.738	1.37735	1.98787	0.0468262	0.0952179	FBgn0031620	CG11929
FBgn0266725	2.33605	2.73643	1.97999	1.38204	0.16696	0.276226	FBgn0266725	asRNA:CR45198
FBgn0267758	46.0074	2.73388	0.428955	6.37335	1.84949e-10	1.48018e-09	FBgn0267758	asRNA:CR46089
FBgn0031002	13.0175	2.73214	0.95716	2.85443	0.00431143	0.0117834	FBgn0031002	CG14196
FBgn0285912	12.1393	2.72694	0.947488	2.87808	0.0040011	0.0110123	FBgn0285912	mah
FBgn0265185	6.03344	2.72479	1.1783	2.31247	0.0207519	0.0472188	FBgn0265185	CG44250
FBgn0264723	2.28899	2.71994	1.98634	1.36933	0.170897	0.281585	FBgn0264723	lncRNA:CR43991
FBgn0037853	3291.61	2.7188	0.206521	13.1648	1.39974e-39	9.20955e-38	FBgn0037853	CG14696
FBgn0267163	3.51951	2.71567	1.50193	1.80811	0.0705888	0.135467	FBgn0267163	CG45603
FBgn0259682	140.128	2.71286	0.348834	7.77694	7.42979e-15	9.37233e-14	FBgn0259682	Jabba
FBgn0003149	11.6259	2.7106	0.975041	2.77999	0.00543607	0.0145392	FBgn0003149	Prm
FBgn0053465	4.6711	2.71005	1.22489	2.21248	0.0269333	0.0592666	FBgn0053465	CG33465
FBgn0032364	4.73495	2.70088	1.31131	2.05967	0.0394298	0.0822205	FBgn0032364	CG4970
FBgn0263975	40.2826	2.7008	0.475282	5.68253	1.32719e-08	8.53019e-08	FBgn0263975	CR43727
FBgn0040496	4.53942	2.69619	1.50702	1.78908	0.0736012	0.140279	FBgn0040496	CG17104
FBgn0038612	10.1656	2.69593	1.19257	2.26061	0.0237832	0.0531298	FBgn0038612	cona
FBgn0026398	6.77981	2.69328	1.3564	1.98561	0.0470767	0.095692	FBgn0026398	Or22a
FBgn0038144	74.5282	2.69229	0.398516	6.75579	1.4206e-11	1.27671e-10	FBgn0038144	CG8870
FBgn0035996	461.527	2.69138	0.242477	11.0995	1.26131e-28	4.41671e-27	FBgn0035996	CG3448
FBgn0030607	157.341	2.69038	0.315075	8.53884	1.35571e-17	2.1868e-16	FBgn0030607	dob
FBgn0262169	285.198	2.68999	0.305291	8.81122	1.23791e-18	2.2139e-17	FBgn0262169	magu
FBgn0033820	53.4226	2.68046	1.42287	1.88384	0.059586	0.117028	FBgn0033820	CG4716
FBgn0029831	13.6559	2.67479	1.05244	2.5415	0.0110376	0.027339	FBgn0029831	CG5966
FBgn0040357	4.487	2.6739	1.34476	1.98838	0.0467701	0.0951462	FBgn0040357	CG14624
FBgn0039448	2.23843	2.67308	2.00478	1.33335	0.182416	0.296269	FBgn0039448	TwdlQ
FBgn0260768	534.238	2.67227	0.760212	3.51516	0.000439482	0.00147529	FBgn0260768	CG42566
FBgn0004429	2.20968	2.66918	2.3712	1.12567	0.260306	0.390831	FBgn0004429	LysP
FBgn0040361	2.23006	2.665	1.89844	1.40378	0.160383	0.267326	FBgn0040361	CG14627
FBgn0031018	36.1617	2.65873	0.477974	5.56249	2.65952e-08	1.66233e-07	FBgn0031018	narya
FBgn0053196	212.166	2.65803	0.36184	7.34587	2.04427e-13	2.23191e-12	FBgn0053196	dpy
FBgn0038983	7.91264	2.6536	0.96709	2.7439	0.00607146	0.0160667	FBgn0038983	CG5326
FBgn0262606	2.20297	2.65339	2.26086	1.17362	0.240549	0.368021	FBgn0262606	lncRNA:CR43132
FBgn0035476	6.72114	2.65	1.24821	2.12303	0.0337512	0.0720867	FBgn0035476	CG12766
FBgn0032896	4.41021	2.64658	1.52615	1.73416	0.0828898	0.154904	FBgn0032896	CG14400
FBgn0035189	99.5803	2.64608	0.45596	5.80331	6.50188e-09	4.33956e-08	FBgn0035189	CG9119
FBgn0014019	16.8114	2.64197	0.677532	3.8994	9.64326e-05	0.000361796	FBgn0014019	Rh5
FBgn0015038	2.28449	2.64057	1.88391	1.40164	0.161022	0.268249	FBgn0015038	Cyp9b1
FBgn0031678	1372.06	2.63746	0.191133	13.7991	2.58115e-43	2.02937e-41	FBgn0031678	Nepl3
FBgn0014469	6.89832	2.63657	1.0675	2.46985	0.0135168	0.0325639	FBgn0014469	Cyp4e2
FBgn0030993	12.22	2.63436	0.830116	3.17348	0.00150623	0.00456249	FBgn0030993	Mec2
FBgn0035176	11.0931	2.63238	1.42117	1.85227	0.0639876	0.124572	FBgn0035176	CG13905
FBgn0035263	3.43572	2.63119	1.50131	1.75259	0.0796724	0.14975	FBgn0035263	CG12035
FBgn0033945	356.148	2.62567	0.213369	12.3057	8.43654e-35	4.15217e-33	FBgn0033945	CG12868
FBgn0038655	19.825	2.62492	0.665174	3.94622	7.93948e-05	0.000301676	FBgn0038655	CG14297
FBgn0264460	21.2112	2.62337	0.724995	3.61846	0.000296359	0.0010254	FBgn0264460	asRNA:CR43868
FBgn0052572	79.2714	2.62205	0.383055	6.84511	7.64159e-12	7.04106e-11	FBgn0052572	CG32572
FBgn0027581	459.415	2.61374	0.233899	11.1747	5.4252e-29	1.93221e-27	FBgn0027581	CG6191
FBgn0264991	7.59256	2.61122	1.07282	2.43397	0.0149343	0.0354005	FBgn0264991	CG44142
FBgn0265800	26.4178	2.60752	0.559433	4.661	3.1467e-06	1.50083e-05	FBgn0265800	lncRNA:CR44589
FBgn0033809	191.54	2.60745	0.30634	8.51164	1.71489e-17	2.74845e-16	FBgn0033809	CG4630
FBgn0039651	10.9086	2.6066	0.918845	2.83682	0.00455649	0.0123881	FBgn0039651	Cyt-c1L
FBgn0032805	32.9845	2.59704	0.553995	4.68784	2.76098e-06	1.32954e-05	FBgn0032805	CG10337
FBgn0052656	13.1637	2.595	0.903939	2.87077	0.00409474	0.0112403	FBgn0052656	Muc11A
FBgn0267767	4.24127	2.58925	1.59759	1.62072	0.105079	0.18868	FBgn0267767	lncRNA:CR46098
FBgn0036731	38.7863	2.5871	0.539677	4.79379	1.63656e-06	8.1476e-06	FBgn0036731	CG6333
FBgn0034248	7.67406	2.58192	0.96085	2.68712	0.00720712	0.0186892	FBgn0034248	CG14483
FBgn0052679	2.12663	2.58171	2.03134	1.27094	0.203749	0.323314	FBgn0052679	CG32679
FBgn0037750	67.2202	2.57566	0.531281	4.84801	1.24704e-06	6.33937e-06	FBgn0037750	Whamy
FBgn0029769	5.23168	2.57367	1.51381	1.70013	0.0891068	0.164562	FBgn0029769	frma
FBgn0262104	3.33229	2.57349	1.54359	1.66721	0.0954734	0.174363	FBgn0262104	CG42857
FBgn0259715	21.5663	2.57158	0.585763	4.39014	1.13277e-05	4.91863e-05	FBgn0259715	CG42369
FBgn0004649	18.937	2.57136	1.09557	2.34705	0.0189225	0.0435556	FBgn0004649	yl
FBgn0035076	56.2468	2.57116	0.475992	5.40168	6.60185e-08	3.91322e-07	FBgn0035076	Ance-5
FBgn0032897	402.877	2.57076	0.220702	11.6481	2.34622e-31	9.46133e-30	FBgn0032897	CG9336
FBgn0037146	15.9607	2.56772	0.745544	3.4441	0.000572973	0.00187555	FBgn0037146	CG7470
FBgn0031560	2.10046	2.56411	2.03386	1.26071	0.207413	0.328045	FBgn0031560	CG16713
FBgn0262317	2.2519	2.55708	1.91777	1.33336	0.182413	0.296269	FBgn0262317	mir-966
FBgn0030362	279.894	2.55681	0.322863	7.91919	2.39066e-15	3.17594e-14	FBgn0030362	regucalcin
FBgn0029986	17.0625	2.55543	0.708375	3.60745	0.000309225	0.00106756	FBgn0029986	CG15332
FBgn0038353	10.5911	2.55173	0.841975	3.03064	0.00244033	0.00706169	FBgn0038353	CG5399
FBgn0035167	232.008	2.54747	0.276955	9.19815	3.6415e-20	7.30697e-19	FBgn0035167	Gr61a
FBgn0037217	180.231	2.54614	0.405579	6.2778	3.43402e-10	2.67635e-09	FBgn0037217	CG14636
FBgn0033205	1176.12	2.54129	0.138079	18.4046	1.20608e-75	4.43447e-73	FBgn0033205	CG2064
FBgn0041237	3.18347	2.53396	1.54095	1.64442	0.100089	0.181256	FBgn0041237	Gr58c
FBgn0267800	2.21643	2.53285	1.9348	1.3091	0.1905	0.306373	FBgn0267800	lncRNA:CR46125
FBgn0000337	22.9275	2.52663	0.585274	4.317	1.58166e-05	6.72301e-05	FBgn0000337	cn
FBgn0025879	78.4204	2.52627	0.482725	5.23336	1.6646e-07	9.4159e-07	FBgn0025879	Timp
FBgn0020445	180.981	2.52551	0.416956	6.05702	1.38666e-09	1.00433e-08	FBgn0020445	E23
FBgn0051103	3.06648	2.52326	1.67857	1.50322	0.132783	0.228638	FBgn0051103	CG31103
FBgn0031913	17.4108	2.52259	0.836386	3.01605	0.00256087	0.00737637	FBgn0031913	CG5958
FBgn0032895	1046.49	2.5186	0.448687	5.61328	1.9853e-08	1.25917e-07	FBgn0032895	twit
FBgn0032067	2.02993	2.51202	2.02749	1.23898	0.215353	0.337952	FBgn0032067	LManIV
FBgn0030773	10.399	2.51192	0.977047	2.57093	0.0101425	0.0253289	FBgn0030773	CG9676
FBgn0022702	1165.6	2.50188	0.194386	12.8707	6.58373e-38	3.864e-36	FBgn0022702	Cht2
FBgn0267505	180.14	2.49654	0.246111	10.144	3.52415e-24	9.33376e-23	FBgn0267505	pre-rRNA:CR45845
FBgn0085195	9.0162	2.49168	1.00904	2.46936	0.0135356	0.0325919	FBgn0085195	CG34166
FBgn0085452	43.4209	2.49159	0.44232	5.633	1.77106e-08	1.1296e-07	FBgn0085452	CG34423
FBgn0038526	171.274	2.49094	0.396051	6.28945	3.18601e-10	2.49551e-09	FBgn0038526	CG14327
FBgn0036795	17.3666	2.48851	0.840091	2.96219	0.00305457	0.00861969	FBgn0036795	CG18233
FBgn0052984	5.03311	2.4795	1.43127	1.73238	0.0832065	0.155318	FBgn0052984	CG32984
FBgn0028939	14.1817	2.47706	0.811062	3.05409	0.00225742	0.0065781	FBgn0028939	NimC2
FBgn0039002	5.06548	2.47609	1.29451	1.91277	0.0557781	0.110785	FBgn0039002	CG17625
FBgn0040732	11.8618	2.47577	0.994566	2.4893	0.0127994	0.0310691	FBgn0040732	CG16926
FBgn0028379	16.2285	2.47361	0.962151	2.57092	0.0101429	0.0253289	FBgn0028379	fan
FBgn0022359	34.2328	2.47063	0.584191	4.22915	2.34579e-05	9.70053e-05	FBgn0022359	Sodh-2
FBgn0265377	1.959	2.46021	2.08082	1.18233	0.237076	0.363911	FBgn0265377	lncRNA:CR44318
FBgn0030524	4.92503	2.46007	1.49177	1.64909	0.0991287	0.179882	FBgn0030524	CG10993
FBgn0036016	1.97035	2.45752	2.34782	1.04673	0.295226	0.430327	FBgn0036016	CG3306
FBgn0259711	137.076	2.45628	0.320393	7.66643	1.76845e-14	2.16315e-13	FBgn0259711	CG42365
FBgn0026077	208.061	2.44273	0.447484	5.45881	4.7934e-08	2.899e-07	FBgn0026077	Gasp
FBgn0038700	2.97134	2.43262	1.62026	1.50138	0.133257	0.229221	FBgn0038700	CG3734
FBgn0032370	1.99603	2.42498	1.88508	1.28641	0.198301	0.316598	FBgn0032370	CG12307
FBgn0023549	14.1235	2.41732	0.894145	2.7035	0.00686143	0.0178735	FBgn0023549	Mct1
FBgn0263241	836.391	2.41276	0.169161	14.2631	3.71547e-46	3.41523e-44	FBgn0263241	Mocs1
FBgn0259196	26.8166	2.41065	0.853023	2.82601	0.00471319	0.0127615	FBgn0259196	CG42300
FBgn0034538	45.3776	2.4057	0.431372	5.57687	2.44891e-08	1.53621e-07	FBgn0034538	CG16799
FBgn0265928	1.90845	2.40166	2.03941	1.17762	0.238946	0.366107	FBgn0265928	lncRNA:CR44717
FBgn0052027	167.81	2.40149	0.326849	7.34739	2.02113e-13	2.21051e-12	FBgn0052027	lncRNA:CR32027
FBgn0085428	162.237	2.3987	0.292491	8.20092	2.3855e-16	3.43561e-15	FBgn0085428	Nox
FBgn0265838	115.753	2.39632	0.317846	7.53924	4.7272e-14	5.52804e-13	FBgn0265838	lncRNA:CR44627
FBgn0058100	1.89968	2.39522	2.01635	1.1879	0.234874	0.361492	FBgn0058100	CR40100
FBgn0027560	88.5734	2.39513	0.449904	5.32364	1.01709e-07	5.90553e-07	FBgn0027560	Tps1
FBgn0038037	184.432	2.39451	0.246342	9.72029	2.47067e-22	5.81655e-21	FBgn0038037	Cyp9f2
FBgn0032268	1.90007	2.39414	2.01625	1.18742	0.235062	0.361574	FBgn0032268	CG6138
FBgn0266329	1.90007	2.39414	2.01625	1.18742	0.235062	0.361574	FBgn0266329	lncRNA:CR44994
FBgn0035193	1.98159	2.39085	1.90476	1.2552	0.209407	0.33053	FBgn0035193	CG9192
FBgn0267366	34.2418	2.3868	0.501287	4.76133	1.92319e-06	9.46527e-06	FBgn0267366	mil
FBgn0085753	149.085	2.38349	0.313914	7.59283	3.12986e-14	3.71924e-13	FBgn0085753	28SrRNA-Psi:CR40596
FBgn0265542	1.96353	2.37768	1.90614	1.24738	0.212258	0.334347	FBgn0265542	lncRNA:CR44392
FBgn0033063	19.1229	2.37746	0.63178	3.76312	0.000167808	0.000606993	FBgn0033063	CG14589
FBgn0034774	7.69706	2.37159	1.10946	2.13761	0.0325483	0.0698758	FBgn0034774	CG13526
FBgn0038953	2140.43	2.36937	0.119657	19.8013	2.90001e-87	1.90805e-84	FBgn0038953	CG18596
FBgn0033724	3.81977	2.36861	1.42307	1.66444	0.0960255	0.175168	FBgn0033724	CG8501
FBgn0052115	1.86461	2.36638	2.02043	1.17123	0.241508	0.369217	FBgn0052115	CG32115
FBgn0261927	1.86461	2.36638	2.02043	1.17123	0.241508	0.369217	FBgn0261927	lncRNA:CR42794
FBgn0267408	35.4422	2.35837	0.4726	4.9902	6.03161e-07	3.18956e-06	FBgn0267408	AOX1
FBgn0039754	6.55793	2.35197	1.31497	1.7886	0.0736785	0.140405	FBgn0039754	CG9747
FBgn0040342	45.877	2.35186	0.413865	5.68268	1.32597e-08	8.52672e-08	FBgn0040342	CG3706
FBgn0039648	4.0259	2.35134	1.55424	1.51286	0.130315	0.22501	FBgn0039648	CG14515
FBgn0263981	14.0483	2.34855	0.719096	3.26598	0.00109086	0.00339986	FBgn0263981	asRNA:CR43730
FBgn0037224	3.77759	2.34706	1.76295	1.33132	0.183083	0.297083	FBgn0037224	TwdlF
FBgn0039628	1.83817	2.34605	2.08389	1.12581	0.260247	0.390793	FBgn0039628	CG11841
FBgn0264345	1.83817	2.34605	2.08389	1.12581	0.260247	0.390793	FBgn0264345	lncRNA:CR43801
FBgn0266403	1.9197	2.34459	1.85583	1.26337	0.206457	0.326692	FBgn0266403	lncRNA:CR45043
FBgn0033096	5.52443	2.34323	1.21087	1.93516	0.0529703	0.106007	FBgn0033096	Zip42C,1
FBgn0033041	2.82343	2.34323	1.66475	1.40756	0.159262	0.265737	FBgn0033041	Or42a
FBgn0038034	191.274	2.3421	0.228646	10.2433	1.26775e-24	3.47547e-23	FBgn0038034	Cyp9f3
FBgn0050289	11.9149	2.34153	1.01291	2.31169	0.0207949	0.0472992	FBgn0050289	CG30289
FBgn0263321	1.82915	2.33848	2.04909	1.14123	0.253775	0.383887	FBgn0263321	CG43402
FBgn0026255	2.74488	2.3339	1.75964	1.32635	0.184724	0.299163	FBgn0026255	clumsy
FBgn0031489	62.2499	2.32893	0.52286	4.45421	8.42027e-06	3.74998e-05	FBgn0031489	CG17224
FBgn0034928	40.9076	2.3275	0.430679	5.40426	6.50783e-08	3.86298e-07	FBgn0034928	CG13562
FBgn0028381	2.81802	2.32521	1.59371	1.45899	0.144568	0.245283	FBgn0028381	Decay
FBgn0286507	3.75944	2.31261	1.38474	1.67007	0.0949046	0.173552	FBgn0286507	vrs
FBgn0034219	181.04	2.31206	0.264459	8.7426	2.27807e-18	4.00537e-17	FBgn0034219	mthl4
FBgn0039226	35.6546	2.31032	0.496172	4.6563	3.21949e-06	1.53146e-05	FBgn0039226	Ude
FBgn0005391	66.8038	2.30459	0.725843	3.17505	0.00149813	0.00454016	FBgn0005391	Yp2
FBgn0265625	62.0616	2.30163	0.585454	3.93137	8.44633e-05	0.000319866	FBgn0265625	CG44433
FBgn0030200	5.37717	2.29562	1.22301	1.87702	0.0605151	0.118518	FBgn0030200	RabX2
FBgn0014033	42.8195	2.29329	0.671333	3.41603	0.000635415	0.00206374	FBgn0014033	Sr-CI
FBgn0085582	28.5341	2.29291	0.574144	3.99361	6.50749e-05	0.000250539	FBgn0085582	lncRNA:CR41257
FBgn0037906	13.7674	2.284	0.986777	2.3146	0.0206348	0.0470036	FBgn0037906	PGRP-LB
FBgn0030667	9.05013	2.28328	0.945427	2.41508	0.0157318	0.0370854	FBgn0030667	CG15599
FBgn0038685	6.27455	2.2803	1.08988	2.09224	0.036417	0.0768353	FBgn0038685	CG14282
FBgn0262620	904.475	2.27359	0.17843	12.7422	3.44528e-37	1.88901e-35	FBgn0262620	lncRNA:CR43144
FBgn0050099	30.5414	2.26826	0.500881	4.52855	5.93906e-06	2.70964e-05	FBgn0050099	CG30099
FBgn0030774	18.3521	2.2679	0.679431	3.33794	0.000844016	0.00267318	FBgn0030774	sphe
FBgn0038273	68.9719	2.26547	0.372411	6.08324	1.17777e-09	8.61517e-09	FBgn0038273	CG14860
FBgn0034390	7.21206	2.25554	0.972207	2.32002	0.02034	0.0464505	FBgn0034390	CG15093
FBgn0004512	223.279	2.25321	0.271484	8.2996	1.04459e-16	1.56576e-15	FBgn0004512	Mdr49
FBgn0038455	554.642	2.24571	0.18796	11.9478	6.66486e-33	3.02972e-31	FBgn0038455	CG14907
FBgn0039254	643.211	2.2446	0.178778	12.5552	3.7215e-36	1.96297e-34	FBgn0039254	Nmnat
FBgn0051633	301.479	2.24441	0.224736	9.98689	1.73954e-23	4.41991e-22	FBgn0051633	CG31633
FBgn0033519	150.954	2.24336	0.299468	7.49114	6.82798e-14	7.86696e-13	FBgn0033519	CG11825
FBgn0266879	1.78687	2.23687	2.00727	1.11438	0.265115	0.396246	FBgn0266879	lncRNA:CR45340
FBgn0263709	2.64934	2.23469	1.64946	1.3548	0.175481	0.287396	FBgn0263709	lncRNA:CR43661
FBgn0030098	2.67894	2.23327	1.59452	1.40059	0.161337	0.268631	FBgn0030098	CG12057
FBgn0039071	32.9053	2.23218	0.603162	3.7008	0.000214924	0.000761555	FBgn0039071	bb8
FBgn0030817	3.43832	2.23041	2.1643	1.03055	0.302754	0.438708	FBgn0030817	CG4991
FBgn0033993	87.8385	2.23018	0.364902	6.11172	9.85617e-10	7.26486e-09	FBgn0033993	CG8089
FBgn0030051	3.61514	2.22926	1.55327	1.43521	0.151228	0.254642	FBgn0030051	spirit
FBgn0013812	25.8704	2.22825	0.745747	2.98794	0.00280864	0.00801435	FBgn0013812	Dhc93AB
FBgn0035710	4582.84	2.22771	0.442533	5.03398	4.80395e-07	2.56642e-06	FBgn0035710	SP1173
FBgn0003117	5.12081	2.22648	1.49626	1.48803	0.136744	0.234073	FBgn0003117	pnr
FBgn0031936	3.48616	2.22078	1.48624	1.49422	0.135118	0.231766	FBgn0031936	CG13794
FBgn0262411	13.2124	2.22039	0.725241	3.06159	0.00220163	0.006423	FBgn0262411	mir-92a
FBgn0267992	4.27047	2.21843	1.51365	1.46561	0.142754	0.242666	FBgn0267992	lncRNA:CR46259
FBgn0033153	881.692	2.21688	0.172388	12.8598	7.57837e-38	4.42697e-36	FBgn0033153	Gadd45
FBgn0029172	21.3746	2.21331	0.801501	2.76146	0.00575435	0.0153151	FBgn0029172	Fad2
FBgn0034323	1.70832	2.21308	2.07559	1.06624	0.286316	NA	FBgn0034323	CG18537
FBgn0033203	151.38	2.21235	0.233961	9.45604	3.19833e-21	6.90541e-20	FBgn0033203	CG2070
FBgn0035056	6.79598	2.20918	1.12617	1.96167	0.0498005	0.100412	FBgn0035056	spz6
FBgn0010040	9.59341	2.20757	0.902434	2.44624	0.0144353	0.0344119	FBgn0010040	GstD4
FBgn0053532	3.48056	2.20506	1.36982	1.60975	0.107453	0.192198	FBgn0053532	lectin-37Da
FBgn0013773	12.462	2.19831	0.917643	2.3956	0.016593	0.0388154	FBgn0013773	Cyp6a22
FBgn0032032	551.791	2.18886	0.15785	13.8667	1.00796e-43	8.18218e-42	FBgn0032032	CG17294
FBgn0052649	638.79	2.18735	0.16872	12.9644	1.94828e-38	1.17659e-36	FBgn0052649	Coq8
FBgn0028871	3.43626	2.18666	1.45647	1.50134	0.133268	0.229221	FBgn0028871	Cpr35B
FBgn0267204	1.75438	2.18473	1.90095	1.14928	0.25044	0.379838	FBgn0267204	lncRNA:CR45644
FBgn0263625	17.6583	2.18406	0.746457	2.9259	0.00343457	0.00959024	FBgn0263625	lncRNA:CR43634
FBgn0030583	57.8014	2.18279	0.357642	6.10327	1.03922e-09	7.63743e-09	FBgn0030583	CG14410
FBgn0017482	133.908	2.18153	0.241756	9.02368	1.8187e-19	3.46051e-18	FBgn0017482	T3dh
FBgn0030777	11.8703	2.17653	0.795208	2.73706	0.00619903	0.0163662	FBgn0030777	CG9672
FBgn0036414	4.1664	2.17549	1.64801	1.32007	0.186811	0.301994	FBgn0036414	nan
FBgn0262689	1.66383	2.17456	2.13461	1.01872	0.308337	NA	FBgn0262689	asRNA:CR43159
FBgn0266631	1.66383	2.17456	2.13461	1.01872	0.308337	NA	FBgn0266631	lncRNA:CR45138
FBgn0038930	3.33173	2.17254	1.8212	1.19292	0.232902	0.359047	FBgn0038930	BomT3
FBgn0263489	1.72794	2.16236	1.90338	1.13607	0.255929	NA	FBgn0263489	lncRNA:CR43604
FBgn0026756	8.40254	2.16117	0.90482	2.38851	0.0169169	0.0394992	FBgn0026756	Ugt37A1
FBgn0037762	2.46486	2.16092	2.17201	0.994895	0.319787	0.45698	FBgn0037762	eloF
FBgn0039972	1512.22	2.1593	0.222594	9.70064	2.99601e-22	7.00059e-21	FBgn0039972	Marf1
FBgn0051506	2.62849	2.15918	1.64694	1.31102	0.189849	0.305563	FBgn0051506	tRNA:Leu-TAA-1-1
FBgn0052695	4.11167	2.15918	1.52008	1.42044	0.15548	0.260334	FBgn0052695	CG32695
FBgn0266566	4.21311	2.15638	1.4202	1.51836	0.128924	0.223193	FBgn0266566	CG45105
FBgn0085408	190.557	2.15495	0.332806	6.4751	9.47496e-11	7.82342e-10	FBgn0085408	Shrm
FBgn0052091	68.761	2.1541	0.511356	4.21252	2.52538e-05	0.000104019	FBgn0052091	CG32091
FBgn0033051	325.967	2.1516	0.236853	9.08411	1.04555e-19	2.03272e-18	FBgn0033051	Strica
FBgn0027585	18.6354	2.1496	0.679241	3.16471	0.0015524	0.00468982	FBgn0027585	CG8740
FBgn0029813	40.7682	2.14821	0.48456	4.43331	9.27965e-06	4.09911e-05	FBgn0029813	AgmNAT
FBgn0035976	8.95905	2.14261	1.2936	1.65631	0.0976586	0.177705	FBgn0035976	PGRP-LC
FBgn0037751	94.2326	2.1389	0.520526	4.10911	3.9719e-05	0.000158635	FBgn0037751	topi
FBgn0038550	9.43364	2.13629	0.999207	2.13798	0.0325182	0.0698232	FBgn0038550	CG17801
FBgn0038258	3.23932	2.1357	1.79052	1.19278	0.232955	0.359084	FBgn0038258	CG7362
FBgn0267137	5.68844	2.13456	1.23142	1.73342	0.0830219	0.155099	FBgn0267137	lncRNA:CR45577
FBgn0037345	416.013	2.13235	0.306992	6.94593	3.75975e-12	3.60435e-11	FBgn0037345	Rev7
FBgn0034834	2.44133	2.12663	1.85194	1.14833	0.250833	0.380311	FBgn0034834	LS2
FBgn0036459	1.61096	2.12609	2.2292	0.953747	0.340212	NA	FBgn0036459	CG3349
FBgn0037170	8.40343	2.12235	0.909855	2.33263	0.0196677	0.0450635	FBgn0037170	Trxr-2
FBgn0010019	157.471	2.12139	1.06619	1.98969	0.0466246	0.094912	FBgn0010019	Cyp4g1
FBgn0266798	2.55756	2.11806	1.64815	1.28512	0.198751	0.317074	FBgn0266798	asRNA:CR45260
FBgn0036449	1113.37	2.11785	0.141936	14.9212	2.40058e-50	2.80464e-48	FBgn0036449	bmm
FBgn0033683	201.382	2.11687	0.241278	8.7736	1.73039e-18	3.05963e-17	FBgn0033683	CG18343
FBgn0004784	3.38727	2.11664	1.5912	1.33022	0.183446	0.297517	FBgn0004784	inaC
FBgn0263088	2.42327	2.1164	1.901	1.11331	0.265574	0.396837	FBgn0263088	lncRNA:CR43356
FBgn0034553	3051.36	2.1157	0.233126	9.07535	1.13311e-19	2.19369e-18	FBgn0034553	CG9993
FBgn0265066	12.3366	2.11235	0.959672	2.20112	0.0277279	0.0607157	FBgn0265066	lncRNA:CR44177
FBgn0038629	10.432	2.11108	1.01001	2.09016	0.0366033	0.0771503	FBgn0038629	CG14304
FBgn0035309	18.8332	2.11013	0.611458	3.45098	0.000558556	0.00183412	FBgn0035309	CG15879
FBgn0000075	4.08931	2.10961	1.38383	1.52447	0.127391	0.220968	FBgn0000075	amd
FBgn0263114	2.41489	2.10899	1.82831	1.15352	0.248697	0.377914	FBgn0263114	CG43371
FBgn0034312	437.757	2.10625	0.199961	10.5333	6.06685e-26	1.79833e-24	FBgn0034312	CG10916
FBgn0031643	5307.79	2.10582	0.121436	17.341	2.30731e-67	5.54687e-65	FBgn0031643	CG3008
FBgn0267635	96.6139	2.10538	0.400006	5.26339	1.41424e-07	8.0765e-07	FBgn0267635	lncRNA:CR45973
FBgn0003984	292.694	2.10128	0.182518	11.5128	1.13788e-30	4.4176e-29	FBgn0003984	vn
FBgn0027364	5585.74	2.10094	0.140923	14.9085	2.9037e-50	3.36103e-48	FBgn0027364	Six4
FBgn0040028	11.9661	2.10011	0.930961	2.25586	0.0240796	0.0537343	FBgn0040028	CG17450
FBgn0037678	81.0002	2.09926	0.324121	6.4768	9.36912e-11	7.74114e-10	FBgn0037678	CG16749
FBgn0064912	9.77505	2.09721	1.04471	2.00745	0.0447017	0.0916091	FBgn0064912	CG31178
FBgn0032744	676.744	2.09619	0.144403	14.5163	9.55683e-48	9.79261e-46	FBgn0032744	Ttc19
FBgn0034554	2.39709	2.09449	1.6746	1.25074	0.21103	0.332797	FBgn0034554	CAH14
FBgn0267035	84.08	2.09326	0.325193	6.43697	1.21881e-10	9.90016e-10	FBgn0267035	asRNA:CR45479
FBgn0004581	51.6031	2.088	0.48572	4.29878	1.71744e-05	7.25082e-05	FBgn0004581	bgcn
FBgn0046776	32.5856	2.08566	0.654371	3.18727	0.00143622	0.00436949	FBgn0046776	CR14033
FBgn0037763	3.15422	2.08433	1.76778	1.17907	0.238372	0.365362	FBgn0037763	CG16904
FBgn0039644	749.982	2.0822	0.216069	9.63672	5.59452e-22	1.2809e-20	FBgn0039644	rdog
FBgn0067317	6.09269	2.07889	1.45241	1.43134	0.152332	0.25623	FBgn0067317	Cby
FBgn0266689	3.14473	2.07656	1.53532	1.35253	0.176207	0.288244	FBgn0266689	lncRNA:CR45179
FBgn0264084	2.44354	2.07571	1.65812	1.25184	0.210626	0.332203	FBgn0264084	lncRNA:CR43753
FBgn0267634	3.13577	2.07559	1.73044	1.19946	0.230349	0.355944	FBgn0267634	lncRNA:CR45972
FBgn0032613	3.91043	2.07373	1.70768	1.21436	0.22461	0.348974	FBgn0032613	Nepl9
FBgn0261341	17.7722	2.07259	0.781919	2.65065	0.00803366	0.0206346	FBgn0261341	verm
FBgn0020908	12.715	2.07148	0.932502	2.22142	0.0263225	0.0580656	FBgn0020908	Scp1
FBgn0027073	18.1343	2.0691	0.725797	2.8508	0.00436087	0.0119081	FBgn0027073	Ugt49B1
FBgn0031011	549.527	2.06867	0.154585	13.3821	7.69202e-41	5.43265e-39	FBgn0031011	CG8034
FBgn0030290	158.777	2.06801	0.306066	6.75676	1.41113e-11	1.26911e-10	FBgn0030290	CG11756
FBgn0038294	7.25739	2.06486	1.19718	1.72476	0.08457	0.157581	FBgn0038294	Mf
FBgn0038973	22.7577	2.06134	0.597157	3.45192	0.000556612	0.00182822	FBgn0038973	Pebp1
FBgn0261454	3.95714	2.05863	1.44818	1.42153	0.155163	0.259925	FBgn0261454	scaRNA:MeU4-A65
FBgn0030807	8.6288	2.05352	0.917455	2.23828	0.0252027	0.0558814	FBgn0030807	CG13000
FBgn0065100	2.55978	2.05153	2.15477	0.952088	0.341052	0.480286	FBgn0065100	snmRNA:254
FBgn0267585	10.1833	2.04998	0.902433	2.27162	0.0231097	0.0517917	FBgn0267585	lncRNA:dntRL
FBgn0259195	6.60248	2.04981	1.24497	1.64647	0.0996674	0.180729	FBgn0259195	CG42299
FBgn0283651	47369.3	2.04727	0.211275	9.69008	3.32273e-22	7.72071e-21	FBgn0283651	CG46301
FBgn0010385	3.97237	2.04633	1.48076	1.38195	0.166988	0.276237	FBgn0010385	Def
FBgn0264727	18.2554	2.04546	0.836974	2.44388	0.0145303	0.034602	FBgn0264727	lncRNA:CR43995
FBgn0034909	55.3771	2.04181	0.36873	5.5374	3.06991e-08	1.90456e-07	FBgn0034909	CG4797
FBgn0050046	13.3813	2.04119	0.74651	2.73432	0.00625099	0.0164867	FBgn0050046	CG30046
FBgn0010225	3473.13	2.03873	0.179573	11.3532	7.14711e-30	2.64337e-28	FBgn0010225	Gel
FBgn0264699	3.06563	2.03856	1.79839	1.13355	0.256983	0.387018	FBgn0264699	CG43968
FBgn0032699	1089.17	2.03553	0.177988	11.4363	2.75252e-30	1.03642e-28	FBgn0032699	CG10383
FBgn0041710	11.0699	2.03419	1.0563	1.92577	0.0541327	0.108015	FBgn0041710	yellow-f
FBgn0035877	634.106	2.03271	0.170973	11.889	1.34988e-32	5.984e-31	FBgn0035877	CG7083
FBgn0035770	592.804	2.02435	0.213216	9.49437	2.21552e-21	4.83354e-20	FBgn0035770	pst
FBgn0027547	1733.49	2.02419	0.168268	12.0295	2.48575e-33	1.13825e-31	FBgn0027547	CG1927
FBgn0051997	45.2522	2.02207	0.51994	3.88904	0.00010064	0.000376338	FBgn0051997	CG31997
FBgn0267516	4.95433	2.02069	1.33317	1.5157	0.129595	0.223983	FBgn0267516	pre-rRNA:CR45856
FBgn0016075	369.571	2.01952	0.241827	8.3511	6.76314e-17	1.02854e-15	FBgn0016075	vkg
FBgn0031501	19.8331	2.01945	0.592369	3.40911	0.000651748	0.00211185	FBgn0031501	CG17261
FBgn0032140	25.5523	2.01833	0.653607	3.08799	0.00201514	0.00593015	FBgn0032140	CG13117
FBgn0031388	3.12303	2.01442	1.55113	1.29868	0.194052	0.311126	FBgn0031388	CG12674
FBgn0085415	49.1965	2.01392	0.461563	4.36327	1.28134e-05	5.51396e-05	FBgn0085415	CG34386
FBgn0037547	4.52815	2.01342	1.63478	1.23161	0.218093	0.341097	FBgn0037547	CG7910
FBgn0030775	16.2452	2.01325	0.674356	2.98544	0.00283175	0.00807474	FBgn0030775	CG9673
FBgn0267693	100.171	2.01087	0.311437	6.45675	1.06974e-10	8.76335e-10	FBgn0267693	asRNA:CR46029
FBgn0038344	3384.32	2.00449	0.121108	16.5512	1.56912e-61	3.06493e-59	FBgn0038344	obe
FBgn0033866	60.3792	2.00054	0.524316	3.81552	0.000135895	0.000497735	FBgn0033866	CG6280
FBgn0286030	79.1983	2.00012	0.438065	4.5658	4.97595e-06	2.29621e-05	FBgn0286030	lncRNA:CR46350
FBgn0050456	14.0756	1.99698	0.896916	2.2265	0.025981	0.0574338	FBgn0050456	CG30456
FBgn0262965	7.02232	1.99457	0.99876	1.99704	0.0458206	0.0935035	FBgn0262965	CR43276
FBgn0041627	2263.51	1.99366	0.137767	14.4712	1.84269e-47	1.84284e-45	FBgn0041627	Ku80
FBgn0038727	9.31824	1.99341	0.93018	2.14304	0.0321098	0.0690648	FBgn0038727	CG7432
FBgn0032369	48.18	1.99011	0.443451	4.48778	7.19703e-06	3.23284e-05	FBgn0032369	CG6614
FBgn0028988	32.9584	1.98959	0.547997	3.63066	0.000282693	0.000982471	FBgn0028988	Spn42Dd
FBgn0265341	320.109	1.98899	0.237001	8.39234	4.76564e-17	7.39147e-16	FBgn0265341	lncRNA:CR44295
FBgn0032793	858.081	1.98497	0.18234	10.8861	1.34282e-27	4.39439e-26	FBgn0032793	CG10189
FBgn0028940	30.5227	1.98289	0.482237	4.11187	3.92469e-05	0.00015685	FBgn0028940	Cyp28a5
FBgn0087011	17.7216	1.98189	0.62867	3.15251	0.00161875	0.00486792	FBgn0087011	CG41520
FBgn0050441	22.0645	1.98016	0.641066	3.08885	0.00200932	0.0059158	FBgn0050441	IFT20
FBgn0002570	2.24054	1.9769	1.93216	1.02315	0.306236	0.442113	FBgn0002570	Mal-A1
FBgn0051217	16.6529	1.97608	0.742324	2.66201	0.00776747	0.0200002	FBgn0051217	modSP
FBgn0261990	8.44423	1.9717	1.04868	1.88017	0.0600849	0.117823	FBgn0261990	CG42808
FBgn0000406	11.0953	1.97167	1.08688	1.81406	0.069669	0.13399	FBgn0000406	Cyt-b5-r
FBgn0039316	21.8046	1.97089	0.593284	3.322	0.000893744	0.00282139	FBgn0039316	CG11893
FBgn0013348	4.51026	1.95875	1.27132	1.54072	0.123384	0.215033	FBgn0013348	TpnC41C
FBgn0035861	3.16228	1.9584	1.55294	1.26109	0.207277	0.327872	FBgn0035861	CG7213
FBgn0034398	8176.52	1.95756	0.129564	15.1088	1.41767e-51	1.73747e-49	FBgn0034398	CG15098
FBgn0000299	668.275	1.9575	0.238276	8.21525	2.11719e-16	3.06331e-15	FBgn0000299	Col4a1
FBgn0029648	30.7235	1.95728	0.502008	3.89889	9.66331e-05	0.000362397	FBgn0029648	CG3603
FBgn0031973	107.682	1.95495	0.309246	6.32165	2.58786e-10	2.04622e-09	FBgn0031973	Spn28Dc
FBgn0287612	324.237	1.95344	0.237314	8.23146	1.84952e-16	2.68848e-15	FBgn0287612	lncRNA:CR46481
FBgn0264675	6.73075	1.94992	1.16616	1.67209	0.094506	0.17295	FBgn0264675	lncRNA:CR43960
FBgn0029501	2.19605	1.94953	2.25563	0.864295	0.387426	0.526951	FBgn0029501	Crtp
FBgn0053281	2.19605	1.94953	2.25563	0.864295	0.387426	0.526951	FBgn0053281	CG33281
FBgn0267781	8.47214	1.94903	1.10107	1.77012	0.0767074	0.145115	FBgn0267781	lncRNA:CR46112
FBgn0265716	2.27757	1.94893	1.86602	1.04443	0.296284	0.431684	FBgn0265716	lncRNA:CR44523
FBgn0263626	18.0324	1.9486	0.65767	2.96288	0.00304773	0.00860427	FBgn0263626	lncRNA:CR43635
FBgn0264958	12.4693	1.94841	0.953896	2.04258	0.0410943	0.085293	FBgn0264958	lncRNA:CR44127
FBgn0266739	7.81736	1.94722	1.00381	1.93983	0.0523999	0.104976	FBgn0266739	lncRNA:CR45212
FBgn0267752	3.13649	1.94604	1.52089	1.27954	0.200708	0.319177	FBgn0267752	lncRNA:CR46083
FBgn0259145	2346.3	1.94201	0.483772	4.01432	5.96176e-05	0.000231095	FBgn0259145	CG42260
FBgn0052081	2.34234	1.94155	1.77048	1.09663	0.272805	0.404819	FBgn0052081	CG32081
FBgn0265705	25.4836	1.94055	0.542347	3.57807	0.000346147	0.00118456	FBgn0265705	asRNA:CR44512
FBgn0263023	7.7817	1.94018	1.0033	1.9338	0.0531373	0.1063	FBgn0263023	CG43318
FBgn0032773	24.7584	1.93959	1.06178	1.82674	0.0677386	0.13078	FBgn0032773	fon
FBgn0030828	2.91296	1.93906	2.08792	0.928701	0.353044	0.492128	FBgn0030828	CG5162
FBgn0032075	23.6535	1.93737	0.667695	2.90158	0.0037129	0.0102893	FBgn0032075	Tsp29Fb
FBgn0026721	51.2768	1.9354	0.409856	4.72215	2.33359e-06	1.13378e-05	FBgn0026721	fat-spondin
FBgn0051874	2.91165	1.93405	1.78937	1.08085	0.279762	0.412559	FBgn0051874	Fum4
FBgn0039373	9.02457	1.93378	1.03052	1.87651	0.0605851	0.118618	FBgn0039373	CG5024
FBgn0263762	3.61656	1.93365	1.98189	0.97566	0.329233	0.467538	FBgn0263762	CG43679
FBgn0026396	13.4802	1.93081	0.690224	2.79736	0.00515216	0.0138391	FBgn0026396	Or22c
FBgn0024251	4.42108	1.9291	1.34764	1.43146	0.152297	0.256206	FBgn0024251	bbx
FBgn0052213	2.29488	1.92898	1.78991	1.0777	0.281169	0.414102	FBgn0052213	CG32213
FBgn0262460	17.2745	1.92824	1.02952	1.87295	0.0610746	0.119557	FBgn0262460	mir-2a-2
FBgn0032791	302.089	1.92616	0.167675	11.4874	1.52584e-30	5.85106e-29	FBgn0032791	CG18094
FBgn0053978	183.871	1.92526	0.323451	5.95227	2.64452e-09	1.84998e-08	FBgn0053978	CG33978
FBgn0286075	962.511	1.92265	0.132297	14.5329	7.49866e-48	7.81173e-46	FBgn0286075	DNAlig3
FBgn0032452	63.453	1.92249	0.422651	4.54864	5.39937e-06	2.48061e-05	FBgn0032452	CG15484
FBgn0032652	5.24125	1.92151	1.33515	1.43917	0.150103	0.252958	FBgn0032652	CG6870
FBgn0261953	2943.06	1.92059	0.0935704	20.5256	1.27171e-93	1.58977e-90	FBgn0261953	TfAP-2
FBgn0037677	6.56485	1.92021	1.03861	1.84882	0.0644832	0.125327	FBgn0037677	CG12951
FBgn0003655	4.41665	1.91895	1.4457	1.32735	0.184392	0.298741	FBgn0003655	swa
FBgn0034247	11.605	1.91657	0.843984	2.27086	0.0231554	0.0518757	FBgn0034247	CG6484
FBgn0034906	5.83752	1.91484	1.45773	1.31358	0.188988	0.304686	FBgn0034906	CG13561
FBgn0032836	7.9014	1.9136	1.24044	1.54268	0.122907	0.21441	FBgn0032836	CG10680
FBgn0267967	141.817	1.91161	0.408014	4.68515	2.7975e-06	1.34609e-05	FBgn0267967	corolla
FBgn0020416	39.6249	1.90986	0.446798	4.27455	1.91527e-05	8.01835e-05	FBgn0020416	Idgf1
FBgn0028473	42180.6	1.90927	0.138957	13.74	5.84649e-43	4.48386e-41	FBgn0028473	Non1
FBgn0085789	2.86781	1.90821	1.72866	1.10387	0.269651	0.401585	FBgn0085789	CR41506
FBgn0051864	259.014	1.90245	0.22174	8.57963	9.51811e-18	1.55334e-16	FBgn0051864	Qtzl
FBgn0050052	15.1584	1.90074	0.778508	2.44152	0.0146256	0.034766	FBgn0050052	Obp49a
FBgn0086450	11.4124	1.89993	0.983724	1.93136	0.0534384	0.106783	FBgn0086450	su(r)
FBgn0030425	5.192	1.89971	1.31779	1.44159	0.149419	0.252042	FBgn0030425	Nep6
FBgn0063495	9.42699	1.89936	0.89576	2.12039	0.0339729	0.0724612	FBgn0063495	GstE5
FBgn0043791	3.69062	1.89793	1.39433	1.36118	0.173456	0.284938	FBgn0043791	phu
FBgn0058469	24883.4	1.8947	0.228581	8.28896	1.14241e-16	1.70624e-15	FBgn0058469	lncRNA:CR40469
FBgn0031888	580.028	1.89366	0.257767	7.34641	2.03608e-13	2.22491e-12	FBgn0031888	Pvf2
FBgn0266577	39.4224	1.89304	0.476173	3.97554	7.022e-05	0.000269518	FBgn0266577	asRNA:CR45108
FBgn0036196	370.992	1.89001	0.236395	7.99513	1.29442e-15	1.73995e-14	FBgn0036196	CG11658
FBgn0265901	30.5701	1.88342	0.469963	4.00759	6.13405e-05	0.000236965	FBgn0265901	asRNA:CR44690
FBgn0033304	7.26618	1.8832	0.95776	1.96625	0.0492692	0.0995337	FBgn0033304	Cyp6a13
FBgn0000928	10.2637	1.88285	0.87938	2.14111	0.0322649	0.0693625	FBgn0000928	fs(1)Yb
FBgn0037999	147.563	1.88069	0.3983	4.72179	2.33781e-06	1.13539e-05	FBgn0037999	CG4860
FBgn0005670	24.1659	1.87906	0.530431	3.54252	0.000396318	0.0013441	FBgn0005670	Cyp4d1
FBgn0038017	10.8514	1.87892	0.911486	2.06138	0.0392664	0.0819071	FBgn0038017	CG4115
FBgn0036186	277.158	1.87537	0.263838	7.10803	1.17711e-12	1.18579e-11	FBgn0036186	CG6071
FBgn0267910	41658.5	1.87497	0.465578	4.02718	5.6449e-05	0.000219493	FBgn0267910	lncRNA:CR34335
FBgn0261363	60.8009	1.87342	0.499884	3.74771	0.000178454	0.000642158	FBgn0261363	PPO3
FBgn0034255	2.1101	1.87249	2.31439	0.809064	0.418478	0.558492	FBgn0034255	Oxp
FBgn0002868	74.1458	1.8721	0.538458	3.47677	0.000507484	0.00168277	FBgn0002868	MtnA
FBgn0004170	17.4776	1.87209	0.741952	2.52319	0.0116296	0.0286184	FBgn0004170	sc
FBgn0263542	5.68459	1.87184	1.09227	1.71372	0.086581	0.160729	FBgn0263542	mir-4954
FBgn0264955	10.8719	1.87178	0.778171	2.40536	0.0161564	0.0379432	FBgn0264955	asRNA:CR44124
FBgn0050022	894.92	1.86849	0.138845	13.4573	2.78859e-41	2.00346e-39	FBgn0050022	CG30022
FBgn0033706	2.09032	1.86791	2.26829	0.823489	0.41023	0.550009	FBgn0033706	Vha36-2
FBgn0036152	8.76476	1.86765	1.04231	1.79184	0.0731586	0.139607	FBgn0036152	CG6175
FBgn0266396	3.64844	1.8673	1.50298	1.2424	0.214088	0.336349	FBgn0266396	lncRNA:CR45036
FBgn0038020	1433.28	1.86515	0.158118	11.7959	4.09645e-32	1.74183e-30	FBgn0038020	GstD9
FBgn0002891	3025.96	1.86409	0.0985508	18.915	8.58019e-80	4.12542e-77	FBgn0002891	DNApol-zeta
FBgn0011669	2.15443	1.86208	1.74713	1.06579	0.286517	0.420523	FBgn0011669	Mst57Db
FBgn0025709	12.4048	1.85946	0.739768	2.51357	0.0119517	0.0292727	FBgn0025709	CNT2
FBgn0033774	9.25115	1.8594	1.11376	1.66948	0.0950229	0.173718	FBgn0033774	CG12374
FBgn0259685	205.975	1.85823	0.259738	7.15426	8.41229e-13	8.64109e-12	FBgn0259685	crb
FBgn0031449	14.2075	1.85645	0.675016	2.75022	0.00595547	0.0158033	FBgn0031449	CG31689
FBgn0004359	27.9057	1.85539	0.532092	3.48697	0.000488525	0.00162371	FBgn0004359	T48
FBgn0032910	545.363	1.85529	0.259942	7.13731	9.5178e-13	9.7049e-12	FBgn0032910	CG9265
FBgn0038194	20.6238	1.85034	0.624891	2.96106	0.00306578	0.00864547	FBgn0038194	Cyp6d5
FBgn0038652	181.916	1.84769	0.290038	6.3705	1.88416e-10	1.50504e-09	FBgn0038652	CG7720
FBgn0036809	9.77685	1.84665	1.07682	1.71491	0.0863626	0.160395	FBgn0036809	CG12477
FBgn0033862	9.99283	1.84643	0.824789	2.23867	0.0251777	0.0558556	FBgn0033862	CG6209
FBgn0011670	2.13637	1.84589	1.99264	0.926358	0.35426	0.493638	FBgn0011670	Mst57Dc
FBgn0261987	19.7691	1.84395	0.748356	2.464	0.0137395	0.0329669	FBgn0261987	Pxt
FBgn0033696	138.335	1.84386	0.253573	7.27151	3.55502e-13	3.75349e-12	FBgn0033696	Cyp6g2
FBgn0262982	10.6169	1.84	0.851338	2.16131	0.0306716	0.0663596	FBgn0262982	CG43290
FBgn0040360	4.39195	1.83695	1.34061	1.37023	0.170614	0.281222	FBgn0040360	CG14626
FBgn0038972	560.243	1.83636	0.250561	7.32902	2.31833e-13	2.51357e-12	FBgn0038972	CG7054
FBgn0039297	10.6735	1.83387	0.763488	2.40197	0.0163071	0.0382324	FBgn0039297	CG11852
FBgn0027528	410.502	1.83361	0.24116	7.60329	2.88686e-14	3.44686e-13	FBgn0027528	goe
FBgn0004400	13.5106	1.83351	0.710627	2.58013	0.00987642	0.0247574	FBgn0004400	rhi
FBgn0065099	449.829	1.83239	0.337646	5.42697	5.73173e-08	3.43327e-07	FBgn0065099	snRNA:7SK
FBgn0265944	3.56914	1.83229	1.44799	1.2654	0.205728	0.325834	FBgn0265944	lncRNA:CR44731
FBgn0262979	6.43262	1.83054	0.997063	1.83593	0.0663683	0.128372	FBgn0262979	lncRNA:CR43287
FBgn0261529	2.06685	1.82882	1.9444	0.940557	0.346932	0.486197	FBgn0261529	ms(2)34Fe
FBgn0033388	10.8446	1.82858	0.964213	1.89645	0.0579002	0.114238	FBgn0033388	CG8046
FBgn0266633	14.5205	1.82809	0.779514	2.34517	0.0190185	0.0437363	FBgn0266633	asRNA:CR45140
FBgn0040009	2.06646	1.82447	1.74917	1.04305	0.296927	0.432016	FBgn0040009	CG17490
FBgn0262534	47.7793	1.82297	0.588385	3.09826	0.00194657	0.00574731	FBgn0262534	CG43088
FBgn0030776	13.2656	1.81894	0.8199	2.21849	0.0265216	0.0584533	FBgn0030776	CG4653
FBgn0265977	19.8285	1.81702	0.76703	2.36891	0.0178406	0.0414161	FBgn0265977	lncRNA:CR44756
FBgn0263512	191.225	1.81681	0.321118	5.65774	1.53376e-08	9.82757e-08	FBgn0263512	Vsx2
FBgn0052557	16.4119	1.8161	0.869444	2.0888	0.0367257	0.077369	FBgn0052557	Mco4
FBgn0261857	2.78105	1.81574	1.85482	0.978926	0.327616	0.465666	FBgn0261857	CR42786
FBgn0030506	724.59	1.8149	0.135666	13.3777	8.16492e-41	5.73425e-39	FBgn0030506	DNAlig4
FBgn0264426	49.8917	1.81478	0.379924	4.77669	1.78208e-06	8.81588e-06	FBgn0264426	CG43844
FBgn0034085	8.90236	1.81157	0.944527	1.91796	0.0551155	0.109673	FBgn0034085	Ptp52F
FBgn0267567	58.8538	1.81109	0.355878	5.08908	3.59807e-07	1.94716e-06	FBgn0267567	asRNA:CR45907
FBgn0032790	193.29	1.80925	0.20299	8.91303	4.96584e-19	9.11571e-18	FBgn0032790	CG10194
FBgn0034007	3.58	1.80697	1.39511	1.29522	0.195245	0.312677	FBgn0034007	ND-51L2
FBgn0266042	45.4701	1.80622	0.458791	3.93691	8.25359e-05	0.000312945	FBgn0266042	asRNA:CR44807
FBgn0086898	41.4809	1.80531	0.473523	3.8125	0.000137569	0.000503586	FBgn0086898	dgo
FBgn0266350	8.80903	1.80103	1.06887	1.68499	0.0919904	0.169014	FBgn0266350	lncRNA:CR44999
FBgn0265590	177.574	1.79821	0.269788	6.66528	2.64167e-11	2.31581e-10	FBgn0265590	lncRNA:CR44417
FBgn0035941	21.0553	1.79717	0.576834	3.11557	0.00183589	0.00544752	FBgn0035941	CG13313
FBgn0039031	2.02301	1.79495	2.00099	0.897033	0.369701	0.509608	FBgn0039031	Gbp3
FBgn0051445	14.0946	1.7927	0.889062	2.0164	0.0437586	0.0899715	FBgn0051445	CG31445
FBgn0033979	4.12213	1.79192	1.63083	1.09878	0.271865	0.40392	FBgn0033979	Cyp6a19
FBgn0030374	2.01398	1.78712	1.9496	0.916658	0.359322	0.498793	FBgn0030374	CG15734
FBgn0265953	87.2025	1.7869	0.362514	4.92919	8.25725e-07	4.28849e-06	FBgn0265953	lncRNA:CR44740
FBgn0037254	17.604	1.78632	0.723894	2.46765	0.0136002	0.0327143	FBgn0037254	CG14651
FBgn0034566	117.253	1.78445	0.334414	5.33605	9.4991e-08	5.53089e-07	FBgn0034566	CG9313
FBgn0030883	225.744	1.78347	0.215643	8.27046	1.33447e-16	1.97189e-15	FBgn0030883	CG7772
FBgn0014000	1.99658	1.77668	2.29407	0.774467	0.438655	0.578746	FBgn0014000	Hf
FBgn0032393	2057.63	1.77454	0.158914	11.1666	5.93842e-29	2.10898e-27	FBgn0032393	Nfs1
FBgn0039003	1245.75	1.7739	0.132422	13.3958	6.39934e-41	4.54535e-39	FBgn0039003	wfs1
FBgn0039612	11.8355	1.77379	0.85471	2.07531	0.0379578	0.0796559	FBgn0039612	Nepl19
FBgn0085190	2.73095	1.77158	1.4412	1.22925	0.21898	0.342226	FBgn0085190	CG34161
FBgn0039156	1837.1	1.76543	0.155942	11.3211	1.03193e-29	3.79416e-28	FBgn0039156	CG6178
FBgn0262479	4.84627	1.76532	1.24272	1.42053	0.155453	0.260323	FBgn0262479	CG43069
FBgn0286042	145.79	1.76507	0.36315	4.86044	1.17127e-06	5.97636e-06	FBgn0286042	sisRNA:CR46364
FBgn0028956	558.266	1.76463	0.265996	6.63405	3.26605e-11	2.83562e-10	FBgn0028956	mthl3
FBgn0037046	120.223	1.76223	0.298603	5.90158	3.60034e-09	2.47024e-08	FBgn0037046	CG10581
FBgn0039165	429.382	1.76208	0.231497	7.61168	2.70555e-14	3.249e-13	FBgn0039165	CG6204
FBgn0026570	51.3677	1.76181	0.502824	3.50384	0.0004586	0.00153452	FBgn0026570	CG5704
FBgn0033856	3.36666	1.75948	1.47829	1.19021	0.233963	0.360415	FBgn0033856	CG13334
FBgn0250871	27.9348	1.7582	0.522772	3.36322	0.000770385	0.00246046	FBgn0250871	pot
FBgn0037011	879.345	1.75775	0.164635	10.6767	1.30869e-26	4.02953e-25	FBgn0037011	CG4858
FBgn0264947	2.70471	1.7567	1.57254	1.11711	0.263948	0.394785	FBgn0264947	asRNA:CR44116
FBgn0085819	12.8252	1.75648	0.703715	2.49601	0.0125599	0.0305708	FBgn0085819	28SrRNA-Psi:CR41609
FBgn0265660	3.35822	1.75413	1.33243	1.31649	0.18801	0.303517	FBgn0265660	lncRNA:CR44467
FBgn0262579	1572.33	1.75406	0.14057	12.4782	9.81334e-36	5.11152e-34	FBgn0262579	Sarm
FBgn0052636	51.3364	1.75406	0.477881	3.67049	0.000242087	0.000852727	FBgn0052636	lncRNA:CR32636
FBgn0265061	1.96949	1.75219	2.01569	0.869275	0.384697	0.524552	FBgn0265061	lncRNA:CR44172
FBgn0038582	321.299	1.75104	0.209304	8.366	5.96075e-17	9.14299e-16	FBgn0038582	CG7988
FBgn0003483	1543.52	1.749	0.121332	14.4151	4.16e-47	4.09481e-45	FBgn0003483	spn-E
FBgn0001120	3.94602	1.74655	1.83331	0.952676	0.340754	0.480082	FBgn0001120	gnu
FBgn0267296	78.0192	1.74097	0.35885	4.85151	1.22526e-06	6.24162e-06	FBgn0267296	lncRNA:CR45732
FBgn0032192	45.7589	1.73939	0.388485	4.47737	7.55676e-06	3.38228e-05	FBgn0032192	CG5731
FBgn0038099	16.4453	1.73752	0.719546	2.41475	0.0157461	0.0371119	FBgn0038099	CG7091
FBgn0029504	1059.85	1.73486	0.219806	7.89269	2.95731e-15	3.89972e-14	FBgn0029504	CHES-1-like
FBgn0051139	22.9159	1.7319	0.567878	3.04978	0.00229009	0.00666242	FBgn0051139	CG31139
FBgn0037007	5997.57	1.72833	0.156578	11.0381	2.50199e-28	8.64016e-27	FBgn0037007	CG5059
FBgn0265988	1560.27	1.72805	0.168056	10.2826	8.44312e-25	2.3455e-23	FBgn0265988	mv
FBgn0086365	1747.14	1.72776	0.161188	10.7189	8.29488e-27	2.57946e-25	FBgn0086365	Orct2
FBgn0032162	30.2388	1.72718	0.484556	3.56447	0.000364597	0.00124429	FBgn0032162	CG4592
FBgn0085359	3.88725	1.72659	1.66644	1.03609	0.30016	0.435705	FBgn0085359	CG34330
FBgn0036698	4.22279	1.72363	1.41537	1.21779	0.223302	0.347591	FBgn0036698	CG7724
FBgn0038302	168.931	1.72159	0.437448	3.93553	8.30148e-05	0.000314666	FBgn0038302	CG4210
FBgn0262029	422.1	1.72152	0.224579	7.66554	1.78087e-14	2.17622e-13	FBgn0262029	d
FBgn0052106	5.82437	1.72144	1.39656	1.23263	0.217715	0.340761	FBgn0052106	CG32106
FBgn0034728	5848.47	1.71862	0.121122	14.1891	1.06966e-45	9.41677e-44	FBgn0034728	rad50
FBgn0027525	7404.03	1.71828	0.131691	13.0479	6.53354e-39	4.14598e-37	FBgn0027525	LTV1
FBgn0086069	2.70693	1.71814	1.57051	1.094	0.273955	0.405964	FBgn0086069	snoRNA:Me28S-C3351
FBgn0030246	3859.12	1.71719	0.0973224	17.6444	1.12418e-69	2.81066e-67	FBgn0030246	CG1582
FBgn0030748	3.30786	1.71707	1.54503	1.11135	0.266416	0.397811	FBgn0030748	Traf-like
FBgn0265496	11.6959	1.71703	0.96788	1.77401	0.0760611	0.144125	FBgn0265496	lncRNA:CR44365
FBgn0033799	97.6141	1.71556	0.33067	5.18814	2.12404e-07	1.18327e-06	FBgn0033799	GLaz
FBgn0029879	48.1775	1.71175	0.417582	4.09921	4.14564e-05	0.000165047	FBgn0029879	APC7
FBgn0038247	22.216	1.71074	0.896398	1.90846	0.0563315	0.111707	FBgn0038247	Cad88C
FBgn0042627	65.967	1.70768	0.407262	4.19307	2.75209e-05	0.000112949	FBgn0042627	FASN2
FBgn0050438	13.7162	1.70746	0.839718	2.03338	0.0420145	0.0869287	FBgn0050438	Ugt50B3
FBgn0265888	3.26106	1.70682	1.5555	1.09728	0.27252	0.404557	FBgn0265888	lncRNA:CR44677
FBgn0035571	8.56155	1.70612	1.08416	1.57367	0.115563	0.203875	FBgn0035571	CG12493
FBgn0032647	21.5149	1.70608	0.737931	2.31197	0.0207793	0.0472723	FBgn0032647	CG15143
FBgn0052706	59.3468	1.70566	0.473305	3.60373	0.000313684	0.00108056	FBgn0052706	CG32706
FBgn0030551	36.1673	1.70141	0.66177	2.571	0.0101406	0.0253289	FBgn0030551	CG11674
FBgn0030373	3.9806	1.70085	1.2409	1.37066	0.170481	0.281085	FBgn0030373	moon
FBgn0267141	4.0884	1.7006	1.34311	1.26617	0.205452	0.325567	FBgn0267141	lncRNA:CR45581
FBgn0040984	4.545	1.70029	1.3627	1.24773	0.212129	0.33432	FBgn0040984	CG4440
FBgn0038450	3.24326	1.69971	1.45168	1.17085	0.241657	0.369401	FBgn0038450	CG17560
FBgn0266392	8.67932	1.69712	0.879413	1.92983	0.0536276	0.107127	FBgn0266392	lncRNA:CR45032
FBgn0032685	2.67147	1.69695	1.58954	1.06758	0.285712	0.41973	FBgn0032685	CG10211
FBgn0053221	2.56322	1.69668	1.70777	0.993503	0.320465	0.457739	FBgn0053221	CR33221
FBgn0267783	1.96248	1.69447	1.71142	0.990095	0.322128	0.459641	FBgn0267783	lncRNA:CR46114
FBgn0261429	66.3194	1.69421	0.408521	4.14717	3.36612e-05	0.000136225	FBgn0261429	lncRNA:CR42646
FBgn0052436	41.4815	1.69303	0.44214	3.82917	0.000128576	0.000472327	FBgn0052436	CG32436
FBgn0038208	3.79778	1.69289	1.81232	0.9341	0.350252	0.489601	FBgn0038208	CG14355
FBgn0003267	5.84263	1.6925	1.41804	1.19355	0.232654	0.358797	FBgn0003267	ro
FBgn0035977	5.19186	1.69245	1.11656	1.51577	0.129578	0.223983	FBgn0035977	PGRP-LF
FBgn0034729	45.8692	1.69185	0.375691	4.5033	6.69061e-06	3.02602e-05	FBgn0034729	CG10344
FBgn0000279	23.1853	1.6908	0.855988	1.97526	0.0482382	0.0977827	FBgn0000279	CecC
FBgn0035917	85.4313	1.69079	0.357884	4.72442	2.30771e-06	1.12165e-05	FBgn0035917	Zasp66
FBgn0013810	97.1028	1.69036	0.406514	4.15818	3.20796e-05	0.000130373	FBgn0013810	Dhc36C
FBgn0285955	2183.41	1.69028	0.132504	12.7564	2.87314e-37	1.59495e-35	FBgn0285955	cv-c
FBgn0038448	5.87376	1.68722	1.02066	1.65306	0.0983177	0.178644	FBgn0038448	CG12783
FBgn0262598	69.944	1.68622	0.412373	4.08906	4.33121e-05	0.000171887	FBgn0262598	mtsh
FBgn0260755	640.902	1.68026	0.157493	10.6688	1.42497e-26	4.3768e-25	FBgn0260755	CG42553
FBgn0263587	7.74826	1.67814	0.92066	1.82276	0.0683399	0.131798	FBgn0263587	lncRNA:CR43612
FBgn0267214	6.00098	1.6774	1.0464	1.60301	0.108932	0.194152	FBgn0267214	lncRNA:CR45654
FBgn0024293	8.91698	1.67645	1.09238	1.53468	0.124863	0.217165	FBgn0024293	Spn43Ab
FBgn0029662	254.334	1.67549	0.320504	5.22767	1.71662e-07	9.69262e-07	FBgn0029662	CG12206
FBgn0034162	389.088	1.67484	0.212448	7.88354	3.18234e-15	4.18322e-14	FBgn0034162	CG6426
FBgn0034748	1001.76	1.67481	0.143195	11.696	1.33636e-31	5.47733e-30	FBgn0034748	CG17807
FBgn0010038	26.3923	1.67428	0.571142	2.93146	0.00337374	0.00944148	FBgn0010038	GstD2
FBgn0037082	1331.19	1.6741	0.131295	12.7507	3.09062e-37	1.70202e-35	FBgn0037082	CG5664
FBgn0261530	1423.37	1.67408	0.130868	12.7921	1.81408e-37	1.02152e-35	FBgn0261530	nbs
FBgn0004169	6.67476	1.6707	1.05296	1.58667	0.112589	0.199354	FBgn0004169	up
FBgn0085813	79.9554	1.67034	0.365983	4.56399	5.01914e-06	2.31529e-05	FBgn0085813	18SrRNA-Psi:CR41602
FBgn0031766	29.5487	1.66887	0.484518	3.4444	0.000572325	0.00187441	FBgn0031766	CG9117
FBgn0263974	32.0426	1.66754	0.643003	2.59337	0.00950415	0.0239484	FBgn0263974	qin
FBgn0266652	1.8925	1.66738	2.1333	0.781597	0.434451	0.574535	FBgn0266652	lncRNA:CR45159
FBgn0052645	10.1244	1.66701	0.942376	1.76895	0.076903	0.145421	FBgn0052645	CG32645
FBgn0012051	2189.06	1.66686	0.140942	11.8266	2.84569e-32	1.22669e-30	FBgn0012051	CalpA
FBgn0039202	4.61241	1.66601	1.31062	1.27116	0.203671	0.323231	FBgn0039202	CG13622
FBgn0038966	207.856	1.66499	0.27716	6.00733	1.886e-09	1.34341e-08	FBgn0038966	pinta
FBgn0052571	1.89315	1.66488	2.01342	0.826891	0.408299	0.548184	FBgn0052571	TwdlX
FBgn0036612	9.42743	1.66421	1.01782	1.63507	0.102035	0.18406	FBgn0036612	CG4998
FBgn0039525	49.2432	1.66415	0.593971	2.80173	0.00508292	0.0136737	FBgn0039525	CG5646
FBgn0033773	43.4801	1.66311	0.396633	4.19306	2.75213e-05	0.000112949	FBgn0033773	Mos
FBgn0032780	5.08625	1.66247	1.31	1.26906	0.204419	0.324253	FBgn0032780	CG13085
FBgn0040524	45.1868	1.66159	0.399845	4.15557	3.24477e-05	0.000131698	FBgn0040524	CG11052
FBgn0036126	664.305	1.66058	0.167673	9.90365	4.01353e-23	9.95498e-22	FBgn0036126	Irbp18
FBgn0263240	1172.73	1.65942	0.16918	9.80858	1.03415e-22	2.49574e-21	FBgn0263240	Coop
FBgn0037536	4532.88	1.65322	0.124795	13.2474	4.66949e-40	3.12156e-38	FBgn0037536	CG2698
FBgn0013704	2.56609	1.65301	1.48934	1.1099	0.267044	0.398414	FBgn0013704	mt:tRNA:Arg-TCG
FBgn0259150	1689.2	1.64716	0.168909	9.75173	1.81349e-22	4.30998e-21	FBgn0259150	OtopLc
FBgn0039498	4.66733	1.64584	1.28624	1.27958	0.200693	0.319177	FBgn0039498	CG17991
FBgn0051272	1.86672	1.64237	2.05321	0.799903	0.423767	0.563146	FBgn0051272	CG31272
FBgn0004360	90.8053	1.64186	0.547054	3.00127	0.00268858	0.00769986	FBgn0004360	Wnt2
FBgn0031644	4.47861	1.64107	1.30664	1.25594	0.209138	0.33023	FBgn0031644	CG15625
FBgn0267985	4.47847	1.64071	1.19486	1.37315	0.169707	0.28003	FBgn0267985	lncRNA:CR46252
FBgn0051391	18.0407	1.63653	0.68532	2.38798	0.0169411	0.0395482	FBgn0051391	CG31391
FBgn0002533	18.4081	1.63418	0.629774	2.59486	0.00946284	0.0238738	FBgn0002533	Lcp2
FBgn0033112	121.298	1.63056	0.359617	4.53416	5.78327e-06	2.64726e-05	FBgn0033112	Spn42Db
FBgn0039463	1.92115	1.63018	1.861	0.875968	0.381048	0.520873	FBgn0039463	Spag1
FBgn0038204	5.01705	1.62974	1.19756	1.36088	0.173552	0.285023	FBgn0038204	CG14357
FBgn0032055	13.4708	1.62792	0.742099	2.19367	0.0282588	0.0617162	FBgn0032055	Sgp
FBgn0263316	463.418	1.62554	0.324746	5.00557	5.56967e-07	2.95779e-06	FBgn0263316	Mrp4
FBgn0034687	58.8926	1.62352	0.382222	4.24758	2.16091e-05	8.9627e-05	FBgn0034687	CG11475
FBgn0032382	32.2811	1.62112	0.639214	2.53611	0.011209	0.0276876	FBgn0032382	Mal-B2
FBgn0000592	13.7016	1.61973	0.750789	2.15737	0.030977	0.0669507	FBgn0000592	Est-6
FBgn0052369	1176.83	1.61935	0.128224	12.6291	1.45947e-36	7.73089e-35	FBgn0052369	CG32369
FBgn0264549	3.07005	1.61926	1.7401	0.930553	0.352085	0.491408	FBgn0264549	lncRNA:CR43928
FBgn0266182	1.83963	1.61885	2.05706	0.786972	0.431298	0.570909	FBgn0266182	lncRNA:CR44888
FBgn0003187	23.8368	1.61827	0.69491	2.32875	0.0198723	0.0454821	FBgn0003187	qua
FBgn0043578	6.27241	1.6165	1.44429	1.11924	0.263039	0.393661	FBgn0043578	PGRP-SB1
FBgn0032587	1183.65	1.61599	0.228018	7.08711	1.36944e-12	1.36736e-11	FBgn0032587	CG5953
FBgn0267511	2.56805	1.6142	1.56989	1.02823	0.303841	0.439736	FBgn0267511	28SrRNA-Psi:CR45851
FBgn0033580	4.35556	1.61292	1.46038	1.10446	0.269396	0.401348	FBgn0033580	CG13231
FBgn0085314	2.43085	1.611	1.70975	0.942241	0.346069	0.485256	FBgn0085314	CR34285
FBgn0033769	400.833	1.61087	0.206928	7.78468	6.98912e-15	8.85217e-14	FBgn0033769	CG8768
FBgn0015351	456.017	1.61063	0.211994	7.59752	3.01848e-14	3.5903e-13	FBgn0015351	CG14906
FBgn0037852	1561.47	1.60972	0.123411	13.0436	6.91372e-39	4.36507e-37	FBgn0037852	Tpc1
FBgn0053107	464.974	1.60914	0.182544	8.81507	1.19607e-18	2.14213e-17	FBgn0053107	CG33107
FBgn0022800	1630.52	1.60363	0.106195	15.1008	1.59982e-51	1.94168e-49	FBgn0022800	Cad96Ca
FBgn0035151	115.525	1.60113	0.339512	4.71599	2.40542e-06	1.16506e-05	FBgn0035151	CG17129
FBgn0031169	3.11637	1.60104	1.35649	1.18028	0.23789	0.364722	FBgn0031169	CG1494
FBgn0260933	1294.81	1.59996	0.21233	7.53527	4.8731e-14	5.68802e-13	FBgn0260933	rempA
FBgn0250842	2.61476	1.59933	1.68904	0.946886	0.343697	0.483085	FBgn0250842	CG17575
FBgn0287616	65.1697	1.59824	0.354411	4.50956	6.4961e-06	2.94551e-05	FBgn0287616	asRNA:CR46485
FBgn0259712	9.69887	1.5968	1.01388	1.57495	0.115269	0.203412	FBgn0259712	CG42366
FBgn0031695	10.7222	1.59664	0.774047	2.06272	0.0391397	0.081703	FBgn0031695	Cyp4ac3
FBgn0030876	37.733	1.59638	0.509163	3.13529	0.00171682	0.0051369	FBgn0030876	CG6762
FBgn0035308	624.592	1.596	0.309501	5.1567	2.51342e-07	1.38537e-06	FBgn0035308	CG15822
FBgn0037315	1149.96	1.59575	0.146396	10.9002	1.14958e-27	3.78181e-26	FBgn0037315	Cerk
FBgn0266918	1364.2	1.59507	0.136375	11.6963	1.33187e-31	5.4769e-30	FBgn0266918	CG32486
FBgn0029568	8.2347	1.59478	1.08868	1.46488	0.142955	0.242876	FBgn0029568	CG11381
FBgn0035868	228.582	1.59405	0.223016	7.14769	8.82486e-13	9.03518e-12	FBgn0035868	CG7194
FBgn0067783	224.457	1.59289	0.230043	6.92432	4.38073e-12	4.1582e-11	FBgn0067783	DPCoAC
FBgn0034910	2.42459	1.59277	1.93275	0.824093	0.409887	0.549608	FBgn0034910	CG4763
FBgn0032266	52.2532	1.59147	0.41993	3.78984	0.000150746	0.000549412	FBgn0032266	CG18302
FBgn0015039	9.12234	1.59136	0.994244	1.60058	0.109471	0.194886	FBgn0015039	Cyp9b2
FBgn0001089	4.34644	1.59129	1.34693	1.18142	0.237436	0.364284	FBgn0001089	Gal
FBgn0029092	442.923	1.59078	0.269528	5.90212	3.58867e-09	2.465e-08	FBgn0029092	ced-6
FBgn0262160	667.278	1.59	0.189939	8.3711	5.70824e-17	8.78802e-16	FBgn0262160	CG9932
FBgn0013272	4164.36	1.58912	0.181051	8.77719	1.67603e-18	2.97192e-17	FBgn0013272	Gp150
FBgn0011659	1371.64	1.58701	0.131615	12.0579	1.76196e-33	8.09787e-32	FBgn0011659	Mlh1
FBgn0051313	4.49569	1.58675	1.55229	1.0222	0.306686	0.44261	FBgn0051313	CG31313
FBgn0053329	5.47649	1.58577	1.07603	1.47372	0.140556	0.239451	FBgn0053329	Sp212
FBgn0265345	41.3042	1.58567	0.414365	3.82675	0.000129848	0.00047658	FBgn0265345	lncRNA:CR44299
FBgn0028487	429.054	1.58484	0.178162	8.89552	5.81456e-19	1.06269e-17	FBgn0028487	f-cup
FBgn0045980	76.7932	1.58389	0.366302	4.324	1.53223e-05	6.52396e-05	FBgn0045980	niki
FBgn0032138	16294.7	1.58234	0.132524	11.94	7.3221e-33	3.31643e-31	FBgn0032138	CG4364
FBgn0045473	5.616	1.5804	1.20305	1.31366	0.18896	0.304681	FBgn0045473	Gr85a
FBgn0033174	172.185	1.58029	0.221738	7.12681	1.02723e-12	1.04316e-11	FBgn0033174	CG11125
FBgn0050187	144.712	1.58018	0.238143	6.63542	3.23581e-11	2.813e-10	FBgn0050187	CG30187
FBgn0053120	1.79579	1.57893	2.08638	0.756781	0.449181	0.588184	FBgn0053120	CG33120
FBgn0250816	121.326	1.57887	0.437756	3.60674	0.000310071	0.00106989	FBgn0250816	AGO3
FBgn0030780	12.9866	1.5771	0.750575	2.10118	0.0356249	0.0753548	FBgn0030780	CG13008
FBgn0034476	8534.64	1.57607	0.115682	13.6242	2.87667e-42	2.15337e-40	FBgn0034476	Toll-7
FBgn0265575	40.3527	1.57554	0.66031	2.38606	0.01703	0.0397336	FBgn0265575	yin
FBgn0036723	34.5617	1.574	0.544804	2.88911	0.00386333	0.0106613	FBgn0036723	CG12229
FBgn0038250	9.85778	1.57305	0.832841	1.88877	0.0589227	0.115887	FBgn0038250	CG3505
FBgn0002526	1185.76	1.57011	0.150612	10.4248	1.91e-25	5.47636e-24	FBgn0002526	LanA
FBgn0063923	18.4024	1.56952	0.622835	2.51996	0.0117367	0.0288084	FBgn0063923	Kaz1-ORFB
FBgn0033113	321.111	1.56923	0.226833	6.918	4.58066e-12	4.33809e-11	FBgn0033113	Spn42Dc
FBgn0029723	14.9915	1.56868	0.964411	1.62656	0.10383	0.186866	FBgn0029723	Proc-R
FBgn0031190	2792.68	1.56477	0.0980452	15.9597	2.44052e-57	3.86189e-55	FBgn0031190	CG12576
FBgn0019952	501.385	1.56473	0.190422	8.21717	2.0837e-16	3.01834e-15	FBgn0019952	Orct
FBgn0265097	1.84185	1.56252	1.81163	0.862496	0.388415	0.527894	FBgn0265097	lncRNA:CR44202
FBgn0261560	1285.36	1.56234	0.180339	8.66334	4.58158e-18	7.78183e-17	FBgn0261560	Thor
FBgn0024957	512.597	1.56074	0.182651	8.54496	1.28586e-17	2.07682e-16	FBgn0024957	Irp-1B
FBgn0034408	154.898	1.55818	0.40516	3.84584	0.00012014	0.000444208	FBgn0034408	sano
FBgn0085298	3.0919	1.55637	1.46373	1.06329	0.287651	0.421859	FBgn0085298	CG34269
FBgn0031031	9.01382	1.555	1.15198	1.34985	0.177064	0.289306	FBgn0031031	CG14218
FBgn0050324	13.4086	1.5539	0.748066	2.07723	0.0377807	0.0792977	FBgn0050324	CG30324
FBgn0027790	4.94574	1.55328	1.34507	1.15479	0.248175	0.377333	FBgn0027790	GV1
FBgn0036942	81.6093	1.55315	0.307182	5.05613	4.27853e-07	2.2962e-06	FBgn0036942	CG7328
FBgn0035317	37.5339	1.55315	0.509591	3.04784	0.00230495	0.00670097	FBgn0035317	Oseg2
FBgn0265945	54.4139	1.55289	0.38735	4.00901	6.09747e-05	0.000235624	FBgn0265945	lncRNA:CR44732
FBgn0263586	36.0182	1.55272	0.497993	3.11797	0.00182104	0.00540733	FBgn0263586	lncRNA:CR43611
FBgn0264556	94.1199	1.54625	0.385692	4.00902	6.09719e-05	0.000235624	FBgn0264556	Gr39a
FBgn0062928	1105.66	1.54088	0.276171	5.57946	2.41263e-08	1.51712e-07	FBgn0062928	hpRNA:CR33940
FBgn0035461	311.985	1.54063	0.195275	7.88953	3.03316e-15	3.99552e-14	FBgn0035461	ntc
FBgn0029891	1681.79	1.53987	0.127651	12.0632	1.65299e-33	7.62509e-32	FBgn0029891	Pink1
FBgn0267217	8.47556	1.53926	0.847327	1.81661	0.0692772	0.133359	FBgn0267217	lncRNA:CR45657
FBgn0030157	1.81542	1.53879	1.87006	0.822858	0.410589	0.550218	FBgn0030157	CG1468
FBgn0026175	2.48164	1.53749	1.94635	0.789934	0.429566	0.569037	FBgn0026175	SkpC
FBgn0264822	36.8465	1.53695	0.463532	3.31573	0.000914034	0.0028789	FBgn0264822	asRNA:CR44030
FBgn0035880	195.75	1.53667	0.335156	4.58493	4.54143e-06	2.10815e-05	FBgn0035880	Culd
FBgn0038018	10.3678	1.53471	1.16996	1.31176	0.189601	0.30532	FBgn0038018	Tim17a1
FBgn0267339	21.982	1.53423	0.545771	2.81112	0.00493693	0.0133096	FBgn0267339	p38c
FBgn0086660	7.27242	1.53419	0.89616	1.71196	0.0869032	0.161184	FBgn0086660	snoRNA:Psi28S-1837a
FBgn0034397	76.1178	1.53293	0.316882	4.83755	1.31452e-06	6.66104e-06	FBgn0034397	CG15082
FBgn0263870	7.68646	1.52838	0.965316	1.58329	0.113355	0.200574	FBgn0263870	lncRNA:CR43717
FBgn0034095	16.254	1.52672	0.646814	2.36037	0.0182567	0.0422486	FBgn0034095	CG15701
FBgn0263748	7.74138	1.51854	0.928091	1.6362	0.101798	0.183792	FBgn0263748	CG43673
FBgn0052029	281.048	1.51835	0.252664	6.00936	1.86256e-09	1.32899e-08	FBgn0052029	Cpr66D
FBgn0031365	7.04911	1.51697	1.12461	1.34889	0.177373	0.289706	FBgn0031365	CG17650
FBgn0283437	24.0073	1.51663	0.820397	1.84866	0.0645072	0.125354	FBgn0283437	PPO1
FBgn0029996	901.952	1.515	0.168379	8.99752	2.30868e-19	4.35963e-18	FBgn0029996	UbcE2H
FBgn0034817	1179.54	1.5113	0.151655	9.96538	2.16036e-23	5.46694e-22	FBgn0034817	Art7
FBgn0015585	4.25658	1.51006	1.4537	1.03877	0.298912	0.43425	FBgn0015585	Acp63F
FBgn0034266	28.3804	1.50888	0.49459	3.05077	0.00228258	0.00664521	FBgn0034266	CG4975
FBgn0020415	47.3357	1.50838	0.412439	3.65722	0.000254965	0.000893559	FBgn0020415	Idgf2
FBgn0267929	2.31061	1.50785	1.87686	0.803389	0.42175	0.56142	FBgn0267929	lncRNA:CR46210
FBgn0052792	10.8483	1.50768	0.750664	2.00846	0.0445939	0.0914194	FBgn0052792	ppk8
FBgn0085239	1.77995	1.5062	1.93303	0.779194	0.435865	0.575888	FBgn0085239	CG34210
FBgn0031251	1253.83	1.50606	0.172524	8.7296	2.55576e-18	4.46846e-17	FBgn0031251	CG4213
FBgn0032702	1443.31	1.50527	0.146679	10.2624	1.0408e-24	2.86588e-23	FBgn0032702	CG10376
FBgn0032788	1.73621	1.50452	2.48352	0.6058	0.544648	NA	FBgn0032788	CG13084
FBgn0033640	3.52526	1.50405	1.30842	1.14951	0.250346	0.379803	FBgn0033640	CG13198
FBgn0263477	9.47045	1.50193	0.790248	1.90058	0.0573577	0.113526	FBgn0263477	scaRNA:PsiU1-6
FBgn0051404	2.30158	1.50184	1.92928	0.778447	0.436305	0.576316	FBgn0051404	CG31404
FBgn0032730	109.889	1.50183	0.282751	5.31147	1.08744e-07	6.29647e-07	FBgn0032730	CG10431
FBgn0266198	1.73602	1.50002	2.20067	0.681618	0.49548	NA	FBgn0266198	lncRNA:CR44893
FBgn0086078	4.07238	1.49958	1.29075	1.16179	0.245319	0.373947	FBgn0086078	snoRNA:Me28S-A774b
FBgn0051710	217.179	1.49856	0.231365	6.47706	9.35252e-11	7.73253e-10	FBgn0051710	CG31710
FBgn0039677	5.30877	1.49727	1.26859	1.18026	0.237897	0.364722	FBgn0039677	ppk30
FBgn0267572	43.1209	1.49556	0.446367	3.35051	0.000806626	0.00256712	FBgn0267572	asRNA:CR45912
FBgn0052365	40.1697	1.49445	0.480991	3.10703	0.00188977	0.00559811	FBgn0052365	CG32365
FBgn0030085	36.4425	1.49403	0.540242	2.76548	0.00568389	0.0151566	FBgn0030085	CG6999
FBgn0030612	128.334	1.4917	0.286639	5.20409	1.94949e-07	1.09285e-06	FBgn0030612	CG5599
FBgn0004047	125.244	1.48976	0.499198	2.9843	0.00284227	0.00809551	FBgn0004047	Yp3
FBgn0067861	5.28168	1.48848	1.24847	1.19224	0.233166	0.359277	FBgn0067861	Sdic1
FBgn0032374	3.44645	1.48554	1.5206	0.976945	0.328596	0.4669	FBgn0032374	CG14931
FBgn0026319	1234.44	1.48444	0.172045	8.62823	6.23065e-18	1.04409e-16	FBgn0026319	Traf4
FBgn0031209	1.69843	1.48305	2.87698	0.515489	0.606212	NA	FBgn0031209	Ir21a
FBgn0028875	5773.27	1.48295	0.16776	8.83972	9.59589e-19	1.73601e-17	FBgn0028875	nAChRalpha5
FBgn0040337	833.365	1.48276	0.17983	8.24536	1.6467e-16	2.40484e-15	FBgn0040337	CG3021
FBgn0045761	103.867	1.48245	0.408093	3.63262	0.000280553	0.000977479	FBgn0045761	CHKov1
FBgn0002641	595.402	1.48173	0.166059	8.92289	4.54271e-19	8.37587e-18	FBgn0002641	mal
FBgn0029892	480.517	1.48071	0.180403	8.20778	2.25322e-16	3.2526e-15	FBgn0029892	CG3184
FBgn0033697	130.679	1.47974	0.291384	5.07831	3.80803e-07	2.05545e-06	FBgn0033697	Cyp6t3
FBgn0051773	2.45782	1.47715	1.66666	0.886298	0.375457	0.515383	FBgn0051773	CG31773
FBgn0002773	15.4073	1.47706	0.630612	2.34227	0.0191668	0.0440367	FBgn0002773	Mlc2
FBgn0042206	71.7209	1.47313	0.458452	3.21326	0.00131235	0.00402298	FBgn0042206	GstD10
FBgn0037071	289.206	1.47122	0.197822	7.43708	1.02936e-13	1.16769e-12	FBgn0037071	CG7632
FBgn0051777	26.8965	1.4711	0.544954	2.6995	0.00694438	0.0180707	FBgn0051777	CG31777
FBgn0029942	794.14	1.46895	0.159452	9.21253	3.18533e-20	6.43293e-19	FBgn0029942	CG2059
FBgn0263832	5408.9	1.46802	0.118646	12.3731	3.65284e-35	1.8339e-33	FBgn0263832	Rcd5
FBgn0052207	1945.3	1.4662	0.24241	6.04842	1.46269e-09	1.05572e-08	FBgn0052207	hpRNA:CR32207
FBgn0267966	1.76486	1.46346	2.1364	0.68501	0.493337	0.627706	FBgn0267966	asRNA:CR46246
FBgn0037862	1.70081	1.46311	2.07344	0.705643	0.48041	NA	FBgn0037862	mAcon2
FBgn0036972	4.20527	1.46281	1.3527	1.0814	0.279518	0.412253	FBgn0036972	CR6434
FBgn0003231	2657.24	1.45988	0.159445	9.15602	5.3848e-20	1.0719e-18	FBgn0003231	ref(2)P
FBgn0259227	563.956	1.45814	0.187649	7.77057	7.81356e-15	9.81682e-14	FBgn0259227	CG42327
FBgn0034776	8.21712	1.4579	0.877052	1.66227	0.0964578	0.175878	FBgn0034776	CG13527
FBgn0025381	1793.52	1.45609	0.128641	11.3191	1.05601e-29	3.8713e-28	FBgn0025381	rush
FBgn0050354	3.4913	1.45597	1.71148	0.850708	0.394932	0.534659	FBgn0050354	UQCR-11L
FBgn0028514	2.80803	1.4533	1.76715	0.822396	0.410851	0.550429	FBgn0028514	CG4793
FBgn0261058	7.71691	1.45317	0.913402	1.59094	0.111622	0.197928	FBgn0261058	Sfp38D
FBgn0050065	1.69237	1.45308	2.07487	0.700325	0.483725	NA	FBgn0050065	CG30065
FBgn0034797	23.0296	1.45302	0.816892	1.77872	0.0752854	0.142987	FBgn0034797	nahoda
FBgn0038909	28.8927	1.45233	0.657978	2.20726	0.0272957	0.0599375	FBgn0038909	CG6569
FBgn0040345	47.0356	1.45148	0.403958	3.59316	0.000326697	0.00112384	FBgn0040345	CG3708
FBgn0034191	95.1035	1.4491	0.297796	4.86607	1.13839e-06	5.81568e-06	FBgn0034191	CG6984
FBgn0038416	8.61037	1.44892	1.13686	1.27449	0.20249	0.321684	FBgn0038416	CG17930
FBgn0004569	874.839	1.44722	0.179065	8.0821	6.36603e-16	8.78386e-15	FBgn0004569	aos
FBgn0036732	5603.66	1.44675	0.195687	7.3932	1.43342e-13	1.59708e-12	FBgn0036732	Oatp74D
FBgn0283471	2.34986	1.4466	1.63505	0.884741	0.376296	0.516024	FBgn0283471	wupA
FBgn0051495	82.1727	1.44454	0.334802	4.31462	1.59877e-05	6.7842e-05	FBgn0051495	CG31495
FBgn0032935	278.659	1.44447	0.189945	7.60467	2.85637e-14	3.41372e-13	FBgn0032935	Atg18b
FBgn0265512	419.186	1.4442	0.236727	6.10069	1.05611e-09	7.75248e-09	FBgn0265512	mlt
FBgn0030026	933.12	1.44384	0.192847	7.48697	7.04821e-14	8.09832e-13	FBgn0030026	sni
FBgn0035499	4384.22	1.44289	0.239742	6.0185	1.76041e-09	1.25969e-08	FBgn0035499	Chd64
FBgn0030778	694.505	1.4419	0.181725	7.93451	2.1133e-15	2.82248e-14	FBgn0030778	CG4678
FBgn0061492	1767.47	1.44162	0.161066	8.95048	3.53934e-19	6.59394e-18	FBgn0061492	loj
FBgn0003930	4.75422	1.44106	1.26396	1.14012	0.254238	0.384401	FBgn0003930	snRNA:U4:39B
FBgn0267803	12.6404	1.44078	0.682767	2.11021	0.0348405	0.0739834	FBgn0267803	asRNA:CR46128
FBgn0031715	23.7688	1.44063	0.641237	2.24664	0.024663	0.0548696	FBgn0031715	tomb
FBgn0025621	2786.75	1.43984	0.111505	12.9127	3.81452e-38	2.27073e-36	FBgn0025621	CG16989
FBgn0032076	159.373	1.43963	0.223316	6.44658	1.14399e-10	9.3532e-10	FBgn0032076	Argl
FBgn0051431	22.1151	1.43824	0.611205	2.35311	0.0186169	0.042955	FBgn0051431	CG31431
FBgn0032269	10.2739	1.43632	0.777539	1.84726	0.0647092	0.125649	FBgn0032269	w-cup
FBgn0036670	565.809	1.43418	0.286	5.01462	5.3137e-07	2.82546e-06	FBgn0036670	CG13029
FBgn0032375	5.69178	1.43371	1.53666	0.933002	0.350819	0.490174	FBgn0032375	CG14932
FBgn0023479	357.713	1.43259	0.181099	7.91055	2.56257e-15	3.3935e-14	FBgn0023479	teq
FBgn0036491	2.90014	1.43251	1.50154	0.954026	0.340071	0.479497	FBgn0036491	Best4
FBgn0003751	39.2259	1.43164	0.511845	2.79703	0.00515747	0.0138504	FBgn0003751	trk
FBgn0035812	1478.94	1.43018	0.114917	12.4453	1.48252e-35	7.59547e-34	FBgn0035812	CG7457
FBgn0287615	136.444	1.42938	0.274849	5.20061	1.98632e-07	1.112e-06	FBgn0287615	asRNA:CR46484
FBgn0083022	1.72966	1.42801	1.90143	0.75102	0.452641	NA	FBgn0083022	snoRNA:Psi18S-640e
FBgn0029859	1.66594	1.42655	2.07923	0.686097	0.492652	NA	FBgn0029859	CG15892
FBgn0029990	167.422	1.4248	0.343391	4.1492	3.33633e-05	0.000135282	FBgn0029990	CG2233
FBgn0265311	8.09542	1.42463	1.16704	1.22072	0.222192	0.34627	FBgn0265311	lncRNA:CR44284
FBgn0038326	290.792	1.42409	0.164629	8.6503	5.13634e-18	8.65356e-17	FBgn0038326	CG5044
FBgn0265272	12.7551	1.42373	0.70297	2.0253	0.0428362	0.0884094	FBgn0265272	CG30060
FBgn0051793	1172.88	1.4237	0.127144	11.1975	4.19278e-29	1.51049e-27	FBgn0051793	CG31793
FBgn0033226	2061.06	1.42249	0.138912	10.2402	1.31001e-24	3.57564e-23	FBgn0033226	puml
FBgn0037012	23.3234	1.42113	0.572184	2.48369	0.0130029	0.0314809	FBgn0037012	Rcd2
FBgn0263463	2.21544	1.41889	1.91061	0.742639	0.4577	0.595752	FBgn0263463	snoRNA:gcl-a
FBgn0030376	6.04254	1.41507	1.49534	0.946316	0.343987	0.483279	FBgn0030376	CG2750
FBgn0029661	4.39401	1.41479	1.63126	0.867301	0.385777	0.52551	FBgn0029661	CG16781
FBgn0024945	1052.85	1.41292	0.148184	9.53489	1.50049e-21	3.30239e-20	FBgn0024945	NitFhit
FBgn0031161	1351.86	1.4114	0.126234	11.1808	5.06292e-29	1.81351e-27	FBgn0031161	CG15445
FBgn0053752	2.80102	1.41108	1.44655	0.975482	0.329321	0.467611	FBgn0053752	CG33752
FBgn0030316	751.708	1.41054	0.15208	9.27499	1.7763e-20	3.64623e-19	FBgn0030316	CG11695
FBgn0264085	2.24191	1.40994	1.83067	0.770178	0.441194	0.580871	FBgn0264085	lncRNA:CR43754
FBgn0285926	18042.2	1.40992	0.487206	2.89389	0.00380497	0.0105188	FBgn0285926	Imp
FBgn0038395	114.26	1.40904	0.321992	4.376	1.20876e-05	5.23223e-05	FBgn0038395	CG10407
FBgn0034098	368.238	1.40818	0.191463	7.35485	1.91144e-13	2.10342e-12	FBgn0034098	krimp
FBgn0036423	248.446	1.40721	0.198302	7.09631	1.2813e-12	1.28449e-11	FBgn0036423	CG3919
FBgn0053474	6.70012	1.407	1.12903	1.24621	0.212689	0.334865	FBgn0053474	CG33474
FBgn0033836	58.2674	1.40653	0.479997	2.93029	0.0033865	0.00947177	FBgn0033836	CG18278
FBgn0053229	2237.49	1.40649	0.113222	12.4224	1.9753e-35	1.00789e-33	FBgn0053229	CG33229
FBgn0261269	735.719	1.40637	0.189895	7.40606	1.30108e-13	1.46004e-12	FBgn0261269	conv
FBgn0038916	56.6671	1.40584	0.346584	4.05628	4.98607e-05	0.000195517	FBgn0038916	dnd
FBgn0003009	2.75669	1.40584	1.67972	0.836947	0.402623	0.543013	FBgn0003009	ord
FBgn0003357	2.19803	1.40504	1.912	0.734852	0.46243	0.600606	FBgn0003357	Jon99Ciii
FBgn0035839	146.495	1.40355	0.251575	5.57905	2.4183e-08	1.51992e-07	FBgn0035839	CG7550
FBgn0033427	981.18	1.40212	0.13601	10.309	6.41821e-25	1.79094e-23	FBgn0033427	Smyd4-1
FBgn0036583	288.384	1.40144	0.406989	3.44342	0.000574398	0.00187903	FBgn0036583	CG13055
FBgn0034411	34.095	1.40117	0.646157	2.16846	0.0301236	0.0653095	FBgn0034411	CG18605
FBgn0034618	544.841	1.40077	0.166356	8.42031	3.75497e-17	5.8971e-16	FBgn0034618	CG9485
FBgn0038893	734.728	1.40075	0.204712	6.84251	7.78161e-12	7.16332e-11	FBgn0038893	Archease
FBgn0029523	163.052	1.40049	0.2373	5.90179	3.59577e-09	2.46846e-08	FBgn0029523	CR18275
FBgn0032637	5.59637	1.40023	1.23798	1.13106	0.258031	0.388099	FBgn0032637	CG5050
FBgn0051125	631.122	1.39946	0.154927	9.03305	1.66947e-19	3.18626e-18	FBgn0051125	CG31125
FBgn0266569	298.35	1.39865	0.198228	7.05578	1.71634e-12	1.69612e-11	FBgn0266569	CG42259
FBgn0035890	639.444	1.39714	0.150491	9.28386	1.63443e-20	3.36052e-19	FBgn0035890	CG13667
FBgn0029890	56.864	1.39567	0.450756	3.09629	0.00195961	0.00578033	FBgn0029890	Fum2
FBgn0045842	376.303	1.39528	0.178599	7.81235	5.61311e-15	7.24143e-14	FBgn0045842	yuri
FBgn0030740	1589.79	1.39502	0.101175	13.7881	3.00465e-43	2.34757e-41	FBgn0030740	CG9917
FBgn0034379	337.115	1.39293	0.16779	8.30164	1.02681e-16	1.54095e-15	FBgn0034379	CG15073
FBgn0034491	1313.12	1.39219	0.116899	11.9093	1.0583e-32	4.72491e-31	FBgn0034491	Hsl
FBgn0041630	1100.34	1.39141	0.143105	9.72299	2.40618e-22	5.67541e-21	FBgn0041630	Hexo1
FBgn0031008	2244.4	1.39141	0.16578	8.39306	4.73639e-17	7.35523e-16	FBgn0031008	CG8010
FBgn0031034	2.24487	1.38878	1.6978	0.817988	0.413364	0.552966	FBgn0031034	CG14205
FBgn0027836	6439	1.38682	0.140897	9.84281	7.36258e-23	1.79065e-21	FBgn0027836	Dgp-1
FBgn0037620	127.797	1.38401	0.24489	5.65155	1.59012e-08	1.01782e-07	FBgn0037620	ranshi
FBgn0010039	1234.2	1.38396	0.157546	8.7845	1.57062e-18	2.78897e-17	FBgn0010039	GstD3
FBgn0260431	128.688	1.38241	0.279335	4.94892	7.46264e-07	3.89359e-06	FBgn0260431	CG42526
FBgn0031801	3.24315	1.38212	1.4993	0.921844	0.35661	0.496015	FBgn0031801	CG9498
FBgn0286222	8070.14	1.38142	0.176923	7.80802	5.80954e-15	7.48712e-14	FBgn0286222	Fum1
FBgn0035806	11.0922	1.37645	0.858667	1.603	0.108934	0.194152	FBgn0035806	PGRP-SD
FBgn0033366	2.22747	1.37601	1.75503	0.784042	0.433016	0.572757	FBgn0033366	Ance-4
FBgn0053158	2635.99	1.37561	0.101018	13.6175	3.15267e-42	2.34592e-40	FBgn0053158	CG33158
FBgn0041581	95.5041	1.37509	1.21755	1.12939	0.258732	0.388938	FBgn0041581	AttB
FBgn0040236	2027.46	1.37501	0.0963595	14.2696	3.38381e-46	3.13341e-44	FBgn0040236	c11,1
FBgn0033752	681.234	1.37489	0.12815	10.7288	7.45932e-27	2.32541e-25	FBgn0033752	CG8569
FBgn0266777	7402.6	1.37423	0.150824	9.11151	8.12416e-20	1.58936e-18	FBgn0266777	lncRNA:CR45242
FBgn0035904	111.475	1.37402	0.343718	3.99753	6.40062e-05	0.000246729	FBgn0035904	GstO3
FBgn0032782	45.4012	1.37292	0.380611	3.60716	0.000309566	0.00106844	FBgn0032782	Rab9
FBgn0030998	4.99521	1.37282	1.11816	1.22775	0.219539	0.342886	FBgn0030998	CG14195
FBgn0267462	3.89484	1.37271	1.33971	1.02463	0.305538	0.44136	FBgn0267462	asRNA:CR45812
FBgn0267448	2.73932	1.37152	1.70209	0.805787	0.420366	0.560353	FBgn0267448	asRNA:CR45798
FBgn0267614	2.67442	1.37065	1.92617	0.711596	0.476715	0.613305	FBgn0267614	asRNA:CR45952
FBgn0003527	11.2708	1.37032	0.934844	1.46583	0.142695	0.242599	FBgn0003527	stil
FBgn0010548	1850.81	1.36825	0.111178	12.3068	8.32255e-35	4.11226e-33	FBgn0010548	Aldh-III
FBgn0050089	1587.65	1.36809	0.11075	12.353	4.69174e-35	2.33671e-33	FBgn0050089	CG30089
FBgn0030761	568.507	1.36743	0.156537	8.73553	2.4252e-18	4.25209e-17	FBgn0030761	CG9784
FBgn0000927	11.3904	1.36716	0.929551	1.47078	0.141351	0.240608	FBgn0000927	fs(1)Ya
FBgn0051673	308.088	1.36716	0.197205	6.93267	4.1296e-12	3.93777e-11	FBgn0051673	CG31673
FBgn0033199	554.493	1.36657	0.168731	8.09912	5.53587e-16	7.68933e-15	FBgn0033199	CG17985
FBgn0002926	10.8765	1.36602	1.19541	1.14272	0.253156	0.383154	FBgn0002926	ndl
FBgn0260393	1.6675	1.36595	2.13079	0.64105	0.52149	NA	FBgn0260393	CG17147
FBgn0051664	2.33699	1.36575	1.96277	0.695827	0.486537	0.622029	FBgn0051664	CG31664
FBgn0051549	1277.44	1.36525	0.157659	8.65947	4.73964e-18	8.01875e-17	FBgn0051549	CG31549
FBgn0035431	4.51745	1.36512	1.286	1.06153	0.28845	0.422634	FBgn0035431	CG14968
FBgn0058160	318.544	1.364	0.311309	4.38151	1.17859e-05	5.10874e-05	FBgn0058160	CG40160
FBgn0026737	1004.25	1.36377	0.205292	6.6431	3.07149e-11	2.67387e-10	FBgn0026737	CG6171
FBgn0267178	3.81306	1.36282	1.23911	1.09984	0.271403	0.403425	FBgn0267178	lncRNA:CR45618
FBgn0050000	479.807	1.3627	0.177928	7.6587	1.87824e-14	2.29071e-13	FBgn0050000	GstT1
FBgn0038523	2.1453	1.36212	1.96847	0.691968	0.488957	0.623911	FBgn0038523	Sgs5bis
FBgn0035755	6.01265	1.36065	0.998708	1.36241	0.173067	0.284449	FBgn0035755	CG14830
FBgn0262524	470.723	1.35576	0.180776	7.49969	6.39696e-14	7.41135e-13	FBgn0262524	ver
FBgn0052774	2.20038	1.35572	1.69958	0.797676	0.425059	0.564442	FBgn0052774	Muc4B
FBgn0030218	100.054	1.35537	0.282878	4.79135	1.65659e-06	8.23747e-06	FBgn0030218	CG1628
FBgn0033667	2.74229	1.35488	1.58736	0.853545	0.393357	0.532816	FBgn0033667	reb
FBgn0267148	21.9082	1.35202	0.627265	2.15543	0.0311285	0.0672086	FBgn0267148	lncRNA:CR45588
FBgn0263049	15.5018	1.35187	0.623286	2.16894	0.0300875	0.0652621	FBgn0263049	lncRNA:let7C
FBgn0039350	17995.8	1.35148	0.132861	10.1722	2.64002e-24	7.06699e-23	FBgn0039350	jigr1
FBgn0037727	3.78702	1.35131	1.46442	0.922758	0.356133	0.49566	FBgn0037727	Nepl12
FBgn0027655	3381.78	1.34879	0.147802	9.12562	7.13297e-20	1.40424e-18	FBgn0027655	htt
FBgn0001114	59.5882	1.34676	0.4776	2.81986	0.00480452	0.0129834	FBgn0001114	Glt
FBgn0027493	5379.35	1.34592	0.0962957	13.977	2.15406e-44	1.81945e-42	FBgn0027493	AdSS
FBgn0037531	520	1.34486	0.179806	7.4795	7.46079e-14	8.54879e-13	FBgn0037531	CG10445
FBgn0003731	1473.02	1.34378	0.126043	10.6613	1.54451e-26	4.73234e-25	FBgn0003731	Egfr
FBgn0034113	938.646	1.34028	0.160647	8.34304	7.24059e-17	1.09848e-15	FBgn0034113	CG8060
FBgn0011774	1467.35	1.33996	0.122041	10.9797	4.78759e-28	1.6132e-26	FBgn0011774	Irbp
FBgn0001150	76.8265	1.33977	0.293796	4.56021	5.1102e-06	2.35555e-05	FBgn0001150	gt
FBgn0265734	1.64068	1.33936	2.13592	0.627064	0.530617	NA	FBgn0265734	lncRNA:CR44541
FBgn0267130	7.68786	1.33828	1.0372	1.29028	0.196954	0.314769	FBgn0267130	lncRNA:CR45570
FBgn0033127	280.064	1.33827	0.182253	7.34291	2.08999e-13	2.27785e-12	FBgn0033127	Tsp42Ef
FBgn0021895	36992.3	1.33795	0.193027	6.93142	4.16629e-12	3.96972e-11	FBgn0021895	ytr
FBgn0266801	1365.63	1.33705	0.272256	4.91101	9.06084e-07	4.68637e-06	FBgn0266801	CG45263
FBgn0264357	4064.3	1.33704	0.112201	11.9164	9.71908e-33	4.35477e-31	FBgn0264357	SNF4Agamma
FBgn0287611	2.77074	1.335	1.43596	0.929694	0.352529	0.491712	FBgn0287611	lncRNA:CR46480
FBgn0031418	946.4	1.33488	0.157532	8.47369	2.37734e-17	3.79555e-16	FBgn0031418	CG3609
FBgn0038469	4.76389	1.33436	1.6483	0.809539	0.418205	0.558307	FBgn0038469	CG4009
FBgn0037205	166.518	1.33355	0.251106	5.3107	1.09204e-07	6.31815e-07	FBgn0037205	BoYb
FBgn0038248	21.2017	1.3335	0.588024	2.26776	0.0233437	0.0522319	FBgn0038248	CG7886
FBgn0028481	1517.72	1.33281	0.13076	10.1928	2.13536e-24	5.74068e-23	FBgn0028481	CG4341
FBgn0037637	2395.89	1.32879	0.141014	9.42315	4.37748e-21	9.35434e-20	FBgn0037637	IscU
FBgn0263659	199.199	1.32843	0.234307	5.6696	1.43128e-08	9.18029e-08	FBgn0263659	lncRNA:CR43650
FBgn0050424	37.4112	1.32534	0.439694	3.01424	0.00257621	0.00741542	FBgn0050424	CG30424
FBgn0031490	25.8011	1.32451	0.585217	2.26328	0.0236183	0.0528085	FBgn0031490	CG17264
FBgn0034870	1.56858	1.32406	2.53083	0.523173	0.600854	NA	FBgn0034870	CG13559
FBgn0034325	2.15654	1.32164	1.75849	0.751575	0.452307	0.59102	FBgn0034325	CG18539
FBgn0035921	10705.6	1.32013	0.103264	12.7841	2.01279e-37	1.12834e-35	FBgn0035921	CG13305
FBgn0035168	101.961	1.31859	0.253058	5.21062	1.8821e-07	1.05697e-06	FBgn0035168	cep290
FBgn0053225	5.70509	1.31683	1.25167	1.05205	0.292776	0.427608	FBgn0053225	CG33225
FBgn0034442	158.054	1.31667	0.249405	5.27925	1.29713e-07	7.42467e-07	FBgn0034442	CG11257
FBgn0053792	2.14732	1.31655	1.57365	0.836625	0.402804	0.543173	FBgn0053792	CG33792
FBgn0025390	553.307	1.31638	0.210829	6.24382	4.27013e-10	3.29106e-09	FBgn0025390	Mur2B
FBgn0031432	32.5285	1.31627	0.571304	2.30397	0.0212243	0.0481358	FBgn0031432	Cyp309a1
FBgn0086782	168.453	1.31541	0.27266	4.82435	1.40462e-06	7.06037e-06	FBgn0086782	amn
FBgn0026439	10432.1	1.31513	0.160177	8.21052	2.2023e-16	3.18277e-15	FBgn0026439	Eaat1
FBgn0038243	17.1297	1.315	0.645896	2.03593	0.041757	0.0864246	FBgn0038243	CG8066
FBgn0086691	3.85593	1.3139	1.30483	1.00695	0.313957	0.450493	FBgn0086691	UK114
FBgn0035186	3.20345	1.31211	1.3555	0.967987	0.333051	0.471728	FBgn0035186	CG13912
FBgn0263601	2320.17	1.30961	0.130373	10.0451	9.6552e-24	2.50935e-22	FBgn0263601	mib1
FBgn0037200	15.7694	1.30847	0.638771	2.04841	0.0405197	0.0842122	FBgn0037200	CG11109
FBgn0263507	273.188	1.30603	0.254574	5.13026	2.89346e-07	1.57952e-06	FBgn0263507	lncRNA:CR43496
FBgn0266753	11.4261	1.30233	0.816308	1.59538	0.110626	0.196468	FBgn0266753	lncRNA:CR45226
FBgn0267824	2411.12	1.30157	0.165577	7.86081	3.81664e-15	4.996e-14	FBgn0267824	PRAS40
FBgn0033574	186.188	1.30069	0.337949	3.84878	0.000118708	0.000439304	FBgn0033574	Spn47C
FBgn0050414	42.3887	1.3	0.448486	2.89863	0.00374796	0.0103772	FBgn0050414	CG30414
FBgn0032789	4.40817	1.29969	1.37588	0.944628	0.344849	0.484144	FBgn0032789	CG13083
FBgn0037911	236.063	1.29946	0.177802	7.30847	2.70207e-13	2.90693e-12	FBgn0037911	CG10898
FBgn0037617	410.925	1.29864	0.183523	7.07617	1.4819e-12	1.47493e-11	FBgn0037617	nom
FBgn0032001	134.588	1.2976	0.248506	5.2216	1.77384e-07	1.00021e-06	FBgn0032001	CG8360
FBgn0262027	12.9542	1.29736	0.689876	1.88057	0.0600308	0.117772	FBgn0262027	CR42838
FBgn0051373	25.4468	1.29606	0.559066	2.31825	0.0204355	0.046626	FBgn0051373	CG31373
FBgn0051669	4.80326	1.29599	1.1769	1.10118	0.270816	0.402793	FBgn0051669	tRNA:Gln-CTG-2-5
FBgn0267264	6.75565	1.29405	1.3158	0.983466	0.325378	0.463433	FBgn0267264	lncRNA:CR45700
FBgn0032072	2.69962	1.29331	1.42067	0.910354	0.362636	0.502251	FBgn0032072	CG9483
FBgn0002887	1316.85	1.29097	0.153219	8.42563	3.58822e-17	5.64941e-16	FBgn0002887	mus201
FBgn0030697	5.18562	1.29056	1.61196	0.800615	0.423354	0.5627	FBgn0030697	CG8565
FBgn0034558	26.307	1.29048	0.585752	2.20312	0.027586	0.0604474	FBgn0034558	Cib2
FBgn0035922	56810.7	1.28849	0.163924	7.86027	3.8331e-15	5.0123e-14	FBgn0035922	Pex7
FBgn0032401	213.012	1.2873	0.216314	5.9511	2.66346e-09	1.86115e-08	FBgn0032401	Plzf
FBgn0030925	3.79364	1.28655	1.49095	0.862912	0.388186	0.527756	FBgn0030925	Hayan
FBgn0260756	200.975	1.28644	0.210619	6.10792	1.00938e-09	7.43561e-09	FBgn0260756	CG42554
FBgn0039378	8.6221	1.28492	0.924029	1.39056	0.164359	0.272863	FBgn0039378	alpha4GT2
FBgn0265991	78.495	1.28485	0.330291	3.89005	0.000100223	0.000375003	FBgn0265991	Zasp52
FBgn0012037	10.0863	1.28371	0.783089	1.63929	0.101154	0.182814	FBgn0012037	Ance
FBgn0038303	1027.62	1.28366	0.121907	10.5298	6.2998e-26	1.86179e-24	FBgn0038303	SIDL
FBgn0023094	676.494	1.28346	0.244369	5.25212	1.50358e-07	8.55932e-07	FBgn0023094	cyc
FBgn0053970	4.18899	1.28271	1.22191	1.04975	0.293832	0.428861	FBgn0053970	CG33970
FBgn0011708	1919.61	1.28177	0.129119	9.92704	3.17551e-23	7.92356e-22	FBgn0011708	Syx5
FBgn0032907	657.706	1.28175	0.192624	6.65418	2.84878e-11	2.48865e-10	FBgn0032907	CG9272
FBgn0015569	141.643	1.28064	0.396075	3.23332	0.00122362	0.00377317	FBgn0015569	alpha-Est10
FBgn0267458	9.39872	1.28001	0.844089	1.51644	0.129408	0.223783	FBgn0267458	lncRNA:CR45808
FBgn0263478	2.56301	1.27957	1.6719	0.765338	0.44407	0.583205	FBgn0263478	snoRNA:Edc3-a
FBgn0038804	79.1122	1.27937	0.493053	2.59479	0.0094649	0.0238742	FBgn0038804	CG10877
FBgn0038470	2193.65	1.27719	0.132396	9.64673	5.07472e-22	1.16616e-20	FBgn0038470	CG18213
FBgn0263660	17.5783	1.27717	0.747039	1.70964	0.0873326	0.161812	FBgn0263660	lncRNA:CR43651
FBgn0033639	859.114	1.2744	0.173174	7.35903	1.85246e-13	2.04572e-12	FBgn0033639	CG9003
FBgn0004118	596.822	1.27278	0.210031	6.05998	1.36139e-09	9.86597e-09	FBgn0004118	nAChRbeta2
FBgn0267820	2.72801	1.27248	1.55618	0.817698	0.413529	0.553068	FBgn0267820	asRNA:CR46145
FBgn0035343	6.29114	1.27243	1.37989	0.922124	0.356464	0.49601	FBgn0035343	CG16762
FBgn0001098	11062.5	1.27165	0.194344	6.54329	6.01805e-11	5.07636e-10	FBgn0001098	Gdh
FBgn0016762	439.006	1.27128	0.156025	8.14794	3.70175e-16	5.25859e-15	FBgn0016762	angel
FBgn0030148	37.4748	1.27124	0.520213	2.4437	0.0145376	0.0346095	FBgn0030148	CG3106
FBgn0266197	28.973	1.27075	0.548129	2.31834	0.0204309	0.046624	FBgn0266197	asRNA:CR44892
FBgn0029826	320.283	1.26988	0.163353	7.77383	7.61508e-15	9.59638e-14	FBgn0029826	CG6041
FBgn0286723	3.12428	1.26975	1.54819	0.82015	0.412131	0.551847	FBgn0286723	hll
FBgn0033225	2043.27	1.26962	0.119154	10.6553	1.64716e-26	4.99786e-25	FBgn0033225	TTLL12
FBgn0037926	3896.5	1.2695	0.106835	11.8828	1.45411e-32	6.42328e-31	FBgn0037926	Elp1
FBgn0267982	5.39172	1.26937	1.16776	1.08702	0.27703	0.409598	FBgn0267982	lncRNA:CR46249
FBgn0031313	304.241	1.26901	0.305856	4.14903	3.3388e-05	0.000135338	FBgn0031313	CG5080
FBgn0032387	5.70331	1.26722	1.40647	0.900992	0.367593	0.507373	FBgn0032387	CG16965
FBgn0012034	3206.11	1.26706	0.143735	8.81528	1.19382e-18	2.14117e-17	FBgn0012034	AcCoAS
FBgn0000411	2258.41	1.26642	0.268453	4.71749	2.38771e-06	1.15738e-05	FBgn0000411	D
FBgn0267793	35.1319	1.26637	0.469704	2.6961	0.0070157	0.0182411	FBgn0267793	lncRNA:CR45232
FBgn0267641	2.14973	1.26572	1.95586	0.647146	0.517538	0.649572	FBgn0267641	lncRNA:CR45979
FBgn0033461	7.92012	1.26513	0.94895	1.33319	0.18247	0.296319	FBgn0033461	CG12923
FBgn0045064	347.467	1.26396	0.207637	6.08733	1.14806e-09	8.40766e-09	FBgn0045064	bwa
FBgn0026433	1257.45	1.26367	0.116632	10.8347	2.35774e-27	7.59643e-26	FBgn0026433	Grip128
FBgn0033813	203.241	1.26296	0.277245	4.55538	5.22912e-06	2.40682e-05	FBgn0033813	fsd
FBgn0267792	1480.17	1.26249	0.14729	8.57145	1.02187e-17	1.66117e-16	FBgn0267792	rgr
FBgn0263662	26.0498	1.26162	0.509572	2.47583	0.0132926	0.0320668	FBgn0263662	lncRNA:CR43653
FBgn0005672	6938.01	1.26161	0.147467	8.55524	1.17629e-17	1.90724e-16	FBgn0005672	spi
FBgn0017561	10.7366	1.26051	1.02275	1.23247	0.217773	0.340809	FBgn0017561	Ork1
FBgn0040849	12.7472	1.2605	0.959283	1.314	0.188846	0.304576	FBgn0040849	Ir41a
FBgn0041225	45.393	1.26006	0.428395	2.94136	0.00326777	0.00917575	FBgn0041225	Gr94a
FBgn0034110	753.499	1.25876	0.120569	10.4402	1.62536e-25	4.68171e-24	FBgn0034110	Atg9
FBgn0053648	4.12749	1.25846	1.46068	0.861556	0.388932	0.528367	FBgn0053648	CG33648
FBgn0034402	262.308	1.2584	0.195322	6.44269	1.17375e-10	9.56523e-10	FBgn0034402	CG15084
FBgn0037712	261.121	1.25618	0.194052	6.47341	9.58181e-11	7.90642e-10	FBgn0037712	CG16789
FBgn0035855	155.118	1.25552	0.284037	4.42026	9.8584e-06	4.32876e-05	FBgn0035855	CG7366
FBgn0263504	48.164	1.2543	0.408225	3.07256	0.00212229	0.00621621	FBgn0263504	lncRNA:CR43493
FBgn0026397	6.73959	1.25429	0.940441	1.33372	0.182295	0.296269	FBgn0026397	Or22b
FBgn0039544	1200.68	1.25125	0.115736	10.8113	3.04425e-27	9.70821e-26	FBgn0039544	CG12877
FBgn0083028	2.2599	1.25026	2.24234	0.557569	0.577139	0.700998	FBgn0083028	snoRNA:Psi18S-525k
FBgn0040359	3.71381	1.24926	1.37564	0.908135	0.363807	0.503482	FBgn0040359	CG11380
FBgn0001099	25.4246	1.24818	0.520816	2.39658	0.0165491	0.0387343	FBgn0001099	gdl
FBgn0039676	3.56101	1.24688	1.49109	0.836218	0.403032	0.543331	FBgn0039676	ppk20
FBgn0261245	27.1269	1.24609	0.497808	2.50316	0.0123089	0.0300418	FBgn0261245	sing
FBgn0052445	1.61685	1.24606	2.22404	0.56027	0.575295	NA	FBgn0052445	CG32445
FBgn0024973	1868.92	1.24356	0.137062	9.07292	1.15874e-19	2.23886e-18	FBgn0024973	CG2701
FBgn0051721	1151.29	1.24133	0.147385	8.42235	3.68998e-17	5.80231e-16	FBgn0051721	Trim9
FBgn0033438	1340.11	1.24012	0.184419	6.72448	1.76221e-11	1.57353e-10	FBgn0033438	Mmp2
FBgn0037779	124.735	1.23997	0.311645	3.9788	6.92642e-05	0.000266013	FBgn0037779	CG12811
FBgn0005695	837.342	1.23983	0.15116	8.20212	2.36177e-16	3.40536e-15	FBgn0005695	gcl
FBgn0060296	349.56	1.23832	0.15149	8.1743	2.97582e-16	4.25638e-15	FBgn0060296	pain
FBgn0040367	34.9303	1.23714	0.456938	2.70745	0.00678021	0.017684	FBgn0040367	CG11382
FBgn0038890	2424.33	1.2365	0.124332	9.94515	2.64768e-23	6.64632e-22	FBgn0038890	CG7956
FBgn0264750	2.73023	1.23566	1.59058	0.776858	0.437243	0.577249	FBgn0264750	CG44008
FBgn0031263	426.781	1.23392	0.241407	5.11139	3.19805e-07	1.74048e-06	FBgn0031263	Tspo
FBgn0259224	529.359	1.23384	0.222923	5.53484	3.11516e-08	1.93072e-07	FBgn0259224	CG42324
FBgn0002531	21.0183	1.23358	0.586694	2.1026	0.0355005	0.0751468	FBgn0002531	Lcp1
FBgn0283678	14.7025	1.23307	0.837648	1.47206	0.141003	0.24005	FBgn0283678	Osi21
FBgn0039503	43.6064	1.23236	0.39455	3.12347	0.00178734	0.00532077	FBgn0039503	CG14262
FBgn0034417	39.946	1.23164	0.454824	2.70794	0.00677028	0.0176655	FBgn0034417	CG15117
FBgn0051202	34.437	1.22977	0.450652	2.72888	0.00635508	0.0167287	FBgn0051202	alpha-Man-Ic
FBgn0260450	1546.82	1.22833	0.14555	8.43925	3.19375e-17	5.04742e-16	FBgn0260450	CalpC
FBgn0015399	1431.06	1.22832	0.166429	7.38041	1.57808e-13	1.75045e-12	FBgn0015399	kek1
FBgn0025185	905.806	1.22801	0.141747	8.66339	4.57928e-18	7.78183e-17	FBgn0025185	az2
FBgn0263111	3091.49	1.22745	0.167232	7.33977	2.13965e-13	2.32792e-12	FBgn0263111	cac
FBgn0266178	2.09601	1.22602	1.82135	0.673139	0.500859	0.634242	FBgn0266178	pre-mod(mdg4)-B
FBgn0030749	1076.99	1.22427	0.134197	9.12292	7.31273e-20	1.43736e-18	FBgn0030749	AnxB11
FBgn0028546	433.698	1.22378	0.178169	6.86863	6.48219e-12	6.02482e-11	FBgn0028546	ics
FBgn0030101	340.498	1.22371	0.182138	6.7186	1.8348e-11	1.63368e-10	FBgn0030101	CG12118
FBgn0052104	1040.49	1.22134	0.135187	9.03444	1.64847e-19	3.15099e-18	FBgn0052104	CG32104
FBgn0031488	2176.49	1.22087	0.108328	11.2702	1.84198e-29	6.69376e-28	FBgn0031488	Ccdc85
FBgn0052568	2.09621	1.22082	1.9934	0.612432	0.540252	0.670067	FBgn0052568	CG32568
FBgn0039310	2.50448	1.22037	1.84625	0.661003	0.508611	0.641653	FBgn0039310	CG11878
FBgn0041588	1930.3	1.22036	0.124555	9.79776	1.15108e-22	2.76192e-21	FBgn0041588	eIF2D
FBgn0040296	28.0687	1.22032	0.592791	2.05861	0.0395319	0.082406	FBgn0040296	Ocho
FBgn0010549	849.757	1.21892	0.210531	5.78975	7.04917e-09	4.68234e-08	FBgn0010549	l(2)03659
FBgn0000370	10107.6	1.21859	0.106518	11.4403	2.63099e-30	9.93655e-29	FBgn0000370	crc
FBgn0010501	1010.47	1.21848	0.141007	8.64126	5.55947e-18	9.35384e-17	FBgn0010501	Dcp-1
FBgn0031773	322.532	1.21841	0.178286	6.83403	8.2563e-12	7.58912e-11	FBgn0031773	Fbw5
FBgn0031885	1264.6	1.2183	0.138034	8.82611	1.08379e-18	1.95222e-17	FBgn0031885	Mnn1
FBgn0015222	9282.2	1.21774	0.119015	10.2318	1.42841e-24	3.88185e-23	FBgn0015222	Fer1HCH
FBgn0034479	4.20507	1.21439	1.43401	0.846849	0.397079	0.537101	FBgn0034479	CG8654
FBgn0025642	10.217	1.2141	0.854222	1.42129	0.155233	0.25999	FBgn0025642	CG32812
FBgn0035443	608.377	1.21275	0.146177	8.29649	1.07235e-16	1.60352e-15	FBgn0035443	CG12010
FBgn0053635	190.451	1.21107	0.239218	5.06263	4.13514e-07	2.22146e-06	FBgn0053635	CG33635
FBgn0037076	308.241	1.20962	0.177248	6.82441	8.8288e-12	8.09155e-11	FBgn0037076	ebd2
FBgn0085279	252.65	1.20904	0.2478	4.87909	1.06577e-06	5.45808e-06	FBgn0085279	CG34250
FBgn0046225	672.112	1.20774	0.134402	8.98599	2.56409e-19	4.82011e-18	FBgn0046225	CG17230
FBgn0265068	2.60562	1.20752	1.59262	0.758198	0.448332	0.587507	FBgn0265068	asRNA:CR44179
FBgn0033365	4.09721	1.20752	1.36555	0.884271	0.37655	0.516203	FBgn0033365	CG8170
FBgn0035975	6.66342	1.20749	0.923164	1.30799	0.190875	0.306898	FBgn0035975	PGRP-LA
FBgn0262815	3.04775	1.20708	1.38014	0.874602	0.38179	0.521556	FBgn0262815	CR43186
FBgn0267281	4.76826	1.20706	1.42087	0.849522	0.395591	0.535387	FBgn0267281	lncRNA:CR45717
FBgn0034392	161.402	1.20631	0.250015	4.82495	1.40041e-06	7.04771e-06	FBgn0034392	MFS15
FBgn0021872	8530.78	1.20569	0.139017	8.67297	4.21002e-18	7.19965e-17	FBgn0021872	Xbp1
FBgn0265633	28.7188	1.20364	0.521504	2.30801	0.0209985	0.0477277	FBgn0265633	lncRNA:CR44440
FBgn0034724	3032.88	1.20221	0.151948	7.91195	2.53387e-15	3.35906e-14	FBgn0034724	babos
FBgn0263773	805.306	1.20185	0.150315	7.99553	1.29019e-15	1.73613e-14	FBgn0263773	fok
FBgn0003372	10.7096	1.2016	0.779768	1.54097	0.123324	0.214987	FBgn0003372	Sgs1
FBgn0024222	484.712	1.20093	0.165188	7.27007	3.5929e-13	3.79028e-12	FBgn0024222	IKKbeta
FBgn0032400	4218.39	1.20043	0.155291	7.73014	1.07425e-14	1.33624e-13	FBgn0032400	CG6770
FBgn0029924	210.885	1.19965	0.192759	6.22357	4.8597e-10	3.71339e-09	FBgn0029924	CG4586
FBgn0286199	27.6321	1.1994	0.552814	2.16962	0.0300355	0.0651638	FBgn0286199	shps
FBgn0085234	8.00439	1.19911	0.984066	1.21852	0.223025	0.347246	FBgn0085234	CG34205
FBgn0030348	13.6773	1.19899	0.791011	1.51577	0.129577	0.223983	FBgn0030348	CG10352
FBgn0051216	305.124	1.19827	0.216606	5.53203	3.16554e-08	1.96097e-07	FBgn0051216	Naam
FBgn0033352	5365.65	1.19827	0.101399	11.8174	3.175e-32	1.36394e-30	FBgn0033352	PAN2
FBgn0036289	5.67189	1.1973	1.28801	0.929574	0.352592	0.491717	FBgn0036289	CG10657
FBgn0030745	592.607	1.19704	0.140494	8.52024	1.59225e-17	2.56174e-16	FBgn0030745	CG4239
FBgn0032727	249.124	1.19659	0.207182	5.77554	7.67075e-09	5.07634e-08	FBgn0032727	CG10623
FBgn0032235	109.081	1.19562	0.255644	4.67689	2.91263e-06	1.39826e-05	FBgn0032235	CG5096
FBgn0038756	2.61325	1.19489	1.67351	0.714004	0.475225	0.611885	FBgn0038756	CG4783
FBgn0035040	10.457	1.19442	0.857284	1.39326	0.163541	0.27192	FBgn0035040	CG4741
FBgn0040321	140.251	1.19322	0.223512	5.33852	9.371e-08	5.46139e-07	FBgn0040321	GNBP3
FBgn0031869	10.4786	1.19291	1.2661	0.942189	0.346096	0.485256	FBgn0031869	CG18304
FBgn0046113	5.60005	1.1925	1.21732	0.979614	0.327276	0.465289	FBgn0046113	GluRIIC
FBgn0266768	56.3894	1.19172	0.369049	3.22916	0.00124156	0.00382379	FBgn0266768	lncRNA:CR45233
FBgn0259101	2.5241	1.19112	1.63254	0.729611	0.465628	0.603443	FBgn0259101	CG42249
FBgn0037150	901.615	1.19093	0.142395	8.36358	6.08414e-17	9.32082e-16	FBgn0037150	CG7133
FBgn0026722	1485.73	1.19048	0.0986133	12.0722	1.48162e-33	6.8599e-32	FBgn0026722	drosha
FBgn0052301	3.56434	1.19002	1.4317	0.831192	0.405865	0.545649	FBgn0052301	CG32301
FBgn0033067	2.02603	1.1886	2.04941	0.57997	0.561935	0.687818	FBgn0033067	CG11211
FBgn0053193	498.869	1.1879	0.14193	8.36963	5.78015e-17	8.88365e-16	FBgn0053193	sav
FBgn0033052	3010.34	1.18732	0.125339	9.47289	2.72218e-21	5.91825e-20	FBgn0033052	SCAP
FBgn0264821	1167.84	1.18719	0.254137	4.67146	2.99071e-06	1.4319e-05	FBgn0264821	asRNA:CR44029
FBgn0038858	309.858	1.18589	0.217808	5.44468	5.18984e-08	3.11915e-07	FBgn0038858	CG5793
FBgn0262962	104.461	1.18567	0.318775	3.71946	0.000199648	0.000711864	FBgn0262962	CG43273
FBgn0030628	1475.9	1.18546	0.141471	8.37951	5.31493e-17	8.22301e-16	FBgn0030628	CG9114
FBgn0004895	2.56996	1.18414	1.43158	0.827156	0.408149	0.548041	FBgn0004895	FoxL1
FBgn0265102	265.2	1.18392	0.191797	6.17278	6.70991e-10	5.03788e-09	FBgn0265102	Oseg1
FBgn0036735	2336.2	1.18361	0.121171	9.76817	1.5421e-22	3.686e-21	FBgn0036735	Edc3
FBgn0020270	3863.32	1.18119	0.128884	9.16476	4.96553e-20	9.916e-19	FBgn0020270	mre11
FBgn0267216	7.10934	1.18102	0.940417	1.25584	0.209172	0.330243	FBgn0267216	lncRNA:CR45656
FBgn0264705	8.54816	1.1787	0.903999	1.30387	0.192276	0.308833	FBgn0264705	lncRNA:CR43974
FBgn0028525	20.029	1.17705	0.830719	1.41691	0.156509	0.261831	FBgn0028525	c(2)M
FBgn0004372	3.93675	1.17644	1.42887	0.823334	0.410318	0.550068	FBgn0004372	aly
FBgn0030638	131.114	1.17638	0.240225	4.89696	9.73288e-07	5.00497e-06	FBgn0030638	CG11655
FBgn0010114	16489.3	1.17176	0.11922	9.82861	8.47845e-23	2.05804e-21	FBgn0010114	hig
FBgn0264305	1108.62	1.1712	0.155092	7.55161	4.299e-14	5.032e-13	FBgn0264305	CG43783
FBgn0039691	2102.18	1.17083	0.123969	9.44457	3.56871e-21	7.66538e-20	FBgn0039691	IntS11
FBgn0029502	1162.48	1.17005	0.110011	10.6358	2.03178e-26	6.13508e-25	FBgn0029502	Coq7
FBgn0050392	370.919	1.16891	0.163724	7.13953	9.36537e-13	9.57289e-12	FBgn0050392	CG30392
FBgn0063494	584.959	1.16876	0.283864	4.11734	3.83276e-05	0.000153519	FBgn0063494	GstE6
FBgn0265587	11.4176	1.16821	0.868266	1.34545	0.178481	0.291126	FBgn0265587	lncRNA:CR44414
FBgn0051102	1.94458	1.16705	1.81848	0.641771	0.521022	0.652504	FBgn0051102	CG31102
FBgn0052698	126.575	1.16674	0.237798	4.90646	9.27369e-07	4.79249e-06	FBgn0052698	CARPB
FBgn0032026	2017.13	1.16357	0.134804	8.63153	6.05373e-18	1.01581e-16	FBgn0032026	CG7627
FBgn0034420	722.682	1.16286	0.130128	8.93627	4.0253e-19	7.46592e-18	FBgn0034420	CG10737
FBgn0052112	495.844	1.16084	0.164708	7.04784	1.81717e-12	1.79152e-11	FBgn0052112	CG32112
FBgn0262890	10.7277	1.15861	0.787908	1.4705	0.141428	0.240706	FBgn0262890	CG43245
FBgn0053307	47.1497	1.15695	0.398271	2.90492	0.00367343	0.0101912	FBgn0053307	CG33307
FBgn0052082	612.172	1.15593	0.205927	5.61333	1.98474e-08	1.25917e-07	FBgn0052082	IRSp53
FBgn0032815	1567.54	1.15576	0.121396	9.52055	1.72262e-21	3.77799e-20	FBgn0032815	CG10462
FBgn0030684	16.6356	1.15481	0.717571	1.60934	0.107543	0.192331	FBgn0030684	CG8260
FBgn0038682	211.724	1.15362	0.217319	5.30839	1.106e-07	6.39507e-07	FBgn0038682	CG5835
FBgn0085453	440.743	1.15359	0.235339	4.90183	9.49475e-07	4.90065e-06	FBgn0085453	Mthfs
FBgn0032801	227.715	1.15304	0.215839	5.34214	9.18548e-08	5.36328e-07	FBgn0032801	CG10165
FBgn0039882	386.495	1.15273	0.147684	7.80536	5.9332e-15	7.63075e-14	FBgn0039882	Rift
FBgn0050377	10.754	1.15254	1.0166	1.13372	0.256912	0.387018	FBgn0050377	CG30377
FBgn0030932	11.8602	1.15175	0.767243	1.50115	0.133316	0.229273	FBgn0030932	Ggt-1
FBgn0015577	874.182	1.15016	0.219228	5.24642	1.55086e-07	8.80841e-07	FBgn0015577	alpha-Est9
FBgn0038590	372.704	1.14674	0.155666	7.36667	1.74942e-13	1.93364e-12	FBgn0038590	CG12320
FBgn0031144	955.648	1.14628	0.139807	8.19898	2.42443e-16	3.48767e-15	FBgn0031144	CG1529
FBgn0038405	11.3394	1.1462	1.01083	1.13392	0.256828	0.387018	FBgn0038405	CG8927
FBgn0033110	63.287	1.14574	0.623935	1.83631	0.0663114	0.128302	FBgn0033110	CG9447
FBgn0030960	740.322	1.14547	0.176575	6.48718	8.74558e-11	7.2499e-10	FBgn0030960	Atg101
FBgn0000256	134.053	1.14418	0.369987	3.09247	0.00198495	0.00585095	FBgn0000256	capu
FBgn0039053	6.02736	1.14319	1.29398	0.883471	0.376982	0.516682	FBgn0039053	CG6738
FBgn0053971	120.993	1.14312	0.286062	3.99605	6.44082e-05	0.000248202	FBgn0053971	Ir62a
FBgn0001189	591.96	1.14295	0.152008	7.51896	5.52136e-14	6.42668e-13	FBgn0001189	hfw
FBgn0030048	338.743	1.14258	0.182141	6.27308	3.53967e-10	2.75183e-09	FBgn0030048	CG12112
FBgn0039564	15.4682	1.14226	0.66288	1.72317	0.0848576	0.157999	FBgn0039564	Nep7
FBgn0031188	1372.14	1.14186	0.156966	7.2746	3.4746e-13	3.67238e-12	FBgn0031188	CG14613
FBgn0033750	484.411	1.1405	0.189706	6.01195	1.83305e-09	1.30943e-08	FBgn0033750	CG13151
FBgn0020762	1341.04	1.13816	0.127121	8.95342	3.44631e-19	6.4302e-18	FBgn0020762	Atet
FBgn0053099	7.86092	1.13802	1.30626	0.871204	0.383643	0.523469	FBgn0053099	CG33099
FBgn0267280	6.38112	1.13779	1.0049	1.13225	0.257529	0.387596	FBgn0267280	CR45716
FBgn0036833	2.44415	1.13527	1.70511	0.665803	0.505537	0.638549	FBgn0036833	CG3819
FBgn0025693	337.317	1.13421	0.324249	3.49795	0.000468851	0.00156421	FBgn0025693	ZnT41F
FBgn0039205	304.11	1.13307	0.219759	5.15594	2.52364e-07	1.38978e-06	FBgn0039205	CG13623
FBgn0034045	24.6148	1.13029	0.497603	2.27147	0.0231186	0.0518025	FBgn0034045	CG8249
FBgn0085305	4.07658	1.12697	1.22423	0.920554	0.357284	0.496653	FBgn0085305	CG34276
FBgn0025697	4.39153	1.12572	1.42277	0.791219	0.428816	0.568285	FBgn0025697	santa-maria
FBgn0032202	2187.94	1.12568	0.148144	7.59851	2.99554e-14	3.5698e-13	FBgn0032202	REPTOR-BP
FBgn0263581	2.45614	1.12503	1.93377	0.581779	0.560716	0.686937	FBgn0263581	lncRNA:CR43606
FBgn0043364	785.872	1.12484	0.134321	8.37423	5.55862e-17	8.5788e-16	FBgn0043364	cbt
FBgn0265935	3664.48	1.12126	0.13788	8.13211	4.21897e-16	5.93266e-15	FBgn0265935	coro
FBgn0030756	53.5853	1.12125	0.407806	2.74945	0.00596946	0.0158371	FBgn0030756	CG9903
FBgn0025454	40.1184	1.12123	0.452416	2.47832	0.0132003	0.0318873	FBgn0025454	Cyp6g1
FBgn0029660	5.76753	1.12064	1.08586	1.03203	0.302059	0.437853	FBgn0029660	CG10801
FBgn0031498	197.372	1.12017	0.218033	5.1376	2.78265e-07	1.52328e-06	FBgn0031498	CG17260
FBgn0037877	1004.64	1.12016	0.143472	7.80751	5.83282e-15	7.50938e-14	FBgn0037877	CG6689
FBgn0034924	33.6296	1.11998	0.457237	2.44946	0.0143072	0.0341782	FBgn0034924	CG17658
FBgn0039335	999.863	1.11991	0.143809	7.78747	6.83667e-15	8.69432e-14	FBgn0039335	Vps33B
FBgn0266279	9.64639	1.11958	0.987693	1.13353	0.25699	0.387018	FBgn0266279	lncRNA:CR44964
FBgn0036318	1699.6	1.11718	0.108003	10.3439	4.45959e-25	1.25279e-23	FBgn0036318	Wbp2
FBgn0038877	711.502	1.11714	0.133756	8.35211	6.70536e-17	1.02099e-15	FBgn0038877	CG3308
FBgn0035587	19.7717	1.11549	0.598948	1.86241	0.0625447	0.122034	FBgn0035587	Gdap1
FBgn0051792	13.8984	1.11441	0.937162	1.18914	0.234386	0.36089	FBgn0051792	CG31792
FBgn0040319	286.562	1.11408	0.188627	5.90628	3.49923e-09	2.41146e-08	FBgn0040319	Gclc
FBgn0035907	264.453	1.11364	0.215427	5.16945	2.34784e-07	1.30099e-06	FBgn0035907	GstO1
FBgn0029928	175.452	1.1135	0.214114	5.20052	1.98737e-07	1.11209e-06	FBgn0029928	CG3032
FBgn0085438	45.6316	1.1133	0.514395	2.16428	0.0304428	0.0659101	FBgn0085438	CG34409
FBgn0031713	1111.91	1.11278	0.134332	8.28383	1.19281e-16	1.77304e-15	FBgn0031713	Coq6
FBgn0031117	135.961	1.11251	0.302402	3.67891	0.000234235	0.000826001	FBgn0031117	GstT3
FBgn0030008	276.474	1.11137	0.179663	6.18586	6.17658e-10	4.65702e-09	FBgn0030008	CG2129
FBgn0034008	325.021	1.11122	0.201819	5.50601	3.67063e-08	2.25044e-07	FBgn0034008	CG8152
FBgn0259152	1913.48	1.11095	0.12431	8.93695	4.00076e-19	7.43143e-18	FBgn0259152	Clbn
FBgn0035714	1233.7	1.11086	0.143451	7.74377	9.65128e-15	1.2041e-13	FBgn0035714	CG8549
FBgn0032058	3.44312	1.11082	1.29398	0.858449	0.390645	0.530176	FBgn0032058	CG9289
FBgn0260744	404.695	1.11067	0.154693	7.17985	6.97876e-13	7.22796e-12	FBgn0260744	Tango9
FBgn0035911	62.4026	1.11024	0.334004	3.32404	0.000887247	0.00280229	FBgn0035911	CG6638
FBgn0030669	1219.82	1.1102	0.183625	6.04606	1.48434e-09	1.07073e-08	FBgn0030669	CG9240
FBgn0032783	314.864	1.10798	0.188798	5.86859	4.39519e-09	2.99098e-08	FBgn0032783	CG10237
FBgn0030757	976.449	1.10772	0.238802	4.63863	3.5072e-06	1.65948e-05	FBgn0030757	CG9902
FBgn0262895	6.68524	1.10761	1.16175	0.953399	0.340388	0.479674	FBgn0262895	lncRNA:CR43250
FBgn0034158	3170.87	1.10621	0.136642	8.09568	5.69453e-16	7.89216e-15	FBgn0034158	CG5522
FBgn0027375	1962.27	1.10586	0.175269	6.30949	2.79962e-10	2.20947e-09	FBgn0027375	RecQ5
FBgn0030995	134.501	1.10498	0.244498	4.51939	6.20177e-06	2.81921e-05	FBgn0030995	CG7914
FBgn0023000	723.788	1.10456	0.140529	7.86003	3.84041e-15	5.01661e-14	FBgn0023000	mth
FBgn0031296	10.9113	1.10439	0.993168	1.11199	0.266143	0.397592	FBgn0031296	CG4415
FBgn0051624	2.95408	1.10417	1.70192	0.648777	0.516483	0.648704	FBgn0051624	CG31624
FBgn0030451	113.677	1.10385	0.256827	4.29805	1.72309e-05	7.27223e-05	FBgn0030451	CG15717
FBgn0038415	10.414	1.10375	0.806216	1.36904	0.170985	0.281619	FBgn0038415	CG17929
FBgn0033464	2.90004	1.10316	1.60268	0.688319	0.491252	0.625817	FBgn0033464	CG1441
FBgn0052205	921.99	1.1027	0.232131	4.75034	2.03073e-06	9.97101e-06	FBgn0052205	hpRNA:CR32205
FBgn0085489	18.7295	1.10161	0.648939	1.69755	0.0895924	0.165215	FBgn0085489	CG34460
FBgn0039675	3.83297	1.10117	1.44414	0.762508	0.445757	0.584669	FBgn0039675	ppk21
FBgn0050295	719.793	1.10028	0.227668	4.83285	1.34595e-06	6.80375e-06	FBgn0050295	Ipk1
FBgn0267103	2.36605	1.09948	1.95208	0.563232	0.573277	0.69754	FBgn0267103	lncRNA:CR45543
FBgn0265640	5.91709	1.09908	1.00556	1.09299	0.274396	0.406425	FBgn0265640	lncRNA:CR44447
FBgn0052669	34.8683	1.09879	0.437429	2.51193	0.0120073	0.0293743	FBgn0052669	CG32669
FBgn0265413	433.125	1.09862	0.572979	1.91738	0.05519	0.109757	FBgn0265413	CG44325
FBgn0085261	96.3104	1.09733	0.32213	3.40646	0.000658103	0.00213188	FBgn0085261	CG34232
FBgn0037213	52.408	1.09705	0.387602	2.83036	0.00464951	0.0126081	FBgn0037213	CG12581
FBgn0031224	752.593	1.09566	0.148599	7.37326	1.66506e-13	1.84366e-12	FBgn0031224	CG11454
FBgn0036376	1547.7	1.09514	0.12738	8.59736	8.15685e-18	1.35058e-16	FBgn0036376	Liprin-beta
FBgn0262886	316.384	1.09452	0.176963	6.185	6.21042e-10	4.6769e-09	FBgn0262886	lncRNA:CR43241
FBgn0050373	550.911	1.09381	0.229065	4.77508	1.79633e-06	8.88288e-06	FBgn0050373	CG30373
FBgn0031652	354.909	1.09346	0.160822	6.79917	1.05221e-11	9.61528e-11	FBgn0031652	jet
FBgn0050005	299.763	1.09292	0.18198	6.0057	1.90506e-09	1.35621e-08	FBgn0050005	GstT2
FBgn0000808	692.758	1.09239	0.153168	7.13196	9.89463e-13	1.00645e-11	FBgn0000808	gd
FBgn0031074	2.35722	1.09213	1.94781	0.560694	0.575006	0.6991	FBgn0031074	SkpE
FBgn0266719	83.4466	1.09166	0.275279	3.96566	7.31926e-05	0.000279725	FBgn0266719	stac
FBgn0053519	14.4839	1.09112	0.711535	1.53348	0.125158	0.217609	FBgn0053519	Unc-89
FBgn0031265	1611.8	1.09042	0.138378	7.87999	3.27409e-15	4.2993e-14	FBgn0031265	CG2794
FBgn0036777	257.643	1.08885	0.186829	5.82807	5.60737e-09	3.7687e-08	FBgn0036777	CG7341
FBgn0029689	445.522	1.08864	0.155362	7.00712	2.43279e-12	2.37968e-11	FBgn0029689	CG6428
FBgn0261836	6238.28	1.08542	0.204265	5.3138	1.07362e-07	6.22512e-07	FBgn0261836	Msp300
FBgn0267483	3.33457	1.08473	1.34304	0.80767	0.419281	0.559325	FBgn0267483	lncRNA:CR45833
FBgn0030759	368.145	1.08463	0.196246	5.52688	3.2597e-08	2.01431e-07	FBgn0030759	CG13014
FBgn0036816	268.565	1.08371	0.19488	5.5609	2.68383e-08	1.67669e-07	FBgn0036816	Indy
FBgn0031384	607.154	1.08345	0.152426	7.10802	1.17716e-12	1.18579e-11	FBgn0031384	CG4238
FBgn0261561	47.7358	1.08344	0.436478	2.48224	0.013056	0.0315937	FBgn0261561	CG42675
FBgn0028371	237.932	1.0811	0.209903	5.15045	2.59868e-07	1.42608e-06	FBgn0028371	jbug
FBgn0039631	690.102	1.08104	0.141245	7.6537	1.95276e-14	2.37928e-13	FBgn0039631	Sirt7
FBgn0000246	263.9	1.08036	0.198306	5.44793	5.096e-08	3.07013e-07	FBgn0000246	c(3)G
FBgn0265186	7.68555	1.08031	0.88521	1.2204	0.222315	0.346399	FBgn0265186	CG44251
FBgn0052817	35.5579	1.08023	0.456759	2.36499	0.0180308	0.0417954	FBgn0052817	CG32817
FBgn0031881	706.268	1.07928	0.185753	5.81031	6.2357e-09	4.16858e-08	FBgn0031881	MME1
FBgn0035268	2060.84	1.07832	0.134351	8.0261	1.00619e-15	1.36573e-14	FBgn0035268	CG8001
FBgn0038490	238.126	1.07796	0.223418	4.82486	1.40102e-06	7.04797e-06	FBgn0038490	CG5285
FBgn0001978	6288.25	1.07791	0.112431	9.58727	9.04473e-22	2.02631e-20	FBgn0001978	stc
FBgn0025628	785.164	1.07711	0.186401	5.77848	7.53787e-09	4.99104e-08	FBgn0025628	CG4199
FBgn0264998	3.94431	1.07711	1.19911	0.898256	0.369049	0.508821	FBgn0264998	lncRNA:CR44149
FBgn0264437	3.31815	1.07562	1.50805	0.713249	0.475692	0.612357	FBgn0264437	lncRNA:CR43855
FBgn0039346	123.465	1.07529	0.330857	3.25001	0.00115399	0.00357879	FBgn0039346	CG5079
FBgn0259140	15.4717	1.07525	0.888724	1.20988	0.226325	0.351116	FBgn0259140	CG42255
FBgn0040364	8.51233	1.07485	0.877885	1.22436	0.220815	0.344793	FBgn0040364	CG11378
FBgn0264431	1.95798	1.07385	2.02383	0.530604	0.595693	0.716172	FBgn0264431	lncRNA:CR43849
FBgn0267030	10.1533	1.07303	1.03677	1.03498	0.300679	0.436257	FBgn0267030	lncRNA:CR45474
FBgn0250826	2.79208	1.0718	1.8006	0.595247	0.551679	0.679461	FBgn0250826	CG34160
FBgn0000357	24.0551	1.07158	0.497995	2.15178	0.0314147	0.0677025	FBgn0000357	Cp18
FBgn0263487	6.79956	1.07132	0.951833	1.12553	0.260363	0.390831	FBgn0263487	scaRNA:PsiU5-44
FBgn0037715	237.928	1.07088	0.251	4.26647	1.98594e-05	8.28925e-05	FBgn0037715	CG9399
FBgn0010611	1529.54	1.07	0.151621	7.05709	1.70025e-12	1.68155e-11	FBgn0010611	Hmgs
FBgn0035065	395.362	1.06873	0.162776	6.56564	5.18105e-11	4.40002e-10	FBgn0035065	CG3589
FBgn0266115	14.19	1.06791	0.721043	1.48107	0.138589	0.23668	FBgn0266115	asRNA:CR44841
FBgn0000376	2290.35	1.06788	0.0956629	11.1629	6.1912e-29	2.19253e-27	FBgn0000376	crm
FBgn0034265	298.639	1.06752	0.263714	4.04804	5.16491e-05	0.000202213	FBgn0034265	Snx16
FBgn0003076	1187.75	1.0669	0.18488	5.77076	7.89157e-09	5.20594e-08	FBgn0003076	Pgm1
FBgn0041604	1090.26	1.06572	0.12902	8.26009	1.45566e-16	2.14337e-15	FBgn0041604	dlp
FBgn0003963	1392.9	1.06503	0.118924	8.95552	3.38125e-19	6.31823e-18	FBgn0003963	ush
FBgn0030528	160.797	1.06478	0.230696	4.61554	3.9208e-06	1.83986e-05	FBgn0030528	CG11095
FBgn0053230	713.171	1.06383	0.123908	8.5857	9.02869e-18	1.48315e-16	FBgn0053230	CG33230
FBgn0032956	6778.95	1.0636	0.122423	8.68794	3.6907e-18	6.35503e-17	FBgn0032956	Cul2
FBgn0034396	279.543	1.06232	0.195865	5.42372	5.83724e-08	3.48812e-07	FBgn0034396	CG15097
FBgn0033371	78.2257	1.06185	0.281854	3.76737	0.000164978	0.000597795	FBgn0033371	CNT1
FBgn0264325	868.824	1.06078	0.152658	6.94873	3.68596e-12	3.54448e-11	FBgn0264325	Atg6
FBgn0032193	322.146	1.05963	0.220864	4.79766	1.60527e-06	7.99822e-06	FBgn0032193	CG5727
FBgn0027554	957.137	1.05779	0.209317	5.05352	4.33733e-07	2.32409e-06	FBgn0027554	CG8042
FBgn0039674	326.743	1.05713	0.169396	6.24059	4.35932e-10	3.34947e-09	FBgn0039674	CG1907
FBgn0033777	646.756	1.0559	0.137217	7.69509	1.41394e-14	1.74145e-13	FBgn0033777	CG17574
FBgn0037151	530.087	1.05538	0.2069	5.10092	3.38012e-07	1.83557e-06	FBgn0037151	CG7130
FBgn0263492	101.153	1.05528	0.358741	2.94163	0.00326486	0.00916962	FBgn0263492	asRNA:CR43481
FBgn0283473	788.19	1.05393	0.141186	7.46484	8.34031e-14	9.52166e-13	FBgn0283473	S6KL
FBgn0033538	937.857	1.05321	0.137157	7.67888	1.60488e-14	1.97079e-13	FBgn0033538	CG11883
FBgn0031344	286.418	1.05303	0.217859	4.83355	1.34118e-06	6.78515e-06	FBgn0031344	CG7420
FBgn0052756	554.326	1.05264	0.213712	4.9255	8.41466e-07	4.36661e-06	FBgn0052756	CG32756
FBgn0036730	58.204	1.05178	0.467621	2.24921	0.0244989	0.0545433	FBgn0036730	qjt
FBgn0039044	477.763	1.05073	0.164284	6.39578	1.59733e-10	1.28413e-09	FBgn0039044	p53
FBgn0030676	46.9839	1.05025	0.399602	2.62823	0.00858302	0.0218749	FBgn0030676	CG12379
FBgn0053169	31.399	1.04992	0.460256	2.28117	0.0225381	0.0506652	FBgn0053169	CG33169
FBgn0266180	18.1743	1.04974	0.733531	1.43107	0.152409	0.256291	FBgn0266180	lncRNA:CR44886
FBgn0029809	5.66145	1.04935	1.12757	0.930625	0.352048	0.491408	FBgn0029809	CG15767
FBgn0029853	319.773	1.04807	0.169781	6.17306	6.69818e-10	5.03209e-09	FBgn0029853	CG3781
FBgn0267083	1.90586	1.04755	1.84486	0.567818	0.570159	0.694897	FBgn0267083	lncRNA:CR45527
FBgn0031630	39.5458	1.04742	0.433523	2.41606	0.0156893	0.0369991	FBgn0031630	CG15629
FBgn0004167	7730.41	1.0473	0.159981	6.5464	5.89395e-11	4.97839e-10	FBgn0004167	kst
FBgn0051551	29.863	1.04716	0.57335	1.82639	0.0677911	0.130833	FBgn0051551	CG31551
FBgn0033353	120.58	1.04709	0.25965	4.0327	5.51385e-05	0.000214865	FBgn0033353	CG13749
FBgn0263027	14.7938	1.04674	0.65893	1.58854	0.112163	0.198755	FBgn0263027	CG43322
FBgn0036826	295.995	1.0466	0.201712	5.18859	2.11893e-07	1.18095e-06	FBgn0036826	arx
FBgn0036192	197.502	1.04642	0.261376	4.00351	6.24088e-05	0.000240943	FBgn0036192	Pldn
FBgn0034539	5.07996	1.04631	1.25428	0.83419	0.404174	0.544166	FBgn0034539	CG11159
FBgn0037560	11.0584	1.04611	0.866757	1.20693	0.22746	0.35257	FBgn0037560	CR18228
FBgn0037743	729.376	1.04606	0.125841	8.31255	9.36665e-17	1.41416e-15	FBgn0037743	CG8412
FBgn0263380	6.55892	1.04575	1.03156	1.01375	0.310702	0.446909	FBgn0263380	lncRNA:CR43432
FBgn0025640	912.486	1.04555	0.18151	5.76031	8.39582e-09	5.52692e-08	FBgn0025640	CG13369
FBgn0052533	3370.04	1.04523	0.126105	8.28859	1.14598e-16	1.70954e-15	FBgn0052533	CG32533
FBgn0031611	286.383	1.045	0.177764	5.8786	4.13742e-09	2.82479e-08	FBgn0031611	FIG4
FBgn0032115	1.89618	1.04493	2.44707	0.427012	0.669371	0.776018	FBgn0032115	CG4438
FBgn0037602	115.012	1.0442	0.286608	3.64329	0.000269171	0.000940182	FBgn0037602	SLIRP2
FBgn0004872	47.0177	1.04355	0.537365	1.94197	0.052141	0.104533	FBgn0004872	piwi
FBgn0015277	991.509	1.04243	0.12829	8.12553	4.45394e-16	6.24062e-15	FBgn0015277	Pi3K59F
FBgn0035007	2.40419	1.04178	1.99902	0.521143	0.602268	0.721924	FBgn0035007	CG3492
FBgn0032845	273.496	1.04159	0.232385	4.48216	7.389e-06	3.31431e-05	FBgn0032845	CG10747
FBgn0265049	3.76426	1.0415	1.43403	0.726275	0.46767	0.605537	FBgn0265049	lncRNA:CR44164
FBgn0267868	11.1848	1.04092	0.775233	1.34272	0.179362	0.292296	FBgn0267868	lncRNA:CR46156
FBgn0039594	1102.23	1.04041	0.247496	4.20376	2.62515e-05	0.000107915	FBgn0039594	snu
FBgn0034617	891.358	1.04035	0.153867	6.76132	1.36742e-11	1.23334e-10	FBgn0034617	Panx
FBgn0033168	8.43677	1.04023	0.861118	1.208	0.227047	0.35206	FBgn0033168	CG11145
FBgn0267694	7.11164	1.04004	0.903409	1.15124	0.249634	0.378952	FBgn0267694	lncRNA:CR46030
FBgn0015793	456.967	1.03959	0.165544	6.27982	3.38964e-10	2.64342e-09	FBgn0015793	Rab19
FBgn0032752	148.348	1.03958	0.222948	4.6629	3.11784e-06	1.48877e-05	FBgn0032752	CG10702
FBgn0002535	1.89683	1.03911	1.83127	0.567424	0.570426	0.695087	FBgn0002535	Lcp4
FBgn0026593	7.63935	1.03864	1.23206	0.843011	0.399223	0.539242	FBgn0026593	CG5707
FBgn0040358	7.0563	1.03748	1.03134	1.00595	0.314441	0.45099	FBgn0040358	CG14625
FBgn0020018	665.181	1.03743	0.135759	7.64171	2.14356e-14	2.59407e-13	FBgn0020018	Ppox
FBgn0266019	3844.9	1.03459	0.136986	7.55252	4.26908e-14	5.00167e-13	FBgn0266019	rudhira
FBgn0265497	14.3293	1.03428	0.901077	1.14783	0.25104	0.380532	FBgn0265497	lncRNA:CR44366
FBgn0024980	9.02047	1.03362	0.799966	1.29208	0.196329	0.314011	FBgn0024980	Syx4
FBgn0040349	1.83272	1.03326	2.08363	0.495894	0.619969	0.736022	FBgn0040349	CG3699
FBgn0051769	23.4257	1.03299	0.588689	1.75473	0.0793056	0.149195	FBgn0051769	CG31769
FBgn0003159	4237.89	1.03029	0.103412	9.96295	2.21395e-23	5.59123e-22	FBgn0003159	CG2841
FBgn0267215	2.78527	1.03011	1.60317	0.642546	0.520519	0.652201	FBgn0267215	lncRNA:CR45655
FBgn0017448	10.7873	1.0291	0.765042	1.34515	0.178576	0.291205	FBgn0017448	CG2187
FBgn0051952	6.26418	1.0289	1.23575	0.832614	0.405063	0.54501	FBgn0051952	CG31952
FBgn0263746	10.2563	1.02823	0.916209	1.12226	0.261752	0.392439	FBgn0263746	CR43671
FBgn0014073	2.27726	1.02798	1.91909	0.535661	0.592193	0.713062	FBgn0014073	Tie
FBgn0026144	3726.99	1.02733	0.113697	9.03572	1.6292e-19	3.11893e-18	FBgn0026144	CBP
FBgn0032597	1402.16	1.02701	0.124373	8.25752	1.48729e-16	2.18223e-15	FBgn0032597	CG17904
FBgn0035227	2956.48	1.02614	0.144442	7.1042	1.21018e-12	1.21612e-11	FBgn0035227	Iml1
FBgn0034636	354.909	1.02587	0.228133	4.49682	6.89782e-06	3.10849e-05	FBgn0034636	twz
FBgn0261995	1130.59	1.0256	0.138789	7.38962	1.47254e-13	1.63629e-12	FBgn0261995	CG42813
FBgn0037105	489.643	1.02555	0.153053	6.70064	2.07509e-11	1.83716e-10	FBgn0037105	S1P
FBgn0029712	59.5517	1.02542	0.380643	2.69391	0.00706193	0.0183499	FBgn0029712	CG15912
FBgn0038095	48.2877	1.02503	0.38792	2.64238	0.00823265	0.0210851	FBgn0038095	Cyp304a1
FBgn0038717	1.82434	1.02407	2.07032	0.494643	0.620852	0.736783	FBgn0038717	CG17751
FBgn0025720	1475	1.02393	0.109732	9.33121	1.04673e-20	2.18086e-19	FBgn0025720	Ate1
FBgn0035109	353.268	1.02208	0.174907	5.84355	5.11014e-09	3.45307e-08	FBgn0035109	CG13876
FBgn0262617	1115.23	1.02193	0.113251	9.02352	1.82148e-19	3.46054e-18	FBgn0262617	Nuak1
FBgn0051072	537.746	1.02188	0.152018	6.72208	1.79144e-11	1.59734e-10	FBgn0051072	Lerp
FBgn0085370	1753.08	1.02188	0.141987	7.19696	6.15681e-13	6.38725e-12	FBgn0085370	Pde11
FBgn0020388	3017.23	1.02174	0.111833	9.13633	6.46105e-20	1.278e-18	FBgn0020388	Gcn5
FBgn0263130	3.24914	1.02044	1.46118	0.698367	0.484948	0.620251	FBgn0263130	lncRNA:CR43372
FBgn0267933	3.18673	1.02005	1.76422	0.578184	0.56314	0.688557	FBgn0267933	lncRNA:CR46213
FBgn0263472	10.7647	1.01864	0.735849	1.3843	0.166266	0.275333	FBgn0263472	snoRNA:2R:9445205
FBgn0034354	42.7393	1.01835	0.443521	2.29607	0.021672	0.0489736	FBgn0034354	GstE11
FBgn0033207	5.56745	1.01834	1.61478	0.630638	0.528278	0.659345	FBgn0033207	CG12826
FBgn0266005	56.8799	1.01833	0.405618	2.51055	0.0120542	0.0294776	FBgn0266005	lncRNA:CR44779
FBgn0262482	2.76721	1.01768	1.86089	0.546874	0.584465	0.707025	FBgn0262482	CG43072
FBgn0052772	688.465	1.01732	0.170528	5.96567	2.43633e-09	1.70912e-08	FBgn0052772	CG32772
FBgn0032253	9.55176	1.01725	0.967247	1.0517	0.292937	0.427754	FBgn0032253	LManI
FBgn0030645	191.242	1.01648	0.230138	4.41683	1.00157e-05	4.3886e-05	FBgn0030645	Alg14
FBgn0034543	624.437	1.01633	0.138211	7.35346	1.93146e-13	2.12358e-12	FBgn0034543	galla-1
FBgn0013432	1032.08	1.01613	0.161989	6.27281	3.5458e-10	2.75488e-09	FBgn0013432	bcn92
FBgn0030947	23.5077	1.01585	0.534956	1.89895	0.0575713	0.113812	FBgn0030947	CG6696
FBgn0034880	203.173	1.01569	0.248691	4.08414	4.42402e-05	0.000175348	FBgn0034880	ItgaPS5
FBgn0039431	5802.69	1.01561	0.210318	4.82892	1.37279e-06	6.91985e-06	FBgn0039431	plum
FBgn0031419	9.53266	1.01541	0.81828	1.24091	0.21464	0.337046	FBgn0031419	CG15390
FBgn0053511	1.8704	1.01369	1.79967	0.563265	0.573254	0.69754	FBgn0053511	CG33511
FBgn0086758	8042.54	1.01362	0.187868	5.3954	6.83722e-08	4.04698e-07	FBgn0086758	chinmo
FBgn0037923	339.736	1.01348	0.204172	4.96384	6.91146e-07	3.62417e-06	FBgn0037923	CG6813
FBgn0050339	37.9115	1.01322	0.512462	1.97716	0.0480232	0.09741	FBgn0050339	CG30339
FBgn0042205	174.125	1.01208	0.254215	3.98122	6.85637e-05	0.000263484	FBgn0042205	CG18764
FBgn0260653	34.522	1.01128	0.45483	2.22342	0.0261877	0.0578089	FBgn0260653	serp
FBgn0037368	245.779	1.01056	0.192902	5.23871	1.61702e-07	9.15503e-07	FBgn0037368	CG1239
FBgn0285943	3.62061	1.0103	1.37842	0.732939	0.463596	0.601808	FBgn0285943	knon
FBgn0030994	2.85998	1.00975	1.50186	0.672335	0.501371	0.634569	FBgn0030994	HP1D3csd
FBgn0017581	24326.2	1.00958	0.0949808	10.6293	2.17752e-26	6.55931e-25	FBgn0017581	Lk6
FBgn0265312	2.97015	1.00922	1.57794	0.639578	0.522447	0.653895	FBgn0265312	lncRNA:CR44285
FBgn0012036	12176.1	1.00784	0.155782	6.46953	9.83055e-11	8.09031e-10	FBgn0012036	Aldh
FBgn0037554	1203.79	1.00714	0.107251	9.39046	5.97376e-21	1.26788e-19	FBgn0037554	DNApol-iota
FBgn0031399	1031.69	1.00697	0.106397	9.46429	2.95573e-21	6.41485e-20	FBgn0031399	mio
FBgn0050345	5.43928	1.0067	1.29383	0.778074	0.436525	0.576484	FBgn0050345	CG30345
FBgn0262902	63.7007	1.00611	0.3367	2.98813	0.00280688	0.00801113	FBgn0262902	asRNA:CR43257
FBgn0030675	101.766	1.00507	0.289939	3.46649	0.000527309	0.00174066	FBgn0030675	CG8191
FBgn0051469	21.8801	1.00379	0.510591	1.96594	0.0493056	0.099591	FBgn0051469	CG31469
FBgn0036117	167.627	1.00278	0.267281	3.75178	0.000175585	0.00063329	FBgn0036117	CG6321
FBgn0033272	1009.51	1.00267	0.144878	6.92081	4.49073e-12	4.25938e-11	FBgn0033272	RagC-D
FBgn0020378	4698.91	1.00213	0.147859	6.77761	1.22178e-11	1.10918e-10	FBgn0020378	Sp1
FBgn0003319	4.62317	1.00079	1.36578	0.732762	0.463704	0.601823	FBgn0003319	Sb
FBgn0015221	9294.04	1.00015	0.120776	8.281	1.2215e-16	1.81354e-15	FBgn0015221	Fer2LCH
FBgn0002716	55.9285	0.999261	0.360581	2.77125	0.00558414	0.0149129	FBgn0002716	mei-W68
FBgn0036028	593.316	0.999228	0.163415	6.11468	9.67503e-10	7.13976e-09	FBgn0036028	CG16717
FBgn0031682	734.223	0.998376	0.133942	7.45381	9.0684e-14	1.03434e-12	FBgn0031682	CG5828
FBgn0265533	232.736	0.99781	0.281003	3.55089	0.000383936	0.00130637	FBgn0265533	CR44383
FBgn0011769	427.358	0.997329	0.196432	5.07723	3.82981e-07	2.06542e-06	FBgn0011769	Fdx1
FBgn0036492	12.5402	0.997205	0.721441	1.38224	0.166898	0.276197	FBgn0036492	Best3
FBgn0266000	3594.43	0.996821	0.140696	7.08495	1.39091e-12	1.38659e-11	FBgn0266000	CG44774
FBgn0029737	1765.93	0.996233	0.114547	8.69714	3.40352e-18	5.90937e-17	FBgn0029737	CG6903
FBgn0037363	2128.16	0.996131	0.143216	6.95547	3.51394e-12	3.38949e-11	FBgn0037363	Atg17
FBgn0036290	3406.22	0.995951	0.0983369	10.128	4.15263e-24	1.09751e-22	FBgn0036290	CG10638
FBgn0015903	9666.74	0.995724	0.13001	7.65883	1.87632e-14	2.29061e-13	FBgn0015903	apt
FBgn0042712	2099.5	0.995715	0.125612	7.92688	2.24715e-15	2.99165e-14	FBgn0042712	HBS1
FBgn0051897	56.35	0.994412	0.428603	2.32012	0.0203343	0.0464461	FBgn0051897	CG31897
FBgn0086251	1877.73	0.994232	0.122302	8.12934	4.3164e-16	6.06284e-15	FBgn0086251	del
FBgn0038414	9.55271	0.99357	0.845795	1.17472	0.240107	0.367427	FBgn0038414	CG6901
FBgn0033115	6.01173	0.993514	1.11888	0.887951	0.374567	0.5146	FBgn0033115	Spn42De
FBgn0083985	182.858	0.993106	0.232538	4.27073	1.94835e-05	8.15138e-05	FBgn0083985	CG34149
FBgn0267257	48.7076	0.992265	0.466589	2.12663	0.0334504	0.0715299	FBgn0267257	lncRNA:CR45693
FBgn0063491	27.217	0.990734	0.489018	2.02596	0.0427684	0.0882839	FBgn0063491	GstE9
FBgn0031610	273.957	0.990705	0.181184	5.46795	4.55262e-08	2.75738e-07	FBgn0031610	CG15436
FBgn0036332	300.782	0.990443	0.187273	5.28876	1.23146e-07	7.06854e-07	FBgn0036332	Cul6
FBgn0003520	25914.9	0.989852	0.109995	8.99908	2.2761e-19	4.30462e-18	FBgn0003520	stau
FBgn0264745	274.455	0.989465	0.178572	5.541	3.00749e-08	1.86862e-07	FBgn0264745	CR44003
FBgn0033397	30.0605	0.988997	0.550664	1.79601	0.0724932	0.138632	FBgn0033397	Cyp4p3
FBgn0034081	335.301	0.988289	0.190456	5.18907	2.11347e-07	1.17896e-06	FBgn0034081	CG10731
FBgn0263346	1460.92	0.987995	0.119204	8.28827	1.14909e-16	1.71213e-15	FBgn0263346	smash
FBgn0038842	133.602	0.987349	0.446191	2.21284	0.0269086	0.0592227	FBgn0038842	hdly
FBgn0265710	8.22755	0.987078	0.847113	1.16523	0.243927	0.372233	FBgn0265710	lncRNA:CR44517
FBgn0035678	113.116	0.986488	0.312169	3.16011	0.00157711	0.00475531	FBgn0035678	CG10469
FBgn0032149	741.83	0.986453	0.164743	5.98782	2.12668e-09	1.50371e-08	FBgn0032149	CG4036
FBgn0037114	24.1094	0.985397	0.537003	1.83499	0.0665069	0.128581	FBgn0037114	Cpr78E
FBgn0001248	6695.52	0.984024	0.11125	8.84518	9.13794e-19	1.65796e-17	FBgn0001248	Idh
FBgn0036502	383.528	0.983018	0.20062	4.89989	9.58901e-07	4.94318e-06	FBgn0036502	CG7841
FBgn0039244	5.44111	0.98301	1.10034	0.893368	0.37166	0.51169	FBgn0039244	CG11069
FBgn0032002	62.5409	0.982976	0.327689	2.99972	0.00270227	0.00773554	FBgn0032002	CG8353
FBgn0266697	15.0872	0.98285	0.690659	1.42306	0.154718	0.259336	FBgn0266697	lncRNA:CR45187
FBgn0267590	101.53	0.982225	0.301878	3.25371	0.00113907	0.00353864	FBgn0267590	asRNA:CR45928
FBgn0033692	353.967	0.982063	0.156337	6.2817	3.34882e-10	2.61484e-09	FBgn0033692	wash
FBgn0027565	1419.34	0.981542	0.149882	6.54878	5.80086e-11	4.9064e-10	FBgn0027565	CG5498
FBgn0000221	114.786	0.980945	0.330813	2.96525	0.00302433	0.00855173	FBgn0000221	brn
FBgn0029969	255.05	0.978896	0.198652	4.9277	8.32016e-07	4.31937e-06	FBgn0029969	CG10932
FBgn0265982	11.9697	0.978682	0.728119	1.34412	0.178908	0.291633	FBgn0265982	lncRNA:CR44761
FBgn0261565	600.558	0.978288	0.175032	5.58918	2.28139e-08	1.43821e-07	FBgn0261565	Lmpt
FBgn0039509	634.986	0.978273	0.155069	6.30865	2.8148e-10	2.21865e-09	FBgn0039509	bigmax
FBgn0265137	766.144	0.978237	0.157391	6.21532	5.122e-10	3.89952e-09	FBgn0265137	Spn42Da
FBgn0266275	5.05986	0.977246	1.0701	0.913229	0.361122	0.500538	FBgn0266275	asRNA:CR44960
FBgn0015794	1078.56	0.97685	0.15723	6.21285	5.20316e-10	3.9589e-09	FBgn0015794	Rab18
FBgn0266700	19.2682	0.976714	0.65498	1.49121	0.135906	0.23299	FBgn0266700	asRNA:CR45190
FBgn0261277	79.1809	0.976031	0.347551	2.80831	0.0049803	0.0134149	FBgn0261277	rtv
FBgn0031635	1396.82	0.975789	0.0999205	9.76565	1.58088e-22	3.76429e-21	FBgn0031635	tank
FBgn0038381	45.1426	0.975006	0.505391	1.92921	0.0537047	0.107246	FBgn0038381	EndoU
FBgn0031022	835.503	0.974803	0.164865	5.91273	3.3649e-09	2.32401e-08	FBgn0031022	CG12204
FBgn0002989	606.435	0.974493	0.130743	7.4535	9.08981e-14	1.03584e-12	FBgn0002989	okr
FBgn0266262	44.6196	0.974186	0.371889	2.61956	0.0088043	0.0223886	FBgn0266262	lncRNA:CR44957
FBgn0266763	9.2938	0.973603	0.800142	1.21679	0.223685	0.347884	FBgn0266763	lncRNA:CR45228
FBgn0031413	251.886	0.973311	0.192546	5.05494	4.30524e-07	2.30887e-06	FBgn0031413	CG9967
FBgn0033782	43.5865	0.973266	0.424573	2.29234	0.021886	0.0494036	FBgn0033782	sug
FBgn0034399	74.2179	0.972558	0.382765	2.54087	0.0110577	0.0273727	FBgn0034399	CG15083
FBgn0035024	2540.99	0.971763	0.110489	8.79512	1.42891e-18	2.54818e-17	FBgn0035024	CG11414
FBgn0032981	82.1656	0.971685	0.439855	2.2091	0.0271674	0.0596871	FBgn0032981	CG3635
FBgn0032656	1048.46	0.970573	0.157269	6.17142	6.76806e-10	5.07239e-09	FBgn0032656	CG5674
FBgn0038325	997.11	0.970129	0.13334	7.27558	3.4493e-13	3.65421e-12	FBgn0038325	Atg4b
FBgn0037955	1438.38	0.969878	0.124094	7.81565	5.46781e-15	7.06127e-14	FBgn0037955	Kyat
FBgn0039347	288.661	0.969145	0.242348	3.99898	6.3615e-05	0.000245297	FBgn0039347	CG5071
FBgn0286880	2.78084	0.969137	1.46083	0.663417	0.507064	0.639934	FBgn0286880	CR46402
FBgn0264380	2.67047	0.967442	1.54221	0.627309	0.530457	0.661206	FBgn0264380	lncRNA:CR43832
FBgn0266414	89.7583	0.967142	0.294116	3.2883	0.00100794	0.00315716	FBgn0266414	lncRNA:CR45054
FBgn0029976	1666.69	0.966452	0.116292	8.31059	9.5228e-17	1.43427e-15	FBgn0029976	snz
FBgn0039131	3.20726	0.966446	1.58378	0.610217	0.541718	0.671361	FBgn0039131	CG12268
FBgn0029944	1107.96	0.966414	0.10955	8.8217	1.12736e-18	2.02488e-17	FBgn0029944	Dok
FBgn0034403	2103.61	0.966352	0.149855	6.44856	1.12917e-10	9.23805e-10	FBgn0034403	CG18190
FBgn0265577	8.82032	0.966213	1.10887	0.871353	0.383562	0.523461	FBgn0265577	IBIN
FBgn0032945	1.87196	0.965666	1.81482	0.532101	0.594656	0.715201	FBgn0032945	CG8665
FBgn0029906	716.96	0.965438	0.155443	6.21089	5.26848e-10	4.00616e-09	FBgn0029906	xit
FBgn0038106	798.065	0.964307	0.133396	7.22888	4.86976e-13	5.09857e-12	FBgn0038106	CG7488
FBgn0004367	1688.24	0.963992	0.125184	7.70057	1.35459e-14	1.6733e-13	FBgn0004367	mei-41
FBgn0035497	882.497	0.963961	0.174403	5.52721	3.25364e-08	2.01256e-07	FBgn0035497	CG14995
FBgn0003997	48.063	0.962708	0.426963	2.25478	0.0241472	0.0538467	FBgn0003997	hid
FBgn0003118	5586.27	0.962559	0.144351	6.66817	2.59015e-11	2.27544e-10	FBgn0003118	pnt
FBgn0000326	376.131	0.962546	0.170515	5.64492	1.65254e-08	1.05562e-07	FBgn0000326	clt
FBgn0035360	64.0475	0.962483	0.393271	2.44738	0.0143899	0.034343	FBgn0035360	CG1246
FBgn0037653	2195.48	0.961897	0.140098	6.86591	6.60694e-12	6.13621e-11	FBgn0037653	Iru
FBgn0267717	2.73338	0.96153	1.63445	0.58829	0.556337	0.683247	FBgn0267717	asRNA:CR46050
FBgn0063493	135.995	0.960823	0.381186	2.52061	0.0117151	0.0287608	FBgn0063493	GstE7
FBgn0011812	11.4042	0.960068	0.700527	1.37049	0.170533	0.281133	FBgn0011812	Lcp1Psi
FBgn0266952	1.90668	0.959831	2.43672	0.393903	0.693653	0.794516	FBgn0266952	lncRNA:CR45403
FBgn0034054	531.577	0.959812	0.156583	6.12973	8.80291e-10	6.51926e-09	FBgn0034054	CG8366
FBgn0266011	24.036	0.95964	0.568944	1.6867	0.0916602	0.168506	FBgn0266011	lncRNA:CR44784
FBgn0037297	914.958	0.959603	0.135731	7.06991	1.55035e-12	1.53817e-11	FBgn0037297	CG1116
FBgn0023520	136.014	0.957961	0.285653	3.35359	0.000797716	0.00253941	FBgn0023520	CG3857
FBgn0037339	1146.34	0.957321	0.113034	8.46929	2.46899e-17	3.93684e-16	FBgn0037339	Pi4KIIalpha
FBgn0002707	1340.83	0.957234	0.119349	8.02045	1.05363e-15	1.42702e-14	FBgn0002707	mei-9
FBgn0052549	326.879	0.956397	0.249807	3.82855	0.000128901	0.000473304	FBgn0052549	CG32549
FBgn0037922	10.7437	0.955981	0.775726	1.23237	0.217811	0.340826	FBgn0037922	CG14711
FBgn0034735	558.721	0.954884	0.133529	7.15113	8.60654e-13	8.82612e-12	FBgn0034735	CG4610
FBgn0036059	1809.97	0.954595	0.133013	7.1767	7.14127e-13	7.37793e-12	FBgn0036059	nudE
FBgn0051901	13.6188	0.954425	0.898577	1.06215	0.288167	0.422318	FBgn0051901	Mur29B
FBgn0032923	1704.24	0.954014	0.163587	5.83185	5.48158e-09	3.69209e-08	FBgn0032923	Pld3
FBgn0053062	279.839	0.953433	0.231781	4.11351	3.89692e-05	0.000155922	FBgn0053062	CG33062
FBgn0039821	2273.19	0.953188	0.104543	9.11765	7.67718e-20	1.50663e-18	FBgn0039821	CG15556
FBgn0028491	12.0895	0.953157	0.827937	1.15124	0.249632	0.378952	FBgn0028491	CG2930
FBgn0051999	97.7576	0.951229	0.475575	2.00017	0.0454822	0.0928888	FBgn0051999	CG31999
FBgn0032295	3859.58	0.951217	0.101629	9.3597	7.99663e-21	1.67728e-19	FBgn0032295	CG12299
FBgn0031317	716.895	0.950882	0.155251	6.12482	9.07875e-10	6.71162e-09	FBgn0031317	Charon
FBgn0031971	1366.13	0.950418	0.223637	4.24983	2.13933e-05	8.87906e-05	FBgn0031971	Sirup
FBgn0054031	4.55381	0.949925	1.34019	0.708799	0.478449	0.615086	FBgn0054031	CG34031
FBgn0052072	19.1965	0.949512	0.685145	1.38586	0.165791	0.274672	FBgn0052072	Elo68alpha
FBgn0087039	825.718	0.947734	0.174098	5.44368	5.21901e-08	3.13517e-07	FBgn0087039	Sbp2
FBgn0034352	190.58	0.947378	0.227916	4.1567	3.22872e-05	0.000131174	FBgn0034352	CG17669
FBgn0025874	564.848	0.947373	0.135623	6.98536	2.84136e-12	2.75775e-11	FBgn0025874	Meics
FBgn0020300	5.46253	0.947143	1.23915	0.764346	0.444661	0.583775	FBgn0020300	geko
FBgn0000233	1515.79	0.94574	0.10153	9.3149	1.22071e-20	2.53069e-19	FBgn0000233	btd
FBgn0266049	8.24493	0.945544	0.856383	1.10411	0.269544	0.401474	FBgn0266049	lncRNA:CR44814
FBgn0037023	4.46349	0.944768	1.29791	0.727913	0.466667	0.604662	FBgn0037023	CG3698
FBgn0051643	225.998	0.944732	0.195065	4.84317	1.27781e-06	6.48557e-06	FBgn0051643	CG31643
FBgn0032322	6.75336	0.944571	0.921492	1.02505	0.305342	0.441331	FBgn0032322	CG16743
FBgn0052163	8.48108	0.944191	0.967093	0.976318	0.328907	0.467235	FBgn0052163	CG32163
FBgn0034966	43.5801	0.944066	0.435853	2.16602	0.0303095	0.0656784	FBgn0034966	CG13563
FBgn0037934	5.48336	0.943919	1.11813	0.844192	0.398562	0.538582	FBgn0037934	CG6830
FBgn0034142	1440.26	0.942826	0.104137	9.05371	1.38194e-19	2.65779e-18	FBgn0034142	CG8306
FBgn0036665	11.6104	0.942307	0.777647	1.21174	0.225611	0.350138	FBgn0036665	CG13024
FBgn0263022	10.2526	0.942265	0.850654	1.10769	0.267994	0.399641	FBgn0263022	CG43317
FBgn0040600	19.7619	0.941554	0.632576	1.48845	0.136633	0.233916	FBgn0040600	CG13631
FBgn0051436	8.44781	0.939659	1.10112	0.853363	0.393458	0.532895	FBgn0051436	CG31436
FBgn0030805	1554.25	0.939191	0.10479	8.96261	3.17097e-19	5.95199e-18	FBgn0030805	wus
FBgn0260874	279.546	0.938886	0.185024	5.07441	3.88708e-07	2.0954e-06	FBgn0260874	Ir76a
FBgn0032381	10.1536	0.938647	1.21861	0.770259	0.441146	0.580869	FBgn0032381	Mal-B1
FBgn0033751	3277.84	0.937748	0.131726	7.11891	1.0878e-12	1.10289e-11	FBgn0033751	CG8818
FBgn0052485	120.995	0.937469	0.362757	2.58429	0.00975802	0.0244851	FBgn0052485	CG32485
FBgn0261938	1266.84	0.936765	0.115086	8.13972	3.96177e-16	5.58985e-15	FBgn0261938	mtRNApol
FBgn0266710	2.24633	0.936422	2.00814	0.466314	0.640991	0.753427	FBgn0266710	hog
FBgn0037981	353.912	0.936064	0.169471	5.52344	3.32417e-08	2.05111e-07	FBgn0037981	Spt3
FBgn0029114	1431.01	0.935969	0.155936	6.00227	1.94572e-09	1.3828e-08	FBgn0029114	Tollo
FBgn0030641	12.4889	0.93577	0.740537	1.26364	0.206361	0.326587	FBgn0030641	CG6299
FBgn0033924	1175.58	0.935547	0.103406	9.04729	1.46558e-19	2.81432e-18	FBgn0033924	CG8613
FBgn0034684	3.5092	0.935517	1.39098	0.672558	0.501229	0.634569	FBgn0034684	CG13501
FBgn0265362	13.5588	0.934524	0.729164	1.28164	0.19997	0.31853	FBgn0265362	CG44303
FBgn0030460	644.26	0.934064	0.175377	5.32604	1.00377e-07	5.83361e-07	FBgn0030460	Coq5
FBgn0032049	2.1919	0.93378	1.95043	0.478756	0.632112	0.745475	FBgn0032049	Bace
FBgn0011297	811.264	0.933534	0.158431	5.89238	3.80683e-09	2.60762e-08	FBgn0011297	Alg3
FBgn0085413	1064.02	0.932794	0.147651	6.31757	2.65711e-10	2.09832e-09	FBgn0085413	CG34384
FBgn0036416	2.24698	0.932592	1.77854	0.524359	0.600029	0.719654	FBgn0036416	CG7924
FBgn0000546	2562.11	0.932564	0.175602	5.31068	1.09219e-07	6.31815e-07	FBgn0000546	EcR
FBgn0015522	27.7809	0.932402	0.562536	1.6575	0.0974187	0.177397	FBgn0015522	olf186-M
FBgn0037899	5749.73	0.930771	0.163486	5.69327	1.24627e-08	8.0515e-08	FBgn0037899	RpL24-like
FBgn0052786	46.4902	0.929985	0.394394	2.35801	0.0183731	0.0424551	FBgn0052786	Gem4b
FBgn0004650	12.067	0.929961	0.738909	1.25856	0.20819	0.329149	FBgn0004650	fs(1)N
FBgn0033471	50.2611	0.928812	0.449479	2.06642	0.0387891	0.0810603	FBgn0033471	CG12134
FBgn0028434	408.127	0.928744	0.206332	4.50122	6.75653e-06	3.05253e-05	FBgn0028434	Ercc1
FBgn0035642	11.2936	0.928377	0.704089	1.31855	0.187319	0.302738	FBgn0035642	CG18586
FBgn0085271	115.058	0.928255	0.259684	3.57455	0.00035083	0.00119927	FBgn0085271	CG34242
FBgn0262955	6860.78	0.928153	0.129535	7.16528	7.76266e-13	8.00008e-12	FBgn0262955	RpII140
FBgn0025882	1.83715	0.928036	2.03404	0.456251	0.648209	0.758698	FBgn0025882	snoRNA:MeU6-A47
FBgn0026576	685.022	0.927413	0.198824	4.66449	3.09391e-06	1.47848e-05	FBgn0026576	Pisd
FBgn0035540	246.202	0.927305	0.181955	5.09634	3.46292e-07	1.87727e-06	FBgn0035540	Syx17
FBgn0002534	12.5142	0.926222	0.751694	1.23218	0.217882	0.340894	FBgn0002534	Lcp3
FBgn0038917	282.827	0.925161	0.235622	3.92645	8.62076e-05	0.000326175	FBgn0038917	CG6678
FBgn0264720	1.88321	0.925133	1.83328	0.504631	0.613818	0.731212	FBgn0264720	lncRNA:CR43988
FBgn0031157	9.88704	0.924601	0.998599	0.925899	0.354499	0.49388	FBgn0031157	CG1503
FBgn0035102	39.9704	0.924566	0.476749	1.93931	0.0524631	0.105069	FBgn0035102	CG7049
FBgn0034029	1275.2	0.924479	0.125899	7.343	2.08851e-13	2.27785e-12	FBgn0034029	eIF2Bgamma
FBgn0034527	1178.53	0.924145	0.109475	8.4416	3.13022e-17	4.95956e-16	FBgn0034527	CG9945
FBgn0035954	32.2187	0.923949	0.470136	1.96528	0.0493817	0.0996965	FBgn0035954	Doc3
FBgn0033261	1106.4	0.922181	0.191774	4.80868	1.51927e-06	7.59393e-06	FBgn0033261	udd
FBgn0031914	19.7593	0.922088	0.555583	1.65968	0.0969797	0.176694	FBgn0031914	CG5973
FBgn0264429	1.9383	0.921968	2.07276	0.444803	0.656462	0.764741	FBgn0264429	lncRNA:CR43847
FBgn0035057	15.0451	0.92113	0.649095	1.4191	0.15587	0.260918	FBgn0035057	CG3880
FBgn0262109	33524.6	0.920139	0.367242	2.50554	0.0122265	0.0298524	FBgn0262109	lncRNA:CR42862
FBgn0039430	243.703	0.919594	0.199726	4.60428	4.13905e-06	1.93357e-05	FBgn0039430	CG5455
FBgn0085307	6.23854	0.919329	0.951256	0.966436	0.333826	0.472558	FBgn0085307	CG34278
FBgn0037633	2158.54	0.919227	0.126151	7.28671	3.17605e-13	3.39348e-12	FBgn0037633	CG9839
FBgn0039356	58.7182	0.918886	0.432934	2.12247	0.0337987	0.0721636	FBgn0039356	CG5039
FBgn0030336	4741.9	0.918082	0.120118	7.64315	2.1197e-14	2.56767e-13	FBgn0030336	CG1578
FBgn0031247	463.608	0.917402	0.225943	4.06032	4.90054e-05	0.000192526	FBgn0031247	CG11562
FBgn0083984	12.9248	0.916083	0.680265	1.34666	0.178091	0.290671	FBgn0083984	CG34148
FBgn0014018	1761.54	0.915437	0.12836	7.1318	9.90628e-13	1.00682e-11	FBgn0014018	Rel
FBgn0266620	1.8187	0.915055	1.81916	0.503009	0.614958	0.732221	FBgn0266620	lncRNA:CR45127
FBgn0262366	2.59195	0.914558	1.90642	0.479725	0.631423	0.744837	FBgn0262366	CG43064
FBgn0035204	653.29	0.914058	0.147472	6.19817	5.71247e-10	4.3306e-09	FBgn0035204	CG2277
FBgn0038376	1358.77	0.913904	0.118602	7.70561	1.30219e-14	1.61175e-13	FBgn0038376	Hmt-1
FBgn0020545	1115.08	0.913612	0.128009	7.1371	9.5323e-13	9.71176e-12	FBgn0020545	kraken
FBgn0000139	3730.07	0.913517	0.112606	8.11251	4.95858e-16	6.9105e-15	FBgn0000139	ash2
FBgn0082947	5.28367	0.912506	1.09076	0.836581	0.402828	0.543173	FBgn0082947	snoRNA:Me18S-U1356c
FBgn0023096	146.745	0.911983	0.246608	3.69811	0.000217207	0.000769209	FBgn0023096	btv
FBgn0262127	480.839	0.911927	0.165234	5.51901	3.40919e-08	2.09736e-07	FBgn0262127	kibra
FBgn0032519	47.3331	0.911223	0.450636	2.02208	0.0431681	0.0890034	FBgn0032519	CG16957
FBgn0036085	8.26036	0.911167	0.970383	0.938976	0.347743	0.486965	FBgn0036085	CG6527
FBgn0032139	2.2199	0.910607	1.7799	0.511606	0.608927	0.727247	FBgn0032139	CG13116
FBgn0263143	713.869	0.909451	0.166785	5.45283	4.95745e-08	2.98954e-07	FBgn0263143	vret
FBgn0264617	80.216	0.909421	0.354953	2.56209	0.0104044	0.0259042	FBgn0264617	asRNA:CR43957
FBgn0003448	2715.58	0.908533	0.22192	4.09396	4.2407e-05	0.00016867	FBgn0003448	sna
FBgn0032224	1466.7	0.908142	0.140983	6.44152	1.18282e-10	9.63281e-10	FBgn0032224	Sps2
FBgn0030839	55.4241	0.907541	0.363086	2.49952	0.0124361	0.0303049	FBgn0030839	CG5613
FBgn0032728	473.272	0.907097	0.19518	4.64748	3.36015e-06	1.59292e-05	FBgn0032728	Tango6
FBgn0262480	4.79268	0.906763	1.24601	0.727733	0.466777	0.604682	FBgn0262480	CG43070
FBgn0266617	9.10431	0.904891	0.922069	0.981371	0.32641	0.464426	FBgn0266617	asRNA:CR45124
FBgn0035501	4.07654	0.904659	1.30438	0.693553	0.487962	0.623034	FBgn0035501	CG1299
FBgn0036801	1848.59	0.904607	0.116127	7.78983	6.7101e-15	8.54205e-14	FBgn0036801	MYPT-75D
FBgn0043550	96.3462	0.904561	0.332249	2.72254	0.00647818	0.017017	FBgn0043550	Tsp68C
FBgn0034692	18.1138	0.904435	0.620803	1.45688	0.14515	0.246103	FBgn0034692	CG13502
FBgn0031191	1334.8	0.904238	0.13854	6.52689	6.71474e-11	5.6374e-10	FBgn0031191	Cp110
FBgn0031589	1471.76	0.90404	0.104728	8.63226	6.01505e-18	1.01067e-16	FBgn0031589	Naprt
FBgn0287620	566.876	0.903242	0.282171	3.20104	0.00136932	0.0041812	FBgn0287620	lncRNA:CR46489
FBgn0035158	1818.93	0.902872	0.095479	9.45624	3.19219e-21	6.90408e-20	FBgn0035158	CG13895
FBgn0051357	968.721	0.902723	0.129138	6.99038	2.74138e-12	2.66278e-11	FBgn0051357	CG31357
FBgn0035674	289.728	0.902376	0.197517	4.56861	4.90979e-06	2.26652e-05	FBgn0035674	CG13295
FBgn0266929	20.2019	0.901988	0.702888	1.28326	0.199401	0.317867	FBgn0266929	lncRNA:CR45380
FBgn0033853	621.833	0.90143	0.185296	4.86482	1.14562e-06	5.85023e-06	FBgn0033853	CG6145
FBgn0031970	2.15565	0.900071	1.71135	0.525943	0.598928	0.718748	FBgn0031970	CG7227
FBgn0005198	1877.3	0.899089	0.107648	8.35212	6.70512e-17	1.02099e-15	FBgn0005198	gig
FBgn0035805	470.591	0.898927	0.186992	4.80731	1.52977e-06	7.64333e-06	FBgn0035805	CG7506
FBgn0035484	20.0834	0.898866	0.674937	1.33178	0.182933	0.296955	FBgn0035484	CG11594
FBgn0032455	3780.39	0.898659	0.111397	8.06715	7.19596e-16	9.89623e-15	FBgn0032455	Pih1D1
FBgn0010223	28.3964	0.897626	0.568213	1.57974	0.114167	0.20182	FBgn0010223	Galphaf
FBgn0030642	233.057	0.897466	0.191786	4.67952	2.87548e-06	1.38202e-05	FBgn0030642	CG15642
FBgn0039188	943.351	0.896851	0.11472	7.81774	5.37817e-15	6.95269e-14	FBgn0039188	Golgin84
FBgn0262782	889.141	0.896808	0.139629	6.42279	1.33801e-10	1.08262e-09	FBgn0262782	Mdh1
FBgn0010435	71.5801	0.896807	0.396521	2.26169	0.0237166	0.0530093	FBgn0010435	emp
FBgn0031292	12.9241	0.896174	1.00142	0.894903	0.370839	0.510951	FBgn0031292	CG15824
FBgn0011591	162.759	0.896143	0.294979	3.03799	0.00238163	0.00691105	FBgn0011591	fng
FBgn0026060	6.90595	0.895838	1.04236	0.859435	0.390101	0.52961	FBgn0026060	Mipp2
FBgn0035483	183.124	0.895832	0.212907	4.20762	2.58078e-05	0.000106231	FBgn0035483	Mul1
FBgn0036949	5.22272	0.895703	1.09423	0.818569	0.413032	0.552758	FBgn0036949	CG7290
FBgn0034035	658.93	0.895682	0.152562	5.87093	4.33348e-09	2.95059e-08	FBgn0034035	CG8207
FBgn0030665	3419.33	0.895625	0.123063	7.27777	3.39386e-13	3.60771e-12	FBgn0030665	CG15646
FBgn0028664	188.215	0.895249	0.249617	3.58649	0.000335164	0.00115075	FBgn0028664	VhaM9,7-c
FBgn0286732	7.12556	0.894769	0.885386	1.0106	0.312209	0.448612	FBgn0286732	snoRNA:Or-CD14
FBgn0086130	467.05	0.89441	0.137964	6.48294	8.99502e-11	7.44681e-10	FBgn0086130	Dbp21E2
FBgn0263025	161.514	0.89427	0.215974	4.14063	3.4635e-05	0.00014003	FBgn0263025	HSPBAP1
FBgn0027780	605.472	0.894208	0.156893	5.69948	1.20174e-08	7.77583e-08	FBgn0027780	Aasdh
FBgn0026718	594.591	0.894085	0.1924	4.647	3.36797e-06	1.59602e-05	FBgn0026718	Agpat2
FBgn0037672	183.348	0.893894	0.282521	3.16399	0.0015562	0.00470017	FBgn0037672	sage
FBgn0039488	1123.84	0.893522	0.134272	6.65456	2.84147e-11	2.484e-10	FBgn0039488	CG6066
FBgn0038928	252.447	0.892245	0.225404	3.95842	7.54483e-05	0.000287419	FBgn0038928	Fadd
FBgn0052179	116.736	0.891936	0.236822	3.76627	0.000165706	0.000600259	FBgn0052179	Krn
FBgn0001149	4454.05	0.89146	0.150542	5.92169	3.18653e-09	2.20442e-08	FBgn0001149	GstD1
FBgn0266696	6004.15	0.888885	0.105251	8.44539	3.03023e-17	4.80721e-16	FBgn0266696	Svil
FBgn0031631	287.616	0.888689	0.218769	4.06222	4.86084e-05	0.000191026	FBgn0031631	CG3225
FBgn0053523	1555.98	0.887389	0.116769	7.59953	2.9721e-14	3.54526e-13	FBgn0053523	CG33523
FBgn0261283	9302.46	0.886506	0.0933898	9.49253	2.25497e-21	4.91104e-20	FBgn0261283	SREBP
FBgn0031816	123.238	0.885975	0.515073	1.7201	0.0854148	0.158965	FBgn0031816	Rchy1
FBgn0031114	2151.6	0.884569	0.14815	5.97077	2.36133e-09	1.66117e-08	FBgn0031114	cactin
FBgn0027505	604.899	0.884149	0.131767	6.70993	1.94713e-11	1.72632e-10	FBgn0027505	Rab3-GAP
FBgn0038425	783.539	0.882616	0.16485	5.35407	8.59964e-08	5.03532e-07	FBgn0038425	CG14881
FBgn0040079	794.359	0.882078	0.124861	7.06451	1.61189e-12	1.59795e-11	FBgn0040079	pkaap
FBgn0032781	2123.28	0.881519	0.115898	7.60601	2.82687e-14	3.38818e-13	FBgn0032781	RtcB
FBgn0039645	1.71189	0.880353	2.43671	0.361288	0.717884	NA	FBgn0039645	CG11898
FBgn0016715	3.85033	0.880301	1.36514	0.644844	0.519028	0.650855	FBgn0016715	Reg-2
FBgn0038463	223.658	0.879961	0.201985	4.35657	1.32116e-05	5.67554e-05	FBgn0038463	CG3534
FBgn0050049	13.1268	0.87986	0.748689	1.1752	0.239915	0.367321	FBgn0050049	CG30049
FBgn0259221	1177.98	0.878917	0.162223	5.41795	6.02868e-08	3.59221e-07	FBgn0259221	ATP8A
FBgn0035999	496.523	0.877446	0.158346	5.54131	3.00211e-08	1.8662e-07	FBgn0035999	CG3552
FBgn0003513	2.69466	0.877412	1.54512	0.567859	0.570131	0.694897	FBgn0003513	ss
FBgn0033431	659.738	0.876603	0.181811	4.82151	1.42477e-06	7.1559e-06	FBgn0033431	CG1827
FBgn0034674	1323.82	0.876083	0.104675	8.36954	5.78457e-17	8.88365e-16	FBgn0034674	CG9304
FBgn0003023	12.1013	0.87569	0.847165	1.03367	0.30129	0.436991	FBgn0003023	otu
FBgn0033610	19.8032	0.87538	0.64707	1.35284	0.176108	0.28812	FBgn0033610	CG18335
FBgn0034443	106.283	0.874472	0.256997	3.40266	0.000667337	0.00215621	FBgn0034443	cer
FBgn0003716	1511.66	0.873804	0.145819	5.99241	2.06757e-09	1.46357e-08	FBgn0003716	tkv
FBgn0030364	5305.16	0.872657	0.11805	7.39224	1.44372e-13	1.60712e-12	FBgn0030364	Lsm12a
FBgn0051467	145.173	0.872614	0.225634	3.86739	0.000110005	0.000409033	FBgn0051467	CG31467
FBgn0015765	326.757	0.872237	0.154462	5.64693	1.63335e-08	1.04389e-07	FBgn0015765	p38a
FBgn0022981	152.895	0.872015	0.259585	3.35927	0.000781499	0.00249223	FBgn0022981	rpk
FBgn0027660	2996.91	0.871045	0.160646	5.42214	5.88884e-08	3.51727e-07	FBgn0027660	blot
FBgn0031244	386.998	0.870537	0.161401	5.39363	6.905e-08	4.08516e-07	FBgn0031244	CG11601
FBgn0032603	4.85188	0.869953	1.07416	0.809888	0.418004	0.558098	FBgn0032603	CG17928
FBgn0266316	49.0558	0.869335	0.365959	2.3755	0.0175251	0.0407517	FBgn0266316	asRNA:CR44981
FBgn0035113	185.417	0.869141	0.317354	2.73871	0.00616811	0.0162915	FBgn0035113	pyx
FBgn0028343	5436.09	0.868915	0.0919161	9.45336	3.28127e-21	7.07227e-20	FBgn0028343	Ankle2
FBgn0026309	852.374	0.868309	0.130401	6.65877	2.76133e-11	2.41732e-10	FBgn0026309	aft
FBgn0026582	257.601	0.867872	0.191484	4.53235	5.83311e-06	2.66669e-05	FBgn0026582	Hmg-2
FBgn0036139	3.82324	0.867857	1.38418	0.626981	0.530672	0.661277	FBgn0036139	CG6216
FBgn0034490	24.03	0.867501	0.600426	1.44481	0.148512	0.250884	FBgn0034490	CG9864
FBgn0261477	2277.4	0.867087	0.100002	8.67072	4.29385e-18	7.33297e-17	FBgn0261477	slim
FBgn0032187	19.6794	0.866195	0.607564	1.42569	0.153959	0.25841	FBgn0032187	CG4839
FBgn0031782	1301.61	0.865875	0.146995	5.89049	3.85061e-09	2.63472e-08	FBgn0031782	WDR79
FBgn0266211	288.572	0.86564	0.200766	4.31168	1.62019e-05	6.86112e-05	FBgn0266211	CR44906
FBgn0051019	74.2545	0.864551	0.349433	2.47415	0.0133553	0.0322058	FBgn0051019	CG31019
FBgn0014388	2106.57	0.864418	0.150486	5.74418	9.2367e-09	6.03912e-08	FBgn0014388	sty
FBgn0023525	46.1806	0.864242	0.482228	1.79219	0.0731031	0.139564	FBgn0023525	CG3191
FBgn0036479	16.3896	0.864176	0.700266	1.23407	0.217178	0.340175	FBgn0036479	CG13458
FBgn0032117	274.243	0.864002	0.207102	4.17187	3.02104e-05	0.000123096	FBgn0032117	FucTB
FBgn0264679	4.23392	0.863947	1.684	0.513032	0.607929	0.72662	FBgn0264679	asRNA:CR43964
FBgn0250907	88.6933	0.863691	0.34112	2.53192	0.0113438	0.0279869	FBgn0250907	Cht10
FBgn0041174	101.177	0.863575	0.282428	3.05768	0.00223056	0.00650436	FBgn0041174	Vhl
FBgn0052452	492.699	0.862348	0.16313	5.28625	1.24849e-07	7.16264e-07	FBgn0052452	CG32452
FBgn0262719	1616.42	0.861855	0.212309	4.05944	4.91912e-05	0.000193173	FBgn0262719	CG43163
FBgn0034940	673.018	0.86131	0.18597	4.63144	3.63133e-06	1.71174e-05	FBgn0034940	CG16787
FBgn0001565	3586.81	0.861306	0.11973	7.19375	6.30352e-13	6.53402e-12	FBgn0001565	Hlc
FBgn0037223	15.2719	0.861101	0.641535	1.34225	0.179515	0.292507	FBgn0037223	TwdlU
FBgn0053526	4200.62	0.860297	0.150765	5.70623	1.15506e-08	7.48157e-08	FBgn0053526	PNUTS
FBgn0261552	2112.78	0.858518	0.198522	4.32455	1.52845e-05	6.51012e-05	FBgn0261552	ps
FBgn0037819	3.05981	0.858049	1.4095	0.608762	0.542682	0.672263	FBgn0037819	CG14688
FBgn0051660	15089.5	0.857217	0.165537	5.1784	2.23791e-07	1.24228e-06	FBgn0051660	smog
FBgn0037824	48.5813	0.856658	0.36492	2.34752	0.0188987	0.0435168	FBgn0037824	CG14684
FBgn0038211	2.54107	0.855517	1.73408	0.493355	0.621762	0.737426	FBgn0038211	CG9649
FBgn0011236	2227.99	0.855338	0.131279	6.5154	7.24941e-11	6.05376e-10	FBgn0011236	ken
FBgn0040602	1690.97	0.854787	0.199839	4.27738	1.89102e-05	7.92271e-05	FBgn0040602	CG14545
FBgn0033529	1779.5	0.854738	0.138812	6.15751	7.3898e-10	5.52639e-09	FBgn0033529	CG17765
FBgn0039066	1820.72	0.854497	0.0958019	8.91942	4.68748e-19	8.61738e-18	FBgn0039066	EloA
FBgn0029669	2.20451	0.854149	1.5563	0.548832	0.583121	0.705877	FBgn0029669	CG13021
FBgn0052195	156.694	0.854109	0.228811	3.73282	0.000189351	0.000678438	FBgn0052195	CG32195
FBgn0039331	2.20406	0.85382	1.73419	0.492345	0.622475	0.737799	FBgn0039331	ND-49L
FBgn0053969	818.838	0.853819	0.139305	6.12911	8.83693e-10	6.54058e-09	FBgn0053969	CG33969
FBgn0262993	21.6749	0.85312	0.543226	1.57047	0.116306	0.204896	FBgn0262993	lncRNA:CR43301
FBgn0082986	5.65561	0.852514	0.990993	0.860263	0.389644	0.529105	FBgn0082986	snoRNA:Psi28S-2562
FBgn0037298	2312.52	0.852285	0.178247	4.78149	1.74001e-06	8.62484e-06	FBgn0037298	Sccpdh1
FBgn0039008	2.53237	0.852119	1.95522	0.435818	0.662969	0.770572	FBgn0039008	CG6972
[truncated: 9,450 more rows]

## Sheet: T3 vs T0
	baseMean	log2FoldChange	lfcSE	stat	pvalue	padj	ensembl_gene_id	ensembl_gene_symbol
FBgn0033207	3.40265	5.19268	2.12421	2.44453	0.0145042	NA	FBgn0033207	CG12826
FBgn0034829	3.18745	5.10465	1.79897	2.83754	0.00454621	NA	FBgn0034829	CG9899
FBgn0031545	2.32755	4.64497	2.01511	2.30507	0.0211629	NA	FBgn0031545	CG3213
FBgn0263130	1.98642	4.41759	2.21626	1.99326	0.0462329	NA	FBgn0263130	lncRNA:CR43372
FBgn0263078	1.86178	4.32246	2.49137	1.73498	0.0827447	NA	FBgn0263078	CG43339
FBgn0264723	1.8325	4.31193	2.21251	1.94889	0.0513087	NA	FBgn0264723	lncRNA:CR43991
FBgn0039448	1.76962	4.25447	2.23851	1.90058	0.0573572	NA	FBgn0039448	TwdlQ
FBgn0037506	1.70802	4.20834	2.23651	1.88165	0.0598832	NA	FBgn0037506	Mics1
FBgn0267656	3.57174	4.15582	1.73745	2.3919	0.0167612	NA	FBgn0267656	lncRNA:CR45994
FBgn0261615	10.4087	4.09395	2.64317	1.54888	0.121412	0.822688	FBgn0261615	CG42704
FBgn0038068	2.62637	3.74883	1.81633	2.06395	0.0390222	NA	FBgn0038068	CG11600
FBgn0038258	2.57671	3.72958	1.91819	1.94433	0.0518562	NA	FBgn0038258	CG7362
FBgn0001321	2.68987	3.67417	2.13785	1.71863	0.0856821	NA	FBgn0001321	knk
FBgn0037676	2.4301	3.63166	1.83365	1.98056	0.0476406	NA	FBgn0037676	CG8861
FBgn0029705	2.35831	3.59051	1.859	1.93142	0.0534306	NA	FBgn0029705	CG12693
FBgn0262140	2.04614	3.34557	2.25512	1.48354	0.137931	NA	FBgn0262140	CG42866
FBgn0262317	1.86539	3.30931	1.99473	1.65902	0.097111	NA	FBgn0262317	mir-966
FBgn0267800	1.83467	3.28751	2.01126	1.63456	0.102142	NA	FBgn0267800	lncRNA:CR46125
FBgn0266789	3.14747	3.24881	1.63006	1.99306	0.0462546	NA	FBgn0266789	lncRNA:CR45254
FBgn0053322	1.88252	3.22724	2.2698	1.42182	0.155079	NA	FBgn0053322	CG33322
FBgn0265496	8.98152	3.21754	1.09601	2.93568	0.00332816	0.13809	FBgn0265496	lncRNA:CR44365
FBgn0286880	1.8295	3.17837	2.0641	1.53983	0.123601	NA	FBgn0286880	CR46402
FBgn0264952	1.68981	3.1612	2.0954	1.50864	0.131391	NA	FBgn0264952	lncRNA:CR44121
FBgn0266628	2.70565	3.12679	1.77873	1.75788	0.0787684	NA	FBgn0266628	asRNA:CR45135
FBgn0022700	1.6064	3.08007	2.47146	1.24626	0.21267	NA	FBgn0022700	Cht4
FBgn0058100	1.57536	3.04672	2.09357	1.45527	0.145593	NA	FBgn0058100	CR40100
FBgn0039203	3.45478	3.04489	1.69502	1.79637	0.0724357	NA	FBgn0039203	CG13618
FBgn0035193	1.8314	3.02692	2.11767	1.42936	0.1529	NA	FBgn0035193	CG9192
FBgn0030823	1.66412	3.02203	2.36133	1.2798	0.200615	NA	FBgn0030823	TTLL1A
FBgn0040009	1.62305	2.99388	2.07474	1.44302	0.149016	NA	FBgn0040009	CG17490
FBgn0029851	2.44617	2.99291	2.09918	1.42575	0.15394	NA	FBgn0029851	CG14445
FBgn0260430	1.79066	2.99074	2.20252	1.35787	0.174504	NA	FBgn0260430	CG42525
FBgn0267515	13.3776	2.98248	0.810912	3.67793	0.000235133	0.0274098	FBgn0267515	28SrRNA-Psi:CR45855
FBgn0286782	1.75978	2.96776	2.07719	1.42874	0.15308	NA	FBgn0286782	flz
FBgn0266254	6.04171	2.9624	1.27376	2.32572	0.0200336	0.401986	FBgn0266254	lncRNA:CR44949
FBgn0267641	1.54091	2.91063	2.39524	1.21517	0.224301	NA	FBgn0267641	lncRNA:CR45979
FBgn0037224	3.19427	2.89401	1.94858	1.48519	0.137494	NA	FBgn0037224	TwdlF
FBgn0004244	3.10282	2.88718	1.60644	1.79726	0.0722943	NA	FBgn0004244	Rdl
FBgn0032639	3.58987	2.86537	1.76276	1.6255	0.104056	NA	FBgn0032639	CG18563
FBgn0033115	4.2129	2.86186	1.44421	1.98161	0.0475226	NA	FBgn0033115	Spn42De
FBgn0032834	3.94237	2.83699	1.88701	1.50343	0.132729	NA	FBgn0032834	CG13965
FBgn0030590	2.87599	2.76185	1.61484	1.7103	0.087211	NA	FBgn0030590	CG9518
FBgn0039536	10.1139	2.75567	0.935693	2.94505	0.00322898	0.134545	FBgn0039536	unc80
FBgn0034990	2.92757	2.73791	1.83689	1.49052	0.136089	NA	FBgn0034990	CG11406
FBgn0036377	2.42886	2.7167	1.84566	1.47194	0.141038	NA	FBgn0036377	CG10710
FBgn0032058	2.56916	2.68456	1.70764	1.57209	0.11593	NA	FBgn0032058	CG9289
FBgn0261963	7.41438	2.66674	1.22411	2.17852	0.0293676	0.472972	FBgn0261963	mid
FBgn0035144	2.7824	2.6648	1.76397	1.51068	0.130869	NA	FBgn0035144	Kah
FBgn0261612	2.626	2.5567	1.78773	1.43014	0.152676	NA	FBgn0261612	CngA
FBgn0266751	2.29091	2.48803	1.78184	1.39632	0.162618	NA	FBgn0266751	lncRNA:CR45224
FBgn0030296	1.94596	2.47249	1.86362	1.32672	0.184602	NA	FBgn0030296	CG15196
FBgn0014464	2.06688	2.45176	1.87146	1.31008	0.190169	NA	FBgn0014464	Cp7Fa
FBgn0267511	2.1868	2.4053	1.73779	1.38411	0.166324	NA	FBgn0267511	28SrRNA-Psi:CR45851
FBgn0028514	2.34863	2.3893	1.71878	1.39012	0.164493	NA	FBgn0028514	CG4793
FBgn0262482	1.98507	2.38658	2.19593	1.08682	0.277117	NA	FBgn0262482	CG43072
FBgn0034539	3.77467	2.36472	1.404	1.68428	0.0921283	NA	FBgn0034539	CG11159
FBgn0037388	2.30525	2.35803	1.93163	1.22075	0.222181	NA	FBgn0037388	CG14676
FBgn0051874	2.46707	2.33649	1.66256	1.40536	0.159915	NA	FBgn0051874	Fum4
FBgn0051773	1.93221	2.33416	1.94165	1.20215	0.229305	NA	FBgn0051773	CG31773
FBgn0038921	2.31631	2.33126	1.80307	1.29294	0.196031	NA	FBgn0038921	Theg
FBgn0264085	1.75129	2.32484	1.96713	1.18184	0.237269	NA	FBgn0264085	lncRNA:CR43754
FBgn0030620	2.11341	2.31971	1.84464	1.25754	0.208559	NA	FBgn0030620	CG5662
FBgn0067861	4.21304	2.30402	1.26765	1.81756	0.0691321	NA	FBgn0067861	Sdic1
FBgn0261575	4.87165	2.29539	1.23965	1.85164	0.0640775	NA	FBgn0261575	tobi
FBgn0031292	9.33839	2.29333	1.07615	2.13104	0.0330859	0.497264	FBgn0031292	CG15824
FBgn0263088	2.25503	2.29212	1.79417	1.27754	0.201411	NA	FBgn0263088	lncRNA:CR43356
FBgn0029661	3.56982	2.27915	1.46994	1.55051	0.12102	NA	FBgn0029661	CG16781
FBgn0033042	1.86043	2.27813	1.95093	1.16771	0.242923	NA	FBgn0033042	Tsp42A
FBgn0267520	6.08426	2.27766	1.04074	2.18851	0.0286327	0.467654	FBgn0267520	28SrRNA-Psi:CR45860
FBgn0053003	3.73885	2.27594	1.80139	1.26344	0.206431	NA	FBgn0053003	CG33003
FBgn0263709	2.3644	2.27532	1.66632	1.36548	0.172103	NA	FBgn0263709	lncRNA:CR43661
FBgn0267604	1.69844	2.25639	1.89996	1.1876	0.234992	NA	FBgn0267604	lncRNA:CR45942
FBgn0035575	8.08861	2.25179	1.21608	1.85168	0.0640717	0.648759	FBgn0035575	CG7509
FBgn0033292	2.49391	2.25096	1.60515	1.40233	0.160815	NA	FBgn0033292	Cyp4ad1
FBgn0035592	1.53678	2.24213	2.13246	1.05143	0.293063	NA	FBgn0035592	CG10674
FBgn0039009	2.59318	2.24106	2.18153	1.02729	0.304284	NA	FBgn0039009	CG13842
FBgn0028533	66.7131	2.23978	0.55088	4.06583	4.78612e-05	0.0080803	FBgn0028533	CG7953
FBgn0264427	2.00088	2.23634	1.84178	1.21423	0.224661	NA	FBgn0264427	CG43845
FBgn0038067	4.8204	2.23123	1.37518	1.6225	0.104697	NA	FBgn0038067	CG11598
FBgn0265957	5.212	2.23066	1.11668	1.99757	0.0457629	NA	FBgn0265957	lncRNA:CR44744
FBgn0267992	3.97028	2.22862	1.37306	1.62311	0.104567	NA	FBgn0267992	lncRNA:CR46259
FBgn0267634	2.90013	2.22357	1.51062	1.47195	0.141033	NA	FBgn0267634	lncRNA:CR45972
FBgn0265929	1.77845	2.20344	2.3048	0.956022	0.339061	NA	FBgn0265929	lncRNA:CR44718
FBgn0035282	1.7872	2.19744	2.0383	1.07808	0.280999	NA	FBgn0035282	CNMa
FBgn0032503	1.7872	2.19744	2.0383	1.07808	0.280999	NA	FBgn0032503	CG16825
FBgn0267247	1.48536	2.19121	2.12323	1.03202	0.302063	NA	FBgn0267247	lncRNA:CR45687
FBgn0035687	2.37994	2.17849	1.7679	1.23225	0.217856	NA	FBgn0035687	Prdm13
FBgn0266738	2.35049	2.17437	1.75999	1.23545	0.216664	NA	FBgn0266738	lncRNA:CR45211
FBgn0266403	1.75632	2.17131	1.98971	1.09127	0.275154	NA	FBgn0266403	lncRNA:CR45043
FBgn0053290	1.59466	2.14966	2.17106	0.990141	0.322105	NA	FBgn0053290	CG33290
FBgn0028561	3.63288	2.14625	1.37572	1.56009	0.118739	NA	FBgn0028561	sut3
FBgn0040507	5.49247	2.14468	1.20338	1.78221	0.0747148	NA	FBgn0040507	ACXD
FBgn0038866	4.59527	2.13487	1.25494	1.70118	0.0889097	NA	FBgn0038866	CG5810
FBgn0051345	1.71557	2.13288	2.30543	0.925152	0.354887	NA	FBgn0051345	CG31345
FBgn0032538	1.96397	2.09943	2.05285	1.02269	0.306453	NA	FBgn0032538	Vajk2
FBgn0032522	8.84993	2.09212	1.26491	1.65396	0.0981349	0.763254	FBgn0032522	CG16848
FBgn0085753	140.987	2.08482	0.36067	5.78043	7.45116e-09	7.29618e-06	FBgn0085753	28SrRNA-Psi:CR40596
FBgn0011669	2.00734	2.08473	1.82521	1.14219	0.253377	NA	FBgn0011669	Mst57Db
FBgn0266142	3.99711	2.08121	1.32101	1.57547	0.115147	NA	FBgn0266142	lncRNA:CR44848
FBgn0266753	9.1908	2.06758	0.923122	2.23977	0.0251057	0.453271	FBgn0266753	lncRNA:CR45226
FBgn0051776	3.64969	2.06693	1.45863	1.41704	0.156473	NA	FBgn0051776	CG31776
FBgn0262869	3.34642	2.06624	1.46871	1.40684	0.159475	NA	FBgn0262869	Gfrl
FBgn0004511	2.08472	2.06385	1.74848	1.18037	0.237852	NA	FBgn0004511	dy
FBgn0033658	1.63184	2.03703	2.08728	0.975925	0.329102	NA	FBgn0033658	Twdlbeta
FBgn0265344	1.62165	2.02762	2.08928	0.970486	0.331804	NA	FBgn0265344	lncRNA:CR44298
FBgn0035241	7.22856	2.02103	1.09062	1.85311	0.0638669	0.648759	FBgn0035241	CG12105
FBgn0042131	6.01871	2.02017	1.24051	1.6285	0.103418	0.781338	FBgn0042131	CG18808
FBgn0053642	1.46126	2.01651	2.03598	0.990434	0.321962	NA	FBgn0053642	CG33642
FBgn0266706	2.17316	2.01584	1.66923	1.20764	0.227184	NA	FBgn0266706	lncRNA:CR45196
FBgn0085305	3.22321	2.01538	1.35865	1.48337	0.137976	NA	FBgn0085305	CG34276
FBgn0267761	1.9443	2.01027	1.8277	1.09989	0.271382	NA	FBgn0267761	asRNA:CR46092
FBgn0034739	2.16297	2.00914	1.66976	1.20325	0.228881	NA	FBgn0034739	CG3927
FBgn0085771	59.6479	2.00465	0.361965	5.53825	3.05516e-08	2.71965e-05	FBgn0085771	28SrRNA-Psi:CR40741
FBgn0035192	3.20667	1.99123	1.4361	1.38655	0.16558	NA	FBgn0035192	galene
FBgn0029518	4.1806	1.97523	1.34632	1.46713	0.142342	NA	FBgn0029518	CG13376
FBgn0250862	1.91374	1.97048	1.90181	1.03611	0.300151	NA	FBgn0250862	CG42237
FBgn0030374	1.89305	1.96738	1.83213	1.07382	0.282901	NA	FBgn0030374	CG15734
FBgn0031757	4.88296	1.96738	1.3347	1.47403	0.140475	NA	FBgn0031757	Ucp4C
FBgn0285926	15099.2	1.96571	0.398339	4.93475	8.02528e-07	0.00029105	FBgn0285926	Imp
FBgn0267103	1.94414	1.96393	2.07215	0.947772	0.343245	NA	FBgn0267103	lncRNA:CR45543
FBgn0265542	1.81879	1.95706	2.0029	0.977111	0.328514	NA	FBgn0265542	lncRNA:CR44392
FBgn0267212	2.06046	1.94497	1.79969	1.08073	0.279819	NA	FBgn0267212	lncRNA:CR45652
FBgn0262900	1.80844	1.94161	1.95018	0.995603	0.319443	NA	FBgn0262900	CG43255
FBgn0266798	2.32923	1.93831	1.78974	1.08301	0.278803	NA	FBgn0266798	asRNA:CR45260
FBgn0267982	4.39477	1.9277	1.23411	1.56202	0.118283	NA	FBgn0267982	lncRNA:CR46249
FBgn0262687	3.05163	1.91891	1.52136	1.26131	0.207197	NA	FBgn0262687	lncRNA:CR43157
FBgn0265760	1.76753	1.90775	1.95631	0.975177	0.329472	NA	FBgn0265760	lncRNA:CR44567
FBgn0267508	77.2298	1.90492	0.373567	5.09926	3.40976e-07	0.000151765	FBgn0267508	28SrRNA-Psi:CR45848
FBgn0085298	2.61053	1.90235	1.51243	1.25781	0.20846	NA	FBgn0085298	CG34269
FBgn0267470	1.83161	1.89854	1.91031	0.99384	0.320301	NA	FBgn0267470	lncRNA:CR45820
FBgn0029835	4.05405	1.88688	1.66575	1.13275	0.25732	NA	FBgn0029835	CG5921
FBgn0266099	3.11384	1.87952	1.64736	1.14093	0.2539	NA	FBgn0266099	CG44836
FBgn0037836	5.93404	1.8674	1.25422	1.48889	0.136516	0.84716	FBgn0037836	CG14692
FBgn0265954	2.92858	1.85208	1.50142	1.23355	0.21737	NA	FBgn0265954	lncRNA:CR44741
FBgn0038208	3.40014	1.83652	1.7728	1.03595	0.300227	NA	FBgn0038208	CG14355
FBgn0035143	1.7891	1.83381	1.91189	0.95916	0.337478	NA	FBgn0035143	Ppm1
FBgn0052305	1.77875	1.82945	1.88454	0.970764	0.331666	NA	FBgn0052305	CG32305
FBgn0050263	6.24805	1.82056	1.05373	1.72773	0.0840367	0.724067	FBgn0050263	stum
FBgn0040357	4.50012	1.81115	1.2424	1.45778	0.1449	NA	FBgn0040357	CG14624
FBgn0050385	6.21716	1.8106	1.06624	1.69813	0.0894837	0.739429	FBgn0050385	CG30385
FBgn0086917	16.4142	1.81005	0.748821	2.4172	0.0156405	0.358148	FBgn0086917	spok
FBgn0029501	2.02474	1.80608	2.20162	0.82034	0.412022	NA	FBgn0029501	Crtp
FBgn0082972	2.9863	1.79471	1.42062	1.26333	0.206472	NA	FBgn0082972	snoRNA:Psi28S-3316a
FBgn0028875	5038.48	1.77881	0.689844	2.57856	0.00992123	0.276637	FBgn0028875	nAChRalpha5
FBgn0266937	215.762	1.7725	0.351708	5.03968	4.66313e-07	0.000198528	FBgn0266937	lncRNA:CR45388
FBgn0003130	6.33861	1.76536	1.12717	1.56618	0.117307	0.816395	FBgn0003130	Poxn
FBgn0050241	2.82923	1.75805	1.45254	1.21033	0.226151	NA	FBgn0050241	tRNA:Leu-AAG-1-1
FBgn0065110	2.37335	1.75406	1.63266	1.07436	0.282663	NA	FBgn0065110	ppk10
FBgn0085285	6.40711	1.7452	1.13344	1.53974	0.123623	0.82598	FBgn0085285	CG34256
FBgn0035934	7.01265	1.74283	1.01392	1.71891	0.0856302	0.725246	FBgn0035934	TrpA1
FBgn0265704	3.27203	1.73554	1.40443	1.23576	0.216547	NA	FBgn0265704	lncRNA:CR44511
FBgn0266936	45.2022	1.73477	0.464884	3.73161	0.00019026	0.0230004	FBgn0266936	lncRNA:CR45387
FBgn0031235	12.9695	1.73071	0.883087	1.95984	0.0500142	0.581638	FBgn0031235	CG13693
FBgn0031337	1.92079	1.71702	2.62853	0.653222	0.513613	NA	FBgn0031337	CG14346
FBgn0264487	5.10867	1.71381	1.07604	1.5927	0.111228	NA	FBgn0264487	CG43895
FBgn0052703	2.89714	1.71028	1.47838	1.15686	0.24733	NA	FBgn0052703	Erk7
FBgn0085447	70.7708	1.70866	0.552797	3.09094	0.00199522	0.0996797	FBgn0085447	sif
FBgn0034910	2.22647	1.6997	1.65796	1.02518	0.30528	NA	FBgn0034910	CG4763
FBgn0023215	213.128	1.69685	0.428641	3.95868	7.53655e-05	0.0115309	FBgn0023215	Mnt
FBgn0024897	7.13209	1.68973	0.934491	1.80818	0.0705787	0.678046	FBgn0024897	b6
FBgn0035007	1.90026	1.68952	2.32565	0.726472	0.46755	NA	FBgn0035007	CG3492
FBgn0040809	3.35451	1.68767	1.66951	1.01088	0.312072	NA	FBgn0040809	CG13465
FBgn0085314	2.14993	1.68698	1.71728	0.982359	0.325923	NA	FBgn0085314	CR34285
FBgn0263079	3.49666	1.68463	1.38723	1.21438	0.224603	NA	FBgn0263079	CG43338
FBgn0036796	22.7234	1.68371	0.819947	2.05343	0.0400305	0.542155	FBgn0036796	CG18231
FBgn0264826	3.66002	1.68335	1.4411	1.1681	0.242765	NA	FBgn0264826	lncRNA:CR44034
FBgn0033866	58.2206	1.67668	0.574888	2.91654	0.00353938	0.143807	FBgn0033866	CG6280
FBgn0031905	44.051	1.67622	0.505314	3.31718	0.000909314	0.058579	FBgn0031905	gudu
FBgn0052655	1.77043	1.67121	1.85369	0.90156	0.367291	NA	FBgn0052655	CG32655
FBgn0267513	23.617	1.66779	0.631108	2.64264	0.00822628	0.249386	FBgn0267513	28SrRNA-Psi:CR45853
FBgn0261709	2.18557	1.66685	1.6854	0.988991	0.322667	NA	FBgn0261709	lncRNA:CR42746
FBgn0039704	4.79757	1.66486	1.18154	1.40906	0.158818	NA	FBgn0039704	neo
FBgn0266392	7.83363	1.66119	0.980269	1.69462	0.0901473	0.741161	FBgn0266392	lncRNA:CR45032
FBgn0267138	4.99071	1.65715	1.14722	1.44449	0.148601	NA	FBgn0267138	lncRNA:CR45578
FBgn0262364	8.03798	1.65291	1.03248	1.60091	0.109396	0.797031	FBgn0262364	CG43062
FBgn0263239	2.21645	1.65036	2.09957	0.786046	0.43184	NA	FBgn0263239	dar1
FBgn0052284	3.61982	1.64405	1.4294	1.15016	0.250077	NA	FBgn0052284	CG32284
FBgn0053963	44.345	1.64374	0.511293	3.21487	0.00130502	0.0757431	FBgn0053963	lncRNA:CR33963
FBgn0267519	226.264	1.63894	0.230326	7.11573	1.11324e-12	3.6336e-09	FBgn0267519	28SrRNA-Psi:CR45859
FBgn0030881	9.72491	1.63796	0.845414	1.93746	0.0526885	0.598522	FBgn0030881	CG12985
FBgn0030525	8.80153	1.62982	0.869311	1.87484	0.060815	0.64024	FBgn0030525	CG10996
FBgn0039616	2.15485	1.62748	1.82203	0.893226	0.371736	NA	FBgn0039616	CG11828
FBgn0036654	3.2953	1.61513	1.39917	1.15435	0.248356	NA	FBgn0036654	CG9692
FBgn0051805	4.81159	1.61334	1.26949	1.27086	0.20378	NA	FBgn0051805	CG31805
FBgn0033753	6.35179	1.61054	1.17648	1.36894	0.171017	0.907803	FBgn0033753	Cyp301a1
FBgn0262948	1.59826	1.60283	1.89407	0.84624	0.397419	NA	FBgn0262948	CG43267
FBgn0033942	2.31677	1.60174	1.61009	0.994811	0.319828	NA	FBgn0033942	Cpr51A
FBgn0029681	3.89916	1.59577	1.38448	1.15261	0.249069	NA	FBgn0029681	CG15239
FBgn0265312	2.53878	1.58964	1.64871	0.964172	0.33496	NA	FBgn0265312	lncRNA:CR44285
FBgn0262972	336809	1.58319	0.407973	3.88062	0.00010419	0.0145747	FBgn0262972	lncRNA:cherub
FBgn0086265	3.21003	1.58235	1.56175	1.01319	0.310969	NA	FBgn0086265	psd
FBgn0040370	2.28605	1.58166	1.61943	0.97668	0.328727	NA	FBgn0040370	CG13375
FBgn0040737	2.62464	1.58156	1.56274	1.01205	0.311515	NA	FBgn0040737	Tango8
FBgn0033610	15.4065	1.57759	0.673445	2.34256	0.0191517	0.389883	FBgn0033610	CG18335
FBgn0265759	4.04103	1.57713	1.49158	1.05736	0.290349	NA	FBgn0265759	lncRNA:CR44566
FBgn0010038	24.9016	1.57661	0.624405	2.52498	0.0115706	0.299135	FBgn0010038	GstD2
FBgn0028941	1.69721	1.57531	1.82895	0.861317	0.389063	NA	FBgn0028941	CG16853
FBgn0039010	1.67683	1.57252	2.09326	0.75123	0.452514	NA	FBgn0039010	CG4907
FBgn0262656	3502	1.56847	0.388513	4.0371	5.41158e-05	0.00898139	FBgn0262656	Myc
FBgn0037677	6.5284	1.56844	1.0436	1.50291	0.132861	0.841244	FBgn0037677	CG12951
FBgn0034326	2.93294	1.54866	1.68854	0.917156	0.359061	NA	FBgn0034326	CG18540
FBgn0041336	2.06076	1.54797	1.65635	0.934568	0.350011	NA	FBgn0041336	Cyp6t2Psi
FBgn0029745	2.05031	1.54698	1.95826	0.789979	0.42954	NA	FBgn0029745	Rpn13R
FBgn0030598	14.8748	1.54692	0.807244	1.9163	0.055327	0.614344	FBgn0030598	CG9503
FBgn0000411	1959.92	1.54356	0.322982	4.7791	1.76083e-06	0.000556195	FBgn0000411	D
FBgn0036016	2.14264	1.54296	2.23268	0.691078	0.489517	NA	FBgn0036016	CG3306
FBgn0030707	2.05058	1.54256	1.63777	0.941871	0.346259	NA	FBgn0030707	CG8916
FBgn0267281	4.15257	1.53864	1.31951	1.16607	0.243588	NA	FBgn0267281	lncRNA:CR45717
FBgn0029722	4.80499	1.53814	1.19899	1.28286	0.19954	NA	FBgn0029722	CG7024
FBgn0041237	3.42371	1.53769	1.42487	1.07918	0.280506	NA	FBgn0041237	Gr58c
FBgn0033807	7.21629	1.53767	0.913035	1.68414	0.0921553	0.745157	FBgn0033807	AQP
FBgn0053752	2.44212	1.53484	1.59479	0.962409	0.335844	NA	FBgn0053752	CG33752
FBgn0267455	8.9981	1.53036	0.840619	1.82051	0.0686807	0.668851	FBgn0267455	lncRNA:CR45805
FBgn0033865	9.48422	1.5296	0.943691	1.62087	0.105046	0.785796	FBgn0033865	CG6220
FBgn0030592	6.81855	1.52802	1.18298	1.29167	0.196471	0.933241	FBgn0030592	CG9514
FBgn0029660	5.06567	1.52684	1.12413	1.35824	0.174388	NA	FBgn0029660	CG10801
FBgn0051506	2.57163	1.52547	1.53003	0.997023	0.318753	NA	FBgn0051506	tRNA:Leu-TAA-1-1
FBgn0267633	3.47284	1.52418	1.32727	1.14836	0.250822	NA	FBgn0267633	lncRNA:CR45971
FBgn0037064	4.89765	1.52291	1.14274	1.33268	0.182636	NA	FBgn0037064	CG9389
FBgn0052040	6.62361	1.52181	1.01147	1.50456	0.132437	0.841244	FBgn0052040	CG32040
FBgn0054051	4.84037	1.51797	1.30157	1.16626	0.243508	NA	FBgn0054051	CG34051
FBgn0032376	2.67057	1.51362	1.57891	0.958646	0.337737	NA	FBgn0032376	Tsp33B
FBgn0051191	1.62542	1.51152	1.8887	0.800297	0.423539	NA	FBgn0051191	CG31191
FBgn0030597	8.50153	1.51095	0.851748	1.77394	0.0760724	0.702637	FBgn0030597	Eo
FBgn0011746	4.58189	1.50458	1.24754	1.20604	0.227802	NA	FBgn0011746	ana
FBgn0033464	2.57628	1.50278	1.67305	0.898229	0.369063	NA	FBgn0033464	CG1441
FBgn0264901	6.83537	1.49882	0.942707	1.58991	0.111854	0.803495	FBgn0264901	lncRNA:CR44092
FBgn0034713	1.7242	1.49391	1.99303	0.749568	0.453515	NA	FBgn0034713	CG11291
FBgn0266649	4.45655	1.49113	1.12691	1.3232	0.185768	NA	FBgn0266649	lncRNA:CR45156
FBgn0031869	9.23637	1.48801	1.18864	1.25186	0.210622	0.947131	FBgn0031869	CG18304
FBgn0036150	16.0939	1.48541	1.23554	1.20223	0.229275	0.959018	FBgn0036150	Ir68a
FBgn0266407	2.61916	1.48246	1.58888	0.933022	0.350809	NA	FBgn0266407	lncRNA:CR45047
FBgn0052201	23.1835	1.47673	0.863154	1.71086	0.0871078	0.72815	FBgn0052201	CG32201
FBgn0085307	5.05601	1.46962	1.05697	1.39041	0.164405	NA	FBgn0085307	CG34278
FBgn0030356	9.1821	1.46821	0.954078	1.53888	0.123833	0.82598	FBgn0030356	lncRNA:CR32661
FBgn0040491	9.49037	1.46073	0.873057	1.67312	0.0943035	0.756282	FBgn0040491	Buffy
FBgn0015035	13.4789	1.46062	1.06145	1.37606	0.168804	0.906208	FBgn0015035	Cyp4e3
FBgn0033794	7.38631	1.45861	0.953662	1.52948	0.126145	0.829561	FBgn0033794	CG13326
FBgn0004513	2.10846	1.45801	1.7791	0.819522	0.412489	NA	FBgn0004513	Mdr65
FBgn0263352	3945.97	1.45755	0.760727	1.916	0.0553657	0.614344	FBgn0263352	Unr
FBgn0037753	11.7323	1.45722	0.795216	1.83248	0.0668793	0.660164	FBgn0037753	CG12947
FBgn0034459	2.14104	1.45697	1.65155	0.882186	0.377676	NA	FBgn0034459	TTLL6A
FBgn0250826	2.50449	1.45691	1.66325	0.875943	0.381061	NA	FBgn0250826	CG34160
FBgn0283499	2300.14	1.45615	0.40751	3.57329	0.000352522	0.0353344	FBgn0283499	InR
FBgn0085789	2.79811	1.45589	1.68733	0.862835	0.388228	NA	FBgn0085789	CR41506
FBgn0038339	1.48397	1.45577	1.91957	0.758384	0.448221	NA	FBgn0038339	CG6118
FBgn0264720	1.48397	1.45577	1.91957	0.758384	0.448221	NA	FBgn0264720	lncRNA:CR43988
FBgn0033391	1.58291	1.4515	2.10745	0.688745	0.490984	NA	FBgn0033391	CG8026
FBgn0030617	3.48821	1.44647	1.33131	1.08651	0.277255	NA	FBgn0030617	CG9095
FBgn0266721	2.11208	1.444	2.61311	0.552599	0.580538	NA	FBgn0266721	gammaSnap2
FBgn0085431	3.02358	1.44363	1.76503	0.817907	0.41341	NA	FBgn0085431	CG34402
FBgn0033165	2.1205	1.44332	1.67462	0.861883	0.388752	NA	FBgn0033165	CG11113
FBgn0004170	17.3254	1.43693	0.763877	1.8811	0.0599584	0.636092	FBgn0004170	sc
FBgn0029568	7.71039	1.4368	0.966322	1.48687	0.137049	0.84721	FBgn0029568	CG11381
FBgn0264345	1.88027	1.43607	1.77187	0.810486	0.417661	NA	FBgn0264345	lncRNA:CR43801
FBgn0267647	2.00994	1.43437	1.72106	0.833426	0.404604	NA	FBgn0267647	lncRNA:CR45985
FBgn0035954	26.044	1.43223	0.631401	2.26833	0.023309	0.435409	FBgn0035954	Doc3
FBgn0283476	11.1193	1.43099	0.816431	1.75275	0.0796458	0.707705	FBgn0283476	Dhc16F
FBgn0033856	3.27021	1.43015	1.3188	1.08443	0.278173	NA	FBgn0033856	CG13334
FBgn0086758	6770.53	1.42962	0.405801	3.52296	0.000426749	0.0372701	FBgn0086758	chinmo
FBgn0265707	8.11161	1.42771	0.958759	1.48913	0.136454	0.84716	FBgn0265707	lncRNA:CR44514
FBgn0033728	1.99975	1.4274	1.72952	0.825313	0.409194	NA	FBgn0033728	Cpr49Ae
FBgn0267505	193.527	1.42669	0.408219	3.49492	0.000474195	0.0390195	FBgn0267505	pre-rRNA:CR45845
FBgn0265065	2.73448	1.4222	1.50007	0.948089	0.343084	NA	FBgn0265065	asRNA:CR44176
FBgn0039818	1.98711	1.41941	2.10637	0.673866	0.500397	NA	FBgn0039818	CG11318
FBgn0285944	24.0066	1.4191	0.640554	2.21543	0.0267309	0.457514	FBgn0285944	para
FBgn0061435	3.16327	1.41904	1.57788	0.899336	0.368474	NA	FBgn0061435	CG30270
FBgn0038397	26.2778	1.4169	0.610064	2.32254	0.020204	0.404576	FBgn0038397	CG10185
FBgn0051952	5.26037	1.41313	1.21337	1.16463	0.244167	NA	FBgn0051952	CG31952
FBgn0038826	20111.4	1.41182	0.389098	3.62844	0.000285144	0.0303493	FBgn0038826	Syp
FBgn0032211	2.41446	1.4109	1.93798	0.728028	0.466596	NA	FBgn0032211	CG13138
FBgn0039202	4.34514	1.40962	1.6325	0.863477	0.387875	NA	FBgn0039202	CG13622
FBgn0266549	93.3751	1.40697	0.425699	3.30509	0.000949466	0.0607658	FBgn0266549	lncRNA:CR45102
FBgn0005619	13.8632	1.40562	0.693659	2.02638	0.0427258	0.550191	FBgn0005619	Hdc
FBgn0032362	2.83343	1.40287	1.46524	0.95743	0.33835	NA	FBgn0032362	spz4
FBgn0085190	2.61576	1.39683	1.54511	0.904033	0.365978	NA	FBgn0085190	CG34161
FBgn0262353	1.94637	1.39591	2.06083	0.67735	0.498184	NA	FBgn0262353	CG43051
FBgn0051091	4.23789	1.39463	1.23111	1.13282	0.25729	NA	FBgn0051091	CG31091
FBgn0267205	5.87985	1.39398	1.11565	1.24948	0.21149	0.947131	FBgn0267205	lncRNA:CR45645
FBgn0266277	2.66099	1.39125	1.56409	0.889492	0.373739	NA	FBgn0266277	asRNA:CR44962
FBgn0052668	103.947	1.38944	0.309526	4.48894	7.15778e-06	0.00194692	FBgn0052668	CG32668
FBgn0031423	3.72626	1.3832	1.34706	1.02683	0.304501	NA	FBgn0031423	CG3557
FBgn0052199	17.1333	1.38271	0.971983	1.42257	0.154862	0.875019	FBgn0052199	CG32199
FBgn0035508	1.92567	1.38107	2.04453	0.675493	0.499363	NA	FBgn0035508	CG15005
FBgn0051025	5.51671	1.38052	1.44758	0.953679	0.340246	NA	FBgn0051025	Ppi1
FBgn0003889	2.79236	1.37528	1.44113	0.954306	0.339929	NA	FBgn0003889	betaTub85D
FBgn0034541	5.74944	1.37462	1.01943	1.34842	0.177523	NA	FBgn0034541	CG13437
FBgn0050054	53.3742	1.37204	0.478013	2.87029	0.00410092	0.158095	FBgn0050054	CG30054
FBgn0051221	4.99544	1.36982	1.15777	1.18315	0.236748	NA	FBgn0051221	CG31221
FBgn0030844	4.85591	1.36294	1.3816	0.986493	0.323891	NA	FBgn0030844	ppk23
FBgn0001281	3.23423	1.36149	1.38151	0.98551	0.324374	NA	FBgn0001281	janB
FBgn0266689	3.25646	1.36025	1.31471	1.03464	0.300839	NA	FBgn0266689	lncRNA:CR45179
FBgn0266414	76.0716	1.35451	0.359053	3.77244	0.000161656	0.0208281	FBgn0266414	lncRNA:CR45054
FBgn0259233	5.03092	1.35286	1.06695	1.26797	0.204808	NA	FBgn0259233	CG42331
FBgn0086038	1.88476	1.35078	2.01993	0.668725	0.503671	NA	FBgn0086038	snoRNA:Me28S-C1237
FBgn0035952	3.26537	1.35007	1.56784	0.861099	0.389183	NA	FBgn0035952	CG5280
FBgn0267991	10.2748	1.34876	0.887513	1.51971	0.128584	0.830696	FBgn0267991	lncRNA:CR46258
FBgn0053349	15.3982	1.34778	0.678486	1.98645	0.0469834	0.569383	FBgn0053349	ppk25
FBgn0035693	13.4875	1.34686	0.80627	1.67048	0.0948248	0.756962	FBgn0035693	CG8219
FBgn0038492	3.68205	1.34588	1.28394	1.04824	0.294528	NA	FBgn0038492	Mur89F
FBgn0052072	16.1795	1.34501	0.652956	2.05988	0.0394101	0.538972	FBgn0052072	Elo68alpha
FBgn0031365	6.69674	1.34445	1.12256	1.19766	0.231049	0.959204	FBgn0031365	CG17650
FBgn0037896	3.43163	1.34308	1.48104	0.906852	0.364485	NA	FBgn0037896	ninaG
FBgn0267458	8.48681	1.33895	0.821616	1.62965	0.103175	0.781338	FBgn0267458	lncRNA:CR45808
FBgn0086693	27.9795	1.3377	0.722741	1.85087	0.0641876	0.648759	FBgn0086693	iav
FBgn0039585	3.92175	1.33515	1.5051	0.887086	0.375032	NA	FBgn0039585	CG1894
FBgn0266200	4.93486	1.33408	1.19722	1.11431	0.265144	NA	FBgn0266200	lncRNA:CR44895
FBgn0051774	5.04356	1.33123	1.18114	1.12707	0.259712	NA	FBgn0051774	fred
FBgn0023495	3.40453	1.32785	1.63929	0.810015	0.417931	NA	FBgn0023495	Lip3
FBgn0002564	18.4163	1.32665	0.615704	2.15469	0.0311864	0.480776	FBgn0002564	Lsp1gamma
FBgn0030200	5.91575	1.32587	1.21819	1.08839	0.276423	0.991476	FBgn0030200	RabX2
FBgn0028855	3.69859	1.32471	1.25664	1.05417	0.291805	NA	FBgn0028855	CG15282
FBgn0265716	2.4109	1.32355	1.82873	0.723754	0.469217	NA	FBgn0265716	lncRNA:CR44523
FBgn0264006	31.4629	1.32224	0.639912	2.06629	0.0388013	0.534377	FBgn0264006	dysc
FBgn0264253	1.57919	1.32149	2.06289	0.640602	0.521781	NA	FBgn0264253	Send2
FBgn0267033	19.0081	1.31493	0.74283	1.77016	0.0767006	0.702637	FBgn0267033	mamo
FBgn0267983	8.61479	1.31387	0.865847	1.51744	0.129156	0.831498	FBgn0267983	lncRNA:CR46250
FBgn0267204	1.77632	1.3134	1.76064	0.745975	0.455682	NA	FBgn0267204	lncRNA:CR45644
FBgn0265097	1.82359	1.31243	1.69074	0.776244	0.437605	NA	FBgn0265097	lncRNA:CR44202
FBgn0052971	1.82359	1.31243	1.69074	0.776244	0.437605	NA	FBgn0052971	CG32971
FBgn0030459	10.7736	1.31153	0.78726	1.66595	0.0957241	0.7603	FBgn0030459	CG12723
FBgn0033830	20.9318	1.30898	0.752892	1.73861	0.082104	0.714633	FBgn0033830	CG10814
FBgn0033742	5.69505	1.30894	1.06602	1.22788	0.219493	NA	FBgn0033742	Nepl10
FBgn0038818	4.85246	1.30874	1.13149	1.15664	0.247418	NA	FBgn0038818	Nep4
FBgn0040362	2.86662	1.30547	1.43659	0.908727	0.363494	NA	FBgn0040362	CG11379
FBgn0085334	37.9244	1.30446	0.421863	3.09213	0.00198729	0.0996797	FBgn0085334	CG34305
FBgn0063923	17.971	1.30386	0.649789	2.00659	0.0447939	0.558754	FBgn0063923	Kaz1-ORFB
FBgn0261799	18.6895	1.2995	0.59883	2.17007	0.0300014	0.473039	FBgn0261799	dsx-c73A
FBgn0036085	6.89601	1.29774	1.03131	1.25835	0.208266	0.947131	FBgn0036085	CG6527
FBgn0033864	13.6556	1.29623	0.747458	1.73418	0.0828855	0.717608	FBgn0033864	CG18368
FBgn0037023	3.68894	1.29584	1.41376	0.916593	0.359356	NA	FBgn0037023	CG3698
FBgn0085261	84.8964	1.29413	0.395808	3.2696	0.001077	0.0659125	FBgn0085261	CG34232
FBgn0029987	16.3567	1.29057	1.06638	1.21023	0.226189	0.95724	FBgn0029987	CG15330
FBgn0052106	5.94337	1.28904	1.61125	0.800026	0.423696	0.999061	FBgn0052106	CG32106
FBgn0265308	1.54847	1.28855	2.06921	0.622729	0.533463	NA	FBgn0265308	lncRNA:CR44281
FBgn0031857	4.84217	1.28844	1.43977	0.894898	0.370842	NA	FBgn0031857	LUBEL
FBgn0264602	8.73209	1.28826	0.836941	1.53925	0.123742	0.82598	FBgn0264602	lncRNA:CR43951
FBgn0020429	2.14191	1.28807	1.64449	0.783265	0.433471	NA	FBgn0020429	GluRIIB
FBgn0263870	7.25813	1.28502	0.91873	1.39869	0.161905	0.889708	FBgn0263870	lncRNA:CR43717
FBgn0029986	19.126	1.28497	0.672618	1.9104	0.0560824	0.617111	FBgn0029986	CG15332
FBgn0261871	2.32902	1.28495	1.51039	0.850741	0.394913	NA	FBgn0261871	dpr2
FBgn0267072	37.1962	1.27916	0.463612	2.75912	0.00579579	0.199832	FBgn0267072	lncRNA:CR45516
FBgn0053757	1.53828	1.2788	2.1043	0.607708	0.543381	NA	FBgn0053757	CG33757
FBgn0032908	5.25149	1.27831	1.04063	1.2284	0.219296	NA	FBgn0032908	CG9270
FBgn0263581	2.26928	1.27534	1.95356	0.652829	0.513867	NA	FBgn0263581	lncRNA:CR43606
FBgn0029898	94.7268	1.27417	0.305097	4.17627	2.96328e-05	0.00604508	FBgn0029898	CG14439
FBgn0034774	8.27833	1.27288	0.918033	1.38653	0.165586	0.89946	FBgn0034774	CG13526
FBgn0003319	3.95371	1.26995	1.2113	1.04842	0.294447	NA	FBgn0003319	Sb
FBgn0029663	9.47606	1.26827	0.904305	1.40248	0.160771	0.885578	FBgn0029663	CG10804
FBgn0011670	2.19952	1.26643	1.73183	0.731269	0.464615	NA	FBgn0011670	Mst57Dc
FBgn0263772	13.1442	1.26638	0.728182	1.7391	0.0820179	0.714633	FBgn0263772	CG43689
FBgn0046294	2.637	1.26634	1.47012	0.861386	0.389026	NA	FBgn0046294	CG12699
FBgn0039053	5.53024	1.26123	1.16162	1.08575	0.277591	NA	FBgn0039053	CG6738
FBgn0043865	4.38815	1.26026	1.78181	0.707291	0.479386	NA	FBgn0043865	SA-2
FBgn0052301	3.22058	1.26001	1.31021	0.961686	0.336207	NA	FBgn0052301	CG32301
FBgn0038405	10.2162	1.25912	0.846746	1.48701	0.137013	0.84721	FBgn0038405	CG8927
FBgn0262378	2.52846	1.2538	1.7609	0.712023	0.47645	NA	FBgn0262378	mir-317
FBgn0267767	4.93307	1.25348	1.25428	0.999364	0.317618	NA	FBgn0267767	lncRNA:CR46098
FBgn0051901	11.9036	1.25236	0.945716	1.32424	0.185423	0.923894	FBgn0051901	Mur29B
FBgn0032269	9.88512	1.25206	0.772189	1.62145	0.104922	0.785796	FBgn0032269	w-cup
FBgn0039527	3.59651	1.24995	1.31971	0.94714	0.343568	NA	FBgn0039527	CG5639
FBgn0003380	13.8657	1.24919	0.805088	1.55162	0.120753	0.821302	FBgn0003380	Sh
FBgn0264838	2.80374	1.24851	1.42176	0.878144	0.379865	NA	FBgn0264838	asRNA:CR44046
FBgn0263114	2.51827	1.24637	1.75343	0.710819	0.477196	NA	FBgn0263114	CG43371
FBgn0267929	2.27777	1.24636	1.53141	0.813864	0.415723	NA	FBgn0267929	lncRNA:CR46210
FBgn0262680	2.49571	1.24573	1.5752	0.790844	0.429035	NA	FBgn0262680	lncRNA:CR43150
FBgn0032749	5.49894	1.24394	1.13471	1.09627	0.272962	NA	FBgn0032749	Phlpp
FBgn0028872	22.5298	1.24299	0.593226	2.09531	0.0361434	0.517422	FBgn0028872	CG18095
FBgn0034861	2.19962	1.24274	1.64045	0.757561	0.448714	NA	FBgn0034861	CG9815
FBgn0262604	4.55554	1.23918	1.13532	1.09148	0.275064	NA	FBgn0262604	lncRNA:CR43130
FBgn0267214	5.93999	1.23621	0.99148	1.24683	0.212459	0.947131	FBgn0267214	lncRNA:CR45654
FBgn0267040	1.88147	1.23424	1.78376	0.691934	0.488979	NA	FBgn0267040	lncRNA:CR45484
FBgn0264875	2.77472	1.23395	1.53669	0.802996	0.421977	NA	FBgn0264875	lncRNA:CR44066
FBgn0265997	6.26696	1.23359	1.01261	1.21823	0.223135	0.956047	FBgn0265997	lncRNA:CR44772
FBgn0028482	78.8843	1.23087	0.540236	2.2784	0.0227028	0.429992	FBgn0028482	bdl
FBgn0261616	1.98035	1.2302	2.60142	0.472895	0.636288	NA	FBgn0261616	CG42705
FBgn0032803	2.69301	1.22941	1.61982	0.75898	0.447864	NA	FBgn0032803	CG13082
FBgn0011286	17.0634	1.22896	0.637675	1.92725	0.0539485	0.607048	FBgn0011286	RyR
FBgn0263471	2.6313	1.22527	1.49352	0.820394	0.411991	NA	FBgn0263471	scaRNA:MeU2-48
FBgn0036482	9.02536	1.22301	0.994505	1.22977	0.218782	0.949349	FBgn0036482	CG13457
FBgn0053519	13.0287	1.22165	0.684973	1.78349	0.0745061	0.69748	FBgn0053519	Unc-89
FBgn0267752	3.26795	1.21954	1.34106	0.909385	0.363147	NA	FBgn0267752	lncRNA:CR46083
FBgn0085813	78.9648	1.2187	0.600822	2.02839	0.04252	0.549282	FBgn0085813	18SrRNA-Psi:CR41602
FBgn0084049	4.9607	1.21844	1.11095	1.09676	0.272748	NA	FBgn0084049	CR41440
FBgn0030455	2.15685	1.21515	1.55779	0.780049	0.435362	NA	FBgn0030455	CG4318
FBgn0265040	1.86093	1.2131	1.79885	0.674372	0.500075	NA	FBgn0265040	lncRNA:CR44157
FBgn0030587	1.97193	1.21275	1.95062	0.621725	0.534123	NA	FBgn0030587	CG9522
FBgn0035915	5.78842	1.21231	1.06358	1.13984	0.254354	NA	FBgn0035915	S-Lap1
FBgn0263973	31.9737	1.20863	0.509145	2.37385	0.0176038	0.373919	FBgn0263973	jv
FBgn0038207	1.78092	1.20773	1.97584	0.611248	0.541035	NA	FBgn0038207	CG14356
FBgn0266199	4.34832	1.20618	1.37976	0.874197	0.382011	NA	FBgn0266199	asRNA:CR44894
FBgn0045473	5.53426	1.20575	1.16642	1.03372	0.301267	NA	FBgn0045473	Gr85a
FBgn0038665	3.64228	1.19853	1.34786	0.889213	0.373888	NA	FBgn0038665	euc
FBgn0031906	10.3874	1.19723	0.772114	1.55059	0.121	0.82173	FBgn0031906	CG5160
FBgn0032835	8.15488	1.19317	1.27864	0.933154	0.350741	0.999061	FBgn0032835	CG16772
FBgn0032780	5.13347	1.18924	1.02501	1.16022	0.24596	NA	FBgn0032780	CG13085
FBgn0052447	9.25767	1.18704	0.852159	1.39297	0.163628	0.892946	FBgn0052447	CG32447
FBgn0030859	20.6	1.18598	0.687867	1.72415	0.0846816	0.724792	FBgn0030859	CG12990
FBgn0051454	9.24817	1.18385	0.857692	1.38028	0.167501	0.903176	FBgn0051454	CG31454
FBgn0083012	3.37292	1.18221	1.26766	0.932596	0.351029	NA	FBgn0083012	snoRNA:Psi28S-1135a
FBgn0266088	9.94227	1.17943	0.795097	1.48338	0.137973	0.849705	FBgn0266088	lncRNA:CR44830
FBgn0267215	2.49172	1.179	1.46551	0.804495	0.421111	NA	FBgn0267215	lncRNA:CR45655
FBgn0040360	4.73664	1.17706	1.22885	0.957855	0.338136	NA	FBgn0040360	CG14626
FBgn0031622	12.1742	1.17656	1.04827	1.12238	0.261701	0.975994	FBgn0031622	CG3251
FBgn0050384	6.16216	1.1709	1.06068	1.10392	0.269628	0.985244	FBgn0050384	CG30384
FBgn0028899	42.5188	1.16827	0.550132	2.12362	0.0337021	0.49926	FBgn0028899	CG31817
FBgn0038414	8.79676	1.16395	1.04124	1.11784	0.263635	0.975994	FBgn0038414	CG6901
FBgn0038814	4.11114	1.15797	1.28098	0.903968	0.366012	NA	FBgn0038814	CG15923
FBgn0266822	27.1852	1.15402	0.546321	2.11234	0.0346575	0.508034	FBgn0266822	lncRNA:CR45284
FBgn0036416	1.92926	1.15313	1.99831	0.577052	0.563904	NA	FBgn0036416	CG7924
FBgn0261046	12.4176	1.15038	0.964325	1.19294	0.232894	0.960348	FBgn0261046	Dscam3
FBgn0265715	1.69911	1.15001	1.72758	0.665675	0.505619	NA	FBgn0265715	lncRNA:CR44522
FBgn0050065	1.69911	1.15001	1.72758	0.665675	0.505619	NA	FBgn0050065	CG30065
FBgn0040765	54.7928	1.14962	0.457394	2.51341	0.011957	0.3057	FBgn0040765	luna
FBgn0015519	101.304	1.14757	0.405944	2.82692	0.00469977	0.173661	FBgn0015519	nAChRalpha3
FBgn0265487	2289.17	1.14747	0.373641	3.07104	0.00213317	0.102897	FBgn0265487	mbl
FBgn0035317	37.1278	1.1462	0.552398	2.07496	0.0379905	0.530674	FBgn0035317	Oseg2
FBgn0024997	18.281	1.14565	0.742439	1.54308	0.12281	0.825934	FBgn0024997	CG2681
FBgn0263018	3.04468	1.14512	1.31045	0.873838	0.382207	NA	FBgn0263018	snRNA:U4atac
FBgn0010241	8.83518	1.14423	1.08463	1.05495	0.291447	0.999061	FBgn0010241	Mdr50
FBgn0286928	3.8933	1.14385	1.20043	0.952861	0.34066	NA	FBgn0286928	CR46425
FBgn0261793	2720.3	1.14302	0.367349	3.11153	0.00186121	0.0967736	FBgn0261793	Trf2
FBgn0030300	5.22853	1.14082	1.04796	1.0886	0.276328	NA	FBgn0030300	Sk1
FBgn0028379	18.5604	1.13865	0.793986	1.43409	0.151547	0.869025	FBgn0028379	fan
FBgn0265153	12.8895	1.13856	0.708365	1.6073	0.107988	0.792461	FBgn0265153	lncRNA:CR44222
FBgn0029810	7.8736	1.13538	1.07078	1.06034	0.288991	0.999061	FBgn0029810	CG12239
FBgn0035880	194.498	1.13425	0.355495	3.19061	0.00141973	0.0803584	FBgn0035880	Culd
FBgn0250904	4.65365	1.13314	1.22205	0.927242	0.353801	NA	FBgn0250904	CG34434
FBgn0031675	35.8859	1.13077	0.568903	1.98763	0.046853	0.569383	FBgn0031675	CG9121
FBgn0029809	5.11812	1.12991	1.08934	1.03724	0.299625	NA	FBgn0029809	CG15767
FBgn0029968	2.4594	1.12953	1.52371	0.741304	0.458509	NA	FBgn0029968	Ir7g
FBgn0037223	13.0979	1.12828	0.705508	1.59925	0.109765	0.797341	FBgn0037223	TwdlU
FBgn0036795	20.0799	1.12766	0.905256	1.24568	0.21288	0.947131	FBgn0036795	CG18233
FBgn0026206	2205.17	1.12368	0.384457	2.92277	0.00346937	0.14155	FBgn0026206	mei-P26
FBgn0039972	1651.61	1.12267	0.372522	3.0137	0.00258083	0.115816	FBgn0039972	Marf1
FBgn0035755	5.7528	1.12156	1.0421	1.07625	0.281818	NA	FBgn0035755	CG14830
FBgn0036995	16.0366	1.11825	0.661499	1.69048	0.0909369	0.741736	FBgn0036995	atk
FBgn0085411	11.7349	1.11765	0.790576	1.41371	0.157446	0.879747	FBgn0085411	CG34382
FBgn0052679	2.53754	1.11746	1.57323	0.710293	0.477522	NA	FBgn0052679	CG32679
FBgn0265067	2.88429	1.11703	1.46201	0.764037	0.444845	NA	FBgn0265067	lncRNA:CR44178
FBgn0265508	14.1783	1.11674	0.723664	1.54317	0.12279	0.825934	FBgn0265508	asRNA:CR44370
FBgn0034776	8.13571	1.11324	1.01258	1.09941	0.271589	0.986121	FBgn0034776	CG13527
FBgn0267919	2.56826	1.11279	1.71387	0.649285	0.516154	NA	FBgn0267919	lncRNA:CR46200
FBgn0037975	93.7141	1.11221	0.631986	1.75987	0.0784296	0.702637	FBgn0037975	CG3397
FBgn0026401	3174.59	1.11092	0.40869	2.71823	0.00656315	0.217116	FBgn0026401	Nipped-B
FBgn0030595	3.8996	1.11046	1.23463	0.899432	0.368422	NA	FBgn0030595	CG14406
FBgn0035598	3.71238	1.10824	1.26523	0.875922	0.381072	NA	FBgn0035598	CG4669
FBgn0039676	3.46612	1.10626	1.31776	0.839502	0.401188	NA	FBgn0039676	ppk20
FBgn0002937	3.83229	1.09964	1.23032	0.893784	0.371437	NA	FBgn0002937	ninaB
FBgn0263290	1.76903	1.09931	1.82245	0.603208	0.546371	NA	FBgn0263290	lncRNA:CR43399
FBgn0010040	10.8703	1.09649	0.923538	1.18727	0.235121	0.960894	FBgn0010040	GstD4
FBgn0038708	4.17718	1.09301	1.13108	0.966341	0.333873	NA	FBgn0038708	Scsalpha2
FBgn0032464	7.87869	1.09177	0.94695	1.15293	0.248938	0.97108	FBgn0032464	Vha68-3
FBgn0054002	3.31608	1.09127	1.31925	0.82719	0.40813	NA	FBgn0054002	CG34002
FBgn0052602	9.00653	1.091	0.871543	1.2518	0.210643	0.947131	FBgn0052602	Muc12Ea
FBgn0265268	23.1473	1.09053	0.953893	1.14324	0.25294	0.973682	FBgn0265268	CG18234
FBgn0010015	1.56987	1.08926	1.8601	0.585592	0.558149	NA	FBgn0010015	CanA1
FBgn0038415	9.65497	1.08865	0.806726	1.34947	0.177187	0.910409	FBgn0038415	CG17929
FBgn0050052	16.5744	1.08694	0.762042	1.42635	0.153767	0.872791	FBgn0050052	Obp49a
FBgn0263111	2926.05	1.0867	0.390611	2.78204	0.00540178	0.189585	FBgn0263111	cac
FBgn0031496	35.3779	1.0857	0.590559	1.83843	0.0659986	0.6561	FBgn0031496	CG17258
FBgn0038653	19.7078	1.08095	0.613134	1.763	0.0779009	0.702637	FBgn0038653	Octalpha2R
FBgn0266443	60.6746	1.08007	0.649651	1.66254	0.096404	0.761728	FBgn0266443	CG45073
FBgn0052820	3.05147	1.07902	1.43787	0.750432	0.452995	NA	FBgn0052820	CG32820
FBgn0034839	43.6762	1.07692	0.703598	1.5306	0.125869	0.829561	FBgn0034839	CG13540
FBgn0041241	7.82502	1.07134	0.934755	1.14611	0.251748	0.972817	FBgn0041241	Gr47b
FBgn0051029	18.253	1.06567	0.709762	1.50145	0.133238	0.841244	FBgn0051029	CG31029
FBgn0013972	2.8316	1.06517	1.33982	0.79501	0.426607	NA	FBgn0013972	Gycalpha99B
FBgn0261836	5760.7	1.06386	0.308969	3.44326	0.000574752	0.0439685	FBgn0261836	Msp300
FBgn0036880	6.90232	1.06336	1.13918	0.933437	0.350595	0.999061	FBgn0036880	Cpr76Bc
FBgn0265297	53473.7	1.06184	0.331907	3.1992	0.00137808	0.0784542	FBgn0265297	pAbp
FBgn0267076	3.74999	1.06171	1.23829	0.857404	0.391222	NA	FBgn0267076	asRNA:CR45520
FBgn0053511	1.74664	1.06148	1.83879	0.577273	0.563755	NA	FBgn0053511	CG33511
FBgn0041243	13.3304	1.06014	0.719292	1.47387	0.140517	0.855686	FBgn0041243	Gr43a
FBgn0031214	13.7904	1.06011	0.651014	1.6284	0.10344	0.781338	FBgn0031214	CG11374
FBgn0032294	1.64828	1.06001	1.88033	0.563737	0.572933	NA	FBgn0032294	Vha16-5
FBgn0030309	546.516	1.05969	0.247501	4.28157	1.85575e-05	0.0041299	FBgn0030309	CG1572
FBgn0262141	4.01323	1.05888	1.23276	0.858952	0.390367	NA	FBgn0262141	CG42867
FBgn0036972	4.12449	1.05765	1.17366	0.901153	0.367507	NA	FBgn0036972	CR6434
FBgn0052392	4597.56	1.0569	0.24524	4.30968	1.63493e-05	0.00381172	FBgn0052392	Rsph3
FBgn0263485	8.01001	1.05547	0.845523	1.2483	0.21192	0.947131	FBgn0263485	scaRNA:PsiU2-55
FBgn0262480	4.12043	1.05507	1.27329	0.828617	0.407321	NA	FBgn0262480	CG43070
FBgn0036949	4.73245	1.05313	1.14122	0.922806	0.356108	NA	FBgn0036949	CG7290
FBgn0261804	9.63887	1.05214	1.01628	1.03528	0.300539	0.999061	FBgn0261804	CG42750
FBgn0014388	1848.85	1.05203	0.370335	2.84076	0.00450069	0.170157	FBgn0014388	sty
FBgn0039886	219.274	1.04902	0.315492	3.32502	0.000884108	0.0573323	FBgn0039886	CG2003
FBgn0024943	13.5809	1.04889	0.674702	1.5546	0.120042	0.820341	FBgn0024943	PIP82
FBgn0267217	8.76007	1.04869	0.862564	1.21578	0.224067	0.956724	FBgn0267217	lncRNA:CR45657
FBgn0085452	50.2494	1.0482	0.401116	2.61322	0.00896936	0.262173	FBgn0085452	CG34423
FBgn0037616	15.2409	1.04814	0.702028	1.49302	0.135433	0.84716	FBgn0037616	CG8136
FBgn0038579	5.49535	1.04713	1.12201	0.933268	0.350681	NA	FBgn0038579	CG14313
FBgn0031209	1.75842	1.0471	2.39181	0.437788	0.66154	NA	FBgn0031209	Ir21a
FBgn0011276	2.09195	1.0461	1.67007	0.626381	0.531065	NA	FBgn0011276	HLH3B
FBgn0265821	1.81656	1.04542	2.01495	0.518831	0.603879	NA	FBgn0265821	lncRNA:CR44610
FBgn0032489	2.456	1.0444	1.59224	0.655931	0.511869	NA	FBgn0032489	CG15480
FBgn0038727	9.94308	1.04382	0.8489	1.22962	0.218839	0.949349	FBgn0038727	CG7432
FBgn0032860	3.03925	1.04356	1.52572	0.683975	0.493991	NA	FBgn0032860	CG15130
FBgn0267702	24.8121	1.04298	0.573643	1.81817	0.0690389	0.669336	FBgn0267702	lncRNA:CR46035
FBgn0042106	24.7565	1.04068	0.540521	1.92533	0.0541875	0.608491	FBgn0042106	CG18754
FBgn0033257	11.6496	1.04042	0.826748	1.25845	0.208228	0.947131	FBgn0033257	sand
FBgn0050069	51.3754	1.03817	0.429799	2.41548	0.0157145	0.358148	FBgn0050069	CG30069
FBgn0267213	2.87887	1.03792	1.42428	0.728733	0.466165	NA	FBgn0267213	lncRNA:CR45653
FBgn0034356	3.71773	1.03787	1.26694	0.819195	0.412675	NA	FBgn0034356	Pepck2
FBgn0037042	2.96816	1.03679	1.70765	0.607148	0.543753	NA	FBgn0037042	CG12984
FBgn0004133	299.906	1.03593	0.270064	3.83588	0.000125118	0.0165561	FBgn0004133	blow
FBgn0267242	4.43705	1.03257	1.16099	0.889383	0.373797	NA	FBgn0267242	asRNA:CR45682
FBgn0052571	2.08982	1.02386	1.77736	0.576058	0.564576	NA	FBgn0052571	TwdlX
FBgn0264490	694.254	1.02378	0.38989	2.62582	0.00864395	0.255106	FBgn0264490	Eip93F
FBgn0283678	14.0969	1.02095	0.825775	1.23635	0.216327	0.948466	FBgn0283678	Osi21
FBgn0040364	8.0576	1.02023	0.933534	1.09287	0.274452	0.989482	FBgn0040364	CG11378
FBgn0266258	71.9326	1.01698	0.444259	2.28917	0.0220696	0.423736	FBgn0266258	lncRNA:CR44953
FBgn0263353	453.696	1.01181	0.361899	2.79585	0.00517639	0.183649	FBgn0263353	CG11000
FBgn0086778	53.2678	1.01101	0.571455	1.76919	0.0768619	0.702637	FBgn0086778	nAChRalpha7
FBgn0264381	2.05104	1.01077	1.65007	0.612563	0.540165	NA	FBgn0264381	asRNA:CR43833
FBgn0031347	9.03399	1.01036	0.918643	1.09984	0.271403	0.986121	FBgn0031347	CG10869
FBgn0031694	7.75822	1.00987	0.880585	1.14681	0.251459	0.972817	FBgn0031694	Cyp4ac2
FBgn0026175	2.58524	1.00812	1.89021	0.533336	0.593801	NA	FBgn0026175	SkpC
FBgn0039297	11.6076	1.00782	0.716074	1.40742	0.159302	0.883707	FBgn0039297	CG11852
FBgn0265511	5.25299	1.00779	1.02123	0.986844	0.323719	NA	FBgn0265511	lncRNA:CR44373
FBgn0265497	13.1362	1.00627	0.879458	1.14419	0.252545	0.973682	FBgn0265497	lncRNA:CR44366
FBgn0038261	2.66952	1.00567	1.59343	0.631138	0.52795	NA	FBgn0038261	CG14856
FBgn0033580	4.69889	1.00431	1.47668	0.680114	0.496432	NA	FBgn0033580	CG13231
FBgn0038416	8.73875	1.00095	0.838138	1.19425	0.23238	0.96011	FBgn0038416	CG17930
FBgn0266974	2.94863	0.999687	1.67931	0.595298	0.551644	NA	FBgn0266974	lncRNA:CR45425
FBgn0266156	1.69581	0.994206	1.85221	0.536768	0.591428	NA	FBgn0266156	lncRNA:CR44862
FBgn0266744	16.4546	0.992794	0.619361	1.60293	0.108949	0.794366	FBgn0266744	lncRNA:CR45217
FBgn0264001	20.3084	0.992679	0.660886	1.50204	0.133086	0.841244	FBgn0264001	bru3
FBgn0027793	32.274	0.989941	0.638819	1.54964	0.121227	0.822062	FBgn0027793	CG14787
FBgn0266390	4.94326	0.989453	1.0968	0.902128	0.366989	NA	FBgn0266390	lncRNA:CR45030
FBgn0027494	4.24414	0.988514	1.21794	0.811629	0.417005	NA	FBgn0027494	RpS10a
FBgn0030189	875.7	0.987789	0.196705	5.02168	5.12213e-07	0.000208983	FBgn0030189	CG2909
FBgn0035522	7.51638	0.987121	0.857305	1.15142	0.249558	0.971882	FBgn0035522	CG1273
FBgn0054027	2.039	0.984269	1.62965	0.603976	0.545859	NA	FBgn0054027	CG34027
FBgn0034974	7.55575	0.982176	0.899586	1.09181	0.274917	0.989583	FBgn0034974	CG16786
FBgn0262739	8454.92	0.981713	0.32467	3.02372	0.00249685	0.11472	FBgn0262739	AGO1
FBgn0036165	1445.91	0.981582	0.398245	2.46477	0.0137102	0.330717	FBgn0036165	chrb
FBgn0027376	6.68776	0.981395	1.04245	0.941428	0.346486	0.999061	FBgn0027376	rha
FBgn0039694	4.4233	0.981109	1.1242	0.872718	0.382817	NA	FBgn0039694	fig
FBgn0266879	1.99979	0.976913	1.76973	0.552013	0.580939	NA	FBgn0266879	lncRNA:CR45340
FBgn0259195	7.30533	0.97644	0.983806	0.992513	0.320948	0.999061	FBgn0259195	CG42299
FBgn0260487	27.6361	0.976215	0.75565	1.29189	0.196396	0.933241	FBgn0260487	CG42534
FBgn0032163	8.03421	0.975554	0.865371	1.12733	0.259605	0.975994	FBgn0032163	TbCMF46
FBgn0011837	835.21	0.974884	0.366745	2.65821	0.00785579	0.240387	FBgn0011837	Tis11
FBgn0051973	59.4254	0.974353	0.598944	1.62679	0.103783	0.782083	FBgn0051973	Cda5
FBgn0011668	2.90629	0.974104	1.38192	0.704892	0.480877	NA	FBgn0011668	Mst57Da
FBgn0003997	44.3802	0.972235	0.524714	1.85288	0.0638989	0.648759	FBgn0003997	hid
FBgn0033358	3.16114	0.972091	1.2784	0.760394	0.447019	NA	FBgn0033358	spab
FBgn0020637	3.02577	0.971333	1.62152	0.599027	0.549155	NA	FBgn0020637	Lcp65Ag2
FBgn0064227	118.365	0.971261	0.446866	2.17349	0.0297431	0.473039	FBgn0064227	Rdh
FBgn0035985	4.4911	0.970145	1.12896	0.859327	0.39016	NA	FBgn0035985	Cpr67B
FBgn0004865	3.15112	0.967636	1.31395	0.736432	0.461468	NA	FBgn0004865	Eip78C
FBgn0264912	4.71497	0.96676	1.0895	0.887345	0.374893	NA	FBgn0264912	lncRNA:CR44103
FBgn0264787	2.09857	0.965893	1.72118	0.561179	0.574675	NA	FBgn0264787	lncRNA:CR44017
FBgn0000535	12.9937	0.965448	0.794771	1.21475	0.224462	0.956724	FBgn0000535	eag
FBgn0016977	12534.9	0.964612	0.632061	1.52614	0.126976	0.830003	FBgn0016977	spen
FBgn0036324	6.39041	0.96351	0.96343	1.00008	0.31727	0.999061	FBgn0036324	CG12520
FBgn0285896	4.62397	0.963344	1.40546	0.685429	0.493073	NA	FBgn0285896	btl
FBgn0039048	11.3979	0.961286	0.719123	1.33675	0.181305	0.92109	FBgn0039048	CG17111
FBgn0035189	119.228	0.960782	0.373189	2.57452	0.010038	0.277363	FBgn0035189	CG9119
FBgn0003448	2455.81	0.95577	0.254006	3.76279	0.000168029	0.0210348	FBgn0003448	sna
FBgn0264437	3.13042	0.955497	1.28285	0.744824	0.456378	NA	FBgn0264437	lncRNA:CR43855
FBgn0250842	2.87684	0.954171	1.6668	0.572456	0.567013	NA	FBgn0250842	CG17575
FBgn0001235	2303.64	0.953904	0.386545	2.46777	0.0135957	0.330717	FBgn0001235	hth
FBgn0287620	512.32	0.951831	0.310653	3.06397	0.0021842	0.104537	FBgn0287620	lncRNA:CR46489
FBgn0263392	12391.7	0.951249	0.384578	2.47349	0.0133801	0.32919	FBgn0263392	Tet
FBgn0267081	3.37509	0.949883	1.25224	0.758549	0.448122	NA	FBgn0267081	asRNA:CR45525
FBgn0039378	8.76325	0.948385	0.912935	1.03883	0.298883	0.999061	FBgn0039378	alpha4GT2
FBgn0039244	5.0485	0.947876	1.05583	0.897756	0.369316	NA	FBgn0039244	CG11069
FBgn0261953	3240.63	0.946961	0.226161	4.18711	2.82525e-05	0.00601409	FBgn0261953	TfAP-2
FBgn0036479	14.9803	0.946575	0.651152	1.45369	0.146032	0.862742	FBgn0036479	CG13458
FBgn0264679	3.93627	0.944725	1.26859	0.744705	0.45645	NA	FBgn0264679	asRNA:CR43964
FBgn0266812	3.20883	0.938966	1.28632	0.729963	0.465413	NA	FBgn0266812	lncRNA:CR45274
FBgn0029979	2387.93	0.937554	0.383133	2.44707	0.0144022	0.340146	FBgn0029979	mahe
FBgn0034327	5.44108	0.93534	1.00233	0.93317	0.350732	NA	FBgn0034327	CG14505
FBgn0038221	4.70319	0.935062	1.16839	0.800301	0.423536	NA	FBgn0038221	IFT54
FBgn0037222	177.125	0.934598	0.26213	3.5654	0.000363299	0.0355743	FBgn0037222	CG14642
FBgn0032789	4.47889	0.933827	1.25747	0.742625	0.457709	NA	FBgn0032789	CG13083
FBgn0267722	3.35701	0.931945	1.45147	0.642068	0.520829	NA	FBgn0267722	asRNA:CR46055
FBgn0032733	7.73312	0.931562	0.936976	0.994222	0.320115	0.999061	FBgn0032733	CG15170
FBgn0038973	25.7548	0.930841	0.485288	1.91812	0.0550956	0.614344	FBgn0038973	Pebp1
FBgn0053696	18.395	0.927196	0.59798	1.55055	0.121011	0.82173	FBgn0053696	CNMaR
FBgn0003382	12.6	0.926289	0.784723	1.1804	0.23784	0.962102	FBgn0003382	sha
FBgn0034439	2.33109	0.925556	1.6178	0.572108	0.567249	NA	FBgn0034439	CG10062
FBgn0036809	10.835	0.924867	0.920238	1.00503	0.314882	0.999061	FBgn0036809	CG12477
FBgn0035626	844.11	0.924303	0.17081	5.41128	6.25757e-08	4.71339e-05	FBgn0035626	lin-28
FBgn0036319	11.4748	0.920358	0.864825	1.06421	0.287233	0.999061	FBgn0036319	Ent3
FBgn0037217	215.672	0.91974	0.391619	2.34856	0.0188461	0.387692	FBgn0037217	CG14636
FBgn0040601	2.2123	0.919684	1.64288	0.559801	0.575615	NA	FBgn0040601	CG13643
FBgn0052255	2.2123	0.919684	1.64288	0.559801	0.575615	NA	FBgn0052255	Gr64f
FBgn0038311	6.31186	0.919278	1.08907	0.844097	0.398615	0.999061	FBgn0038311	CG14864
FBgn0052027	198.669	0.918878	0.341976	2.68696	0.00721053	0.230837	FBgn0052027	lncRNA:CR32027
FBgn0031908	7.66549	0.918874	0.915632	1.00354	0.3156	0.999061	FBgn0031908	CG5177
FBgn0001258	724.524	0.916808	0.375697	2.44029	0.0146757	0.34384	FBgn0001258	Ldh
FBgn0053348	5.8031	0.91549	0.978624	0.935487	0.349537	NA	FBgn0053348	CheB42a
FBgn0038709	1.44523	0.913182	1.92163	0.475212	0.634636	NA	FBgn0038709	CG15025
FBgn0051231	69.9782	0.91299	0.561679	1.62547	0.104063	0.782083	FBgn0051231	CG31231
FBgn0003009	2.88405	0.912077	1.61506	0.564732	0.572256	NA	FBgn0003009	ord
FBgn0035031	2.36037	0.911526	1.79646	0.507402	0.611873	NA	FBgn0035031	CG13587
FBgn0035513	6.3111	0.911225	0.949623	0.959565	0.337274	0.999061	FBgn0035513	Cpr64Ad
FBgn0085734	3.93468	0.910801	1.17398	0.775821	0.437854	NA	FBgn0085734	CR40450
FBgn0033725	46.8595	0.91073	0.598041	1.52286	0.127795	0.830696	FBgn0033725	Cpr49Ac
FBgn0085450	1175.6	0.909315	0.360543	2.52207	0.0116666	0.299135	FBgn0085450	Snoo
FBgn0038431	6.07822	0.90802	1.13219	0.802004	0.42255	0.999061	FBgn0038431	CG10405
FBgn0266708	6.16538	0.907084	0.989541	0.916672	0.359315	0.999061	FBgn0266708	Cep89
FBgn0038647	4.85553	0.906382	1.08326	0.83672	0.40275	NA	FBgn0038647	CG14302
FBgn0259745	4838.94	0.905723	0.356595	2.53992	0.0110879	0.294235	FBgn0259745	wech
FBgn0030773	12.5397	0.904699	0.713761	1.26751	0.204973	0.943387	FBgn0030773	CG9676
FBgn0085417	4.68079	0.903904	1.0912	0.828356	0.407469	NA	FBgn0085417	natalisin
FBgn0039071	38.7219	0.903853	0.449382	2.01132	0.0442914	0.556229	FBgn0039071	bb8
FBgn0034935	71.7911	0.903099	0.459746	1.96434	0.0494904	0.579677	FBgn0034935	Orcokinin
FBgn0264879	4.43639	0.90129	1.17157	0.769304	0.441713	NA	FBgn0264879	lncRNA:CR44070
FBgn0032637	5.80699	0.900651	1.20541	0.747174	0.454959	NA	FBgn0032637	CG5050
FBgn0034487	16.3511	0.898781	0.790359	1.13718	0.255463	0.975994	FBgn0034487	Efhc1,2
FBgn0266727	2.06615	0.89806	1.78796	0.502281	0.61547	NA	FBgn0266727	lncRNA:CR45200
FBgn0053465	5.73563	0.897681	1.10554	0.811984	0.416801	NA	FBgn0053465	CG33465
FBgn0036836	18.4044	0.897436	0.587956	1.52637	0.126919	0.830003	FBgn0036836	CG11619
FBgn0053792	2.27967	0.895053	1.57	0.570096	0.568613	NA	FBgn0053792	CG33792
FBgn0085246	16.3521	0.892726	0.756289	1.1804	0.23784	0.962102	FBgn0085246	CG34217
FBgn0030912	210.851	0.892434	0.243919	3.65873	0.000253471	0.0279655	FBgn0030912	CG6023
FBgn0031999	18.0509	0.891447	0.674629	1.32139	0.186372	0.925899	FBgn0031999	CG8419
FBgn0051213	7.50191	0.891404	0.978739	0.910768	0.362418	0.999061	FBgn0051213	CG31213
FBgn0037726	7.98122	0.891128	0.911005	0.978181	0.327985	0.999061	FBgn0037726	CG9492
FBgn0035290	2.70499	0.89026	1.69865	0.524098	0.600211	NA	FBgn0035290	dsb
FBgn0051415	2.70366	0.890251	1.46206	0.6089	0.54259	NA	FBgn0051415	CG31415
FBgn0064912	11.2471	0.889006	0.763344	1.16462	0.244173	0.968563	FBgn0064912	CG31178
FBgn0027790	5.38956	0.888388	1.22879	0.722978	0.469693	NA	FBgn0027790	GV1
FBgn0054031	4.35617	0.886456	1.22843	0.721615	0.470531	NA	FBgn0054031	CG34031
FBgn0010043	7.61557	0.884694	1.03866	0.851763	0.394346	0.999061	FBgn0010043	GstD7
FBgn0266072	2.82245	0.884394	1.52465	0.580065	0.561871	NA	FBgn0266072	lncRNA:CR44825
FBgn0085386	7.31325	0.883353	0.912361	0.968205	0.332942	0.999061	FBgn0085386	CG34357
FBgn0025383	2.17097	0.88235	1.56029	0.565504	0.571731	NA	FBgn0025383	CG14780
FBgn0034684	3.15209	0.881651	1.38395	0.637055	0.524089	NA	FBgn0034684	CG13501
FBgn0050334	1.86656	0.88154	1.82274	0.483634	0.628646	NA	FBgn0050334	CG30334
FBgn0086669	6.65745	0.879117	0.976948	0.899861	0.368194	0.999061	FBgn0086669	snoRNA:Psi18S-841a
FBgn0039201	253.624	0.878751	0.397465	2.21089	0.0270435	0.457514	FBgn0039201	CG13617
FBgn0040358	6.78605	0.878498	1.08563	0.809208	0.418396	0.999061	FBgn0040358	CG14625
FBgn0051139	24.7363	0.878376	0.53614	1.63833	0.101352	0.776556	FBgn0051139	CG31139
FBgn0052767	1327.28	0.877353	0.364234	2.40876	0.0160066	0.360315	FBgn0052767	CG32767
FBgn0286516	10249.2	0.877031	0.36002	2.43606	0.0148483	0.346177	FBgn0286516	aqz
FBgn0002531	21.2279	0.875539	0.800274	1.09405	0.273933	0.989134	FBgn0002531	Lcp1
FBgn0267967	158.696	0.874813	0.407074	2.14902	0.0316325	0.484735	FBgn0267967	corolla
FBgn0035097	3.02648	0.872696	1.30201	0.670267	0.502688	NA	FBgn0035097	CG13405
FBgn0085211	1.85664	0.871935	1.82623	0.477451	0.633041	NA	FBgn0085211	RpS28-like
FBgn0266929	18.8911	0.871233	0.675927	1.28895	0.197417	0.933241	FBgn0266929	lncRNA:CR45380
FBgn0263023	8.51249	0.871064	0.868246	1.00325	0.315743	0.999061	FBgn0263023	CG43318
FBgn0032856	6.70284	0.867979	0.989791	0.876931	0.380524	0.999061	FBgn0032856	CG16798
FBgn0003486	1.91638	0.866984	1.71345	0.505987	0.612866	NA	FBgn0003486	spo
FBgn0002931	20.6133	0.866731	0.61491	1.40952	0.15868	0.881338	FBgn0002931	net
FBgn0264698	3.88188	0.866504	1.28022	0.676842	0.498506	NA	FBgn0264698	lncRNA:CR43967
FBgn0033644	13.0492	0.866436	0.70119	1.23567	0.216583	0.948466	FBgn0033644	Tret1-2
FBgn0051624	2.87846	0.862699	1.86088	0.463598	0.642936	NA	FBgn0051624	CG31624
FBgn0002869	4.01256	0.861387	1.397	0.616596	0.537501	NA	FBgn0002869	MtnB
FBgn0032685	2.99533	0.860516	1.35958	0.632929	0.52678	NA	FBgn0032685	CG10211
FBgn0260658	127.745	0.860157	0.341021	2.5223	0.0116591	0.299135	FBgn0260658	CG42541
FBgn0037850	190.424	0.859166	0.383905	2.23797	0.0252231	0.453271	FBgn0037850	CG14695
FBgn0032797	371.92	0.85717	0.253441	3.38212	0.000719276	0.0495997	FBgn0032797	Hasp
FBgn0261617	5265.08	0.855514	0.324288	2.63813	0.00833641	0.251138	FBgn0261617	nej
FBgn0085488	3.36956	0.854918	1.41543	0.603998	0.545845	NA	FBgn0085488	CG34459
FBgn0264308	131.731	0.854778	0.337279	2.53434	0.011266	0.297828	FBgn0264308	CG43778
FBgn0029662	274.794	0.854608	0.288025	2.96713	0.00300596	0.127258	FBgn0029662	CG12206
FBgn0031343	9.60925	0.854019	1.07395	0.795212	0.42649	0.999061	FBgn0031343	CG18131
FBgn0085396	2.34816	0.852741	1.55627	0.547938	0.583734	NA	FBgn0085396	CG34367
FBgn0015038	2.7208	0.848432	1.60478	0.52869	0.59702	NA	FBgn0015038	Cyp9b1
FBgn0259878	114.608	0.848265	0.361031	2.34957	0.0187953	0.387461	FBgn0259878	Fs
FBgn0031301	1.82592	0.846678	1.68242	0.503252	0.614787	NA	FBgn0031301	CG14339
FBgn0067317	7.03398	0.844796	0.981512	0.860709	0.389399	0.999061	FBgn0067317	Cby
FBgn0039833	2.86625	0.842154	1.53324	0.549266	0.582823	NA	FBgn0039833	CG15564
FBgn0053639	8.97323	0.841882	0.934336	0.901049	0.367562	0.999061	FBgn0053639	CG33639
FBgn0047000	4.00521	0.841484	1.26375	0.665863	0.505499	NA	FBgn0047000	CG33946
FBgn0029761	3.22378	0.841253	1.54874	0.543186	0.587002	NA	FBgn0029761	SK
FBgn0266399	1.36325	0.840359	2.21277	0.379776	0.704111	NA	FBgn0266399	lncRNA:CR45039
FBgn0085482	5.52672	0.839573	0.993245	0.845283	0.397953	NA	FBgn0085482	CG34453
[truncated: 10,259 more rows]
