# Supplementary material for: Growth deregulation and interaction with host hemocytes contribute to tumor progression in a Drosophila brain tumor model
Source: Proc Natl Acad Sci U S A. 2023 Aug 7;120(33):e2221601120. doi: 10.1073/pnas.2221601120 (PMC10438840; doi:10.1073/pnas.2221601120)
Supplement: Supplementary file 3 — Dataset S02 (XLSX) [file pnas.2221601120.sd02.xlsx]

## Sheet: T0>FACS
GroupID	Category	Term	Description	LogP	Log(q-value)	InTerm_InList	Genes	Symbols
1_Summary	GO Biological Processes	GO:0006959	humoral immune response	-8.64225	-4.6732	21/50	33569,34193,35211,36484,36635,36636,36637,36708,37044,37183,37184,37314,38419,39020,39529,43596,43599,44432,50209,50286,7354475,32534,33764,41379,42122	Thor,Glt,fon,AttC,Dro,AttA,AttB,Mtk,PPO1,DptA,DptB,CG18067,Drs,GNBP3,Hml,CecA1,CecC,IKKbeta,BomS3,Nplp2,CG42259,PGRP-LE,TotM,PGRP-LB,AttD
1_Member	GO Biological Processes	GO:0006959	humoral immune response	-8.64225	-4.6732	21/50	33569,34193,35211,36484,36635,36636,36637,36708,37044,37183,37184,37314,38419,39020,39529,43596,43599,44432,50209,50286,7354475	Thor,Glt,fon,AttC,Dro,AttA,AttB,Mtk,PPO1,DptA,DptB,CG18067,Drs,GNBP3,Hml,CecA1,CecC,IKKbeta,BomS3,Nplp2,CG42259
1_Member	GO Biological Processes	GO:0019730	antimicrobial humoral response	-6.02172	-3.29317	14/33	33569,36484,36635,36636,36637,36708,37183,37314,38419,39020,43596,43599,44432,50209	Thor,AttC,Dro,AttA,AttB,Mtk,DptA,CG18067,Drs,GNBP3,CecA1,CecC,IKKbeta,BomS3
1_Member	GO Biological Processes	GO:0019731	antibacterial humoral response	-5.94149	-3.27964	12/25	33569,36484,36635,36636,36637,36708,37183,38419,43596,43599,44432,50209	Thor,AttC,Dro,AttA,AttB,Mtk,DptA,Drs,CecA1,CecC,IKKbeta,BomS3
1_Member	GO Biological Processes	GO:0050830	defense response to Gram-positive bacterium	-3.37559	-1.37369	13/47	32534,33764,36484,36635,36636,36637,36708,37044,37184,41379,42122,43596,43599	PGRP-LE,TotM,AttC,Dro,AttA,AttB,Mtk,PPO1,DptB,PGRP-LB,AttD,CecA1,CecC
1_Member	GO Biological Processes	GO:0002213	defense response to insect	-2.11287	-0.581199	4/9	36635,36636,36637,43596	Dro,AttA,AttB,CecA1
2_Summary	GO Biological Processes	GO:0033554	cellular response to stress	-7.8607	-4.33358	95/546	31044,31154,31373,31451,31666,31667,31678,32001,32322,32532,32608,32739,32786,33294,33399,33507,33569,33642,33764,33991,34433,34540,34565,34780,34930,35129,35288,35365,35396,35529,35594,35646,35793,35796,36244,36262,36447,36598,36654,36697,36722,36772,36821,37564,37643,37729,37733,37916,38176,38257,38413,38594,38785,38865,39094,39243,39594,39654,39688,39976,40048,40130,40155,40201,40399,40664,407…	mus81,Edem1,mei-9,XRCC1,Atg5,Dok,CHES-1-like,Atg8a,DNAlig4,CG8974,mei-41,corolla,CG7536,Tfb4,mio,okr,Thor,Tps1,TotM,Mnn1,STUB1,Wdr59,mre11,p38b,Ku80,Faf2,lok,CG9272,Atg18b,SCAP,koi,Gadd45,RagC-D,Mlh1,CG9003,S2P,GLaz,Tfb1,Ercc1,Xpc,eIF2Bgamma,CG8405,Atg9,rad50,ReepA,Dcp-1,Pi3K59F,Brca2,Iml1,mu2,PHGPx,Gen,melt,CG7457,CG3448,Irbp18,RecQ5,Msh6,mrn,Adgf-A,Cat,CG9231,SREBP,gig,S1P,Itpr,Atg17,agt,Ufl1,D…
2_Member	GO Biological Processes	GO:0033554	cellular response to stress	-7.8607	-4.33358	95/546	31044,31154,31373,31451,31666,31667,31678,32001,32322,32532,32608,32739,32786,33294,33399,33507,33569,33642,33764,33991,34433,34540,34565,34780,34930,35129,35288,35365,35396,35529,35594,35646,35793,35796,36244,36262,36447,36598,36654,36697,36722,36772,36821,37564,37643,37729,37733,37916,38176,38257,38413,38594,38785,38865,39094,39243,39594,39654,39688,39976,40048,40130,40155,40201,40399,40664,407…	mus81,Edem1,mei-9,XRCC1,Atg5,Dok,CHES-1-like,Atg8a,DNAlig4,CG8974,mei-41,corolla,CG7536,Tfb4,mio,okr,Thor,Tps1,TotM,Mnn1,STUB1,Wdr59,mre11,p38b,Ku80,Faf2,lok,CG9272,Atg18b,SCAP,koi,Gadd45,RagC-D,Mlh1,CG9003,S2P,GLaz,Tfb1,Ercc1,Xpc,eIF2Bgamma,CG8405,Atg9,rad50,ReepA,Dcp-1,Pi3K59F,Brca2,Iml1,mu2,PHGPx,Gen,melt,CG7457,CG3448,Irbp18,RecQ5,Msh6,mrn,Adgf-A,Cat,CG9231,SREBP,gig,S1P,Itpr,Atg17,agt,Ufl1,D…
2_Member	GO Biological Processes	GO:0006281	DNA repair	-6.00694	-3.29317	40/184	31044,31373,31451,32322,32608,32739,33294,33399,33507,33991,34565,34930,35365,35594,35796,36598,36654,36697,37564,37916,38257,38594,38865,39094,39243,39594,39654,39688,40816,40965,41518,41615,41839,41872,42322,44259,47186,117419,3772069,3772646	mus81,mei-9,XRCC1,DNAlig4,mei-41,corolla,Tfb4,mio,okr,Mnn1,mre11,Ku80,CG9272,koi,Mlh1,Tfb1,Ercc1,Xpc,rad50,Brca2,mu2,Gen,CG7457,CG3448,Irbp18,RecQ5,Msh6,mrn,agt,DNApol-iota,DNAlig3,timeout,tefu,CG6171,CG5316,nbs,DNApol-zeta,Irbp,mus201,mei-218
2_Member	GO Biological Processes	GO:0006302	double-strand break repair	-5.78254	-3.15592	26/98	31044,31373,32322,32608,32739,33399,33507,34565,34930,35594,37564,37916,38257,38594,38865,39094,39243,39594,41518,41839,41872,42322,44259,47186,117419,3772646	mus81,mei-9,DNAlig4,mei-41,corolla,mio,okr,mre11,Ku80,koi,rad50,Brca2,mu2,Gen,CG7457,CG3448,Irbp18,RecQ5,DNAlig3,tefu,CG6171,CG5316,nbs,DNApol-zeta,Irbp,mei-218
2_Member	GO Biological Processes	GO:0006974	cellular response to DNA damage stimulus	-5.18649	-2.67984	44/226	31044,31373,31451,31678,32322,32608,32739,33294,33399,33507,33991,34565,34930,35288,35365,35594,35796,36598,36654,36697,37564,37916,38257,38594,38865,39094,39243,39594,39654,39688,40816,40965,41087,41518,41615,41839,41872,42322,44259,47186,117419,2768677,3772069,3772646	mus81,mei-9,XRCC1,CHES-1-like,DNAlig4,mei-41,corolla,Tfb4,mio,okr,Mnn1,mre11,Ku80,lok,CG9272,koi,Mlh1,Tfb1,Ercc1,Xpc,rad50,Brca2,mu2,Gen,CG7457,CG3448,Irbp18,RecQ5,Msh6,mrn,agt,DNApol-iota,Rel,DNAlig3,timeout,tefu,CG6171,CG5316,nbs,DNApol-zeta,Irbp,p53,mus201,mei-218
2_Member	GO Biological Processes	GO:0006310	DNA recombination	-4.51024	-2.08527	24/101	31044,31373,32322,32608,32739,32932,33507,34565,34930,35594,36654,36697,37564,37916,38865,39094,39594,41374,41518,44259,47186,47765,2768677,3772646	mus81,mei-9,DNAlig4,mei-41,corolla,narya,okr,mre11,Ku80,koi,Ercc1,Xpc,rad50,Brca2,CG7457,CG3448,RecQ5,Exd2,DNAlig3,nbs,DNApol-zeta,c(3)G,p53,mei-218
2_Member	GO Biological Processes	GO:0061982	meiosis I cell cycle process	-3.80073	-1.65004	25/118	31044,31373,32608,32739,32932,33507,33937,34250,34565,34609,34954,35288,35340,35380,36654,36697,37916,39654,40712,41839,41919,45432,47765,2768677,3772646	mus81,mei-9,mei-41,corolla,narya,okr,cort,Cks30A,mre11,zuc,twe,lok,dia,del,Ercc1,Xpc,Brca2,Msh6,Sec8,tefu,spn-E,can,c(3)G,p53,mei-218
2_Member	GO Biological Processes	GO:0007131	reciprocal meiotic recombination	-3.51435	-1.43794	12/40	31044,31373,32608,32739,32932,33507,36654,36697,37916,47765,2768677,3772646	mus81,mei-9,mei-41,corolla,narya,okr,Ercc1,Xpc,Brca2,c(3)G,p53,mei-218
2_Member	GO Biological Processes	GO:0140527	reciprocal homologous recombination	-3.51435	-1.43794	12/40	31044,31373,32608,32739,32932,33507,36654,36697,37916,47765,2768677,3772646	mus81,mei-9,mei-41,corolla,narya,okr,Ercc1,Xpc,Brca2,c(3)G,p53,mei-218
2_Member	GO Biological Processes	GO:0035825	homologous recombination	-3.40399	-1.38433	12/41	31044,31373,32608,32739,32932,33507,36654,36697,37916,47765,2768677,3772646	mus81,mei-9,mei-41,corolla,narya,okr,Ercc1,Xpc,Brca2,c(3)G,p53,mei-218
2_Member	GO Biological Processes	GO:1903046	meiotic cell cycle process	-2.93998	-1.10942	38/233	31044,31373,31444,32152,32478,32608,32645,32739,32932,33507,33778,33937,34141,34250,34565,34609,34954,34966,35288,35340,35380,36654,36697,37564,37916,39169,39654,40712,41199,41839,41919,42524,45432,47384,47765,47873,2768677,3772646	mus81,mei-9,dhd,wisp,Grip128,mei-41,Axs,corolla,narya,okr,Cap-D3,cort,mtsh,Cks30A,mre11,zuc,twe,Syx5,lok,dia,del,Ercc1,Xpc,rad50,Brca2,nudE,Msh6,Sec8,topi,tefu,spn-E,Rab1,can,sra,c(3)G,bgcn,p53,mei-218
2_Member	GO Biological Processes	GO:0007127	meiosis I	-2.55842	-0.85183	15/70	31044,31373,32608,32739,32932,33507,33937,34250,36654,36697,37916,45432,47765,2768677,3772646	mus81,mei-9,mei-41,corolla,narya,okr,cort,Cks30A,Ercc1,Xpc,Brca2,can,c(3)G,p53,mei-218
2_Member	GO Biological Processes	GO:0051321	meiotic cell cycle	-2.54098	-0.843299	38/245	31044,31373,31444,32152,32478,32608,32645,32739,32932,33507,33778,33937,34141,34250,34565,34609,34954,34966,35288,35340,35380,36654,36697,37564,37916,39169,39654,40712,41199,41839,41919,42524,45432,47384,47765,47873,2768677,3772646	mus81,mei-9,dhd,wisp,Grip128,mei-41,Axs,corolla,narya,okr,Cap-D3,cort,mtsh,Cks30A,mre11,zuc,twe,Syx5,lok,dia,del,Ercc1,Xpc,rad50,Brca2,nudE,Msh6,Sec8,topi,tefu,spn-E,Rab1,can,sra,c(3)G,bgcn,p53,mei-218
2_Member	GO Biological Processes	GO:0006259	DNA metabolic process	-2.53301	-0.838333	46/311	31044,31373,31451,32322,32608,32739,32932,33294,33399,33507,33991,34565,34930,35365,35594,35796,36598,36654,36697,37564,37916,38257,38594,38865,39094,39243,39432,39594,39654,39688,40816,40965,41374,41518,41615,41839,41872,42322,44259,47186,47765,117419,2768677,2768870,3772069,3772646	mus81,mei-9,XRCC1,DNAlig4,mei-41,corolla,narya,Tfb4,mio,okr,Mnn1,mre11,Ku80,CG9272,koi,Mlh1,Tfb1,Ercc1,Xpc,rad50,Brca2,mu2,Gen,CG7457,CG3448,Irbp18,ver,RecQ5,Msh6,mrn,agt,DNApol-iota,Exd2,DNAlig3,timeout,tefu,CG6171,CG5316,nbs,DNApol-zeta,c(3)G,Irbp,p53,AlkB,mus201,mei-218
3_Summary	GO Biological Processes	GO:0044255	cellular lipid metabolic process	-7.60502	-4.33358	73/387	31163,31245,31358,31623,31641,31695,32436,32589,32629,33354,33569,33658,34116,34136,34175,34176,34355,34409,34711,35337,35671,35706,35708,35733,35930,35966,36045,36109,37200,37289,37357,37358,37733,37782,38374,38596,38816,38823,38928,39611,39734,39827,40155,40348,40623,40640,40670,40672,40944,40957,41191,41480,41543,42131,42545,42656,42849,42867,43043,43350,44006,44154,47767,117361,117369,246388,…	PIG-K,Seipin,brn,xit,CG4586,CG10932,dob,CG3632,CG9784,CG17646,Thor,FIG4,PGAP5,CG7840,Aasdh,Agpat2,CG5731,gny,CG5287,Amacr,Inos,CG2070,CG2064,puml,Hydr1,wun,oys,whd,CG15111,Hsl,CG17999,CG9993,Pi3K59F,Cpes,Alg2,Fitm,qm,SMSr,cert,bmm,GXIVsPLA2,TMS1,SREBP,AcCoAS,Sccpdh1,Cerk,Pi4KIIalpha,CG12746,PIG-H,CG7900,CG8412,CG4860,CG5608,Pxt,CG7956,AdipoR,Pisd,CG6178,CG10425,mino,Fad2,Hmgs,crc,FASN2,Desat1,CG3…
3_Member	GO Biological Processes	GO:0044255	cellular lipid metabolic process	-7.60502	-4.33358	73/387	31163,31245,31358,31623,31641,31695,32436,32589,32629,33354,33569,33658,34116,34136,34175,34176,34355,34409,34711,35337,35671,35706,35708,35733,35930,35966,36045,36109,37200,37289,37357,37358,37733,37782,38374,38596,38816,38823,38928,39611,39734,39827,40155,40348,40623,40640,40670,40672,40944,40957,41191,41480,41543,42131,42545,42656,42849,42867,43043,43350,44006,44154,47767,117361,117369,246388,…	PIG-K,Seipin,brn,xit,CG4586,CG10932,dob,CG3632,CG9784,CG17646,Thor,FIG4,PGAP5,CG7840,Aasdh,Agpat2,CG5731,gny,CG5287,Amacr,Inos,CG2070,CG2064,puml,Hydr1,wun,oys,whd,CG15111,Hsl,CG17999,CG9993,Pi3K59F,Cpes,Alg2,Fitm,qm,SMSr,cert,bmm,GXIVsPLA2,TMS1,SREBP,AcCoAS,Sccpdh1,Cerk,Pi4KIIalpha,CG12746,PIG-H,CG7900,CG8412,CG4860,CG5608,Pxt,CG7956,AdipoR,Pisd,CG6178,CG10425,mino,Fad2,Hmgs,crc,FASN2,Desat1,CG3…
3_Member	GO Biological Processes	GO:0006629	lipid metabolic process	-7.14571	-4.07976	88/510	31163,31245,31358,31562,31623,31641,31695,31938,31939,32131,32339,32343,32436,32589,32629,33354,33569,33658,34116,34136,34175,34176,34355,34358,34409,34452,34711,35008,35295,35337,35671,35706,35708,35733,35930,35966,36045,36109,36318,36447,37200,37289,37357,37358,37733,37782,38374,38596,38816,38823,38928,39611,39734,39827,40155,40348,40623,40640,40670,40672,40944,40957,41191,41480,41543,42131,425…	PIG-K,Seipin,brn,CG3566,xit,CG4586,CG10932,Yp2,Yp1,Karl,Yp3,inaE,dob,CG3632,CG9784,CG17646,Thor,FIG4,PGAP5,CG7840,Aasdh,Agpat2,CG5731,Npc1a,gny,CG18302,CG5287,Cyt-b5-r,CG10747,Amacr,Inos,CG2070,CG2064,puml,Hydr1,wun,oys,whd,Cyp6t3,GLaz,CG15111,Hsl,CG17999,CG9993,Pi3K59F,Cpes,Alg2,Fitm,qm,SMSr,cert,bmm,GXIVsPLA2,TMS1,SREBP,AcCoAS,Sccpdh1,Cerk,Pi4KIIalpha,CG12746,PIG-H,CG7900,CG8412,CG4860,CG5608,P…
3_Member	GO Biological Processes	GO:0006644	phospholipid metabolic process	-2.9407	-1.10942	28/156	31163,31245,32589,32629,33658,34116,34176,35671,35733,35966,37200,37733,37782,38596,38823,39734,39827,40670,40672,40944,41543,42545,42849,43350,44154,246580,326119,19835383	PIG-K,Seipin,CG3632,CG9784,FIG4,PGAP5,Agpat2,Inos,puml,wun,CG15111,Pi3K59F,Cpes,Fitm,SMSr,GXIVsPLA2,TMS1,Pi4KIIalpha,CG12746,PIG-H,CG5608,CG7956,Pisd,mino,Hmgs,PIG-X,5PtaseI,PIG-V
3_Member	GO Biological Processes	GO:0046486	glycerolipid metabolic process	-2.67866	-0.940069	26/147	31163,31245,32436,32589,32629,33354,33569,33658,34116,34176,35733,37200,37289,37733,39611,39827,40670,40944,41543,42545,42849,43350,47767,246580,326119,19835383	PIG-K,Seipin,dob,CG3632,CG9784,CG17646,Thor,FIG4,PGAP5,Agpat2,puml,CG15111,Hsl,Pi3K59F,bmm,TMS1,Pi4KIIalpha,PIG-H,CG5608,CG7956,Pisd,mino,crc,PIG-X,5PtaseI,PIG-V
3_Member	GO Biological Processes	GO:0008610	lipid biosynthetic process	-2.60418	-0.888063	38/243	31163,31245,31358,31562,34116,34136,34176,34358,35671,35733,35930,36318,37357,37358,37733,37782,38596,38816,38823,40155,40348,40623,40670,40944,41543,42131,42849,42867,43043,43350,44006,44154,117361,117369,246388,246580,3355111,19835383	PIG-K,Seipin,brn,CG3566,PGAP5,CG7840,Agpat2,Npc1a,Inos,puml,Hydr1,Cyp6t3,CG17999,CG9993,Pi3K59F,Cpes,Fitm,qm,SMSr,SREBP,AcCoAS,Sccpdh1,Pi4KIIalpha,PIG-H,CG5608,Pxt,Pisd,CG6178,CG10425,mino,Fad2,Hmgs,FASN2,Desat1,CG30008,PIG-X,FASN3,PIG-V
4_Summary	GO Biological Processes	GO:0009607	response to biotic stimulus	-7.52447	-4.33358	74/396	31011,31669,32339,32534,33219,33303,33569,33592,33621,33638,33764,34068,34127,34193,34780,34816,35211,35248,35340,35596,35731,35966,36484,36635,36636,36637,36708,36748,36891,36914,37044,37183,37184,37232,37272,37314,37340,38129,38218,38419,38488,38723,39020,39529,39683,39889,40137,40248,40410,41087,41379,42122,42429,42594,42850,42866,43077,43494,43596,43599,43981,44121,44432,44513,44965,45908,464…	Dredd,CBP,Yp3,PGRP-LE,crq,Charon,Thor,IM33,Sr-CI,Traf4,TotM,LanB1,Pvr,Glt,p38b,NimC1,fon,Tep4,dia,coro,sax,wun,AttC,Dro,AttA,AttB,Mtk,Diap2,CG6426,Dark,PPO1,DptA,DptB,CalpA,Toll-7,CG18067,CG16799,LysP,drpr,Drs,Fit1,LanA,GNBP3,Hml,AGO2,Lmpt,CG9372,Ide,Als2,Rel,PGRP-LB,AttD,DPCoAC,Fadd,Atg6,p38a,Vps33B,Obp99c,CecA1,CecC,DIP1,TotA,IKKbeta,PPO3,Fer2LCH,nec,Fer1HCH,BomS3,HBS1,TotC,CG30424,CG32706,Wsck…
4_Member	GO Biological Processes	GO:0009607	response to biotic stimulus	-7.52447	-4.33358	74/396	31011,31669,32339,32534,33219,33303,33569,33592,33621,33638,33764,34068,34127,34193,34780,34816,35211,35248,35340,35596,35731,35966,36484,36635,36636,36637,36708,36748,36891,36914,37044,37183,37184,37232,37272,37314,37340,38129,38218,38419,38488,38723,39020,39529,39683,39889,40137,40248,40410,41087,41379,42122,42429,42594,42850,42866,43077,43494,43596,43599,43981,44121,44432,44513,44965,45908,464…	Dredd,CBP,Yp3,PGRP-LE,crq,Charon,Thor,IM33,Sr-CI,Traf4,TotM,LanB1,Pvr,Glt,p38b,NimC1,fon,Tep4,dia,coro,sax,wun,AttC,Dro,AttA,AttB,Mtk,Diap2,CG6426,Dark,PPO1,DptA,DptB,CalpA,Toll-7,CG18067,CG16799,LysP,drpr,Drs,Fit1,LanA,GNBP3,Hml,AGO2,Lmpt,CG9372,Ide,Als2,Rel,PGRP-LB,AttD,DPCoAC,Fadd,Atg6,p38a,Vps33B,Obp99c,CecA1,CecC,DIP1,TotA,IKKbeta,PPO3,Fer2LCH,nec,Fer1HCH,BomS3,HBS1,TotC,CG30424,CG32706,Wsck…
4_Member	GO Biological Processes	GO:0043207	response to external biotic stimulus	-7.52447	-4.33358	74/396	31011,31669,32339,32534,33219,33303,33569,33592,33621,33638,33764,34068,34127,34193,34780,34816,35211,35248,35340,35596,35731,35966,36484,36635,36636,36637,36708,36748,36891,36914,37044,37183,37184,37232,37272,37314,37340,38129,38218,38419,38488,38723,39020,39529,39683,39889,40137,40248,40410,41087,41379,42122,42429,42594,42850,42866,43077,43494,43596,43599,43981,44121,44432,44513,44965,45908,464…	Dredd,CBP,Yp3,PGRP-LE,crq,Charon,Thor,IM33,Sr-CI,Traf4,TotM,LanB1,Pvr,Glt,p38b,NimC1,fon,Tep4,dia,coro,sax,wun,AttC,Dro,AttA,AttB,Mtk,Diap2,CG6426,Dark,PPO1,DptA,DptB,CalpA,Toll-7,CG18067,CG16799,LysP,drpr,Drs,Fit1,LanA,GNBP3,Hml,AGO2,Lmpt,CG9372,Ide,Als2,Rel,PGRP-LB,AttD,DPCoAC,Fadd,Atg6,p38a,Vps33B,Obp99c,CecA1,CecC,DIP1,TotA,IKKbeta,PPO3,Fer2LCH,nec,Fer1HCH,BomS3,HBS1,TotC,CG30424,CG32706,Wsck…
4_Member	GO Biological Processes	GO:0051707	response to other organism	-7.52447	-4.33358	74/396	31011,31669,32339,32534,33219,33303,33569,33592,33621,33638,33764,34068,34127,34193,34780,34816,35211,35248,35340,35596,35731,35966,36484,36635,36636,36637,36708,36748,36891,36914,37044,37183,37184,37232,37272,37314,37340,38129,38218,38419,38488,38723,39020,39529,39683,39889,40137,40248,40410,41087,41379,42122,42429,42594,42850,42866,43077,43494,43596,43599,43981,44121,44432,44513,44965,45908,464…	Dredd,CBP,Yp3,PGRP-LE,crq,Charon,Thor,IM33,Sr-CI,Traf4,TotM,LanB1,Pvr,Glt,p38b,NimC1,fon,Tep4,dia,coro,sax,wun,AttC,Dro,AttA,AttB,Mtk,Diap2,CG6426,Dark,PPO1,DptA,DptB,CalpA,Toll-7,CG18067,CG16799,LysP,drpr,Drs,Fit1,LanA,GNBP3,Hml,AGO2,Lmpt,CG9372,Ide,Als2,Rel,PGRP-LB,AttD,DPCoAC,Fadd,Atg6,p38a,Vps33B,Obp99c,CecA1,CecC,DIP1,TotA,IKKbeta,PPO3,Fer2LCH,nec,Fer1HCH,BomS3,HBS1,TotC,CG30424,CG32706,Wsck…
4_Member	GO Biological Processes	GO:0002376	immune system process	-7.33869	-4.21474	61/306	31011,32534,33219,33225,33569,33621,33764,33994,34127,34193,34302,34780,34966,35211,35248,35340,35997,36463,36484,36546,36635,36636,36637,36708,36914,37044,37084,37183,37184,37272,37314,38419,38723,39020,39529,39683,39976,40033,40201,40410,41087,41379,42594,42757,42850,42866,43077,43596,43599,44121,44432,44513,47457,50209,50286,53542,117407,117462,246606,318600,7354475	Dredd,PGRP-LE,crq,ush,Thor,Sr-CI,TotM,Pvf2,Pvr,Glt,CG4036,p38b,Syx5,fon,Tep4,dia,Mmp2,fsd,AttC,Cp1,Dro,AttA,AttB,Mtk,Dark,PPO1,CG5721,DptA,DptB,Toll-7,CG18067,Drs,LanA,GNBP3,Hml,AGO2,Adgf-A,GNBP2,gig,Als2,Rel,PGRP-LB,Fadd,pnt,Atg6,p38a,Vps33B,CecA1,CecC,TotA,IKKbeta,PPO3,ytr,BomS3,Nplp2,lectin-28C,Tsp68C,TotC,CG30424,Wsck,CG42259
4_Member	GO Biological Processes	GO:0044419	biological process involved in interspecies interaction between organisms	-6.53024	-3.64038	77/441	31011,31669,32339,32534,33219,33303,33569,33592,33621,33638,33764,34068,34127,34193,34780,34816,35211,35248,35340,35596,35731,35966,36484,36635,36636,36637,36708,36748,36891,36914,37044,37183,37184,37232,37272,37314,37340,38129,38218,38419,38488,38723,39020,39529,39683,39889,40137,40248,40410,40712,41087,41379,42122,42429,42594,42850,42866,43077,43494,43596,43599,43981,44121,44432,44513,44965,459…	Dredd,CBP,Yp3,PGRP-LE,crq,Charon,Thor,IM33,Sr-CI,Traf4,TotM,LanB1,Pvr,Glt,p38b,NimC1,fon,Tep4,dia,coro,sax,wun,AttC,Dro,AttA,AttB,Mtk,Diap2,CG6426,Dark,PPO1,DptA,DptB,CalpA,Toll-7,CG18067,CG16799,LysP,drpr,Drs,Fit1,LanA,GNBP3,Hml,AGO2,Lmpt,CG9372,Ide,Als2,Sec8,Rel,PGRP-LB,AttD,DPCoAC,Fadd,Atg6,p38a,Vps33B,Obp99c,CecA1,CecC,DIP1,TotA,IKKbeta,PPO3,Fer2LCH,nec,Fer1HCH,BomS3,lectin-24Db,HBS1,TotC,CG3…
4_Member	GO Biological Processes	GO:0098542	defense response to other organism	-6.48342	-3.62832	65/352	31011,31669,32534,33219,33303,33569,33621,33638,33764,34068,34127,34193,34780,34816,35211,35248,35340,35596,35731,35966,36484,36635,36636,36637,36708,36748,36891,36914,37044,37183,37184,37232,37272,37314,37340,38129,38218,38419,38488,38723,39020,39529,39683,39889,40248,40410,41087,41379,42122,42429,42594,42850,42866,43077,43596,43599,43981,44432,44513,50209,117365,246606,318160,318600,7354475	Dredd,CBP,PGRP-LE,crq,Charon,Thor,Sr-CI,Traf4,TotM,LanB1,Pvr,Glt,p38b,NimC1,fon,Tep4,dia,coro,sax,wun,AttC,Dro,AttA,AttB,Mtk,Diap2,CG6426,Dark,PPO1,DptA,DptB,CalpA,Toll-7,CG18067,CG16799,LysP,drpr,Drs,Fit1,LanA,GNBP3,Hml,AGO2,Lmpt,Ide,Als2,Rel,PGRP-LB,AttD,DPCoAC,Fadd,Atg6,p38a,Vps33B,CecA1,CecC,DIP1,IKKbeta,PPO3,BomS3,HBS1,CG30424,CG32706,Wsck,CG42259
4_Member	GO Biological Processes	GO:0006955	immune response	-6.3526	-3.52969	42/192	31011,32534,33569,33621,34127,34193,34780,35211,35248,35340,36484,36546,36635,36636,36637,36708,36914,37044,37183,37184,37272,37314,38419,38723,39020,39529,39683,40410,41087,41379,42594,42866,43077,43596,43599,44432,44513,50209,50286,246606,318600,7354475	Dredd,PGRP-LE,Thor,Sr-CI,Pvr,Glt,p38b,fon,Tep4,dia,AttC,Cp1,Dro,AttA,AttB,Mtk,Dark,PPO1,DptA,DptB,Toll-7,CG18067,Drs,LanA,GNBP3,Hml,AGO2,Als2,Rel,PGRP-LB,Fadd,p38a,Vps33B,CecA1,CecC,IKKbeta,PPO3,BomS3,Nplp2,CG30424,Wsck,CG42259
4_Member	GO Biological Processes	GO:0042742	defense response to bacterium	-6.08523	-3.29797	43/203	31011,31669,32534,33303,33569,33621,33638,33764,34068,34780,34816,35731,35966,36484,36635,36636,36637,36708,36748,36891,37044,37183,37184,37340,38129,38218,38419,38488,40248,41087,41379,42122,42429,42594,42850,42866,43077,43596,43599,44432,50209,117365,318160	Dredd,CBP,PGRP-LE,Charon,Thor,Sr-CI,Traf4,TotM,LanB1,p38b,NimC1,sax,wun,AttC,Dro,AttA,AttB,Mtk,Diap2,CG6426,PPO1,DptA,DptB,CG16799,LysP,drpr,Drs,Fit1,Ide,Rel,PGRP-LB,AttD,DPCoAC,Fadd,Atg6,p38a,Vps33B,CecA1,CecC,IKKbeta,BomS3,HBS1,CG32706
4_Member	GO Biological Processes	GO:0080134	regulation of response to stress	-6.06289	-3.29797	62/339	31011,31175,31245,31764,32152,32534,33225,33303,33638,33734,33991,33994,34068,34091,34127,34774,34780,35288,35340,35731,35966,35975,35997,36262,36635,36748,36772,36821,37121,37183,37272,37455,37751,38023,38218,38443,39020,39160,40033,40248,40999,41087,41379,41650,41839,41869,42356,42429,42551,42594,42850,42866,42934,43018,43026,43330,44432,45908,47767,117365,2768677,3772547	Dredd,Rtca,Seipin,Corp,wisp,PGRP-LE,ush,Charon,Traf4,senju,Mnn1,Pvf2,LanB1,Spn28Dc,Pvr,ics,p38b,lok,dia,sax,wun,Wnt2,Mmp2,S2P,Dro,Diap2,CG8405,Atg9,slim,DptA,Toll-7,Egfr,sigmar,Vdup1,drpr,ntc,GNBP3,iPLA2-VIA,GNBP2,Ide,stck,Rel,PGRP-LB,GILT1,tefu,CG5044,bnl,DPCoAC,Archease,Fadd,Atg6,p38a,atl,Clbn,Cad96Ca,ALiX,IKKbeta,nec,crc,HBS1,p53,lncRNA:Hsromega
4_Member	GO Biological Processes	GO:0009617	response to bacterium	-5.94699	-3.27964	47/233	31011,31669,32339,32534,33303,33569,33592,33621,33638,33764,34068,34780,34816,35731,35966,36484,36635,36636,36637,36708,36748,36891,37044,37183,37184,37340,38129,38218,38419,38488,40248,41087,41379,42122,42429,42594,42850,42866,43077,43596,43599,44121,44432,50209,117365,117462,318160	Dredd,CBP,Yp3,PGRP-LE,Charon,Thor,IM33,Sr-CI,Traf4,TotM,LanB1,p38b,NimC1,sax,wun,AttC,Dro,AttA,AttB,Mtk,Diap2,CG6426,PPO1,DptA,DptB,CG16799,LysP,drpr,Drs,Fit1,Ide,Rel,PGRP-LB,AttD,DPCoAC,Fadd,Atg6,p38a,Vps33B,CecA1,CecC,TotA,IKKbeta,BomS3,HBS1,TotC,CG32706
4_Member	GO Biological Processes	GO:0006952	defense response	-5.6949	-3.10606	65/370	31011,31669,32534,33219,33303,33569,33621,33638,33764,34068,34127,34193,34780,34816,35211,35248,35340,35596,35731,35966,36484,36635,36636,36637,36708,36748,36891,36914,37044,37183,37184,37232,37272,37314,37340,38129,38218,38419,38488,38723,39020,39529,39683,39889,40248,40410,41087,41379,42122,42429,42594,42850,42866,43077,43596,43599,43981,44432,44513,50209,117365,246606,318160,318600,7354475	Dredd,CBP,PGRP-LE,crq,Charon,Thor,Sr-CI,Traf4,TotM,LanB1,Pvr,Glt,p38b,NimC1,fon,Tep4,dia,coro,sax,wun,AttC,Dro,AttA,AttB,Mtk,Diap2,CG6426,Dark,PPO1,DptA,DptB,CalpA,Toll-7,CG18067,CG16799,LysP,drpr,Drs,Fit1,LanA,GNBP3,Hml,AGO2,Lmpt,Ide,Als2,Rel,PGRP-LB,AttD,DPCoAC,Fadd,Atg6,p38a,Vps33B,CecA1,CecC,DIP1,IKKbeta,PPO3,BomS3,HBS1,CG30424,CG32706,Wsck,CG42259
4_Member	GO Biological Processes	GO:0045088	regulation of innate immune response	-5.33773	-2.80005	25/97	31011,32534,33303,33734,33994,34068,34091,34780,35731,35966,35997,37183,37272,39020,40033,40248,41087,41839,42356,42429,42594,42850,44432,45908,117365	Dredd,PGRP-LE,Charon,senju,Pvf2,LanB1,Spn28Dc,p38b,sax,wun,Mmp2,DptA,Toll-7,GNBP3,GNBP2,Ide,Rel,tefu,bnl,DPCoAC,Fadd,Atg6,IKKbeta,nec,HBS1
4_Member	GO Biological Processes	GO:0050829	defense response to Gram-negative bacterium	-4.71637	-2.25514	26/111	31011,31669,32534,33621,33638,34068,35731,35966,36635,36636,36708,36748,36891,37183,37340,38129,38419,38488,40248,41087,42429,42594,42850,43596,43599,117365	Dredd,CBP,PGRP-LE,Sr-CI,Traf4,LanB1,sax,wun,Dro,AttA,Mtk,Diap2,CG6426,DptA,CG16799,LysP,Drs,Fit1,Ide,Rel,DPCoAC,Fadd,Atg6,CecA1,CecC,HBS1
4_Member	GO Biological Processes	GO:0048584	positive regulation of response to stimulus	-4.27932	-1.90134	79/522	30975,31011,31245,31903,32152,32159,32534,33225,33230,33303,33399,33627,33638,33684,33734,33991,33994,34068,34127,34540,35253,35340,35793,35975,35997,36048,36404,36635,36748,36772,36821,37121,37149,37183,37272,37455,37456,37751,38218,38639,38644,38657,38785,38957,39020,39160,39596,39750,40033,40193,40201,40248,40398,40587,40999,41087,41104,41650,41783,42356,42429,42551,42594,42896,42934,42945,430…	ewg,Dredd,Seipin,Lst8,wisp,gd,PGRP-LE,ush,rempA,Charon,mio,ft,Traf4,tank,senju,Mnn1,Pvf2,LanB1,Pvr,Wdr59,spi,dia,RagC-D,Wnt2,Mmp2,magu,Mos,Dro,Diap2,CG8405,Atg9,slim,edl,DptA,Toll-7,Egfr,twz,sigmar,drpr,lin-28,Usp47,vn,melt,Oseg1,GNBP3,iPLA2-VIA,dlp,mib1,GNBP2,CG14184,gig,Ide,TfAP-2,eIF3f1,stck,Rel,ATP6AP2,GILT1,kibra,bnl,DPCoAC,Archease,Fadd,crb,atl,tld,Clbn,Cad96Ca,ALiX,apolpp,IKKbeta,eIF3h,crc…
4_Member	GO Biological Processes	GO:0032103	positive regulation of response to external stimulus	-4.08313	-1.83009	27/127	31011,31245,32152,32534,33225,33303,33734,33994,34068,35997,36635,36748,37183,37272,38218,39020,40033,40248,41087,41650,42356,42429,42551,42594,42934,44432,117365	Dredd,Seipin,wisp,PGRP-LE,ush,Charon,senju,Pvf2,LanB1,Mmp2,Dro,Diap2,DptA,Toll-7,drpr,GNBP3,GNBP2,Ide,Rel,GILT1,bnl,DPCoAC,Archease,Fadd,atl,IKKbeta,HBS1
4_Member	GO Biological Processes	GO:0045089	positive regulation of innate immune response	-4.03646	-1.80778	15/52	31011,32534,33994,34068,35997,37183,37272,39020,40033,40248,41087,42356,42429,42594,117365	Dredd,PGRP-LE,Pvf2,LanB1,Mmp2,DptA,Toll-7,GNBP3,GNBP2,Ide,Rel,bnl,DPCoAC,Fadd,HBS1
4_Member	GO Biological Processes	GO:0031349	positive regulation of defense response	-3.50935	-1.43794	24/116	31011,32152,32534,33225,33303,33734,33994,34068,35997,36635,36748,37183,37272,38218,39020,40033,40248,41087,41650,42356,42429,42594,44432,117365	Dredd,wisp,PGRP-LE,ush,Charon,senju,Pvf2,LanB1,Mmp2,Dro,Diap2,DptA,Toll-7,drpr,GNBP3,GNBP2,Ide,Rel,GILT1,bnl,DPCoAC,Fadd,IKKbeta,HBS1
4_Member	GO Biological Processes	GO:0050776	regulation of immune response	-3.3142	-1.33193	35/200	31011,32152,32534,33219,33225,33303,33734,33994,34068,34091,34127,34780,35731,35966,35997,36635,36748,36914,37183,37272,38895,39020,40033,40248,41087,41379,41839,42356,42429,42594,42850,42866,44432,45908,117365	Dredd,wisp,PGRP-LE,crq,ush,Charon,senju,Pvf2,LanB1,Spn28Dc,Pvr,p38b,sax,wun,Mmp2,Dro,Diap2,Dark,DptA,Toll-7,Sarm,GNBP3,GNBP2,Ide,Rel,PGRP-LB,tefu,bnl,DPCoAC,Fadd,Atg6,p38a,IKKbeta,nec,HBS1
4_Member	GO Biological Processes	GO:0002833	positive regulation of response to biotic stimulus	-3.28164	-1.31816	23/113	31011,32152,32534,33225,33303,33734,33994,34068,35997,36635,36748,37183,37272,39020,40033,40248,41087,41650,42356,42429,42594,44432,117365	Dredd,wisp,PGRP-LE,ush,Charon,senju,Pvf2,LanB1,Mmp2,Dro,Diap2,DptA,Toll-7,GNBP3,GNBP2,Ide,Rel,GILT1,bnl,DPCoAC,Fadd,IKKbeta,HBS1
4_Member	GO Biological Processes	GO:0050778	positive regulation of immune response	-2.99999	-1.13132	21/104	31011,32152,32534,33225,33734,33994,34068,35997,36635,36748,37183,37272,39020,40033,40248,41087,42356,42429,42594,44432,117365	Dredd,wisp,PGRP-LE,ush,senju,Pvf2,LanB1,Mmp2,Dro,Diap2,DptA,Toll-7,GNBP3,GNBP2,Ide,Rel,bnl,DPCoAC,Fadd,IKKbeta,HBS1
4_Member	GO Biological Processes	GO:0031347	regulation of defense response	-2.82497	-1.04626	33/197	31011,32152,32534,33225,33303,33734,33994,34068,34091,34780,35731,35966,35997,36635,36748,37183,37272,38218,39020,40033,40248,41087,41379,41650,41839,42356,42429,42594,42850,42866,44432,45908,117365	Dredd,wisp,PGRP-LE,ush,Charon,senju,Pvf2,LanB1,Spn28Dc,p38b,sax,wun,Mmp2,Dro,Diap2,DptA,Toll-7,drpr,GNBP3,GNBP2,Ide,Rel,PGRP-LB,GILT1,tefu,bnl,DPCoAC,Fadd,Atg6,p38a,IKKbeta,nec,HBS1
4_Member	GO Biological Processes	GO:0032101	regulation of response to external stimulus	-2.80219	-1.02627	41/261	31011,31095,31175,31245,31805,32152,32534,33225,33303,33734,33994,34068,34091,34780,35731,35966,35997,36635,36748,37183,37272,37342,38218,39020,40033,40248,41087,41379,41650,41839,42356,42429,42551,42594,42850,42866,42934,43904,44432,45908,117365	Dredd,Lrpprc2,Rtca,Seipin,Ppt1,wisp,PGRP-LE,ush,Charon,senju,Pvf2,LanB1,Spn28Dc,p38b,sax,wun,Mmp2,Dro,Diap2,DptA,Toll-7,Lrt,drpr,GNBP3,GNBP2,Ide,Rel,PGRP-LB,GILT1,tefu,bnl,DPCoAC,Archease,Fadd,Atg6,p38a,atl,AMPKalpha,IKKbeta,nec,HBS1
4_Member	GO Biological Processes	GO:0002684	positive regulation of immune system process	-2.79235	-1.02006	22/115	31011,32098,32152,32534,33225,33734,33994,34068,35997,36635,36748,37183,37272,39020,40033,40248,41087,42356,42429,42594,44432,117365	Dredd,CG1572,wisp,PGRP-LE,ush,senju,Pvf2,LanB1,Mmp2,Dro,Diap2,DptA,Toll-7,GNBP3,GNBP2,Ide,Rel,bnl,DPCoAC,Fadd,IKKbeta,HBS1
4_Member	GO Biological Processes	GO:0002831	regulation of response to biotic stimulus	-2.72052	-0.971583	32/192	31011,32152,32534,33225,33303,33734,33994,34068,34091,34780,35731,35966,35997,36635,36748,37183,37272,39020,40033,40248,41087,41379,41650,41839,42356,42429,42594,42850,42866,44432,45908,117365	Dredd,wisp,PGRP-LE,ush,Charon,senju,Pvf2,LanB1,Spn28Dc,p38b,sax,wun,Mmp2,Dro,Diap2,DptA,Toll-7,GNBP3,GNBP2,Ide,Rel,PGRP-LB,GILT1,tefu,bnl,DPCoAC,Fadd,Atg6,p38a,IKKbeta,nec,HBS1
4_Member	GO Biological Processes	GO:0002682	regulation of immune system process	-2.30062	-0.695186	38/253	31011,32098,32152,32534,33219,33225,33303,33734,33994,34068,34091,34127,34780,35731,35966,35997,36635,36748,36914,37183,37272,38895,39020,40033,40048,40248,41087,41379,41839,42066,42356,42429,42594,42850,42866,44432,45908,117365	Dredd,CG1572,wisp,PGRP-LE,crq,ush,Charon,senju,Pvf2,LanB1,Spn28Dc,Pvr,p38b,sax,wun,Mmp2,Dro,Diap2,Dark,DptA,Toll-7,Sarm,GNBP3,GNBP2,Cat,Ide,Rel,PGRP-LB,tefu,cher,bnl,DPCoAC,Fadd,Atg6,p38a,IKKbeta,nec,HBS1
5_Summary	GO Biological Processes	GO:0042594	response to starvation	-7.07293	-4.05812	38/156	31245,31666,32001,32786,33399,33569,34371,34540,34780,35793,36109,36447,36595,36821,36914,36960,36961,37729,37733,38057,38058,38176,38636,38785,39976,40162,40664,40700,41087,42515,42850,42866,43503,43904,47767,117369,2768677,3355130,34117,40201,3355069,44121	Seipin,Atg5,Atg8a,CG7536,mio,Thor,REPTOR-BP,Wdr59,p38b,RagC-D,whd,GLaz,Arc1,Atg9,Dark,mthl4,mthl3,Dcp-1,Pi3K59F,mthl10,mth,Iml1,mthl2,melt,Adgf-A,cyc,Itpr,Atg17,Rel,SNF4Agamma,Atg6,p38a,CIA30,AMPKalpha,crc,Desat1,p53,lt,SLC5A11,gig,CG17691,TotA
5_Member	GO Biological Processes	GO:0042594	response to starvation	-7.07293	-4.05812	38/156	31245,31666,32001,32786,33399,33569,34371,34540,34780,35793,36109,36447,36595,36821,36914,36960,36961,37729,37733,38057,38058,38176,38636,38785,39976,40162,40664,40700,41087,42515,42850,42866,43503,43904,47767,117369,2768677,3355130	Seipin,Atg5,Atg8a,CG7536,mio,Thor,REPTOR-BP,Wdr59,p38b,RagC-D,whd,GLaz,Arc1,Atg9,Dark,mthl4,mthl3,Dcp-1,Pi3K59F,mthl10,mth,Iml1,mthl2,melt,Adgf-A,cyc,Itpr,Atg17,Rel,SNF4Agamma,Atg6,p38a,CIA30,AMPKalpha,crc,Desat1,p53,lt
5_Member	GO Biological Processes	GO:0031667	response to nutrient levels	-6.99997	-4.03093	41/176	31245,31666,32001,32786,33399,33569,34117,34371,34540,34780,35793,36109,36447,36595,36821,36914,36960,36961,37729,37733,38057,38058,38176,38636,38785,39976,40162,40201,40664,40700,41087,42515,42850,42866,43503,43904,47767,117369,2768677,3355069,3355130	Seipin,Atg5,Atg8a,CG7536,mio,Thor,SLC5A11,REPTOR-BP,Wdr59,p38b,RagC-D,whd,GLaz,Arc1,Atg9,Dark,mthl4,mthl3,Dcp-1,Pi3K59F,mthl10,mth,Iml1,mthl2,melt,Adgf-A,cyc,gig,Itpr,Atg17,Rel,SNF4Agamma,Atg6,p38a,CIA30,AMPKalpha,crc,Desat1,p53,CG17691,lt
5_Member	GO Biological Processes	GO:0009991	response to extracellular stimulus	-6.85625	-3.9286	41/178	31245,31666,32001,32786,33399,33569,34117,34371,34540,34780,35793,36109,36447,36595,36821,36914,36960,36961,37729,37733,38057,38058,38176,38636,38785,39976,40162,40201,40664,40700,41087,42515,42850,42866,43503,43904,47767,117369,2768677,3355069,3355130	Seipin,Atg5,Atg8a,CG7536,mio,Thor,SLC5A11,REPTOR-BP,Wdr59,p38b,RagC-D,whd,GLaz,Arc1,Atg9,Dark,mthl4,mthl3,Dcp-1,Pi3K59F,mthl10,mth,Iml1,mthl2,melt,Adgf-A,cyc,gig,Itpr,Atg17,Rel,SNF4Agamma,Atg6,p38a,CIA30,AMPKalpha,crc,Desat1,p53,CG17691,lt
5_Member	GO Biological Processes	GO:0009267	cellular response to starvation	-4.20674	-1.88115	21/86	31666,32001,32786,33399,34540,35793,36447,36821,37729,37733,38176,38785,39976,40664,40700,41087,42515,42850,43904,2768677,3355130	Atg5,Atg8a,CG7536,mio,Wdr59,RagC-D,GLaz,Atg9,Dcp-1,Pi3K59F,Iml1,melt,Adgf-A,Itpr,Atg17,Rel,SNF4Agamma,Atg6,AMPKalpha,p53,lt
5_Member	GO Biological Processes	GO:0031669	cellular response to nutrient levels	-3.68756	-1.55737	21/93	31666,32001,32786,33399,34540,35793,36447,36821,37729,37733,38176,38785,39976,40664,40700,41087,42515,42850,43904,2768677,3355130	Atg5,Atg8a,CG7536,mio,Wdr59,RagC-D,GLaz,Atg9,Dcp-1,Pi3K59F,Iml1,melt,Adgf-A,Itpr,Atg17,Rel,SNF4Agamma,Atg6,AMPKalpha,p53,lt
5_Member	GO Biological Processes	GO:0071496	cellular response to external stimulus	-3.66106	-1.53712	22/100	31666,32001,32786,33399,34540,35793,36447,36821,37729,37733,38176,38785,39976,40664,40700,41087,42515,42850,43904,44121,2768677,3355130	Atg5,Atg8a,CG7536,mio,Wdr59,RagC-D,GLaz,Atg9,Dcp-1,Pi3K59F,Iml1,melt,Adgf-A,Itpr,Atg17,Rel,SNF4Agamma,Atg6,AMPKalpha,TotA,p53,lt
5_Member	GO Biological Processes	GO:0031668	cellular response to extracellular stimulus	-3.55174	-1.4504	21/95	31666,32001,32786,33399,34540,35793,36447,36821,37729,37733,38176,38785,39976,40664,40700,41087,42515,42850,43904,2768677,3355130	Atg5,Atg8a,CG7536,mio,Wdr59,RagC-D,GLaz,Atg9,Dcp-1,Pi3K59F,Iml1,melt,Adgf-A,Itpr,Atg17,Rel,SNF4Agamma,Atg6,AMPKalpha,p53,lt
6_Summary	KEGG Pathway	dme02010	ABC transporters - Drosophila melanogaster (fruit fly)	-5.92647	-3.27964	15/38	33171,33354,33541,33636,34140,34148,34686,36428,38193,39307,41387,41925,43895,47905,326161,32532,40621,43450,318066	CG3164,CG17646,CG9663,Atet,CG7806,CG7627,MRP,Mdr49,ABCB7,CG32091,Mrp4,Hmt-1,E23,l(2)03659,CG31793,CG8974,Prosbeta2R2,rdog,CG34120
6_Member	KEGG Pathway	dme02010	ABC transporters - Drosophila melanogaster (fruit fly)	-5.92647	-3.27964	15/38	33171,33354,33541,33636,34140,34148,34686,36428,38193,39307,41387,41925,43895,47905,326161	CG3164,CG17646,CG9663,Atet,CG7806,CG7627,MRP,Mdr49,ABCB7,CG32091,Mrp4,Hmt-1,E23,l(2)03659,CG31793
6_Member	Reactome Gene Sets	R-DME-382556	ABC-family proteins mediated transport	-2.10133	-0.581199	18/100	32532,33171,33354,33541,33636,34140,34148,34686,38193,39307,40621,41387,41925,43450,43895,47905,318066,326161	CG8974,CG3164,CG17646,CG9663,Atet,CG7806,CG7627,MRP,ABCB7,CG32091,Prosbeta2R2,Mrp4,Hmt-1,rdog,E23,l(2)03659,CG34120,CG31793
6_Member	Reactome Gene Sets	R-DME-1369062	ABC transporters in lipid homeostasis	-2.07494	-0.579867	7/25	33171,33354,33541,33636,39307,43895,318066	CG3164,CG17646,CG9663,Atet,CG32091,E23,CG34120
7_Summary	Reactome Gene Sets	R-DME-556833	Metabolism of lipids	-5.71933	-3.11202	72/423	30986,31641,31695,31775,31805,31938,31939,32339,32436,32472,32589,32629,32839,32967,33313,34069,34091,34136,34176,34355,34609,34686,35231,35337,35369,35529,35599,35600,35733,35930,35966,36045,36109,36163,36262,37733,37751,38528,38596,38816,38823,38928,39160,39392,39611,39734,40155,40399,40640,40670,41990,42339,42515,42545,42721,42890,42891,43043,43350,43904,44006,44154,45040,45908,49805,117300,11…	Cyp4g1,CG4586,CG10932,Miga,Ppt1,Yp2,Yp1,Yp3,dob,CG11655,CG3632,CG9784,Ggt-1,CG12237,CG5397,CG7115,Spn28Dc,CG7840,Agpat2,CG5731,zuc,MRP,CG10194,Amacr,CG9265,SCAP,Spn42Db,Spn42Dc,puml,Hydr1,wun,oys,whd,Spn47C,S2P,Pi3K59F,sigmar,Hexo1,Fitm,qm,SMSr,cert,iPLA2-VIA,Est-6,bmm,GXIVsPLA2,SREBP,S1P,Cerk,Pi4KIIalpha,CG14881,CG6231,SNF4Agamma,CG7956,CG17121,Orct2,Orct,CG10425,mino,AMPKalpha,Fad2,Hmgs,Spn43Ab…
7_Member	Reactome Gene Sets	R-DME-556833	Metabolism of lipids	-5.71933	-3.11202	72/423	30986,31641,31695,31775,31805,31938,31939,32339,32436,32472,32589,32629,32839,32967,33313,34069,34091,34136,34176,34355,34609,34686,35231,35337,35369,35529,35599,35600,35733,35930,35966,36045,36109,36163,36262,37733,37751,38528,38596,38816,38823,38928,39160,39392,39611,39734,40155,40399,40640,40670,41990,42339,42515,42545,42721,42890,42891,43043,43350,43904,44006,44154,45040,45908,49805,117300,11…	Cyp4g1,CG4586,CG10932,Miga,Ppt1,Yp2,Yp1,Yp3,dob,CG11655,CG3632,CG9784,Ggt-1,CG12237,CG5397,CG7115,Spn28Dc,CG7840,Agpat2,CG5731,zuc,MRP,CG10194,Amacr,CG9265,SCAP,Spn42Db,Spn42Dc,puml,Hydr1,wun,oys,whd,Spn47C,S2P,Pi3K59F,sigmar,Hexo1,Fitm,qm,SMSr,cert,iPLA2-VIA,Est-6,bmm,GXIVsPLA2,SREBP,S1P,Cerk,Pi4KIIalpha,CG14881,CG6231,SNF4Agamma,CG7956,CG17121,Orct2,Orct,CG10425,mino,AMPKalpha,Fad2,Hmgs,Spn43Ab…
7_Member	Reactome Gene Sets	R-DME-1483257	Phospholipid metabolism	-2.79045	-1.02006	25/137	31775,31938,31939,32339,32436,32589,32629,32967,33313,34176,34609,35733,35930,36045,37733,37751,39160,39392,39611,39734,40670,42545,43350,117300,261623	Miga,Yp2,Yp1,Yp3,dob,CG3632,CG9784,CG12237,CG5397,Agpat2,zuc,puml,Hydr1,oys,Pi3K59F,sigmar,iPLA2-VIA,Est-6,bmm,GXIVsPLA2,Pi4KIIalpha,CG7956,mino,clt,CG31683
7_Member	Reactome Gene Sets	R-DME-1483206	Glycerophospholipid biosynthesis	-2.16855	-0.619291	19/106	31775,31938,31939,32339,32436,32967,33313,34176,34609,35733,35930,36045,39160,39392,39611,39734,43350,117300,261623	Miga,Yp2,Yp1,Yp3,dob,CG12237,CG5397,Agpat2,zuc,puml,Hydr1,oys,iPLA2-VIA,Est-6,bmm,GXIVsPLA2,mino,clt,CG31683
8_Summary	GO Biological Processes	GO:0010038	response to metal ion	-5.58889	-3.01779	18/55	32556,32612,34780,35513,36109,36316,40204,41202,41269,41925,42689,42866,43533,44121,44965,46415,48805,53581,34966,38193,38976,41059,36099,36694,38933,40048,42679,36800,40260,8674000,31245,33999,40664,59223,35944,45012	Stim,AnxB11,p38b,ZnT41F,whd,Cyp6g1,CG7328,MtnA,Irp-1B,Hmt-1,Irp-1A,p38a,Zip99C,TotA,Fer2LCH,Fer1HCH,Catsup,Gclc,Syx5,ABCB7,foi,IscU,CG11825,Trpm,CG7194,Cat,wfs1,Tsf3,Psn,CG42542,Seipin,MICU1,Itpr,MCU,VhaAC45,Vha68-2
8_Member	GO Biological Processes	GO:0010038	response to metal ion	-5.58889	-3.01779	18/55	32556,32612,34780,35513,36109,36316,40204,41202,41269,41925,42689,42866,43533,44121,44965,46415,48805,53581	Stim,AnxB11,p38b,ZnT41F,whd,Cyp6g1,CG7328,MtnA,Irp-1B,Hmt-1,Irp-1A,p38a,Zip99C,TotA,Fer2LCH,Fer1HCH,Catsup,Gclc
8_Member	GO Biological Processes	GO:0046916	cellular transition metal ion homeostasis	-3.85698	-1.68102	10/27	34966,38193,38976,41059,41269,42689,43533,44965,46415,48805	Syx5,ABCB7,foi,IscU,Irp-1B,Irp-1A,Zip99C,Fer2LCH,Fer1HCH,Catsup
8_Member	GO Biological Processes	GO:0010039	response to iron ion	-3.37425	-1.37369	4/5	41269,42689,44965,46415	Irp-1B,Irp-1A,Fer2LCH,Fer1HCH
8_Member	GO Biological Processes	GO:0055076	transition metal ion homeostasis	-3.2786	-1.31816	13/48	34966,36099,36694,38193,38933,38976,41059,41269,42689,43533,44965,46415,48805	Syx5,CG11825,Trpm,ABCB7,CG7194,foi,IscU,Irp-1B,Irp-1A,Zip99C,Fer2LCH,Fer1HCH,Catsup
8_Member	GO Biological Processes	GO:0006879	cellular iron ion homeostasis	-3.08805	-1.17109	6/13	38193,41059,41269,42689,44965,46415	ABCB7,IscU,Irp-1B,Irp-1A,Fer2LCH,Fer1HCH
8_Member	GO Biological Processes	GO:0010035	response to inorganic substance	-3.06148	-1.15231	20/96	32556,32612,34780,35513,36109,36316,40048,40204,41202,41269,41925,42679,42689,42866,43533,44121,44965,46415,48805,53581	Stim,AnxB11,p38b,ZnT41F,whd,Cyp6g1,Cat,CG7328,MtnA,Irp-1B,Hmt-1,wfs1,Irp-1A,p38a,Zip99C,TotA,Fer2LCH,Fer1HCH,Catsup,Gclc
8_Member	GO Biological Processes	GO:0000041	transition metal ion transport	-2.91544	-1.10173	11/40	35513,36800,38193,38976,40260,41925,43533,44965,46415,48805,8674000	ZnT41F,Tsf3,ABCB7,foi,Psn,Hmt-1,Zip99C,Fer2LCH,Fer1HCH,Catsup,CG42542
8_Member	GO Biological Processes	GO:0006826	iron ion transport	-2.69783	-0.95667	6/15	36800,38193,41925,43533,44965,46415	Tsf3,ABCB7,Hmt-1,Zip99C,Fer2LCH,Fer1HCH
8_Member	GO Biological Processes	GO:0055072	iron ion homeostasis	-2.5405	-0.843299	7/21	38193,41059,41269,42689,43533,44965,46415	ABCB7,IscU,Irp-1B,Irp-1A,Zip99C,Fer2LCH,Fer1HCH
8_Member	GO Biological Processes	GO:0055065	metal ion homeostasis	-2.48447	-0.801015	21/114	31245,32556,33999,34966,36099,36694,38193,38933,38976,40664,41059,41202,41269,42679,42689,43533,44965,46415,48805,59223,8674000	Seipin,Stim,MICU1,Syx5,CG11825,Trpm,ABCB7,CG7194,foi,Itpr,IscU,MtnA,Irp-1B,wfs1,Irp-1A,Zip99C,Fer2LCH,Fer1HCH,Catsup,MCU,CG42542
8_Member	GO Biological Processes	GO:0006875	cellular metal ion homeostasis	-2.26565	-0.669519	16/82	31245,32556,33999,34966,38193,38976,40664,41059,41269,42689,43533,44965,46415,48805,59223,8674000	Seipin,Stim,MICU1,Syx5,ABCB7,foi,Itpr,IscU,Irp-1B,Irp-1A,Zip99C,Fer2LCH,Fer1HCH,Catsup,MCU,CG42542
8_Member	GO Biological Processes	GO:0034755	iron ion transmembrane transport	-2.09388	-0.581199	3/5	38193,44965,46415	ABCB7,Fer2LCH,Fer1HCH
8_Member	GO Biological Processes	GO:0050801	ion homeostasis	-2.06953	-0.576162	24/147	31245,32556,33999,34966,35513,35944,36099,36694,38193,38933,38976,40664,41059,41202,41269,42679,42689,43533,44965,45012,46415,48805,59223,8674000	Seipin,Stim,MICU1,Syx5,ZnT41F,VhaAC45,CG11825,Trpm,ABCB7,CG7194,foi,Itpr,IscU,MtnA,Irp-1B,wfs1,Irp-1A,Zip99C,Fer2LCH,Vha68-2,Fer1HCH,Catsup,MCU,CG42542
9_Summary	Reactome Gene Sets	R-DME-6798695	Neutrophil degranulation	-5.39106	-2.83699	77/471	31423,31667,32341,32597,32615,32660,32790,33413,33626,34091,34122,34176,34212,34355,34780,34930,34978,34979,34981,35058,35129,35248,35316,35340,35405,35599,35600,35614,35949,35989,35997,36163,36488,36546,36588,36868,36992,37232,37340,37435,37549,37732,38099,38422,38528,38668,38885,39945,40048,40193,40260,40524,40963,41087,41104,41248,41390,42576,42866,43413,43648,43681,44008,44010,44291,44360,450…	CG6903,Dok,CtsB1,CalpC,CDC50,goe,RhoGAP16F,CG16995,Naprt,Spn28Dc,CG8360,Agpat2,Tsp29Fb,CG5731,p38b,Ku80,Idgf1,Idgf2,Idgf3,qua,Faf2,Tep4,CG2493,dia,Tsp39D,Spn42Db,Spn42Dc,Tsp42Ee,hig,CG1827,Mmp2,Spn47C,ATP8A,Cp1,conv,Idgf6,Rab4,CalpA,CG16799,CG9485,Gp150,ItgaPS5,cep290,CG12012,Hexo1,CG33523,RNaseX25,CG12229,Cat,CG14184,Psn,beta-Man,CG7800,Rel,ATP6AP2,Timp,wkd,CG6656,p38a,Nepl21,Npc2g,CG15556,Hex-C…
9_Member	Reactome Gene Sets	R-DME-6798695	Neutrophil degranulation	-5.39106	-2.83699	77/471	31423,31667,32341,32597,32615,32660,32790,33413,33626,34091,34122,34176,34212,34355,34780,34930,34978,34979,34981,35058,35129,35248,35316,35340,35405,35599,35600,35614,35949,35989,35997,36163,36488,36546,36588,36868,36992,37232,37340,37435,37549,37732,38099,38422,38528,38668,38885,39945,40048,40193,40260,40524,40963,41087,41104,41248,41390,42576,42866,43413,43648,43681,44008,44010,44291,44360,450…	CG6903,Dok,CtsB1,CalpC,CDC50,goe,RhoGAP16F,CG16995,Naprt,Spn28Dc,CG8360,Agpat2,Tsp29Fb,CG5731,p38b,Ku80,Idgf1,Idgf2,Idgf3,qua,Faf2,Tep4,CG2493,dia,Tsp39D,Spn42Db,Spn42Dc,Tsp42Ee,hig,CG1827,Mmp2,Spn47C,ATP8A,Cp1,conv,Idgf6,Rab4,CalpA,CG16799,CG9485,Gp150,ItgaPS5,cep290,CG12012,Hexo1,CG33523,RNaseX25,CG12229,Cat,CG14184,Psn,beta-Man,CG7800,Rel,ATP6AP2,Timp,wkd,CG6656,p38a,Nepl21,Npc2g,CG15556,Hex-C…
9_Member	Reactome Gene Sets	R-DME-168249	Innate Immune System	-4.23515	-1.88935	87/590	31423,31667,32341,32597,32615,32660,32790,33413,33626,34091,34122,34176,34212,34355,34565,34780,34930,34978,34979,34981,35058,35129,35248,35316,35340,35384,35405,35599,35600,35614,35949,35989,35997,36163,36488,36546,36588,36868,36992,37232,37272,37340,37435,37549,37732,38099,38422,38503,38528,38668,38885,39160,39258,39945,40048,40193,40260,40524,40621,40672,40963,41087,41104,41248,41390,42576,428…	CG6903,Dok,CtsB1,CalpC,CDC50,goe,RhoGAP16F,CG16995,Naprt,Spn28Dc,CG8360,Agpat2,Tsp29Fb,CG5731,mre11,p38b,Ku80,Idgf1,Idgf2,Idgf3,qua,Faf2,Tep4,CG2493,dia,Pld3,Tsp39D,Spn42Db,Spn42Dc,Tsp42Ee,hig,CG1827,Mmp2,Spn47C,ATP8A,Cp1,conv,Idgf6,Rab4,CalpA,Toll-7,CG16799,CG9485,Gp150,ItgaPS5,cep290,CG12012,VhaM9.7-c,Hexo1,CG33523,RNaseX25,iPLA2-VIA,IRSp53,CG12229,Cat,CG14184,Psn,beta-Man,Prosbeta2R2,CG12746,C…
10_Summary	GO Biological Processes	GO:0016236	macroautophagy	-5.289	-2.76711	21/74	31666,32001,32722,32871,33338,33684,34405,34626,35246,35396,36821,37733,38543,38930,39611,40700,41112,42524,42850,44360,3355130,31607,31903,32589,34148,35793,40193,40201,40250,41387,41839,41868,42515,43450,43904,47905,326161,8674073,31684,32341,36546,40278,40664,35288,35528,35966,36914,37729,38218,41756,252554,2768677,31011,33219,37563,40260,41376,42594,42891,44259,42679,35747,37435,39391,41313,3…	Atg5,Atg8a,CG5445,Atg101,CG31935,tank,lft,Rab3-GAP,ref(2)P,Atg18b,Atg9,Pi3K59F,DOR,Rab19,bmm,Atg17,Aduk,Rab1,Atg6,Rab18,lt,Pink1,Lst8,CG3632,CG7627,RagC-D,CG14184,gig,CG5498,Mrp4,tefu,Atg4b,SNF4Agamma,rdog,AMPKalpha,l(2)03659,CG31793,CG42554,Rab39,CtsB1,Cp1,CG5059,Itpr,lok,Strica,wun,Dark,Dcp-1,drpr,HtrA2,sav,p53,Dredd,crq,mRpS29,Psn,CG17230,Fadd,Orct,nbs,wfs1,drosha,CG9485,CG6910,Sodh-2,CG8475,P…
10_Member	GO Biological Processes	GO:0016236	macroautophagy	-5.289	-2.76711	21/74	31666,32001,32722,32871,33338,33684,34405,34626,35246,35396,36821,37733,38543,38930,39611,40700,41112,42524,42850,44360,3355130	Atg5,Atg8a,CG5445,Atg101,CG31935,tank,lft,Rab3-GAP,ref(2)P,Atg18b,Atg9,Pi3K59F,DOR,Rab19,bmm,Atg17,Aduk,Rab1,Atg6,Rab18,lt
10_Member	Reactome Gene Sets	R-DME-1632852	Macroautophagy	-5.07336	-2.59568	24/94	31607,31666,31903,32001,32589,32871,34148,35246,35396,35793,37733,40193,40201,40250,40700,41387,41839,41868,42515,42850,43450,43904,47905,326161	Pink1,Atg5,Lst8,Atg8a,CG3632,Atg101,CG7627,ref(2)P,Atg18b,RagC-D,Pi3K59F,CG14184,gig,CG5498,Atg17,Mrp4,tefu,Atg4b,SNF4Agamma,Atg6,rdog,AMPKalpha,l(2)03659,CG31793
10_Member	Reactome Gene Sets	R-DME-9612973	Autophagy	-5.07336	-2.59568	24/94	31607,31666,31903,32001,32589,32871,34148,35246,35396,35793,37733,40193,40201,40250,40700,41387,41839,41868,42515,42850,43450,43904,47905,326161	Pink1,Atg5,Lst8,Atg8a,CG3632,Atg101,CG7627,ref(2)P,Atg18b,RagC-D,Pi3K59F,CG14184,gig,CG5498,Atg17,Mrp4,tefu,Atg4b,SNF4Agamma,Atg6,rdog,AMPKalpha,l(2)03659,CG31793
10_Member	GO Biological Processes	GO:1905037	autophagosome organization	-4.58648	-2.14891	12/32	31666,32001,32871,35396,36821,37733,38543,38930,40700,41112,42524,42850	Atg5,Atg8a,Atg101,Atg18b,Atg9,Pi3K59F,DOR,Rab19,Atg17,Aduk,Rab1,Atg6
10_Member	GO Biological Processes	GO:0000045	autophagosome assembly	-4.14412	-1.85574	11/30	31666,32001,32871,35396,36821,37733,38543,38930,40700,42524,42850	Atg5,Atg8a,Atg101,Atg18b,Atg9,Pi3K59F,DOR,Rab19,Atg17,Rab1,Atg6
10_Member	GO Biological Processes	GO:0006914	autophagy	-4.12014	-1.85065	25/113	31607,31666,32001,32722,32871,33338,33684,34405,34626,35246,35396,36821,37733,38543,38930,39611,40700,41112,41868,42515,42524,42850,44360,3355130,8674073	Pink1,Atg5,Atg8a,CG5445,Atg101,CG31935,tank,lft,Rab3-GAP,ref(2)P,Atg18b,Atg9,Pi3K59F,DOR,Rab19,bmm,Atg17,Aduk,Atg4b,SNF4Agamma,Rab1,Atg6,Rab18,lt,CG42554
10_Member	GO Biological Processes	GO:0061919	process utilizing autophagic mechanism	-4.12014	-1.85065	25/113	31607,31666,32001,32722,32871,33338,33684,34405,34626,35246,35396,36821,37733,38543,38930,39611,40700,41112,41868,42515,42524,42850,44360,3355130,8674073	Pink1,Atg5,Atg8a,CG5445,Atg101,CG31935,tank,lft,Rab3-GAP,ref(2)P,Atg18b,Atg9,Pi3K59F,DOR,Rab19,bmm,Atg17,Aduk,Atg4b,SNF4Agamma,Rab1,Atg6,Rab18,lt,CG42554
10_Member	KEGG Pathway	dme04136	Autophagy - other - Drosophila melanogaster (fruit fly)	-3.41425	-1.38565	9/25	31666,31903,32001,32871,35396,36821,37733,41868,42850	Atg5,Lst8,Atg8a,Atg101,Atg18b,Atg9,Pi3K59F,Atg4b,Atg6
10_Member	KEGG Pathway	dme04140	Autophagy - animal - Drosophila melanogaster (fruit fly)	-3.23385	-1.28184	21/100	31666,31684,31903,32001,32341,32589,32871,35396,35793,36546,36821,37733,38543,40201,40278,40664,40700,41868,42524,42850,43904	Atg5,Rab39,Lst8,Atg8a,CtsB1,CG3632,Atg101,Atg18b,RagC-D,Cp1,Atg9,Pi3K59F,DOR,gig,CG5059,Itpr,Atg17,Atg4b,Rab1,Atg6,AMPKalpha
10_Member	GO Biological Processes	GO:0010623	programmed cell death involved in cell development	-2.95992	-1.10942	18/84	31607,31666,32001,32871,35288,35528,35966,36821,36914,37729,37733,38218,40664,40700,41756,42850,252554,2768677	Pink1,Atg5,Atg8a,Atg101,lok,Strica,wun,Atg9,Dark,Dcp-1,Pi3K59F,drpr,Itpr,Atg17,HtrA2,Atg6,sav,p53
10_Member	GO Biological Processes	GO:0007033	vacuole organization	-2.92169	-1.10477	13/52	31666,32001,32871,35396,36821,37733,38543,38930,40193,40700,41112,42524,42850	Atg5,Atg8a,Atg101,Atg18b,Atg9,Pi3K59F,DOR,Rab19,CG14184,Atg17,Aduk,Rab1,Atg6
10_Member	GO Biological Processes	GO:0012501	programmed cell death	-2.7689	-1.00125	28/160	31011,31607,31666,32001,32871,33219,35288,35528,35966,36821,36914,37563,37729,37733,38218,40260,40278,40664,40700,41376,41756,41839,42594,42850,42891,44259,252554,2768677	Dredd,Pink1,Atg5,Atg8a,Atg101,crq,lok,Strica,wun,Atg9,Dark,mRpS29,Dcp-1,Pi3K59F,drpr,Psn,CG5059,Itpr,Atg17,CG17230,HtrA2,tefu,Fadd,Atg6,Orct,nbs,sav,p53
10_Member	GO Biological Processes	GO:0008219	cell death	-2.48183	-0.801015	29/175	31011,31607,31666,32001,32871,33219,35288,35528,35966,36821,36914,37563,37729,37733,38218,40260,40278,40664,40700,41376,41756,41839,42594,42679,42850,42891,44259,252554,2768677	Dredd,Pink1,Atg5,Atg8a,Atg101,crq,lok,Strica,wun,Atg9,Dark,mRpS29,Dcp-1,Pi3K59F,drpr,Psn,CG5059,Itpr,Atg17,CG17230,HtrA2,tefu,Fadd,wfs1,Atg6,Orct,nbs,sav,p53
10_Member	GO Biological Processes	GO:0060033	anatomical structure regression	-2.39689	-0.768293	13/59	31666,32001,32871,35528,35747,36821,36914,37733,38218,40201,40664,40700,42850	Atg5,Atg8a,Atg101,Strica,drosha,Atg9,Dark,Pi3K59F,drpr,gig,Itpr,Atg17,Atg6
10_Member	GO Biological Processes	GO:0035069	larval midgut histolysis	-2.36518	-0.744443	8/28	31666,32001,32871,36821,37733,40201,40700,42850	Atg5,Atg8a,Atg101,Atg9,Pi3K59F,gig,Atg17,Atg6
10_Member	GO Biological Processes	GO:0044275	cellular carbohydrate catabolic process	-2.29211	-0.690426	7/23	31666,36821,37435,39391,40700,41313,42850	Atg5,Atg9,CG9485,CG6910,Atg17,Sodh-2,Atg6
10_Member	GO Biological Processes	GO:0061912	selective autophagy	-2.23993	-0.654202	6/18	31666,35246,36821,39611,40700,42850	Atg5,ref(2)P,Atg9,bmm,Atg17,Atg6
10_Member	GO Biological Processes	GO:0000272	polysaccharide catabolic process	-2.23055	-0.654202	5/13	31666,36821,37435,40700,42850	Atg5,Atg9,CG9485,Atg17,Atg6
10_Member	GO Biological Processes	GO:0005980	glycogen catabolic process	-2.23055	-0.654202	5/13	31666,36821,37435,40700,42850	Atg5,Atg9,CG9485,Atg17,Atg6
10_Member	GO Biological Processes	GO:0009251	glucan catabolic process	-2.23055	-0.654202	5/13	31666,36821,37435,40700,42850	Atg5,Atg9,CG9485,Atg17,Atg6
10_Member	GO Biological Processes	GO:0044247	cellular polysaccharide catabolic process	-2.23055	-0.654202	5/13	31666,36821,37435,40700,42850	Atg5,Atg9,CG9485,Atg17,Atg6
10_Member	GO Biological Processes	GO:0005977	glycogen metabolic process	-2.18002	-0.622594	7/24	31666,34114,36821,37435,40700,42850,44010	Atg5,CG8475,Atg9,CG9485,Atg17,Atg6,Pgm1
10_Member	GO Biological Processes	GO:0006073	cellular glucan metabolic process	-2.18002	-0.622594	7/24	31666,34114,36821,37435,40700,42850,44010	Atg5,CG8475,Atg9,CG9485,Atg17,Atg6,Pgm1
10_Member	GO Biological Processes	GO:0006112	energy reserve metabolic process	-2.18002	-0.622594	7/24	31666,34114,36821,37435,40700,42850,44010	Atg5,CG8475,Atg9,CG9485,Atg17,Atg6,Pgm1
10_Member	GO Biological Processes	GO:0044042	glucan metabolic process	-2.18002	-0.622594	7/24	31666,34114,36821,37435,40700,42850,44010	Atg5,CG8475,Atg9,CG9485,Atg17,Atg6,Pgm1
10_Member	GO Biological Processes	GO:0005976	polysaccharide metabolic process	-2.16673	-0.619291	8/30	31666,34114,36821,37435,40700,42850,44010,44433	Atg5,CG8475,Atg9,CG9485,Atg17,Atg6,Pgm1,Hs2st
10_Member	GO Biological Processes	GO:0044264	cellular polysaccharide metabolic process	-2.16673	-0.619291	8/30	31666,34114,36821,37435,40700,42850,44010,44433	Atg5,CG8475,Atg9,CG9485,Atg17,Atg6,Pgm1,Hs2st
10_Member	GO Biological Processes	GO:0006995	cellular response to nitrogen starvation	-2.09388	-0.581199	3/5	31666,32001,42850	Atg5,Atg8a,Atg6
10_Member	GO Biological Processes	GO:0043562	cellular response to nitrogen levels	-2.09388	-0.581199	3/5	31666,32001,42850	Atg5,Atg8a,Atg6
10_Member	GO Biological Processes	GO:0035096	larval midgut cell programmed cell death	-2.07494	-0.579867	7/25	31666,32001,32871,36821,37733,40700,42850	Atg5,Atg8a,Atg101,Atg9,Pi3K59F,Atg17,Atg6
11_Summary	GO Biological Processes	GO:0006490	oligosaccharide-lipid intermediate biosynthetic process	-4.70567	-2.25514	7/11	31623,34136,34409,34711,38374,41191,326193,31056,31098,31154,31358,31553,33276,34260,35569,35627,35848,35989,37754,38528,39608,40524,41867,42146,44433,47767,250735,43276	xit,CG7840,gny,CG5287,Alg2,CG8412,Alg10,CG3655,O-fut2,Edem1,brn,Efr,CG4341,FucTB,Hsepi,Pgant3,beta3GalTII,CG1827,Alg3,Hexo1,CG9384,beta-Man,CG5038,Alg1,Hs2st,crc,fdl,CG42813
11_Member	GO Biological Processes	GO:0006490	oligosaccharide-lipid intermediate biosynthetic process	-4.70567	-2.25514	7/11	31623,34136,34409,34711,38374,41191,326193	xit,CG7840,gny,CG5287,Alg2,CG8412,Alg10
11_Member	GO Biological Processes	GO:0006488	dolichol-linked oligosaccharide biosynthetic process	-3.41021	-1.38565	5/8	34136,34409,34711,41191,326193	CG7840,gny,CG5287,CG8412,Alg10
11_Member	GO Biological Processes	GO:0009100	glycoprotein metabolic process	-3.15354	-1.2098	27/144	31056,31098,31154,31358,31553,31623,33276,34136,34260,34409,34711,35569,35627,35848,35989,37754,38374,38528,39608,40524,41191,41867,42146,44433,47767,250735,326193	CG3655,O-fut2,Edem1,brn,Efr,xit,CG4341,CG7840,FucTB,gny,CG5287,Hsepi,Pgant3,beta3GalTII,CG1827,Alg3,Alg2,Hexo1,CG9384,beta-Man,CG8412,CG5038,Alg1,Hs2st,crc,fdl,Alg10
11_Member	KEGG Pathway	dme00510	N-Glycan biosynthesis - Drosophila melanogaster (fruit fly)	-2.63521	-0.904211	10/37	31623,34136,34409,34711,37754,38374,39608,41191,42146,326193	xit,CG7840,gny,CG5287,Alg3,Alg2,CG9384,CG8412,Alg1,Alg10
11_Member	GO Biological Processes	GO:0006486	protein glycosylation	-2.40355	-0.772965	19/101	31098,31358,31553,31623,33276,34136,34260,34409,34711,35627,35848,37754,38374,39608,41191,41867,42146,47767,326193	O-fut2,brn,Efr,xit,CG4341,CG7840,FucTB,gny,CG5287,Pgant3,beta3GalTII,Alg3,Alg2,CG9384,CG8412,CG5038,Alg1,crc,Alg10
11_Member	GO Biological Processes	GO:0043413	macromolecule glycosylation	-2.40355	-0.772965	19/101	31098,31358,31553,31623,33276,34136,34260,34409,34711,35627,35848,37754,38374,39608,41191,41867,42146,47767,326193	O-fut2,brn,Efr,xit,CG4341,CG7840,FucTB,gny,CG5287,Pgant3,beta3GalTII,Alg3,Alg2,CG9384,CG8412,CG5038,Alg1,crc,Alg10
11_Member	GO Biological Processes	GO:0009101	glycoprotein biosynthetic process	-2.30262	-0.695308	21/118	31098,31358,31553,31623,33276,34136,34260,34409,34711,35569,35627,35848,37754,38374,39608,41191,41867,42146,44433,47767,326193	O-fut2,brn,Efr,xit,CG4341,CG7840,FucTB,gny,CG5287,Hsepi,Pgant3,beta3GalTII,Alg3,Alg2,CG9384,CG8412,CG5038,Alg1,Hs2st,crc,Alg10
11_Member	GO Biological Processes	GO:0070085	glycosylation	-2.21374	-0.639153	19/105	31098,31358,31553,31623,33276,34136,34260,34409,34711,35627,35848,37754,38374,39608,41191,41867,42146,47767,326193	O-fut2,brn,Efr,xit,CG4341,CG7840,FucTB,gny,CG5287,Pgant3,beta3GalTII,Alg3,Alg2,CG9384,CG8412,CG5038,Alg1,crc,Alg10
11_Member	Reactome Gene Sets	R-DME-446193	Biosynthesis of the N-glycan precursor (dolichol lipid-linked oligosaccharide, LLO) and transfer to a nascent protein	-2.01696	-0.532221	9/38	31623,34136,34409,34711,37754,38374,41191,42146,43276	xit,CG7840,gny,CG5287,Alg3,Alg2,CG8412,Alg1,CG42813
12_Summary	GO Biological Processes	GO:0055088	lipid homeostasis	-4.4524	-2.03965	21/83	31037,31641,31704,31965,32436,35402,35733,36447,36914,37164,37938,38596,39160,39611,40155,40193,40201,40664,42515,42656,117369,31245,31444,31775,32556,33225,33237,33727,33999,34127,34966,35113,35513,35944,35975,36099,36102,36694,36821,37455,37733,38023,38193,38413,38639,38930,38933,38976,39048,40048,40700,41059,41202,41269,41749,41839,42524,42679,42689,42896,42987,43533,44008,44226,44315,44965,45…	Lztr1,CG4586,snz,CG17841,dob,Mondo,puml,GLaz,Dark,Jabba,Adck1,Fitm,iPLA2-VIA,bmm,SREBP,CG14184,gig,Itpr,SNF4Agamma,AdipoR,Desat1,Seipin,dhd,Miga,Stim,ush,cold,Col4a1,MICU1,Pvr,Syx5,Atac2,ZnT41F,VhaAC45,Wnt2,CG11825,RanBPM,Trpm,Atg9,Egfr,Pi3K59F,Vdup1,ABCB7,PHGPx,lin-28,Rab19,CG7194,foi,teq,Cat,Atg17,IscU,MtnA,Irp-1B,cv-c,tefu,Rab1,wfs1,Irp-1A,crb,Nmnat,Zip99C,Hex-C,Xbp1,pie,Fer2LCH,Vha68-2,Fer1HC…
12_Member	GO Biological Processes	GO:0055088	lipid homeostasis	-4.4524	-2.03965	21/83	31037,31641,31704,31965,32436,35402,35733,36447,36914,37164,37938,38596,39160,39611,40155,40193,40201,40664,42515,42656,117369	Lztr1,CG4586,snz,CG17841,dob,Mondo,puml,GLaz,Dark,Jabba,Adck1,Fitm,iPLA2-VIA,bmm,SREBP,CG14184,gig,Itpr,SNF4Agamma,AdipoR,Desat1
12_Member	GO Biological Processes	GO:0042592	homeostatic process	-4.42546	-2.02462	72/460	31037,31245,31444,31641,31704,31775,31965,32436,32556,33225,33237,33727,33999,34127,34966,35113,35402,35513,35733,35944,35975,36099,36102,36447,36694,36821,36914,37164,37455,37733,37938,38023,38193,38413,38596,38639,38930,38933,38976,39048,39160,39611,40048,40155,40193,40201,40664,40700,41059,41202,41269,41749,41839,42515,42524,42656,42679,42689,42896,42987,43533,44008,44226,44315,44965,45012,464…	Lztr1,Seipin,dhd,CG4586,snz,Miga,CG17841,dob,Stim,ush,cold,Col4a1,MICU1,Pvr,Syx5,Atac2,Mondo,ZnT41F,puml,VhaAC45,Wnt2,CG11825,RanBPM,GLaz,Trpm,Atg9,Dark,Jabba,Egfr,Pi3K59F,Adck1,Vdup1,ABCB7,PHGPx,Fitm,lin-28,Rab19,CG7194,foi,teq,iPLA2-VIA,bmm,Cat,SREBP,CG14184,gig,Itpr,Atg17,IscU,MtnA,Irp-1B,cv-c,tefu,SNF4Agamma,Rab1,AdipoR,wfs1,Irp-1A,crb,Nmnat,Zip99C,Hex-C,Xbp1,pie,Fer2LCH,Vha68-2,Fer1HCH,Catsu…
12_Member	GO Biological Processes	GO:0048878	chemical homeostasis	-3.94558	-1.73241	47/276	31037,31245,31641,31704,31965,32436,32556,33999,34966,35402,35513,35733,35944,36099,36447,36694,36914,37164,37938,38193,38596,38933,38976,39048,39160,39611,40155,40193,40201,40664,41059,41202,41269,42515,42524,42656,42679,42689,43533,44008,44965,45012,46415,48805,59223,117369,8674000	Lztr1,Seipin,CG4586,snz,CG17841,dob,Stim,MICU1,Syx5,Mondo,ZnT41F,puml,VhaAC45,CG11825,GLaz,Trpm,Dark,Jabba,Adck1,ABCB7,Fitm,CG7194,foi,teq,iPLA2-VIA,bmm,SREBP,CG14184,gig,Itpr,IscU,MtnA,Irp-1B,SNF4Agamma,Rab1,AdipoR,wfs1,Irp-1A,Zip99C,Hex-C,Fer2LCH,Vha68-2,Fer1HCH,Catsup,MCU,Desat1,CG42542
13_Summary	KEGG Pathway	dme03450	Non-homologous end-joining - Drosophila melanogaster (fruit fly)	-4.30686	-1.9176	5/6	32322,34565,34930,37564,117419,39094,41518,33507,33991,35288,36914,39594,252554,2768677,32608,39432,41839,44259	DNAlig4,mre11,Ku80,rad50,Irbp,CG3448,DNAlig3,okr,Mnn1,lok,Dark,RecQ5,sav,p53,mei-41,ver,tefu,nbs
13_Member	KEGG Pathway	dme03450	Non-homologous end-joining - Drosophila melanogaster (fruit fly)	-4.30686	-1.9176	5/6	32322,34565,34930,37564,117419	DNAlig4,mre11,Ku80,rad50,Irbp
13_Member	GO Biological Processes	GO:0006303	double-strand break repair via nonhomologous end joining	-4.24801	-1.88935	6/9	32322,34565,34930,39094,41518,117419	DNAlig4,mre11,Ku80,CG3448,DNAlig3,Irbp
13_Member	GO Biological Processes	GO:0010212	response to ionizing radiation	-3.85072	-1.68102	11/32	32322,33507,33991,34930,35288,36914,39094,39594,117419,252554,2768677	DNAlig4,okr,Mnn1,Ku80,lok,Dark,CG3448,RecQ5,Irbp,sav,p53
13_Member	GO Biological Processes	GO:0010165	response to X-ray	-3.09458	-1.17109	5/9	34930,35288,39094,39594,117419	Ku80,lok,CG3448,RecQ5,Irbp
13_Member	GO Biological Processes	GO:0000723	telomere maintenance	-2.35509	-0.736299	9/34	32322,32608,34565,34930,37564,39432,41839,44259,117419	DNAlig4,mei-41,mre11,Ku80,rad50,ver,tefu,nbs,Irbp
13_Member	GO Biological Processes	GO:0010332	response to gamma radiation	-2.07469	-0.579867	5/14	34930,35288,36914,117419,2768677	Ku80,lok,Dark,Irbp,p53
13_Member	GO Biological Processes	GO:0032200	telomere organization	-2.01696	-0.532221	9/38	32322,32608,34565,34930,37564,39432,41839,44259,117419	DNAlig4,mei-41,mre11,Ku80,rad50,ver,tefu,nbs,Irbp
14_Summary	GO Biological Processes	GO:0044283	small molecule biosynthetic process	-4.2383	-1.88935	39/209	31782,32165,32239,32272,33236,33476,33777,34136,34358,34397,35153,35671,35930,36318,36782,37357,37358,37360,39878,39945,39976,40155,40348,40443,40936,41279,42131,42867,43713,44006,44007,44750,117361,117369,246388,318597,3355111,3355138,3771738,31245,31605,31606,31641,31695,32441,32938,34175,34414,35337,36109,36914,37551,38331,38581,38979,39023,40434,40957,41269,41433,41480,41869,42656,42689,42832…	CG12116,regucalcin,Coq8,Coq5,Ipk2,G6P,Coq6,CG7840,Npc1a,Sps2,CG10623,Inos,Hydr1,Cyp6t3,Got1,CG17999,CG9993,Ipk1,CG9674,CG12229,Adgf-A,SREBP,AcCoAS,CG7470,CG2846,pug,Pxt,CG6178,CG11334,Fad2,Coq7,Ady43A,FASN2,Desat1,CG30008,CG31115,FASN3,CG17486,Argl,Seipin,Fum1,Fum2,CG4586,CG10932,CG5599,Pfrx,Aasdh,Mdh1,Amacr,whd,Dark,T3dh,ProRS-m,LeuRS-m,CG6638,ValRS-m,P5CDh1,CG7900,Irp-1B,Kyat,CG4860,CG5044,Adip…
14_Member	GO Biological Processes	GO:0044283	small molecule biosynthetic process	-4.2383	-1.88935	39/209	31782,32165,32239,32272,33236,33476,33777,34136,34358,34397,35153,35671,35930,36318,36782,37357,37358,37360,39878,39945,39976,40155,40348,40443,40936,41279,42131,42867,43713,44006,44007,44750,117361,117369,246388,318597,3355111,3355138,3771738	CG12116,regucalcin,Coq8,Coq5,Ipk2,G6P,Coq6,CG7840,Npc1a,Sps2,CG10623,Inos,Hydr1,Cyp6t3,Got1,CG17999,CG9993,Ipk1,CG9674,CG12229,Adgf-A,SREBP,AcCoAS,CG7470,CG2846,pug,Pxt,CG6178,CG11334,Fad2,Coq7,Ady43A,FASN2,Desat1,CG30008,CG31115,FASN3,CG17486,Argl
14_Member	GO Biological Processes	GO:0016053	organic acid biosynthetic process	-3.33727	-1.35049	24/119	32165,34397,35153,35930,36782,37357,37358,39878,39945,40155,40348,40443,41279,42131,42867,43713,44006,117361,117369,246388,318597,3355111,3355138,3771738	regucalcin,Sps2,CG10623,Hydr1,Got1,CG17999,CG9993,CG9674,CG12229,SREBP,AcCoAS,CG7470,pug,Pxt,CG6178,CG11334,Fad2,FASN2,Desat1,CG30008,CG31115,FASN3,CG17486,Argl
14_Member	GO Biological Processes	GO:0046394	carboxylic acid biosynthetic process	-3.33727	-1.35049	24/119	32165,34397,35153,35930,36782,37357,37358,39878,39945,40155,40348,40443,41279,42131,42867,43713,44006,117361,117369,246388,318597,3355111,3355138,3771738	regucalcin,Sps2,CG10623,Hydr1,Got1,CG17999,CG9993,CG9674,CG12229,SREBP,AcCoAS,CG7470,pug,Pxt,CG6178,CG11334,Fad2,FASN2,Desat1,CG30008,CG31115,FASN3,CG17486,Argl
14_Member	GO Biological Processes	GO:0019752	carboxylic acid metabolic process	-3.08706	-1.17109	56/374	31245,31605,31606,31641,31695,32165,32441,32938,34175,34397,34414,35153,35337,35930,36109,36782,36914,37357,37358,37551,38331,38581,38979,39023,39878,39945,40155,40348,40434,40443,40957,41269,41279,41433,41480,41869,42131,42656,42689,42832,42861,42867,43350,43713,44006,44008,44291,117361,117369,246388,318597,318604,3355069,3355111,3355138,3771738	Seipin,Fum1,Fum2,CG4586,CG10932,regucalcin,CG5599,Pfrx,Aasdh,Sps2,Mdh1,CG10623,Amacr,Hydr1,whd,Got1,Dark,CG17999,CG9993,T3dh,ProRS-m,LeuRS-m,CG6638,ValRS-m,CG9674,CG12229,SREBP,AcCoAS,P5CDh1,CG7470,CG7900,Irp-1B,pug,Kyat,CG4860,CG5044,Pxt,AdipoR,Irp-1A,Gdh,GatB,CG6178,mino,CG11334,Fad2,Hex-C,Idh,FASN2,Desat1,CG30008,CG31115,Slimp,CG17691,FASN3,CG17486,Argl
14_Member	GO Biological Processes	GO:0043436	oxoacid metabolic process	-3.05897	-1.15231	56/375	31245,31605,31606,31641,31695,32165,32441,32938,34175,34397,34414,35153,35337,35930,36109,36782,36914,37357,37358,37551,38331,38581,38979,39023,39878,39945,40155,40348,40434,40443,40957,41269,41279,41433,41480,41869,42131,42656,42689,42832,42861,42867,43350,43713,44006,44008,44291,117361,117369,246388,318597,318604,3355069,3355111,3355138,3771738	Seipin,Fum1,Fum2,CG4586,CG10932,regucalcin,CG5599,Pfrx,Aasdh,Sps2,Mdh1,CG10623,Amacr,Hydr1,whd,Got1,Dark,CG17999,CG9993,T3dh,ProRS-m,LeuRS-m,CG6638,ValRS-m,CG9674,CG12229,SREBP,AcCoAS,P5CDh1,CG7470,CG7900,Irp-1B,pug,Kyat,CG4860,CG5044,Pxt,AdipoR,Irp-1A,Gdh,GatB,CG6178,mino,CG11334,Fad2,Hex-C,Idh,FASN2,Desat1,CG30008,CG31115,Slimp,CG17691,FASN3,CG17486,Argl
14_Member	GO Biological Processes	GO:0006082	organic acid metabolic process	-2.92152	-1.10477	56/380	31245,31605,31606,31641,31695,32165,32441,32938,34175,34397,34414,35153,35337,35930,36109,36782,36914,37357,37358,37551,38331,38581,38979,39023,39878,39945,40155,40348,40434,40443,40957,41269,41279,41433,41480,41869,42131,42656,42689,42832,42861,42867,43350,43713,44006,44008,44291,117361,117369,246388,318597,318604,3355069,3355111,3355138,3771738	Seipin,Fum1,Fum2,CG4586,CG10932,regucalcin,CG5599,Pfrx,Aasdh,Sps2,Mdh1,CG10623,Amacr,Hydr1,whd,Got1,Dark,CG17999,CG9993,T3dh,ProRS-m,LeuRS-m,CG6638,ValRS-m,CG9674,CG12229,SREBP,AcCoAS,P5CDh1,CG7470,CG7900,Irp-1B,pug,Kyat,CG4860,CG5044,Pxt,AdipoR,Irp-1A,Gdh,GatB,CG6178,mino,CG11334,Fad2,Hex-C,Idh,FASN2,Desat1,CG30008,CG31115,Slimp,CG17691,FASN3,CG17486,Argl
14_Member	GO Biological Processes	GO:0008652	cellular amino acid biosynthetic process	-2.20482	-0.631975	10/42	34397,35153,36782,39878,40443,41279,43713,318597,3355138,3771738	Sps2,CG10623,Got1,CG9674,CG7470,pug,CG11334,CG31115,CG17486,Argl
14_Member	GO Biological Processes	GO:1901607	alpha-amino acid biosynthetic process	-2.01696	-0.532221	9/38	34397,35153,36782,39878,40443,43713,318597,3355138,3771738	Sps2,CG10623,Got1,CG9674,CG7470,CG11334,CG31115,CG17486,Argl
15_Summary	Reactome Gene Sets	R-DME-1474244	Extracellular matrix organization	-4.20674	-1.88115	21/86	33726,33727,34068,34091,35599,35600,35997,36163,36546,37732,39265,39529,41248,41756,42356,42945,45040,45908,49805,3346209,3772109,32436,33991,35248,36800,38218,39608,39611,40399,42679,30986,31641,32472,34136,35337,35369,35529,36262,38816,40155,42721,44154,31120,34148,34212,35405,35614,35949,37342,38488,40623,42066,3355145	vkg,Col4a1,LanB1,Spn28Dc,Spn42Db,Spn42Dc,Mmp2,Spn47C,Cp1,ItgaPS5,Plod,Hml,Timp,HtrA2,bnl,tld,Spn43Ab,nec,Spn42Da,Ddr,Meltrin,dob,Mnn1,Tep4,Tsf3,drpr,CG9384,bmm,S1P,wfs1,Cyp4g1,CG4586,CG11655,CG7840,Amacr,CG9265,SCAP,S2P,qm,SREBP,CG17121,Hmgs,hfw,CG7627,Tsp29Fb,Tsp39D,Tsp42Ee,hig,Lrt,Fit1,Sccpdh1,cher,CG12547
15_Member	Reactome Gene Sets	R-DME-1474244	Extracellular matrix organization	-4.20674	-1.88115	21/86	33726,33727,34068,34091,35599,35600,35997,36163,36546,37732,39265,39529,41248,41756,42356,42945,45040,45908,49805,3346209,3772109	vkg,Col4a1,LanB1,Spn28Dc,Spn42Db,Spn42Dc,Mmp2,Spn47C,Cp1,ItgaPS5,Plod,Hml,Timp,HtrA2,bnl,tld,Spn43Ab,nec,Spn42Da,Ddr,Meltrin
15_Member	Reactome Gene Sets	R-DME-381426	Regulation of Insulin-like Growth Factor (IGF) transport and uptake by Insulin-like Growth Factor Binding Proteins (IGFBPs)	-3.54438	-1.4504	19/82	32436,33991,34068,34091,35248,35599,35600,36163,36800,38218,39608,39611,40399,41248,42356,42679,45040,45908,49805	dob,Mnn1,LanB1,Spn28Dc,Tep4,Spn42Db,Spn42Dc,Spn47C,Tsf3,drpr,CG9384,bmm,S1P,Timp,bnl,wfs1,Spn43Ab,nec,Spn42Da
15_Member	Reactome Gene Sets	R-DME-8957275	Post-translational protein phosphorylation	-3.54438	-1.4504	19/82	32436,33991,34068,34091,35248,35599,35600,36163,36800,38218,39608,39611,40399,41248,42356,42679,45040,45908,49805	dob,Mnn1,LanB1,Spn28Dc,Tep4,Spn42Db,Spn42Dc,Spn47C,Tsf3,drpr,CG9384,bmm,S1P,Timp,bnl,wfs1,Spn43Ab,nec,Spn42Da
15_Member	Reactome Gene Sets	R-DME-8957322	Metabolism of steroids	-2.72231	-0.971583	20/102	30986,31641,32472,34091,34136,35337,35369,35529,35599,35600,36163,36262,38816,40155,40399,42721,44154,45040,45908,49805	Cyp4g1,CG4586,CG11655,Spn28Dc,CG7840,Amacr,CG9265,SCAP,Spn42Db,Spn42Dc,Spn47C,S2P,qm,SREBP,S1P,CG17121,Hmgs,Spn43Ab,nec,Spn42Da
15_Member	Reactome Gene Sets	R-DME-114608	Platelet degranulation	-2.4378	-0.792318	21/115	31120,34091,34148,34212,35405,35599,35600,35614,35949,36163,37342,38218,38488,39529,40623,41248,42066,45040,45908,49805,3355145	hfw,Spn28Dc,CG7627,Tsp29Fb,Tsp39D,Spn42Db,Spn42Dc,Tsp42Ee,hig,Spn47C,Lrt,drpr,Fit1,Hml,Sccpdh1,Timp,cher,Spn43Ab,nec,Spn42Da,CG12547
15_Member	Reactome Gene Sets	R-DME-76005	Response to elevated platelet cytosolic Ca2+	-2.30262	-0.695308	21/118	31120,34091,34148,34212,35405,35599,35600,35614,35949,36163,37342,38218,38488,39529,40623,41248,42066,45040,45908,49805,3355145	hfw,Spn28Dc,CG7627,Tsp29Fb,Tsp39D,Spn42Db,Spn42Dc,Tsp42Ee,hig,Spn47C,Lrt,drpr,Fit1,Hml,Sccpdh1,Timp,cher,Spn43Ab,nec,Spn42Da,CG12547
15_Member	Reactome Gene Sets	R-DME-194002	Glucocorticoid biosynthesis	-2.18002	-0.622594	7/24	34091,35599,35600,36163,45040,45908,49805	Spn28Dc,Spn42Db,Spn42Dc,Spn47C,Spn43Ab,nec,Spn42Da
16_Summary	GO Biological Processes	GO:0008340	determination of adult lifespan	-4.18262	-1.8676	34/174	31154,31704,31805,32001,32534,33231,33569,33991,34251,34780,35123,35615,36048,36447,36960,36961,37081,37232,37455,38057,38058,38636,39314,40048,40201,40248,41387,42066,42348,42757,42866,44007,2768677,3355130	Edem1,snz,Ppt1,Atg8a,PGRP-LE,Tspo,Thor,Mnn1,Eaat1,p38b,CG10383,Tsp42Ef,magu,GLaz,mthl4,mthl3,CG10916,CalpA,Egfr,mthl10,mth,mthl2,Sugb,Cat,gig,Ide,Mrp4,cher,Naam,pnt,p38a,Coq7,p53,lt
16_Member	GO Biological Processes	GO:0008340	determination of adult lifespan	-4.18262	-1.8676	34/174	31154,31704,31805,32001,32534,33231,33569,33991,34251,34780,35123,35615,36048,36447,36960,36961,37081,37232,37455,38057,38058,38636,39314,40048,40201,40248,41387,42066,42348,42757,42866,44007,2768677,3355130	Edem1,snz,Ppt1,Atg8a,PGRP-LE,Tspo,Thor,Mnn1,Eaat1,p38b,CG10383,Tsp42Ef,magu,GLaz,mthl4,mthl3,CG10916,CalpA,Egfr,mthl10,mth,mthl2,Sugb,Cat,gig,Ide,Mrp4,cher,Naam,pnt,p38a,Coq7,p53,lt
17_Summary	GO Biological Processes	GO:0030162	regulation of proteolysis	-4.17389	-1.8676	31/153	31728,32532,33094,33937,34091,34433,35288,35420,35599,35600,36102,36131,36386,36565,36748,36772,36914,37229,38443,38644,40843,41248,41756,42594,42896,44793,45682,45908,49805,2768677,3772547,31422,31473,32341,32686,32790,33338,33389,33638,34127,34626,34774,35126,36824,36881,37422,37455,37909,37924,39094,39833,40201,40410,40622,40677,40700,41271,41390,41543,41833,42484,42515,43026,318604,3346209,33…	UbcE2H,CG8974,CG15445,cort,Spn28Dc,STUB1,lok,Cul2,Spn42Db,Spn42Dc,RanBPM,CG33144,muskelin,eIF3m,Diap2,CG8405,Dark,cer,ntc,Usp47,Ufl1,Timp,HtrA2,Fadd,crb,abo,eIF3h,nec,Spn42Da,p53,lncRNA:Hsromega,CG4041,RhoGAP5A,CtsB1,RhoGAP15B,RhoGAP16F,CG31935,TBCD,Traf4,Pvr,Rab3-GAP,ics,CG10376,CG8060,CG5522,ASPP,Egfr,Ssl,uri,CG3448,aos,gig,Als2,CG1116,Rev7,Atg17,CG6345,wkd,CG5608,SIDL,Rlip,SNF4Agamma,Cad96Ca,S…
17_Member	GO Biological Processes	GO:0030162	regulation of proteolysis	-4.17389	-1.8676	31/153	31728,32532,33094,33937,34091,34433,35288,35420,35599,35600,36102,36131,36386,36565,36748,36772,36914,37229,38443,38644,40843,41248,41756,42594,42896,44793,45682,45908,49805,2768677,3772547	UbcE2H,CG8974,CG15445,cort,Spn28Dc,STUB1,lok,Cul2,Spn42Db,Spn42Dc,RanBPM,CG33144,muskelin,eIF3m,Diap2,CG8405,Dark,cer,ntc,Usp47,Ufl1,Timp,HtrA2,Fadd,crb,abo,eIF3h,nec,Spn42Da,p53,lncRNA:Hsromega
17_Member	GO Biological Processes	GO:0052548	regulation of endopeptidase activity	-3.91555	-1.72466	13/42	35288,35600,36565,36748,36914,37229,38443,41248,41756,42594,45908,49805,2768677	lok,Spn42Dc,eIF3m,Diap2,Dark,cer,ntc,Timp,HtrA2,Fadd,nec,Spn42Da,p53
17_Member	GO Biological Processes	GO:0052547	regulation of peptidase activity	-3.37559	-1.37369	13/47	35288,35600,36565,36748,36914,37229,38443,41248,41756,42594,45908,49805,2768677	lok,Spn42Dc,eIF3m,Diap2,Dark,cer,ntc,Timp,HtrA2,Fadd,nec,Spn42Da,p53
17_Member	GO Biological Processes	GO:0050790	regulation of catalytic activity	-3.04958	-1.15231	50/326	31422,31473,32341,32686,32790,33338,33389,33638,33937,34127,34626,34774,35126,35288,35600,36565,36748,36824,36881,36914,37229,37422,37455,37909,37924,38443,39094,39833,40201,40410,40622,40677,40700,41248,41271,41390,41543,41756,41833,42484,42515,42594,43026,45908,49805,318604,2768677,3346209,3355139,26067067	CG4041,RhoGAP5A,CtsB1,RhoGAP15B,RhoGAP16F,CG31935,TBCD,Traf4,cort,Pvr,Rab3-GAP,ics,CG10376,lok,Spn42Dc,eIF3m,Diap2,CG8060,CG5522,Dark,cer,ASPP,Egfr,Ssl,uri,ntc,CG3448,aos,gig,Als2,CG1116,Rev7,Atg17,Timp,CG6345,wkd,CG5608,HtrA2,SIDL,Rlip,SNF4Agamma,Fadd,Cad96Ca,nec,Spn42Da,Slimp,p53,Ddr,CG17883,PRAS40
17_Member	GO Biological Processes	GO:2000116	regulation of cysteine-type endopeptidase activity	-2.7641	-0.999174	9/30	35288,36565,36748,36914,37229,38443,41756,42594,2768677	lok,eIF3m,Diap2,Dark,cer,ntc,HtrA2,Fadd,p53
17_Member	GO Biological Processes	GO:0051336	regulation of hydrolase activity	-2.61632	-0.888063	31/187	31422,31473,32686,32790,33338,33389,34626,35288,35600,36565,36748,36881,36914,37229,37909,37924,38443,40201,40410,40622,40677,41248,41390,41756,41833,42484,42594,45908,49805,2768677,3355139	CG4041,RhoGAP5A,RhoGAP15B,RhoGAP16F,CG31935,TBCD,Rab3-GAP,lok,Spn42Dc,eIF3m,Diap2,CG5522,Dark,cer,Ssl,uri,ntc,gig,Als2,CG1116,Rev7,Timp,wkd,HtrA2,SIDL,Rlip,Fadd,nec,Spn42Da,p53,CG17883
17_Member	GO Biological Processes	GO:0043085	positive regulation of catalytic activity	-2.43708	-0.792318	31/192	31422,31473,32686,32790,33338,33389,33638,33937,34127,35288,36565,36881,36914,37422,37455,38443,39094,40201,40410,40622,40677,40700,41390,41543,41756,42484,42594,43026,318604,2768677,3346209	CG4041,RhoGAP5A,RhoGAP15B,RhoGAP16F,CG31935,TBCD,Traf4,cort,Pvr,lok,eIF3m,CG5522,Dark,ASPP,Egfr,ntc,CG3448,gig,Als2,CG1116,Rev7,Atg17,wkd,CG5608,HtrA2,Rlip,Fadd,Cad96Ca,Slimp,p53,Ddr
17_Member	GO Biological Processes	GO:0051345	positive regulation of hydrolase activity	-2.37228	-0.747626	20/109	31422,31473,32686,32790,33338,33389,35288,36565,36881,36914,38443,40201,40410,40622,40677,41390,41756,42484,42594,2768677	CG4041,RhoGAP5A,RhoGAP15B,RhoGAP16F,CG31935,TBCD,lok,eIF3m,CG5522,Dark,ntc,gig,Als2,CG1116,Rev7,wkd,HtrA2,Rlip,Fadd,p53
17_Member	GO Biological Processes	GO:0006919	activation of cysteine-type endopeptidase activity involved in apoptotic process	-2.23055	-0.654202	5/13	35288,36914,38443,42594,2768677	lok,Dark,ntc,Fadd,p53
17_Member	GO Biological Processes	GO:2001056	positive regulation of cysteine-type endopeptidase activity	-2.18002	-0.622594	7/24	35288,36565,36914,38443,41756,42594,2768677	lok,eIF3m,Dark,ntc,HtrA2,Fadd,p53
17_Member	GO Biological Processes	GO:0044093	positive regulation of molecular function	-2.17102	-0.619291	36/241	31422,31473,32556,32686,32790,33303,33338,33389,33638,33937,34127,35288,35355,36262,36565,36881,36914,37422,37455,38443,39094,40201,40410,40622,40677,40700,41390,41543,41756,42484,42594,43026,44432,318604,2768677,3346209	CG4041,RhoGAP5A,Stim,RhoGAP15B,RhoGAP16F,Charon,CG31935,TBCD,Traf4,cort,Pvr,lok,CG9336,S2P,eIF3m,CG5522,Dark,ASPP,Egfr,ntc,CG3448,gig,Als2,CG1116,Rev7,Atg17,wkd,CG5608,HtrA2,Rlip,Fadd,Cad96Ca,IKKbeta,Slimp,p53,Ddr
17_Member	GO Biological Processes	GO:0045862	positive regulation of proteolysis	-2.034	-0.543527	17/94	31728,32532,33937,34433,35288,35420,36102,36131,36386,36565,36772,36914,38443,41756,42594,44793,2768677	UbcE2H,CG8974,cort,STUB1,lok,Cul2,RanBPM,CG33144,muskelin,eIF3m,CG8405,Dark,ntc,HtrA2,Fadd,abo,p53
18_Summary	GO Biological Processes	GO:0043065	positive regulation of apoptotic process	-4.14355	-1.85574	15/51	33231,33627,33638,36914,37733,37751,39833,40130,40278,41756,41783,42594,43018,252554,3772547,35528,31011,36748,37729,42850,32608,37455,41839,47767,2768677,31607,31764,33377,34127,34979,35253,39027,40260,41450,42348,42757	Tspo,ft,Traf4,Dark,Pi3K59F,sigmar,aos,CG9231,CG5059,HtrA2,kibra,Fadd,Clbn,sav,lncRNA:Hsromega,Strica,Dredd,Diap2,Dcp-1,Atg6,mei-41,Egfr,tefu,crc,p53,Pink1,Corp,CG4238,Pvr,Idgf2,spi,pix,Psn,Tango9,Naam,pnt
18_Member	GO Biological Processes	GO:0043065	positive regulation of apoptotic process	-4.14355	-1.85574	15/51	33231,33627,33638,36914,37733,37751,39833,40130,40278,41756,41783,42594,43018,252554,3772547	Tspo,ft,Traf4,Dark,Pi3K59F,sigmar,aos,CG9231,CG5059,HtrA2,kibra,Fadd,Clbn,sav,lncRNA:Hsromega
18_Member	GO Biological Processes	GO:0043068	positive regulation of programmed cell death	-2.73548	-0.975948	16/74	33231,33627,33638,35528,36914,37733,37751,39833,40130,40278,41756,41783,42594,43018,252554,3772547	Tspo,ft,Traf4,Strica,Dark,Pi3K59F,sigmar,aos,CG9231,CG5059,HtrA2,kibra,Fadd,Clbn,sav,lncRNA:Hsromega
18_Member	KEGG Pathway	dme04215	Apoptosis - multiple species - Drosophila melanogaster (fruit fly)	-2.29211	-0.690426	7/23	31011,36748,36914,37729,41756,42594,42850	Dredd,Diap2,Dark,Dcp-1,HtrA2,Fadd,Atg6
18_Member	KEGG Pathway	dme04214	Apoptosis - fly - Drosophila melanogaster (fruit fly)	-2.1432	-0.597403	13/63	31011,32608,33231,33638,35528,36914,37455,37729,41756,41839,47767,252554,2768677	Dredd,mei-41,Tspo,Traf4,Strica,Dark,Egfr,Dcp-1,HtrA2,tefu,crc,sav,p53
18_Member	GO Biological Processes	GO:0042981	regulation of apoptotic process	-2.14064	-0.596476	31/201	31607,31764,33231,33377,33627,33638,34127,34979,35253,36748,36914,37455,37729,37733,37751,39027,39833,40130,40260,40278,41450,41756,41783,41839,42348,42594,42757,43018,252554,2768677,3772547	Pink1,Corp,Tspo,CG4238,ft,Traf4,Pvr,Idgf2,spi,Diap2,Dark,Egfr,Dcp-1,Pi3K59F,sigmar,pix,aos,CG9231,Psn,CG5059,Tango9,HtrA2,kibra,tefu,Naam,Fadd,pnt,Clbn,sav,p53,lncRNA:Hsromega
19_Summary	GO Biological Processes	GO:0009611	response to wounding	-4.11213	-1.85065	23/100	33237,33677,34091,34127,34148,34193,34978,34981,35211,35997,36708,36868,37044,37184,38218,38223,38418,38419,38895,39529,42122,43026,7354475	cold,CG3294,Spn28Dc,Pvr,CG7627,Glt,Idgf1,Idgf3,fon,Mmp2,Mtk,Idgf6,PPO1,DptB,drpr,Cht2,kst,Drs,Sarm,Hml,AttD,Cad96Ca,CG42259
19_Member	GO Biological Processes	GO:0009611	response to wounding	-4.11213	-1.85065	23/100	33237,33677,34091,34127,34148,34193,34978,34981,35211,35997,36708,36868,37044,37184,38218,38223,38418,38419,38895,39529,42122,43026,7354475	cold,CG3294,Spn28Dc,Pvr,CG7627,Glt,Idgf1,Idgf3,fon,Mmp2,Mtk,Idgf6,PPO1,DptB,drpr,Cht2,kst,Drs,Sarm,Hml,AttD,Cad96Ca,CG42259
19_Member	GO Biological Processes	GO:0007599	hemostasis	-3.41021	-1.38565	5/8	34193,35211,37044,39529,7354475	Glt,fon,PPO1,Hml,CG42259
19_Member	GO Biological Processes	GO:0042381	hemolymph coagulation	-3.41021	-1.38565	5/8	34193,35211,37044,39529,7354475	Glt,fon,PPO1,Hml,CG42259
19_Member	GO Biological Processes	GO:0050817	coagulation	-3.41021	-1.38565	5/8	34193,35211,37044,39529,7354475	Glt,fon,PPO1,Hml,CG42259
19_Member	GO Biological Processes	GO:0042060	wound healing	-2.86773	-1.06667	16/72	33237,33677,34127,34148,34193,34978,34981,35211,35997,36868,37044,38223,38418,39529,43026,7354475	cold,CG3294,Pvr,CG7627,Glt,Idgf1,Idgf3,fon,Mmp2,Idgf6,PPO1,Cht2,kst,Hml,Cad96Ca,CG42259
20_Summary	GO Biological Processes	GO:1901334	lactone metabolic process	-4.03789	-1.80778	4/4	32165,41452,41453,41454	regucalcin,CG18547,CG12224,CG3397
20_Member	GO Biological Processes	GO:1901334	lactone metabolic process	-4.03789	-1.80778	4/4	32165,41452,41453,41454	regucalcin,CG18547,CG12224,CG3397
20_Member	GO Biological Processes	GO:1901336	lactone biosynthetic process	-4.03789	-1.80778	4/4	32165,41452,41453,41454	regucalcin,CG18547,CG12224,CG3397
20_Member	GO Biological Processes	GO:0070484	dehydro-D-arabinono-1,4-lactone metabolic process	-3.02793	-1.15231	3/3	41452,41453,41454	CG18547,CG12224,CG3397
20_Member	GO Biological Processes	GO:0070485	dehydro-D-arabinono-1,4-lactone biosynthetic process	-3.02793	-1.15231	3/3	41452,41453,41454	CG18547,CG12224,CG3397

## Sheet: T0<FACS
GroupID	Category	Term	Description	LogP	Log(q-value)	InTerm_InList	Genes	Symbols
1_Summary	GO Biological Processes	GO:0048699	generation of neurons	-48.0542	-44.0851	239/767	30983,30985,31002,31003,31181,31239,31293,31309,31620,31717,31722,31792,31802,31813,32039,32162,32183,32358,32398,32400,32406,32544,32661,32723,32724,32743,32780,32782,32910,33245,33262,33314,33374,33392,33418,33474,33759,33770,33834,33896,33981,33995,34007,34192,34263,34277,34284,34328,34385,34411,34560,34636,34772,34906,34927,34939,34945,34947,34950,34974,34982,35031,35037,35045,35066,35070,350…	l(1)sc,ase,Appl,vnd,ph-p,egh,N,dnc,pod1,sn,fs(1)h,Nrg,oc,Lim1,sev,fw,Ten-a,ben,NetA,NetB,rut,Gbeta13F,if,B-H2,B-H1,RhoGAPp190,Sh,CG6867,Ulp1,ds,dock,robo3,Npc2a,aop,Rab5,daw,vri,mid,chic,Tig,smt3,Pvf3,Wnt4,Sema1a,numb,gcm,Pka-C1,Dref,Cdk5alpha,Cdk1,ab,Rab6,kuz,wor,Gli,beat-Ib,beat-Ic,beat-Ia,Ca-alpha1D,chif,dac,beat-IIIb,beat-IIIc,Dif,Oli,CadN,CadN2,CG5758,Fas3,ham,tup,Lim3,brat,sick,jing,vimar,D…
1_Member	GO Biological Processes	GO:0048699	generation of neurons	-48.0542	-44.0851	239/767	30983,30985,31002,31003,31181,31239,31293,31309,31620,31717,31722,31792,31802,31813,32039,32162,32183,32358,32398,32400,32406,32544,32661,32723,32724,32743,32780,32782,32910,33245,33262,33314,33374,33392,33418,33474,33759,33770,33834,33896,33981,33995,34007,34192,34263,34277,34284,34328,34385,34411,34560,34636,34772,34906,34927,34939,34945,34947,34950,34974,34982,35031,35037,35045,35066,35070,350…	l(1)sc,ase,Appl,vnd,ph-p,egh,N,dnc,pod1,sn,fs(1)h,Nrg,oc,Lim1,sev,fw,Ten-a,ben,NetA,NetB,rut,Gbeta13F,if,B-H2,B-H1,RhoGAPp190,Sh,CG6867,Ulp1,ds,dock,robo3,Npc2a,aop,Rab5,daw,vri,mid,chic,Tig,smt3,Pvf3,Wnt4,Sema1a,numb,gcm,Pka-C1,Dref,Cdk5alpha,Cdk1,ab,Rab6,kuz,wor,Gli,beat-Ib,beat-Ic,beat-Ia,Ca-alpha1D,chif,dac,beat-IIIb,beat-IIIc,Dif,Oli,CadN,CadN2,CG5758,Fas3,ham,tup,Lim3,brat,sick,jing,vimar,D…
1_Member	GO Biological Processes	GO:0030182	neuron differentiation	-45.4055	-41.7375	224/714	30983,31002,31181,31239,31293,31309,31620,31717,31722,31792,31802,31813,32039,32162,32183,32358,32398,32400,32406,32661,32723,32724,32743,32780,32782,32910,33245,33262,33314,33374,33392,33418,33474,33759,33770,33834,33896,33981,33995,34007,34192,34277,34284,34328,34385,34560,34636,34772,34927,34939,34945,34947,34950,34974,34982,35031,35037,35045,35066,35070,35071,35083,35097,35135,35147,35184,351…	l(1)sc,Appl,ph-p,egh,N,dnc,pod1,sn,fs(1)h,Nrg,oc,Lim1,sev,fw,Ten-a,ben,NetA,NetB,rut,if,B-H2,B-H1,RhoGAPp190,Sh,CG6867,Ulp1,ds,dock,robo3,Npc2a,aop,Rab5,daw,vri,mid,chic,Tig,smt3,Pvf3,Wnt4,Sema1a,gcm,Pka-C1,Dref,Cdk5alpha,ab,Rab6,kuz,Gli,beat-Ib,beat-Ic,beat-Ia,Ca-alpha1D,chif,dac,beat-IIIb,beat-IIIc,Dif,Oli,CadN,CadN2,CG5758,Fas3,ham,tup,Lim3,brat,sick,jing,vimar,Dscam1,Hey,pdm3,ptc,Pka-R2,Jra,G…
1_Member	GO Biological Processes	GO:0061564	axon development	-40.7532	-37.2636	132/319	31002,31239,31293,31309,31620,31792,32183,32358,32398,32400,32406,32661,32743,32780,32782,32910,33262,33314,33418,33474,33770,33896,33981,34007,34192,34277,34284,34385,34560,34636,34772,34939,34945,34947,34974,34982,35031,35037,35066,35070,35071,35097,35147,35184,35277,35555,35652,35813,35851,36041,36295,36329,36384,36436,36445,36692,36702,36703,36746,36791,36810,36930,37201,37230,37254,37386,375…	Appl,egh,N,dnc,pod1,Nrg,Ten-a,ben,NetA,NetB,rut,if,RhoGAPp190,Sh,CG6867,Ulp1,dock,robo3,Rab5,daw,mid,Tig,smt3,Wnt4,Sema1a,gcm,Pka-C1,Cdk5alpha,ab,Rab6,kuz,beat-Ib,beat-Ic,beat-Ia,chif,dac,beat-IIIb,beat-IIIc,Oli,CadN,CadN2,Fas3,tup,Lim3,sick,jing,Dscam1,pdm3,ptc,Pka-R2,jeb,Cam,Galphaq,Drl-2,Nrk,scb,Hr51,unc-5,sli,Lis-1,Khc,CG15611,ena,hts,sm,shg,Fmr1,Liprin-gamma,wrapper,tsr,nvy,betaTub60D,Mmp1,r…
1_Member	GO Biological Processes	GO:0031175	neuron projection development	-40.6306	-37.2636	158/433	31002,31239,31293,31309,31620,31717,31722,31792,31802,32183,32358,32398,32400,32406,32661,32743,32780,32782,32910,33262,33314,33418,33474,33770,33896,33981,34007,34192,34277,34284,34328,34385,34560,34636,34772,34939,34945,34947,34974,34982,35031,35037,35066,35070,35071,35097,35135,35147,35184,35277,35555,35652,35813,35851,36041,36295,36329,36384,36436,36445,36678,36692,36702,36703,36746,36791,368…	Appl,egh,N,dnc,pod1,sn,fs(1)h,Nrg,oc,Ten-a,ben,NetA,NetB,rut,if,RhoGAPp190,Sh,CG6867,Ulp1,dock,robo3,Rab5,daw,mid,Tig,smt3,Wnt4,Sema1a,gcm,Pka-C1,Dref,Cdk5alpha,ab,Rab6,kuz,beat-Ib,beat-Ic,beat-Ia,chif,dac,beat-IIIb,beat-IIIc,Oli,CadN,CadN2,Fas3,ham,tup,Lim3,sick,jing,Dscam1,pdm3,ptc,Pka-R2,jeb,Cam,Galphaq,Drl-2,Nrk,chn,scb,Hr51,unc-5,sli,Lis-1,Khc,CG15611,Bap55,ena,hts,sm,shg,Fmr1,Liprin-gamma,w…
1_Member	GO Biological Processes	GO:0048666	neuron development	-39.9289	-36.6588	185/566	31002,31181,31239,31293,31309,31620,31717,31722,31792,31802,32183,32358,32398,32400,32406,32661,32743,32780,32782,32910,33262,33314,33374,33418,33474,33770,33834,33896,33981,33995,34007,34192,34277,34284,34328,34385,34560,34636,34772,34927,34939,34945,34947,34950,34974,34982,35031,35037,35045,35066,35070,35071,35083,35097,35135,35147,35184,35277,35555,35609,35652,35813,35851,36041,36295,36329,363…	Appl,ph-p,egh,N,dnc,pod1,sn,fs(1)h,Nrg,oc,Ten-a,ben,NetA,NetB,rut,if,RhoGAPp190,Sh,CG6867,Ulp1,dock,robo3,Npc2a,Rab5,daw,mid,chic,Tig,smt3,Pvf3,Wnt4,Sema1a,gcm,Pka-C1,Dref,Cdk5alpha,ab,Rab6,kuz,Gli,beat-Ib,beat-Ic,beat-Ia,Ca-alpha1D,chif,dac,beat-IIIb,beat-IIIc,Dif,Oli,CadN,CadN2,CG5758,Fas3,ham,tup,Lim3,sick,jing,vimar,Dscam1,pdm3,ptc,Pka-R2,jeb,Cam,Galphaq,Drl-2,Nrk,chn,scb,Hr51,unc-5,sli,SP235…
1_Member	GO Biological Processes	GO:0007409	axonogenesis	-38.254	-35.0631	126/308	31002,31239,31293,31309,31620,31792,32183,32358,32398,32400,32406,32661,32780,32782,32910,33262,33314,33418,33474,33770,33896,33981,34007,34192,34277,34385,34560,34636,34772,34939,34945,34947,34974,34982,35031,35037,35066,35070,35071,35097,35147,35184,35277,35555,35652,35813,35851,36041,36295,36329,36384,36436,36445,36692,36702,36703,36746,36791,36810,36930,37201,37230,37254,37386,37528,37552,378…	Appl,egh,N,dnc,pod1,Nrg,Ten-a,ben,NetA,NetB,rut,if,Sh,CG6867,Ulp1,dock,robo3,Rab5,daw,mid,Tig,smt3,Wnt4,Sema1a,gcm,Cdk5alpha,ab,Rab6,kuz,beat-Ib,beat-Ic,beat-Ia,chif,dac,beat-IIIb,beat-IIIc,Oli,CadN,CadN2,Fas3,tup,Lim3,sick,jing,Dscam1,pdm3,ptc,Pka-R2,jeb,Cam,Galphaq,Drl-2,Nrk,scb,Hr51,unc-5,sli,Lis-1,Khc,CG15611,ena,hts,sm,shg,Fmr1,Liprin-gamma,tsr,nvy,betaTub60D,rho,Dbx,vvl,Mp,Dscam2,Ank2,mirr,…
1_Member	GO Biological Processes	GO:0048812	neuron projection morphogenesis	-38.089	-34.965	148/405	31002,31239,31293,31309,31620,31717,31722,31792,31802,32183,32358,32398,32400,32406,32661,32780,32782,32910,33262,33314,33418,33474,33770,33896,33981,34007,34192,34277,34328,34385,34560,34636,34772,34939,34945,34947,34974,34982,35031,35037,35066,35070,35071,35097,35135,35147,35184,35277,35555,35652,35813,35851,36041,36295,36329,36384,36436,36445,36678,36692,36702,36703,36746,36791,36810,36930,369…	Appl,egh,N,dnc,pod1,sn,fs(1)h,Nrg,oc,Ten-a,ben,NetA,NetB,rut,if,Sh,CG6867,Ulp1,dock,robo3,Rab5,daw,mid,Tig,smt3,Wnt4,Sema1a,gcm,Dref,Cdk5alpha,ab,Rab6,kuz,beat-Ib,beat-Ic,beat-Ia,chif,dac,beat-IIIb,beat-IIIc,Oli,CadN,CadN2,Fas3,ham,tup,Lim3,sick,jing,Dscam1,pdm3,ptc,Pka-R2,jeb,Cam,Galphaq,Drl-2,Nrk,chn,scb,Hr51,unc-5,sli,Lis-1,Khc,CG15611,Bap55,ena,hts,sm,shg,Fmr1,Liprin-gamma,tsr,nvy,betaTub60D,…
1_Member	GO Biological Processes	GO:0032990	cell part morphogenesis	-37.9583	-34.8924	150/415	31002,31239,31293,31309,31620,31717,31722,31792,31802,32183,32358,32398,32400,32406,32661,32780,32782,32910,33262,33314,33418,33474,33770,33896,33981,34007,34192,34277,34328,34385,34560,34636,34772,34939,34945,34947,34961,34974,34982,35031,35037,35066,35070,35071,35097,35135,35147,35184,35277,35555,35652,35813,35851,36041,36295,36329,36384,36436,36445,36583,36678,36692,36702,36703,36746,36791,368…	Appl,egh,N,dnc,pod1,sn,fs(1)h,Nrg,oc,Ten-a,ben,NetA,NetB,rut,if,Sh,CG6867,Ulp1,dock,robo3,Rab5,daw,mid,Tig,smt3,Wnt4,Sema1a,gcm,Dref,Cdk5alpha,ab,Rab6,kuz,beat-Ib,beat-Ic,beat-Ia,heix,chif,dac,beat-IIIb,beat-IIIc,Oli,CadN,CadN2,Fas3,ham,tup,Lim3,sick,jing,Dscam1,pdm3,ptc,Pka-R2,jeb,Cam,Galphaq,Drl-2,Nrk,Hsc70-5,chn,scb,Hr51,unc-5,sli,Lis-1,Khc,CG15611,Bap55,ena,hts,sm,shg,Fmr1,Liprin-gamma,tsr,nv…
1_Member	GO Biological Processes	GO:0048858	cell projection morphogenesis	-37.7977	-34.8286	148/407	31002,31239,31293,31309,31620,31717,31722,31792,31802,32183,32358,32398,32400,32406,32661,32780,32782,32910,33262,33314,33418,33474,33770,33896,33981,34007,34192,34277,34328,34385,34560,34636,34772,34939,34945,34947,34974,34982,35031,35037,35066,35070,35071,35097,35135,35147,35184,35277,35555,35652,35813,35851,36041,36295,36329,36384,36436,36445,36678,36692,36702,36703,36746,36791,36810,36930,369…	Appl,egh,N,dnc,pod1,sn,fs(1)h,Nrg,oc,Ten-a,ben,NetA,NetB,rut,if,Sh,CG6867,Ulp1,dock,robo3,Rab5,daw,mid,Tig,smt3,Wnt4,Sema1a,gcm,Dref,Cdk5alpha,ab,Rab6,kuz,beat-Ib,beat-Ic,beat-Ia,chif,dac,beat-IIIb,beat-IIIc,Oli,CadN,CadN2,Fas3,ham,tup,Lim3,sick,jing,Dscam1,pdm3,ptc,Pka-R2,jeb,Cam,Galphaq,Drl-2,Nrk,chn,scb,Hr51,unc-5,sli,Lis-1,Khc,CG15611,Bap55,ena,hts,sm,shg,Fmr1,Liprin-gamma,tsr,nvy,betaTub60D,…
1_Member	GO Biological Processes	GO:0120039	plasma membrane bounded cell projection morphogenesis	-37.7977	-34.8286	148/407	31002,31239,31293,31309,31620,31717,31722,31792,31802,32183,32358,32398,32400,32406,32661,32780,32782,32910,33262,33314,33418,33474,33770,33896,33981,34007,34192,34277,34328,34385,34560,34636,34772,34939,34945,34947,34974,34982,35031,35037,35066,35070,35071,35097,35135,35147,35184,35277,35555,35652,35813,35851,36041,36295,36329,36384,36436,36445,36678,36692,36702,36703,36746,36791,36810,36930,369…	Appl,egh,N,dnc,pod1,sn,fs(1)h,Nrg,oc,Ten-a,ben,NetA,NetB,rut,if,Sh,CG6867,Ulp1,dock,robo3,Rab5,daw,mid,Tig,smt3,Wnt4,Sema1a,gcm,Dref,Cdk5alpha,ab,Rab6,kuz,beat-Ib,beat-Ic,beat-Ia,chif,dac,beat-IIIb,beat-IIIc,Oli,CadN,CadN2,Fas3,ham,tup,Lim3,sick,jing,Dscam1,pdm3,ptc,Pka-R2,jeb,Cam,Galphaq,Drl-2,Nrk,chn,scb,Hr51,unc-5,sli,Lis-1,Khc,CG15611,Bap55,ena,hts,sm,shg,Fmr1,Liprin-gamma,tsr,nvy,betaTub60D,…
1_Member	GO Biological Processes	GO:0048667	cell morphogenesis involved in neuron differentiation	-37.7189	-34.7913	147/403	31002,31239,31293,31309,31620,31722,31792,31802,32183,32358,32398,32400,32406,32661,32780,32782,32910,33262,33314,33418,33474,33770,33896,33981,34007,34192,34277,34328,34385,34560,34636,34772,34939,34945,34947,34974,34982,35031,35037,35066,35070,35071,35097,35135,35147,35184,35277,35555,35652,35813,35851,36041,36295,36329,36384,36436,36445,36678,36692,36702,36703,36746,36791,36810,36930,36956,372…	Appl,egh,N,dnc,pod1,fs(1)h,Nrg,oc,Ten-a,ben,NetA,NetB,rut,if,Sh,CG6867,Ulp1,dock,robo3,Rab5,daw,mid,Tig,smt3,Wnt4,Sema1a,gcm,Dref,Cdk5alpha,ab,Rab6,kuz,beat-Ib,beat-Ic,beat-Ia,chif,dac,beat-IIIb,beat-IIIc,Oli,CadN,CadN2,Fas3,ham,tup,Lim3,sick,jing,Dscam1,pdm3,ptc,Pka-R2,jeb,Cam,Galphaq,Drl-2,Nrk,chn,scb,Hr51,unc-5,sli,Lis-1,Khc,CG15611,Bap55,ena,hts,sm,shg,Fmr1,Liprin-gamma,tsr,nvy,betaTub60D,rho…
1_Member	GO Biological Processes	GO:0000904	cell morphogenesis involved in differentiation	-36.2396	-33.3497	154/446	31002,31181,31239,31248,31293,31309,31596,31620,31722,31792,31802,32183,32358,32398,32400,32406,32661,32780,32782,32910,33262,33314,33418,33474,33770,33896,33981,34007,34192,34277,34328,34385,34560,34636,34772,34939,34945,34947,34974,34982,35031,35037,35066,35070,35071,35097,35135,35147,35184,35277,35555,35652,35813,35851,36041,36295,36329,36384,36436,36445,36678,36692,36702,36703,36746,36791,368…	Appl,ph-p,egh,sgg,N,dnc,pigs,pod1,fs(1)h,Nrg,oc,Ten-a,ben,NetA,NetB,rut,if,Sh,CG6867,Ulp1,dock,robo3,Rab5,daw,mid,Tig,smt3,Wnt4,Sema1a,gcm,Dref,Cdk5alpha,ab,Rab6,kuz,beat-Ib,beat-Ic,beat-Ia,chif,dac,beat-IIIb,beat-IIIc,Oli,CadN,CadN2,Fas3,ham,tup,Lim3,sick,jing,Dscam1,pdm3,ptc,Pka-R2,jeb,Cam,Galphaq,Drl-2,Nrk,chn,scb,Hr51,unc-5,sli,Lis-1,Khc,CG15611,Bap55,ena,hts,sm,shg,Fmr1,Liprin-gamma,stl,tsr,…
1_Member	GO Biological Processes	GO:0042330	taxis	-35.3995	-32.5444	129/338	31239,31293,31620,31621,31792,32183,32398,32400,32603,32661,32782,33262,33314,33474,33770,33896,34007,34096,34192,34277,34385,34560,34636,34772,34939,34945,34947,34974,34982,35031,35037,35066,35070,35071,35097,35147,35184,35190,35555,35652,35813,35851,36041,36076,36295,36329,36384,36436,36445,36692,36702,36703,36746,36791,36810,36930,36956,37201,37230,37254,37379,37528,37886,37888,38007,38254,385…	egh,N,pod1,iav,Nrg,Ten-a,NetA,NetB,nonA,if,CG6867,dock,robo3,daw,mid,Tig,Wnt4,Cka,Sema1a,gcm,Cdk5alpha,ab,Rab6,kuz,beat-Ib,beat-Ic,beat-Ia,chif,dac,beat-IIIb,beat-IIIc,Oli,CadN,CadN2,Fas3,tup,Lim3,Ddc,jing,Dscam1,pdm3,ptc,Pka-R2,Hdc,jeb,Cam,Galphaq,Drl-2,Nrk,scb,Hr51,unc-5,sli,Lis-1,Khc,CG15611,Bap55,ena,hts,sm,CG10543,Fmr1,nvy,betaTub60D,lov,Dbx,HDAC1,Con,shep,vvl,Mp,Dscam2,nmo,mirr,trn,dysc,Tol…
1_Member	GO Biological Processes	GO:0006935	chemotaxis	-34.8294	-32.0065	112/269	31239,31293,31620,31792,32183,32398,32400,32661,32782,33262,33314,33474,33770,33896,34007,34192,34277,34385,34560,34636,34772,34939,34945,34947,34974,34982,35031,35037,35066,35070,35071,35097,35147,35184,35555,35652,35813,35851,36041,36295,36329,36384,36436,36445,36692,36702,36703,36746,36791,36810,36930,36956,37201,37230,37254,37528,37886,37888,38254,38565,38590,38752,38769,38788,39441,39491,395…	egh,N,pod1,Nrg,Ten-a,NetA,NetB,if,CG6867,dock,robo3,daw,mid,Tig,Wnt4,Sema1a,gcm,Cdk5alpha,ab,Rab6,kuz,beat-Ib,beat-Ic,beat-Ia,chif,dac,beat-IIIb,beat-IIIc,Oli,CadN,CadN2,Fas3,tup,Lim3,jing,Dscam1,pdm3,ptc,Pka-R2,jeb,Cam,Galphaq,Drl-2,Nrk,scb,Hr51,unc-5,sli,Lis-1,Khc,CG15611,Bap55,ena,hts,sm,Fmr1,nvy,betaTub60D,Dbx,HDAC1,Con,vvl,Mp,Dscam2,mirr,trn,dysc,Toll-6,comm2,comm,brm,tap,gogo,Ten-m,kra,dpr1…
1_Member	GO Biological Processes	GO:0000902	cell morphogenesis	-34.1552	-31.3903	164/511	31002,31181,31239,31248,31293,31309,31596,31620,31717,31722,31792,31802,32183,32221,32358,32398,32400,32406,32661,32780,32782,32910,33262,33314,33346,33418,33474,33770,33834,33864,33896,33981,34007,34192,34277,34328,34385,34560,34636,34772,34939,34945,34947,34974,34982,35031,35037,35066,35070,35071,35097,35135,35147,35184,35277,35505,35555,35652,35813,35851,36001,36041,36295,36329,36384,36421,364…	Appl,ph-p,egh,sgg,N,dnc,pigs,pod1,sn,fs(1)h,Nrg,oc,Ten-a,CkIalpha,ben,NetA,NetB,rut,if,Sh,CG6867,Ulp1,dock,robo3,cpb,Rab5,daw,mid,chic,Arpc4,Tig,smt3,Wnt4,Sema1a,gcm,Dref,Cdk5alpha,ab,Rab6,kuz,beat-Ib,beat-Ic,beat-Ia,chif,dac,beat-IIIb,beat-IIIc,Oli,CadN,CadN2,Fas3,ham,tup,Lim3,sick,scaf,jing,Dscam1,pdm3,ptc,dap,Pka-R2,jeb,Cam,Galphaq,vg,Drl-2,Nrk,chn,scb,Hr51,unc-5,sli,Lis-1,Khc,CG15611,Bap55,en…
1_Member	GO Biological Processes	GO:0097485	neuron projection guidance	-33.4719	-30.7333	108/260	31239,31293,31620,31792,32183,32398,32400,32661,32782,33262,33314,33474,33770,33896,34007,34192,34277,34385,34560,34636,34772,34939,34945,34947,34974,34982,35031,35037,35066,35070,35071,35097,35147,35184,35555,35652,35813,35851,36041,36295,36329,36384,36436,36445,36692,36702,36703,36746,36791,36810,36930,36956,37201,37230,37254,37528,37886,37888,38254,38565,38752,38769,38788,39441,39491,39533,396…	egh,N,pod1,Nrg,Ten-a,NetA,NetB,if,CG6867,dock,robo3,daw,mid,Tig,Wnt4,Sema1a,gcm,Cdk5alpha,ab,Rab6,kuz,beat-Ib,beat-Ic,beat-Ia,chif,dac,beat-IIIb,beat-IIIc,Oli,CadN,CadN2,Fas3,tup,Lim3,jing,Dscam1,pdm3,ptc,Pka-R2,jeb,Cam,Galphaq,Drl-2,Nrk,scb,Hr51,unc-5,sli,Lis-1,Khc,CG15611,Bap55,ena,hts,sm,Fmr1,nvy,betaTub60D,Dbx,HDAC1,vvl,Mp,Dscam2,mirr,trn,dysc,Toll-6,comm2,comm,brm,tap,gogo,Ten-m,kra,dpr11,gr…
1_Member	GO Biological Processes	GO:0032989	cellular component morphogenesis	-32.3592	-29.6689	168/547	31002,31129,31239,31293,31309,31620,31717,31722,31792,31802,32183,32358,32398,32400,32406,32581,32661,32780,32782,32910,33262,33314,33418,33474,33770,33896,33981,34007,34192,34277,34328,34385,34560,34636,34772,34939,34945,34947,34961,34974,34982,35031,35037,35066,35070,35071,35097,35104,35135,35147,35184,35277,35555,35563,35652,35813,35851,36041,36057,36295,36329,36384,36436,36445,36499,36583,366…	Appl,Scgdelta,egh,N,dnc,pod1,sn,fs(1)h,Nrg,oc,Ten-a,ben,NetA,NetB,rut,kat80,if,Sh,CG6867,Ulp1,dock,robo3,Rab5,daw,mid,Tig,smt3,Wnt4,Sema1a,gcm,Dref,Cdk5alpha,ab,Rab6,kuz,beat-Ib,beat-Ic,beat-Ia,heix,chif,dac,beat-IIIb,beat-IIIc,Oli,CadN,CadN2,Fas3,kon,ham,tup,Lim3,sick,jing,geminin,Dscam1,pdm3,ptc,Pka-R2,Jra,jeb,Cam,Galphaq,Drl-2,Nrk,mip120,Hsc70-5,chn,scb,Hr51,unc-5,sli,Lis-1,Khc,CG15611,Bap55,e…
1_Member	GO Biological Processes	GO:0007411	axon guidance	-31.2021	-28.5341	103/252	31239,31293,31620,31792,32183,32398,32400,32661,32782,33262,33314,33474,33770,33896,34007,34192,34277,34385,34560,34636,34772,34939,34945,34947,34974,34982,35031,35037,35066,35070,35071,35097,35147,35184,35555,35652,35813,35851,36041,36295,36329,36384,36436,36445,36692,36702,36703,36746,36791,36810,36930,37201,37230,37254,37528,37886,37888,38254,38752,38769,38788,39441,39491,39533,39663,39716,397…	egh,N,pod1,Nrg,Ten-a,NetA,NetB,if,CG6867,dock,robo3,daw,mid,Tig,Wnt4,Sema1a,gcm,Cdk5alpha,ab,Rab6,kuz,beat-Ib,beat-Ic,beat-Ia,chif,dac,beat-IIIb,beat-IIIc,Oli,CadN,CadN2,Fas3,tup,Lim3,jing,Dscam1,pdm3,ptc,Pka-R2,jeb,Cam,Galphaq,Drl-2,Nrk,scb,Hr51,unc-5,sli,Lis-1,Khc,CG15611,ena,hts,sm,Fmr1,nvy,betaTub60D,Dbx,vvl,Mp,Dscam2,mirr,trn,dysc,Toll-6,comm2,comm,tap,gogo,Ten-m,kra,dpr11,grn,pros,beat-Vc,b…
1_Member	GO Biological Processes	GO:0040011	locomotion	-30.405	-27.7581	184/650	31239,31293,31620,31621,31717,31718,31792,32183,32303,32398,32400,32429,32544,32603,32661,32782,33262,33314,33346,33392,33418,33474,33770,33896,33995,34007,34096,34192,34263,34277,34385,34560,34636,34772,34939,34945,34947,34950,34963,34974,34982,35031,35037,35066,35070,35071,35097,35147,35184,35190,35227,35555,35652,35813,35851,36041,36076,36209,36258,36295,36329,36384,36436,36445,36499,36692,367…	egh,N,pod1,iav,sn,Tbh,Nrg,Ten-a,Neto,NetA,NetB,hiw,Gbeta13F,nonA,if,CG6867,dock,robo3,cpb,aop,Rab5,daw,mid,Tig,Pvf3,Wnt4,Cka,Sema1a,numb,gcm,Cdk5alpha,ab,Rab6,kuz,beat-Ib,beat-Ic,beat-Ia,Ca-alpha1D,GMF,chif,dac,beat-IIIb,beat-IIIc,Oli,CadN,CadN2,Fas3,tup,Lim3,Ddc,tj,jing,Dscam1,pdm3,ptc,Pka-R2,Hdc,Fpps,ths,jeb,Cam,Galphaq,Drl-2,Nrk,mip120,scb,Hr51,unc-5,sli,Lis-1,Khc,Syn2,CG15611,Bap55,ena,hts,sm…
1_Member	GO Biological Processes	GO:0120036	plasma membrane bounded cell projection organization	-26.9349	-24.3638	176/645	31002,31239,31293,31309,31405,31620,31717,31722,31792,31802,32071,32162,32183,32358,32398,32400,32406,32661,32743,32780,32782,32910,33093,33245,33262,33314,33418,33474,33759,33770,33826,33896,33917,33981,34007,34067,34192,34277,34284,34328,34385,34560,34636,34772,34927,34939,34945,34947,34974,34982,35031,35037,35066,35070,35071,35097,35135,35147,35184,35277,35555,35652,35715,35813,35851,36041,361…	Appl,egh,N,dnc,ctp,pod1,sn,fs(1)h,Nrg,oc,Kap3,fw,Ten-a,ben,NetA,NetB,rut,if,RhoGAPp190,Sh,CG6867,Ulp1,unc,ds,dock,robo3,Rab5,daw,vri,mid,CG13999,Tig,IFT52,smt3,Wnt4,cdc14,Sema1a,gcm,Pka-C1,Dref,Cdk5alpha,ab,Rab6,kuz,Gli,beat-Ib,beat-Ic,beat-Ia,chif,dac,beat-IIIb,beat-IIIc,Oli,CadN,CadN2,Fas3,ham,tup,Lim3,sick,jing,Dscam1,LRR,pdm3,ptc,Pka-R2,Galphao,jeb,Cam,Galphaq,Drl-2,Nrk,chn,scb,Hr51,unc-5,sli…
1_Member	GO Biological Processes	GO:0030030	cell projection organization	-26.2879	-23.766	177/658	31002,31239,31293,31309,31405,31620,31717,31722,31792,31802,32071,32162,32183,32358,32398,32400,32406,32661,32743,32780,32782,32910,33093,33245,33262,33314,33418,33474,33759,33770,33826,33864,33896,33917,33981,34007,34067,34192,34277,34284,34328,34385,34560,34636,34772,34927,34939,34945,34947,34974,34982,35031,35037,35066,35070,35071,35097,35135,35147,35184,35277,35555,35652,35715,35813,35851,360…	Appl,egh,N,dnc,ctp,pod1,sn,fs(1)h,Nrg,oc,Kap3,fw,Ten-a,ben,NetA,NetB,rut,if,RhoGAPp190,Sh,CG6867,Ulp1,unc,ds,dock,robo3,Rab5,daw,vri,mid,CG13999,Arpc4,Tig,IFT52,smt3,Wnt4,cdc14,Sema1a,gcm,Pka-C1,Dref,Cdk5alpha,ab,Rab6,kuz,Gli,beat-Ib,beat-Ic,beat-Ia,chif,dac,beat-IIIb,beat-IIIc,Oli,CadN,CadN2,Fas3,ham,tup,Lim3,sick,jing,Dscam1,LRR,pdm3,ptc,Pka-R2,Galphao,jeb,Cam,Galphaq,Drl-2,Nrk,chn,scb,Hr51,unc…
1_Member	GO Biological Processes	GO:0006928	movement of cell or subcellular component	-16.8638	-14.4858	162/700	31179,31239,31293,31349,31620,31717,31792,32071,32183,32398,32400,32544,32661,32782,33262,33314,33346,33392,33418,33474,33770,33896,33917,33995,34007,34192,34263,34277,34385,34560,34636,34772,34939,34945,34947,34963,34974,34982,35031,35037,35066,35070,35071,35097,35147,35184,35227,35555,35652,35813,35851,36041,36209,36258,36295,36329,36384,36436,36445,36499,36692,36702,36703,36746,36791,36810,368…	Unc-76,egh,N,Vap33,pod1,sn,Nrg,Kap3,Ten-a,NetA,NetB,Gbeta13F,if,CG6867,dock,robo3,cpb,aop,Rab5,daw,mid,Tig,IFT52,Pvf3,Wnt4,Sema1a,numb,gcm,Cdk5alpha,ab,Rab6,kuz,beat-Ib,beat-Ic,beat-Ia,GMF,chif,dac,beat-IIIb,beat-IIIc,Oli,CadN,CadN2,Fas3,tup,Lim3,tj,jing,Dscam1,pdm3,ptc,Pka-R2,Fpps,ths,jeb,Cam,Galphaq,Drl-2,Nrk,mip120,scb,Hr51,unc-5,sli,Lis-1,Khc,unc-104,CG15611,Bap55,ena,hts,sm,shg,Fmr1,CycB,tsr…
1_Member	GO Biological Processes	GO:0008045	motor neuron axon guidance	-15.844	-13.5084	38/74	31293,31792,32183,32398,32400,32782,34007,34192,34385,34939,34945,34947,35031,35037,35066,35147,35184,36436,36703,38752,38769,39491,40464,40962,41575,41578,41583,42082,42086,42944,43256,43300,43377,43469,43650,44817,45821,46027	N,Nrg,Ten-a,NetA,NetB,CG6867,Wnt4,Sema1a,Cdk5alpha,beat-Ib,beat-Ic,beat-Ia,beat-IIIb,beat-IIIc,Oli,tup,Lim3,Drl-2,unc-5,vvl,Mp,trn,Ten-m,grn,beat-Vc,beat-Va,beat-Vb,beat-IIb,beat-IIa,tok,spz,side,beat-VI,Ptp99A,zfh1,for,Abl,kermit
2_Summary	GO Biological Processes	GO:0050808	synapse organization	-34.2828	-31.4899	89/182	31002,31248,31349,31620,31702,31792,32087,32183,32303,32358,32387,32406,32429,32552,32572,32587,32797,32799,32910,33125,33795,33962,33981,34192,34408,34557,35977,36057,36127,36295,36526,36876,37528,37555,37950,38017,38101,38337,38484,38863,39180,39717,39732,39844,40288,40331,40401,40461,40464,40619,40800,40912,41247,41363,41381,41423,41473,41880,42272,42402,42646,42707,43222,43417,43758,43838,438…	Appl,sgg,Vap33,pod1,dpr14,Nrg,Gs2,Ten-a,Neto,ben,dpr8,rut,hiw,Lrp4,dpr18,caz,Frq1,Frq2,Ulp1,DIP-beta,DIP-theta,Nlg2,smt3,Sema1a,dpr19,Ca-beta,brp,Jra,Rab3,jeb,stj,unc-104,Fmr1,wrapper,SiaT,Pdk1,dpr20,Fife,Gad1,Ank2,dpr10,comm,sff,Smn,cmpy,ICA69,CG7166,Srpk79D,Ten-m,dpr16,dpr11,Nlg3,Syn,pros,dpr5,l(3)neo38,dpr15,Rbp,Smu1,Nlg4,Nrx-1,klg,Tl,DIP-gamma,RhoGAP100F,mGluR,nej,wit,rg,repo,Atpalpha,Prosap,…
2_Member	GO Biological Processes	GO:0050808	synapse organization	-34.2828	-31.4899	89/182	31002,31248,31349,31620,31702,31792,32087,32183,32303,32358,32387,32406,32429,32552,32572,32587,32797,32799,32910,33125,33795,33962,33981,34192,34408,34557,35977,36057,36127,36295,36526,36876,37528,37555,37950,38017,38101,38337,38484,38863,39180,39717,39732,39844,40288,40331,40401,40461,40464,40619,40800,40912,41247,41363,41381,41423,41473,41880,42272,42402,42646,42707,43222,43417,43758,43838,438…	Appl,sgg,Vap33,pod1,dpr14,Nrg,Gs2,Ten-a,Neto,ben,dpr8,rut,hiw,Lrp4,dpr18,caz,Frq1,Frq2,Ulp1,DIP-beta,DIP-theta,Nlg2,smt3,Sema1a,dpr19,Ca-beta,brp,Jra,Rab3,jeb,stj,unc-104,Fmr1,wrapper,SiaT,Pdk1,dpr20,Fife,Gad1,Ank2,dpr10,comm,sff,Smn,cmpy,ICA69,CG7166,Srpk79D,Ten-m,dpr16,dpr11,Nlg3,Syn,pros,dpr5,l(3)neo38,dpr15,Rbp,Smu1,Nlg4,Nrx-1,klg,Tl,DIP-gamma,RhoGAP100F,mGluR,nej,wit,rg,repo,Atpalpha,Prosap,…
2_Member	GO Biological Processes	GO:0034330	cell junction organization	-33.0478	-30.334	105/250	31002,31168,31248,31292,31349,31620,31702,31792,32087,32183,32303,32358,32387,32406,32429,32552,32572,32587,32797,32799,32910,33062,33125,33795,33962,33981,34192,34408,34557,34927,35343,35442,35977,36057,36104,36127,36295,36526,36876,37386,37528,37555,37949,37950,38017,38101,38337,38484,38765,38863,39180,39717,39732,39844,40288,40331,40401,40461,40464,40619,40800,40912,41247,41363,41381,41423,414…	Appl,moody,sgg,kirre,Vap33,pod1,dpr14,Nrg,Gs2,Ten-a,Neto,ben,dpr8,rut,hiw,Lrp4,dpr18,caz,Frq1,Frq2,Ulp1,shakB,DIP-beta,DIP-theta,Nlg2,smt3,Sema1a,dpr19,Ca-beta,Gli,vari,CG42748,brp,Jra,Galphao,Rab3,jeb,stj,unc-104,shg,Fmr1,wrapper,Mmp1,SiaT,Pdk1,dpr20,Fife,Gad1,Galphai,Ank2,dpr10,comm,sff,Smn,cmpy,ICA69,CG7166,Srpk79D,Ten-m,dpr16,dpr11,Nlg3,Syn,pros,dpr5,l(3)neo38,dpr15,Rbp,GckIII,Smu1,Nlg4,Nrx-1…
2_Member	GO Biological Processes	GO:0007528	neuromuscular junction development	-15.5605	-13.2349	41/86	31248,31349,32183,32303,32358,32406,32587,32797,32799,33962,34557,36057,36295,36526,36876,37528,37950,38017,38484,38863,39732,39844,40288,40464,40800,40912,41247,41423,42272,42646,43417,43838,44096,44531,47285,48971,50225,64877,249072,318958,26067049	sgg,Vap33,Ten-a,Neto,ben,rut,caz,Frq1,Frq2,Nlg2,Ca-beta,Jra,jeb,stj,unc-104,Fmr1,SiaT,Pdk1,Gad1,Ank2,sff,Smn,cmpy,Ten-m,dpr11,Nlg3,Syn,l(3)neo38,Smu1,Nrx-1,DIP-gamma,mGluR,wit,rg,repo,Atpalpha,Prosap,cpx,Liprin-alpha,DIP-kappa,DIP-lambda
2_Member	GO Biological Processes	GO:0034329	cell junction assembly	-9.44305	-7.58122	40/118	31168,31248,31292,31792,32087,32183,32358,32587,33062,33962,34192,34927,35343,36057,36104,36295,37386,38017,38337,38484,38765,39717,40464,40912,41247,41363,42064,42402,42646,43222,43856,44096,44097,47285,48971,50225,64877,249072,3346167,3355143	moody,sgg,kirre,Nrg,Gs2,Ten-a,ben,caz,shakB,Nlg2,Sema1a,Gli,vari,Jra,Galphao,jeb,shg,Pdk1,Fife,Gad1,Galphai,comm,Ten-m,Nlg3,Syn,pros,GckIII,Nlg4,Nrx-1,Tl,nej,wit,sns,repo,Atpalpha,Prosap,cpx,Liprin-alpha,btsz,p120ctn
2_Member	GO Biological Processes	GO:0007416	synapse assembly	-9.34283	-7.48773	27/62	31248,32087,32183,32358,32587,33962,34192,36057,36295,38017,38337,38484,39717,40464,40912,41247,41363,42402,42646,43222,43856,44096,47285,48971,50225,64877,249072	sgg,Gs2,Ten-a,ben,caz,Nlg2,Sema1a,Jra,jeb,Pdk1,Fife,Gad1,comm,Ten-m,Nlg3,Syn,pros,Nlg4,Nrx-1,Tl,nej,wit,repo,Atpalpha,Prosap,cpx,Liprin-alpha
2_Member	GO Biological Processes	GO:0051124	synaptic assembly at neuromuscular junction	-6.73498	-5.11424	17/36	31248,32183,32358,32587,33962,36057,36295,38017,40464,41247,42646,44096,47285,48971,50225,64877,249072	sgg,Ten-a,ben,caz,Nlg2,Jra,jeb,Pdk1,Ten-m,Syn,Nrx-1,wit,repo,Atpalpha,Prosap,cpx,Liprin-alpha
3_Summary	GO Biological Processes	GO:0007268	chemical synaptic transmission	-27.5505	-24.9432	92/227	31309,31349,31767,31997,32002,32183,32303,32406,32430,32442,32797,32799,32928,33427,33473,33962,34038,34304,34557,35068,35977,36127,36526,36533,36574,36849,37070,37191,37196,37384,37842,37892,38005,38196,38337,38352,38493,38545,38801,39052,39054,39630,39730,39844,40129,40305,40461,40464,40506,40521,40665,40863,40876,40912,40955,41094,41193,41247,41625,41719,41726,41880,41938,42150,42249,42272,423…	dnc,Vap33,nAChRalpha3,X11Lbeta,Rph,Ten-a,Neto,rut,be,Rab3-GEF,Frq1,Frq2,nAChRalpha7,VGlut,Syt1,Nlg2,Slob,nAChRalpha6,Ca-beta,Sytalpha,brp,Rab3,stj,Syngr,VGAT,DAT,pAbp,5-HT1B,5-HT1A,RIC-3,gammaSnap1,mAChR-A,gsb,nSyb,Fife,Shab,Rop,nAChRbeta1,unc-13-4A,nwk,Rdl,Sytbeta,pHCl-1,Smn,Shal,Pka-R1,Srpk79D,Ten-m,Arf79F,nAChRalpha4,Nmdar1,lap,Syt4,Nlg3,mAChR-B,pum,Snap24,Syn,Ace,twf,Dop1R1,Rbp,Sap47,Rim,ChAT…
3_Member	GO Biological Processes	GO:0007268	chemical synaptic transmission	-27.5505	-24.9432	92/227	31309,31349,31767,31997,32002,32183,32303,32406,32430,32442,32797,32799,32928,33427,33473,33962,34038,34304,34557,35068,35977,36127,36526,36533,36574,36849,37070,37191,37196,37384,37842,37892,38005,38196,38337,38352,38493,38545,38801,39052,39054,39630,39730,39844,40129,40305,40461,40464,40506,40521,40665,40863,40876,40912,40955,41094,41193,41247,41625,41719,41726,41880,41938,42150,42249,42272,423…	dnc,Vap33,nAChRalpha3,X11Lbeta,Rph,Ten-a,Neto,rut,be,Rab3-GEF,Frq1,Frq2,nAChRalpha7,VGlut,Syt1,Nlg2,Slob,nAChRalpha6,Ca-beta,Sytalpha,brp,Rab3,stj,Syngr,VGAT,DAT,pAbp,5-HT1B,5-HT1A,RIC-3,gammaSnap1,mAChR-A,gsb,nSyb,Fife,Shab,Rop,nAChRbeta1,unc-13-4A,nwk,Rdl,Sytbeta,pHCl-1,Smn,Shal,Pka-R1,Srpk79D,Ten-m,Arf79F,nAChRalpha4,Nmdar1,lap,Syt4,Nlg3,mAChR-B,pum,Snap24,Syn,Ace,twf,Dop1R1,Rbp,Sap47,Rim,ChAT…
3_Member	GO Biological Processes	GO:0098916	anterograde trans-synaptic signaling	-27.5505	-24.9432	92/227	31309,31349,31767,31997,32002,32183,32303,32406,32430,32442,32797,32799,32928,33427,33473,33962,34038,34304,34557,35068,35977,36127,36526,36533,36574,36849,37070,37191,37196,37384,37842,37892,38005,38196,38337,38352,38493,38545,38801,39052,39054,39630,39730,39844,40129,40305,40461,40464,40506,40521,40665,40863,40876,40912,40955,41094,41193,41247,41625,41719,41726,41880,41938,42150,42249,42272,423…	dnc,Vap33,nAChRalpha3,X11Lbeta,Rph,Ten-a,Neto,rut,be,Rab3-GEF,Frq1,Frq2,nAChRalpha7,VGlut,Syt1,Nlg2,Slob,nAChRalpha6,Ca-beta,Sytalpha,brp,Rab3,stj,Syngr,VGAT,DAT,pAbp,5-HT1B,5-HT1A,RIC-3,gammaSnap1,mAChR-A,gsb,nSyb,Fife,Shab,Rop,nAChRbeta1,unc-13-4A,nwk,Rdl,Sytbeta,pHCl-1,Smn,Shal,Pka-R1,Srpk79D,Ten-m,Arf79F,nAChRalpha4,Nmdar1,lap,Syt4,Nlg3,mAChR-B,pum,Snap24,Syn,Ace,twf,Dop1R1,Rbp,Sap47,Rim,ChAT…
3_Member	GO Biological Processes	GO:0099537	trans-synaptic signaling	-27.2072	-24.6184	92/229	31309,31349,31767,31997,32002,32183,32303,32406,32430,32442,32797,32799,32928,33427,33473,33962,34038,34304,34557,35068,35977,36127,36526,36533,36574,36849,37070,37191,37196,37384,37842,37892,38005,38196,38337,38352,38493,38545,38801,39052,39054,39630,39730,39844,40129,40305,40461,40464,40506,40521,40665,40863,40876,40912,40955,41094,41193,41247,41625,41719,41726,41880,41938,42150,42249,42272,423…	dnc,Vap33,nAChRalpha3,X11Lbeta,Rph,Ten-a,Neto,rut,be,Rab3-GEF,Frq1,Frq2,nAChRalpha7,VGlut,Syt1,Nlg2,Slob,nAChRalpha6,Ca-beta,Sytalpha,brp,Rab3,stj,Syngr,VGAT,DAT,pAbp,5-HT1B,5-HT1A,RIC-3,gammaSnap1,mAChR-A,gsb,nSyb,Fife,Shab,Rop,nAChRbeta1,unc-13-4A,nwk,Rdl,Sytbeta,pHCl-1,Smn,Shal,Pka-R1,Srpk79D,Ten-m,Arf79F,nAChRalpha4,Nmdar1,lap,Syt4,Nlg3,mAChR-B,pum,Snap24,Syn,Ace,twf,Dop1R1,Rbp,Sap47,Rim,ChAT…
3_Member	GO Biological Processes	GO:0007267	cell-cell signaling	-26.6794	-24.1254	110/312	31293,31309,31349,31767,31997,32002,32183,32303,32406,32430,32442,32797,32799,32928,33248,33427,33473,33962,34007,34038,34304,34557,34878,35068,35430,35977,36104,36127,36421,36436,36526,36533,36555,36574,36849,37070,37191,37196,37384,37842,37892,38005,38196,38337,38352,38493,38545,38801,39052,39054,39630,39730,39844,40129,40305,40461,40464,40506,40521,40549,40665,40754,40863,40876,40912,40955,410…	N,dnc,Vap33,nAChRalpha3,X11Lbeta,Rph,Ten-a,Neto,rut,be,Rab3-GEF,Frq1,Frq2,nAChRalpha7,GABA-B-R3,VGlut,Syt1,Nlg2,Wnt4,Slob,nAChRalpha6,Ca-beta,GABA-B-R1,Sytalpha,tsh,brp,Galphao,Rab3,vg,Drl-2,stj,Syngr,mam,VGAT,DAT,pAbp,5-HT1B,5-HT1A,RIC-3,gammaSnap1,mAChR-A,gsb,nSyb,Fife,Shab,Rop,nAChRbeta1,unc-13-4A,nwk,Rdl,Sytbeta,pHCl-1,Smn,Shal,Pka-R1,Srpk79D,Ten-m,Arf79F,nAChRalpha4,hkb,Nmdar1,NPFR,lap,Syt4,…
3_Member	GO Biological Processes	GO:0099536	synaptic signaling	-26.4173	-23.8797	93/238	31309,31349,31767,31997,32002,32183,32303,32406,32430,32442,32797,32799,32928,33427,33473,33962,34038,34304,34557,35068,35977,36127,36526,36533,36574,36849,37070,37191,37196,37384,37842,37892,38005,38196,38337,38352,38493,38545,38801,39052,39054,39630,39730,39844,40129,40305,40461,40464,40506,40521,40665,40863,40876,40912,40955,41094,41193,41247,41625,41719,41726,41880,41938,42150,42249,42272,423…	dnc,Vap33,nAChRalpha3,X11Lbeta,Rph,Ten-a,Neto,rut,be,Rab3-GEF,Frq1,Frq2,nAChRalpha7,VGlut,Syt1,Nlg2,Slob,nAChRalpha6,Ca-beta,Sytalpha,brp,Rab3,stj,Syngr,VGAT,DAT,pAbp,5-HT1B,5-HT1A,RIC-3,gammaSnap1,mAChR-A,gsb,nSyb,Fife,Shab,Rop,nAChRbeta1,unc-13-4A,nwk,Rdl,Sytbeta,pHCl-1,Smn,Shal,Pka-R1,Srpk79D,Ten-m,Arf79F,nAChRalpha4,Nmdar1,lap,Syt4,Nlg3,mAChR-B,pum,Snap24,Syn,Ace,twf,Dop1R1,Rbp,Sap47,Rim,ChAT…
3_Member	GO Biological Processes	GO:0001505	regulation of neurotransmitter levels	-11.5822	-9.56742	43/116	31349,31718,32002,32442,32797,32799,33473,35068,35977,36127,36395,36533,36589,36849,37842,37895,38196,38337,38493,38801,39630,39900,40453,40506,40876,41193,41247,41625,42150,42245,42249,42561,42632,42854,43618,43783,43856,44317,47091,49968,64877,252671,3355084	Vap33,Tbh,Rph,Rab3-GEF,Frq1,Frq2,Syt1,Sytalpha,brp,Rab3,nemy,Syngr,Ih,DAT,gammaSnap1,SerT,nSyb,Fife,Rop,unc-13-4A,Sytbeta,Exn,olf413,Arf79F,Syt4,Snap24,Syn,Ace,Rim,ChT,ChAT,GABA-B-R2,lqfR,Syx1A,CDase,Syt7,nej,CanB,comt,Cadps,cpx,X11L,Snap25
3_Member	GO Biological Processes	GO:0006836	neurotransmitter transport	-11.3726	-9.36738	42/113	31317,31349,32002,32442,32797,32799,33427,33473,33659,35068,35977,36127,36533,36574,36849,37772,37842,37895,38196,38337,38493,38801,39056,39630,40506,40876,41193,41247,42150,42632,42854,43618,43783,43856,44317,47091,49968,64877,117368,252671,3346192,3355084	CG10804,Vap33,Rph,Rab3-GEF,Frq1,Frq2,VGlut,Syt1,ine,Sytalpha,brp,Rab3,Syngr,VGAT,DAT,GlyT,gammaSnap1,SerT,nSyb,Fife,Rop,unc-13-4A,CG4476,Sytbeta,Arf79F,Syt4,Snap24,Syn,Rim,lqfR,Syx1A,CDase,Syt7,nej,CanB,comt,Cadps,cpx,prt,X11L,Vmat,Snap25
3_Member	GO Biological Processes	GO:0099003	vesicle-mediated transport in synapse	-10.7454	-8.78068	39/104	31349,32002,33418,33427,33473,33962,35378,36526,36533,36574,37528,37842,38196,38337,38493,38801,39630,40506,40863,40876,40912,41193,41247,41719,42150,42402,42632,42646,42854,43618,43783,45928,47091,49968,64877,117368,252671,3346192,3355084	Vap33,Rph,Rab5,VGlut,Syt1,Nlg2,Dap160,stj,Syngr,VGAT,Fmr1,gammaSnap1,nSyb,Fife,Rop,unc-13-4A,Sytbeta,Arf79F,lap,Syt4,Nlg3,Snap24,Syn,twf,Rim,Nlg4,lqfR,Nrx-1,Syx1A,CDase,Syt7,shi,comt,Cadps,cpx,prt,X11L,Vmat,Snap25
3_Member	GO Biological Processes	GO:0099504	synaptic vesicle cycle	-10.7454	-8.78068	39/104	31349,32002,33418,33427,33473,33962,35378,36526,36533,36574,37528,37842,38196,38337,38493,38801,39630,40506,40863,40876,40912,41193,41247,41719,42150,42402,42632,42646,42854,43618,43783,45928,47091,49968,64877,117368,252671,3346192,3355084	Vap33,Rph,Rab5,VGlut,Syt1,Nlg2,Dap160,stj,Syngr,VGAT,Fmr1,gammaSnap1,nSyb,Fife,Rop,unc-13-4A,Sytbeta,Arf79F,lap,Syt4,Nlg3,Snap24,Syn,twf,Rim,Nlg4,lqfR,Nrx-1,Syx1A,CDase,Syt7,shi,comt,Cadps,cpx,prt,X11L,Vmat,Snap25
3_Member	GO Biological Processes	GO:0007269	neurotransmitter secretion	-9.13721	-7.30489	32/84	31349,32002,32442,32797,32799,33473,35068,35977,36127,36533,37842,38196,38337,38493,38801,39630,40506,40876,41193,41247,42150,42632,42854,43618,43783,43856,44317,47091,49968,64877,252671,3355084	Vap33,Rph,Rab3-GEF,Frq1,Frq2,Syt1,Sytalpha,brp,Rab3,Syngr,gammaSnap1,nSyb,Fife,Rop,unc-13-4A,Sytbeta,Arf79F,Syt4,Snap24,Syn,Rim,lqfR,Syx1A,CDase,Syt7,nej,CanB,comt,Cadps,cpx,X11L,Snap25
3_Member	GO Biological Processes	GO:0099643	signal release from synapse	-9.13721	-7.30489	32/84	31349,32002,32442,32797,32799,33473,35068,35977,36127,36533,37842,38196,38337,38493,38801,39630,40506,40876,41193,41247,42150,42632,42854,43618,43783,43856,44317,47091,49968,64877,252671,3355084	Vap33,Rph,Rab3-GEF,Frq1,Frq2,Syt1,Sytalpha,brp,Rab3,Syngr,gammaSnap1,nSyb,Fife,Rop,unc-13-4A,Sytbeta,Arf79F,Syt4,Snap24,Syn,Rim,lqfR,Syx1A,CDase,Syt7,nej,CanB,comt,Cadps,cpx,X11L,Snap25
3_Member	GO Biological Processes	GO:0023061	signal release	-7.7365	-6.00298	32/94	31349,32002,32442,32797,32799,33473,35068,35977,36127,36533,37842,38196,38337,38493,38801,39630,40506,40876,41193,41247,42150,42632,42854,43618,43783,43856,44317,47091,49968,64877,252671,3355084	Vap33,Rph,Rab3-GEF,Frq1,Frq2,Syt1,Sytalpha,brp,Rab3,Syngr,gammaSnap1,nSyb,Fife,Rop,unc-13-4A,Sytbeta,Arf79F,Syt4,Snap24,Syn,Rim,lqfR,Syx1A,CDase,Syt7,nej,CanB,comt,Cadps,cpx,X11L,Snap25
3_Member	GO Biological Processes	GO:0016079	synaptic vesicle exocytosis	-6.92297	-5.27407	22/55	31349,32002,33473,36533,37842,38196,38337,38493,38801,39630,40876,41193,41247,42150,42854,43618,43783,47091,49968,64877,252671,3355084	Vap33,Rph,Syt1,Syngr,gammaSnap1,nSyb,Fife,Rop,unc-13-4A,Sytbeta,Syt4,Snap24,Syn,Rim,Syx1A,CDase,Syt7,comt,Cadps,cpx,X11L,Snap25
3_Member	GO Biological Processes	GO:0045055	regulated exocytosis	-6.6519	-5.03888	23/61	31349,32002,33473,35068,36533,37842,38196,38337,38493,38801,39630,40876,41193,41247,42150,42854,43618,43783,47091,49968,64877,252671,3355084	Vap33,Rph,Syt1,Sytalpha,Syngr,gammaSnap1,nSyb,Fife,Rop,unc-13-4A,Sytbeta,Syt4,Snap24,Syn,Rim,Syx1A,CDase,Syt7,comt,Cadps,cpx,X11L,Snap25
3_Member	GO Biological Processes	GO:0006887	exocytosis	-4.16506	-2.85593	25/93	31349,32002,33473,34636,35068,36127,36533,37842,38196,38337,38493,38801,39630,40876,41193,41247,42150,42854,43618,43783,47091,49968,64877,252671,3355084	Vap33,Rph,Syt1,Rab6,Sytalpha,Rab3,Syngr,gammaSnap1,nSyb,Fife,Rop,unc-13-4A,Sytbeta,Syt4,Snap24,Syn,Rim,Syx1A,CDase,Syt7,comt,Cadps,cpx,X11L,Snap25
3_Member	GO Biological Processes	GO:0140352	export from cell	-3.48183	-2.25315	38/180	31349,32002,32442,32797,32799,33473,33952,34636,35068,35408,35577,35977,36127,36533,37842,38196,38337,38493,38801,39630,40506,40876,41193,41247,42150,42632,42854,43618,43783,43856,44317,47091,48971,49968,64877,252671,318059,3355084	Vap33,Rph,Rab3-GEF,Frq1,Frq2,Syt1,nrv1,Rab6,Sytalpha,nrv3,Rab2,brp,Rab3,Syngr,gammaSnap1,nSyb,Fife,Rop,unc-13-4A,Sytbeta,Arf79F,Syt4,Snap24,Syn,Rim,lqfR,Syx1A,CDase,Syt7,nej,CanB,comt,Atpalpha,Cadps,cpx,X11L,tbc,Snap25
3_Member	GO Biological Processes	GO:0046903	secretion	-3.28467	-2.08648	38/184	31349,31402,32002,32442,32797,32799,33473,34181,34636,35068,35577,35977,36127,36533,37842,38196,38337,38493,38801,39630,40506,40876,41170,41193,41247,42150,42632,42854,43618,43783,43856,44317,47091,49968,64877,252671,318059,3355084	Vap33,CG3009,Rph,Rab3-GEF,Frq1,Frq2,Syt1,Dh31,Rab6,Sytalpha,Rab2,brp,Rab3,Syngr,gammaSnap1,nSyb,Fife,Rop,unc-13-4A,Sytbeta,Arf79F,Syt4,Dh44,Snap24,Syn,Rim,lqfR,Syx1A,CDase,Syt7,nej,CanB,comt,Cadps,cpx,X11L,tbc,Snap25
3_Member	GO Biological Processes	GO:0032940	secretion by cell	-2.95293	-1.80789	35/172	31349,32002,32442,32797,32799,33473,34636,35068,35577,35977,36127,36533,37842,38196,38337,38493,38801,39630,40506,40876,41193,41247,42150,42632,42854,43618,43783,43856,44317,47091,49968,64877,252671,318059,3355084	Vap33,Rph,Rab3-GEF,Frq1,Frq2,Syt1,Rab6,Sytalpha,Rab2,brp,Rab3,Syngr,gammaSnap1,nSyb,Fife,Rop,unc-13-4A,Sytbeta,Arf79F,Syt4,Snap24,Syn,Rim,lqfR,Syx1A,CDase,Syt7,nej,CanB,comt,Cadps,cpx,X11L,tbc,Snap25
4_Summary	GO Biological Processes	GO:0051239	regulation of multicellular organismal process	-21.2187	-18.7121	156/603	30983,30985,31162,31211,31239,31248,31251,31293,31310,31621,31718,31802,31955,32253,32406,32428,32429,32544,32587,32771,32780,32846,32918,33111,33346,33392,33474,33759,33770,33834,33968,34007,34096,34181,34192,34263,34277,34284,34738,34772,34906,34927,34961,35045,35070,35168,35197,35286,35378,35430,35505,35764,35851,36057,36104,36526,36589,36692,36702,36746,36791,36876,37196,37201,37386,37528,375…	l(1)sc,ase,Hr4,CG3078,egh,sgg,per,N,Myc,iav,Tbh,oc,Hk,rad,rut,eag,hiw,Gbeta13F,caz,mnb,Sh,Bx,Hs3st-B,dod,cpb,aop,daw,vri,mid,chic,Hrb27C,Wnt4,Cka,Dh31,Sema1a,numb,gcm,Pka-C1,CG43778,kuz,wor,Gli,heix,Dif,CadN,Sidpn,brat,sNPF,Dap160,tsh,scaf,Hey,ptc,Jra,Galphao,stj,Ih,scb,Hr51,sli,Lis-1,unc-104,5-HT1A,ena,shg,Fmr1,Liprin-gamma,ITP,Pdk1,bab1,Trh,rho,Bgb,Cdc37,Shab,Hsp83,ago,HDAC1,Ank2,nmo,nwk,Rdl,tr…
4_Member	GO Biological Processes	GO:0051239	regulation of multicellular organismal process	-21.2187	-18.7121	156/603	30983,30985,31162,31211,31239,31248,31251,31293,31310,31621,31718,31802,31955,32253,32406,32428,32429,32544,32587,32771,32780,32846,32918,33111,33346,33392,33474,33759,33770,33834,33968,34007,34096,34181,34192,34263,34277,34284,34738,34772,34906,34927,34961,35045,35070,35168,35197,35286,35378,35430,35505,35764,35851,36057,36104,36526,36589,36692,36702,36746,36791,36876,37196,37201,37386,37528,375…	l(1)sc,ase,Hr4,CG3078,egh,sgg,per,N,Myc,iav,Tbh,oc,Hk,rad,rut,eag,hiw,Gbeta13F,caz,mnb,Sh,Bx,Hs3st-B,dod,cpb,aop,daw,vri,mid,chic,Hrb27C,Wnt4,Cka,Dh31,Sema1a,numb,gcm,Pka-C1,CG43778,kuz,wor,Gli,heix,Dif,CadN,Sidpn,brat,sNPF,Dap160,tsh,scaf,Hey,ptc,Jra,Galphao,stj,Ih,scb,Hr51,sli,Lis-1,unc-104,5-HT1A,ena,shg,Fmr1,Liprin-gamma,ITP,Pdk1,bab1,Trh,rho,Bgb,Cdc37,Shab,Hsp83,ago,HDAC1,Ank2,nmo,nwk,Rdl,tr…
4_Member	GO Biological Processes	GO:0050793	regulation of developmental process	-21.1283	-18.6364	170/684	30983,30985,31014,31162,31248,31292,31293,31310,31339,31405,31802,32429,32544,32587,32684,32743,32771,32846,32918,33003,33172,33245,33346,33392,33474,33613,33770,33834,33837,33864,34007,34096,34192,34263,34277,34772,34906,34961,35045,35070,35135,35151,35168,35197,35238,35286,35378,35430,35505,35652,35764,35771,36104,36176,36384,36526,36587,36632,36678,36692,36702,36791,36848,36876,37070,37201,375…	l(1)sc,ase,Roc1a,Hr4,sgg,kirre,N,Myc,ec,ctp,oc,hiw,Gbeta13F,caz,CG13001,RhoGAPp190,mnb,Bx,Hs3st-B,pico,Gs1,ds,cpb,aop,daw,fred,mid,chic,lid,Arpc4,Wnt4,Cka,Sema1a,numb,gcm,kuz,wor,heix,Dif,CadN,ham,Nedd8,Sidpn,brat,Hasp,sNPF,Dap160,tsh,scaf,Dscam1,Hey,lig,Galphao,metro,Galphaq,stj,Sps1,mspo,chn,scb,Hr51,Lis-1,Syn2,unc-104,pAbp,ena,Fmr1,Liprin-gamma,PIP5K59B,Pdk1,bab1,Bgb,Cdc37,Hsp83,Rop,ImpL2,ago,…
4_Member	GO Biological Processes	GO:0051960	regulation of nervous system development	-16.2693	-13.9024	73/219	30983,30985,31248,31293,31310,32429,32587,32771,32918,33346,33392,33474,33770,33834,34096,34192,34263,34277,34906,35070,35168,35197,35378,35764,36104,36526,36692,36702,36791,36876,37201,37528,37552,38232,38389,38516,38565,38863,38890,39052,39744,39844,39879,39935,40715,40831,40835,41353,41363,41549,41942,41957,41995,42130,42160,42313,42460,42652,43150,43152,43156,43160,43161,43826,43892,44096,453…	l(1)sc,ase,sgg,N,Myc,hiw,caz,mnb,Hs3st-B,cpb,aop,daw,mid,chic,Cka,Sema1a,numb,gcm,wor,CadN,Sidpn,brat,Dap160,Hey,Galphao,stj,scb,Hr51,Lis-1,unc-104,ena,Fmr1,Liprin-gamma,Cdc37,Hsp83,ago,HDAC1,Ank2,nmo,nwk,brm,Smn,nudC,tap,kat-60L1,Ama,Antp,Arfip,pros,Octbeta2R,mor,Akt1,Pak3,osa,htl,Dl,Syp,Octbeta1R,E(spl)mdelta-HLH,E(spl)mbeta-HLH,E(spl)m3-HLH,E(spl)m7-HLH,E(spl)m8-HLH,Actbeta,sif,wit,fz,Abl,mts,…
4_Member	GO Biological Processes	GO:2000026	regulation of multicellular organismal development	-14.0048	-11.8282	82/285	30983,30985,31162,31248,31293,31310,32429,32544,32587,32771,32918,33346,33392,33474,33770,33834,34096,34192,34263,34277,34906,34961,35070,35168,35197,35378,35505,35764,36104,36526,36692,36702,36791,36876,37201,37528,37552,38232,38389,38516,38565,38863,38890,39052,39744,39844,39879,39935,40715,40831,40835,41085,41353,41363,41549,41942,41957,41995,42130,42160,42313,42460,42652,43150,43152,43156,431…	l(1)sc,ase,Hr4,sgg,N,Myc,hiw,Gbeta13F,caz,mnb,Hs3st-B,cpb,aop,daw,mid,chic,Cka,Sema1a,numb,gcm,wor,heix,CadN,Sidpn,brat,Dap160,scaf,Hey,Galphao,stj,scb,Hr51,Lis-1,unc-104,ena,Fmr1,Liprin-gamma,Cdc37,Hsp83,ago,HDAC1,Ank2,nmo,nwk,brm,Smn,nudC,tap,kat-60L1,Ama,Antp,neur,Arfip,pros,Octbeta2R,mor,Akt1,Pak3,osa,htl,Dl,Syp,Octbeta1R,E(spl)mdelta-HLH,E(spl)mbeta-HLH,E(spl)m3-HLH,E(spl)m7-HLH,E(spl)m8-HLH…
4_Member	GO Biological Processes	GO:0045595	regulation of cell differentiation	-12.737	-10.6544	79/283	30983,30985,31014,31293,31310,31405,31802,32684,32771,32918,33392,33474,33770,33834,33837,34096,34192,34263,34277,34906,34961,35070,35151,35168,35197,35378,35764,36678,36702,36791,37070,37528,38232,38389,38516,38565,39744,39879,39935,40506,40715,40721,40831,40835,41084,41085,41273,41363,41942,42130,42148,42289,42313,43038,43150,43152,43156,43160,43161,43404,43650,43825,43826,43892,43991,44018,442…	l(1)sc,ase,Roc1a,N,Myc,ctp,oc,CG13001,mnb,Hs3st-B,aop,daw,mid,chic,lid,Cka,Sema1a,numb,gcm,wor,heix,CadN,Nedd8,Sidpn,brat,Dap160,Hey,chn,Hr51,Lis-1,pAbp,Fmr1,Cdc37,Hsp83,ago,HDAC1,brm,nudC,tap,Arf79F,kat-60L1,CG11000,Ama,Antp,tgo,neur,hth,pros,mor,osa,tinc,cdi,Dl,bam,E(spl)mdelta-HLH,E(spl)mbeta-HLH,E(spl)m3-HLH,E(spl)m7-HLH,E(spl)m8-HLH,spg,zfh1,sv,Actbeta,sif,Pten,cas,bab2,nerfin-1,csw,fz,kn,mt…
4_Member	GO Biological Processes	GO:0060284	regulation of cell development	-11.8022	-9.77268	55/170	30983,30985,31014,31293,31310,31405,31802,32918,33392,33474,33834,34096,34192,34263,34277,34906,35070,35168,35197,35378,35764,36702,36791,37070,37528,38232,38389,38516,38565,39744,39879,39935,40506,40715,40831,40835,41085,41363,41942,42130,42148,42313,43150,43152,43156,43160,43161,43826,43892,45278,45307,45959,47285,50070,326152	l(1)sc,ase,Roc1a,N,Myc,ctp,oc,Hs3st-B,aop,daw,chic,Cka,Sema1a,numb,gcm,wor,CadN,Sidpn,brat,Dap160,Hey,Hr51,Lis-1,pAbp,Fmr1,Cdc37,Hsp83,ago,HDAC1,brm,nudC,tap,Arf79F,kat-60L1,Ama,Antp,neur,pros,mor,osa,tinc,Dl,E(spl)mdelta-HLH,E(spl)mbeta-HLH,E(spl)m3-HLH,E(spl)m7-HLH,E(spl)m8-HLH,Actbeta,sif,csw,fz,mts,repo,mask,erm
4_Member	GO Biological Processes	GO:0050767	regulation of neurogenesis	-10.8502	-8.87681	46/135	30983,30985,31293,31310,32918,33392,33474,33834,34096,34192,34263,34277,34906,35070,35168,35197,35378,35764,36702,36791,37528,38232,38389,38516,38565,39744,39879,39935,40715,40831,40835,41363,41942,42130,42313,43150,43152,43156,43160,43161,43826,43892,45307,45959,47285,326152	l(1)sc,ase,N,Myc,Hs3st-B,aop,daw,chic,Cka,Sema1a,numb,gcm,wor,CadN,Sidpn,brat,Dap160,Hey,Hr51,Lis-1,Fmr1,Cdc37,Hsp83,ago,HDAC1,brm,nudC,tap,kat-60L1,Ama,Antp,pros,mor,osa,Dl,E(spl)mdelta-HLH,E(spl)mbeta-HLH,E(spl)m3-HLH,E(spl)m7-HLH,E(spl)m8-HLH,Actbeta,sif,fz,mts,repo,erm
4_Member	GO Biological Processes	GO:0051240	positive regulation of multicellular organismal process	-10.356	-8.40816	60/209	31162,31293,31310,31802,31955,32587,32771,32780,33346,33474,33759,33834,34096,34181,34277,35286,35378,36057,36589,36702,36791,37528,38017,38232,38352,38389,38863,38890,39430,39844,39879,40305,40715,40831,41353,41363,41549,41742,41957,41995,42034,42037,42160,43152,43156,43193,43551,43812,43826,43844,43892,43982,44096,45307,47285,47396,250710,2768718,2768944,3346167	Hr4,N,Myc,oc,Hk,caz,mnb,Sh,cpb,daw,vri,chic,Cka,Dh31,gcm,sNPF,Dap160,Jra,Ih,Hr51,Lis-1,Fmr1,Pdk1,Cdc37,Shab,Hsp83,Ank2,nmo,tral,Smn,nudC,Pka-R1,kat-60L1,Ama,Arfip,pros,Octbeta2R,Crz,Akt1,Pak3,Ubx,abd-A,htl,E(spl)mbeta-HLH,E(spl)m3-HLH,Pdf,TkR99D,ey,Actbeta,Sox102F,sif,Oamb,wit,fz,repo,Tor,Proc,qvr,rho-5,btsz
4_Member	GO Biological Processes	GO:0042127	regulation of cell population proliferation	-9.45775	-7.59251	60/219	30985,31293,32679,33418,33474,34007,34096,34263,34277,34328,34906,34961,35045,35135,35197,35378,35430,36057,36421,37528,38198,38232,38389,38516,38565,39744,40081,40831,41273,41363,41455,41942,41957,42060,42130,42160,42313,42550,42848,43150,43152,43156,43222,43428,43466,43812,43826,43991,44013,44018,45307,45655,45840,45959,48311,49090,50225,53439,326152,326214	ase,N,DENR,Rab5,daw,Wnt4,Cka,numb,gcm,Dref,wor,heix,Dif,ham,brat,Dap160,tsh,Jra,vg,Fmr1,Bgb,Cdc37,Hsp83,ago,HDAC1,brm,Mkp3,Ama,hth,pros,mfas,mor,Akt1,Ns1,osa,htl,Dl,E2f1,Rox8,E(spl)mdelta-HLH,E(spl)mbeta-HLH,E(spl)m3-HLH,Tl,Pkc98E,stg,ey,Actbeta,Pten,sls,cas,fz,dom,cpo,mts,Pkc53E,RyR,Prosap,pont,erm,vito
4_Member	GO Biological Processes	GO:0051094	positive regulation of developmental process	-7.66253	-5.94146	60/242	31014,31162,31293,31310,31339,31405,31802,32587,32684,32771,33003,33172,33346,33474,33834,34096,34277,35286,35378,36702,36791,37528,38017,38232,38389,38493,38513,38863,38890,39430,39844,39879,40506,40715,40831,41353,41363,41549,41957,41995,42034,42037,42160,42550,43038,43152,43156,43812,43826,43892,44096,44786,45307,47285,47396,47763,326152,326214,3346167,3346192	Roc1a,Hr4,N,Myc,ec,ctp,oc,caz,CG13001,mnb,pico,Gs1,cpb,daw,chic,Cka,gcm,sNPF,Dap160,Hr51,Lis-1,Fmr1,Pdk1,Cdc37,Hsp83,Rop,ImpL2,Ank2,nmo,tral,Smn,nudC,Arf79F,kat-60L1,Ama,Arfip,pros,Octbeta2R,Akt1,Pak3,Ubx,abd-A,htl,E2f1,bam,E(spl)mbeta-HLH,E(spl)m3-HLH,ey,Actbeta,sif,wit,nerfin-1,fz,repo,Tor,Abd-B,erm,vito,btsz,Vmat
4_Member	GO Biological Processes	GO:0051962	positive regulation of nervous system development	-6.88959	-5.25096	34/111	31293,31310,32587,32771,33346,33474,33834,34096,34277,35378,36702,36791,37528,38232,38389,38863,38890,39844,39879,40715,40831,41353,41363,41549,41995,42160,43152,43156,43826,43892,44096,45307,47285,47396	N,Myc,caz,mnb,cpb,daw,chic,Cka,gcm,Dap160,Hr51,Lis-1,Fmr1,Cdc37,Hsp83,Ank2,nmo,Smn,nudC,kat-60L1,Ama,Arfip,pros,Octbeta2R,Pak3,htl,E(spl)mbeta-HLH,E(spl)m3-HLH,Actbeta,sif,wit,fz,repo,Tor
4_Member	GO Biological Processes	GO:2000177	regulation of neural precursor cell proliferation	-6.80557	-5.17697	23/60	30985,31293,33474,34096,34263,34906,35197,35378,37528,38232,38389,38565,39744,41363,41942,42130,43150,43152,43156,43826,44018,45959,326152	ase,N,daw,Cka,numb,wor,brat,Dap160,Fmr1,Cdc37,Hsp83,HDAC1,brm,pros,mor,osa,E(spl)mdelta-HLH,E(spl)mbeta-HLH,E(spl)m3-HLH,Actbeta,cas,mts,erm
4_Member	GO Biological Processes	GO:1902692	regulation of neuroblast proliferation	-6.34936	-4.76233	20/50	31293,33474,34096,34263,35197,35378,37528,38232,38389,38565,39744,41363,41942,42130,43150,43152,43156,43826,45959,326152	N,daw,Cka,numb,brat,Dap160,Fmr1,Cdc37,Hsp83,HDAC1,brm,pros,mor,osa,E(spl)mdelta-HLH,E(spl)mbeta-HLH,E(spl)m3-HLH,Actbeta,mts,erm
4_Member	GO Biological Processes	GO:0010720	positive regulation of cell development	-5.30291	-3.84037	26/86	31014,31293,31310,31405,31802,33474,33834,34096,34277,35378,36702,36791,37528,38232,38389,39879,40506,40715,40831,41363,43152,43156,43826,43892,45307,47285	Roc1a,N,Myc,ctp,oc,daw,chic,Cka,gcm,Dap160,Hr51,Lis-1,Fmr1,Cdc37,Hsp83,nudC,Arf79F,kat-60L1,Ama,pros,E(spl)mbeta-HLH,E(spl)m3-HLH,Actbeta,sif,fz,repo
4_Member	GO Biological Processes	GO:0045597	positive regulation of cell differentiation	-5.24342	-3.78795	32/118	31014,31293,31310,31405,31802,32684,32771,33474,33834,34096,34277,35378,36702,36791,37528,38232,38389,39879,40506,40715,40831,41363,43038,43152,43156,43826,43892,44786,45307,47285,326152,3346192	Roc1a,N,Myc,ctp,oc,CG13001,mnb,daw,chic,Cka,gcm,Dap160,Hr51,Lis-1,Fmr1,Cdc37,Hsp83,nudC,Arf79F,kat-60L1,Ama,pros,bam,E(spl)mbeta-HLH,E(spl)m3-HLH,Actbeta,sif,nerfin-1,fz,repo,erm,Vmat
4_Member	GO Biological Processes	GO:0050769	positive regulation of neurogenesis	-5.10647	-3.66762	22/68	31293,31310,33474,33834,34096,34277,35378,36702,36791,37528,38232,38389,39879,40715,40831,41363,43152,43156,43826,43892,45307,47285	N,Myc,daw,chic,Cka,gcm,Dap160,Hr51,Lis-1,Fmr1,Cdc37,Hsp83,nudC,kat-60L1,Ama,pros,E(spl)mbeta-HLH,E(spl)m3-HLH,Actbeta,sif,fz,repo
4_Member	GO Biological Processes	GO:0008284	positive regulation of cell population proliferation	-4.51274	-3.17035	25/89	31293,32679,33474,34096,34277,35378,35430,37528,38232,38389,39744,40831,41273,41363,41957,42160,42313,43152,43156,43222,43466,43812,43826,50225,326214	N,DENR,daw,Cka,gcm,Dap160,tsh,Fmr1,Cdc37,Hsp83,brm,Ama,hth,pros,Akt1,htl,Dl,E(spl)mbeta-HLH,E(spl)m3-HLH,Tl,stg,ey,Actbeta,Prosap,vito
4_Member	GO Biological Processes	GO:0002052	positive regulation of neuroblast proliferation	-4.00538	-2.70876	11/26	31293,33474,34096,35378,37528,38232,38389,41363,43152,43156,43826	N,daw,Cka,Dap160,Fmr1,Cdc37,Hsp83,pros,E(spl)mbeta-HLH,E(spl)m3-HLH,Actbeta
4_Member	GO Biological Processes	GO:2000179	positive regulation of neural precursor cell proliferation	-3.82767	-2.55324	11/27	31293,33474,34096,35378,37528,38232,38389,41363,43152,43156,43826	N,daw,Cka,Dap160,Fmr1,Cdc37,Hsp83,pros,E(spl)mbeta-HLH,E(spl)m3-HLH,Actbeta
5_Summary	Reactome Gene Sets	R-DME-112316	Neuronal System	-20.7294	-18.2517	80/218	31107,31456,31744,31767,31955,31997,32087,32406,32428,32544,32780,32928,33172,33247,33427,33473,33599,33962,34284,34304,34557,34878,34921,34927,34951,36005,36041,36127,36329,36574,36589,36849,37047,37895,38196,38337,38352,38484,38493,38545,38742,38765,39054,39730,39835,40129,40180,40187,40188,40305,40333,40521,40665,40912,41125,41193,41247,41625,41671,41962,42245,42249,42350,42795,42854,42918,429…	Nmdar2,SK,Gbeta5,nAChRalpha3,Hk,X11Lbeta,Gs2,rut,eag,Gbeta13F,Sh,nAChRalpha7,Gs1,Eaat2,VGlut,Syt1,Shaw,Nlg2,Pka-C1,nAChRalpha6,Ca-beta,GABA-B-R1,CG4587,Gli,Ca-Ma2d,CG1688,Pka-R2,Rab3,Cam,VGAT,Ih,DAT,Elk,SerT,nSyb,Fife,Shab,Gad1,Rop,nAChRbeta1,GluRIA,Galphai,Rdl,pHCl-1,CG43373,Shal,Ac76E,CG7646,Gabat,Pka-R1,Ac78C,nAChRalpha4,Nmdar1,Nlg3,Task7,Snap24,Syn,Ace,Task6,CG6006,ChT,ChAT,GluClalpha,VAChT,S…
5_Member	Reactome Gene Sets	R-DME-112316	Neuronal System	-20.7294	-18.2517	80/218	31107,31456,31744,31767,31955,31997,32087,32406,32428,32544,32780,32928,33172,33247,33427,33473,33599,33962,34284,34304,34557,34878,34921,34927,34951,36005,36041,36127,36329,36574,36589,36849,37047,37895,38196,38337,38352,38484,38493,38545,38742,38765,39054,39730,39835,40129,40180,40187,40188,40305,40333,40521,40665,40912,41125,41193,41247,41625,41671,41962,42245,42249,42350,42795,42854,42918,429…	Nmdar2,SK,Gbeta5,nAChRalpha3,Hk,X11Lbeta,Gs2,rut,eag,Gbeta13F,Sh,nAChRalpha7,Gs1,Eaat2,VGlut,Syt1,Shaw,Nlg2,Pka-C1,nAChRalpha6,Ca-beta,GABA-B-R1,CG4587,Gli,Ca-Ma2d,CG1688,Pka-R2,Rab3,Cam,VGAT,Ih,DAT,Elk,SerT,nSyb,Fife,Shab,Gad1,Rop,nAChRbeta1,GluRIA,Galphai,Rdl,pHCl-1,CG43373,Shal,Ac76E,CG7646,Gabat,Pka-R1,Ac78C,nAChRalpha4,Nmdar1,Nlg3,Task7,Snap24,Syn,Ace,Task6,CG6006,ChT,ChAT,GluClalpha,VAChT,S…
5_Member	Reactome Gene Sets	R-DME-112315	Transmission across Chemical Synapses	-14.5301	-12.3245	62/181	31107,31744,31767,31997,32087,32406,32544,32928,33172,33247,33427,33473,34284,34304,34557,34878,34921,34951,36041,36127,36329,36574,36849,37895,38196,38337,38484,38493,38545,38742,38765,39054,39730,39835,40180,40187,40188,40305,40333,40521,40665,41193,41247,41625,41962,42245,42249,42350,42795,42854,42918,42919,43805,43822,44484,45234,50391,64877,117368,249072,3346192,3355084	Nmdar2,Gbeta5,nAChRalpha3,X11Lbeta,Gs2,rut,Gbeta13F,nAChRalpha7,Gs1,Eaat2,VGlut,Syt1,Pka-C1,nAChRalpha6,Ca-beta,GABA-B-R1,CG4587,Ca-Ma2d,Pka-R2,Rab3,Cam,VGAT,DAT,SerT,nSyb,Fife,Gad1,Rop,nAChRbeta1,GluRIA,Galphai,Rdl,pHCl-1,CG43373,Ac76E,CG7646,Gabat,Pka-R1,Ac78C,nAChRalpha4,Nmdar1,Snap24,Syn,Ace,CG6006,ChT,ChAT,GluClalpha,VAChT,Syx1A,nAChRalpha1,nAChRalpha2,Gat,CG11155,GluRIB,Ggamma30A,Grip,cpx,p…
5_Member	Reactome Gene Sets	R-DME-112314	Neurotransmitter receptors and postsynaptic signal transmission	-6.25574	-4.67586	30/97	31107,31744,31767,32406,32544,32928,34284,34304,34878,36041,36329,38545,38742,38765,39054,39730,39835,40180,40187,40305,40333,40521,40665,42350,42918,42919,43822,44484,45234,50391	Nmdar2,Gbeta5,nAChRalpha3,rut,Gbeta13F,nAChRalpha7,Pka-C1,nAChRalpha6,GABA-B-R1,Pka-R2,Cam,nAChRbeta1,GluRIA,Galphai,Rdl,pHCl-1,CG43373,Ac76E,CG7646,Pka-R1,Ac78C,nAChRalpha4,Nmdar1,GluClalpha,nAChRalpha1,nAChRalpha2,CG11155,GluRIB,Ggamma30A,Grip
6_Summary	GO Biological Processes	GO:0007610	behavior	-18.8439	-16.38	151/606	31002,31107,31168,31239,31248,31251,31293,31309,31621,31718,31792,31802,31955,32132,32245,32253,32303,32358,32406,32428,32429,32430,32587,32603,32619,32690,32771,32780,32846,32864,32928,33007,33062,33093,33462,33473,33739,33759,33837,33948,33962,34170,34284,34385,34594,35190,35286,35771,35832,35977,36041,36384,36395,36574,36589,36692,36702,36741,36810,36849,36876,36945,37196,37254,37521,37528,378…	Appl,Nmdar2,moody,egh,sgg,per,N,dnc,iav,Tbh,Nrg,oc,Hk,CkIIbeta,fne,rad,Neto,ben,rut,eag,hiw,be,caz,nonA,para,wcy,mnb,Sh,Bx,CCKLR-17D3,nAChRalpha7,Dop2R,shakB,unc,Bacc,Syt1,qtc,vri,lid,meng,Nlg2,Akap200,Pka-C1,Cdk5alpha,Pde1c,Ddc,sNPF,lig,mtt,brp,Pka-R2,Galphaq,nemy,VGAT,Ih,scb,Hr51,Poxn,Khc,DAT,unc-104,mbl,5-HT1A,sm,Vrp1,Fmr1,betaTub60D,CG4612,ITP,Mid1,lov,rho,Shab,FMRFaR,Gad1,tipE,DopEcR,shep,An…
6_Member	GO Biological Processes	GO:0007610	behavior	-18.8439	-16.38	151/606	31002,31107,31168,31239,31248,31251,31293,31309,31621,31718,31792,31802,31955,32132,32245,32253,32303,32358,32406,32428,32429,32430,32587,32603,32619,32690,32771,32780,32846,32864,32928,33007,33062,33093,33462,33473,33739,33759,33837,33948,33962,34170,34284,34385,34594,35190,35286,35771,35832,35977,36041,36384,36395,36574,36589,36692,36702,36741,36810,36849,36876,36945,37196,37254,37521,37528,378…	Appl,Nmdar2,moody,egh,sgg,per,N,dnc,iav,Tbh,Nrg,oc,Hk,CkIIbeta,fne,rad,Neto,ben,rut,eag,hiw,be,caz,nonA,para,wcy,mnb,Sh,Bx,CCKLR-17D3,nAChRalpha7,Dop2R,shakB,unc,Bacc,Syt1,qtc,vri,lid,meng,Nlg2,Akap200,Pka-C1,Cdk5alpha,Pde1c,Ddc,sNPF,lig,mtt,brp,Pka-R2,Galphaq,nemy,VGAT,Ih,scb,Hr51,Poxn,Khc,DAT,unc-104,mbl,5-HT1A,sm,Vrp1,Fmr1,betaTub60D,CG4612,ITP,Mid1,lov,rho,Shab,FMRFaR,Gad1,tipE,DopEcR,shep,An…
6_Member	GO Biological Processes	GO:0007611	learning or memory	-12.8622	-10.7645	56/166	31002,31107,31248,31251,31293,31309,31718,32253,32406,32428,32429,32430,32690,32771,32780,33007,33948,34284,35190,35977,36395,36692,37196,37528,37914,38484,38539,38863,39198,40129,40305,40665,40675,40680,41085,41094,41182,41247,41616,41726,41938,42646,42707,43428,43741,43838,43982,44531,44817,45064,45821,45928,117368,3355136,5740544,14462605	Appl,Nmdar2,sgg,per,N,dnc,Tbh,rad,rut,eag,hiw,be,wcy,mnb,Sh,Dop2R,meng,Pka-C1,Ddc,brp,nemy,scb,5-HT1A,Fmr1,CG4612,Gad1,DopEcR,Ank2,Rbfox1,Shal,Pka-R1,Nmdar1,CRMP,kra,neur,pum,FoxP,Syn,2mit,Dop1R1,Sap47,Nrx-1,klg,Pkc98E,CG1910,mGluR,Oamb,rg,for,Nsun2,Abl,shi,prt,Nipped-B,futsch,Rgk1
6_Member	GO Biological Processes	GO:0050890	cognition	-12.7375	-10.6544	56/167	31002,31107,31248,31251,31293,31309,31718,32253,32406,32428,32429,32430,32690,32771,32780,33007,33948,34284,35190,35977,36395,36692,37196,37528,37914,38484,38539,38863,39198,40129,40305,40665,40675,40680,41085,41094,41182,41247,41616,41726,41938,42646,42707,43428,43741,43838,43982,44531,44817,45064,45821,45928,117368,3355136,5740544,14462605	Appl,Nmdar2,sgg,per,N,dnc,Tbh,rad,rut,eag,hiw,be,wcy,mnb,Sh,Dop2R,meng,Pka-C1,Ddc,brp,nemy,scb,5-HT1A,Fmr1,CG4612,Gad1,DopEcR,Ank2,Rbfox1,Shal,Pka-R1,Nmdar1,CRMP,kra,neur,pum,FoxP,Syn,2mit,Dop1R1,Sap47,Nrx-1,klg,Pkc98E,CG1910,mGluR,Oamb,rg,for,Nsun2,Abl,shi,prt,Nipped-B,futsch,Rgk1
6_Member	GO Biological Processes	GO:0003008	system process	-12.6343	-10.5684	141/644	31002,31107,31129,31248,31251,31292,31293,31309,31550,31621,31702,31713,31718,31767,32071,32253,32340,32387,32406,32428,32429,32430,32572,32603,32619,32661,32690,32771,32780,32846,32928,33007,33093,33314,33361,33659,33770,33948,33961,34284,34304,34408,34950,35190,35408,35652,35789,35813,35977,36084,36104,36329,36384,36395,36526,36692,37196,37400,37528,37629,37739,37914,38101,38484,38539,38545,387…	Appl,Nmdar2,Scgdelta,sgg,per,kirre,N,dnc,Ca-alpha1T,iav,dpr14,Ubr3,Tbh,nAChRalpha3,Kap3,rad,rdgB,dpr8,rut,eag,hiw,be,dpr18,nonA,para,if,wcy,mnb,Sh,Bx,nAChRalpha7,Dop2R,unc,robo3,wry,ine,mid,meng,Nha1,Pka-C1,nAChRalpha6,dpr19,Ca-alpha1D,Ddc,nrv3,Dscam1,Obp44a,pdm3,brp,CAP,Galphao,Cam,Galphaq,nemy,stj,scb,5-HT1A,ktub,Fmr1,inaD,Eglp4,CG4612,dpr20,Gad1,DopEcR,nAChRbeta1,Mp,Ank2,Rdl,dpr10,Rbfox1,Klp68…
6_Member	GO Biological Processes	GO:0050877	nervous system process	-11.0591	-9.07685	125/574	31002,31107,31248,31251,31293,31309,31550,31621,31702,31713,31718,31767,32071,32253,32340,32387,32406,32428,32429,32430,32572,32603,32619,32661,32690,32771,32780,32928,33007,33093,33659,33948,34284,34304,34408,35190,35408,35652,35789,35813,35977,36084,36104,36329,36384,36395,36526,36692,37196,37400,37528,37629,37914,38101,38484,38539,38545,38863,39054,39180,39198,39332,39404,39533,39730,39844,401…	Appl,Nmdar2,sgg,per,N,dnc,Ca-alpha1T,iav,dpr14,Ubr3,Tbh,nAChRalpha3,Kap3,rad,rdgB,dpr8,rut,eag,hiw,be,dpr18,nonA,para,if,wcy,mnb,Sh,nAChRalpha7,Dop2R,unc,ine,meng,Pka-C1,nAChRalpha6,dpr19,Ddc,nrv3,Dscam1,Obp44a,pdm3,brp,CAP,Galphao,Cam,Galphaq,nemy,stj,scb,5-HT1A,ktub,Fmr1,inaD,CG4612,dpr20,Gad1,DopEcR,nAChRbeta1,Ank2,Rdl,dpr10,Rbfox1,Klp68D,INPP5E,dysc,pHCl-1,Smn,Shal,rdgC,Pka-R1,Ac78C,nAChRalph…
6_Member	GO Biological Processes	GO:0007612	learning	-9.16023	-7.32152	28/67	31248,31309,31718,32253,32406,32428,32690,32771,34284,37528,38484,38539,40129,40305,40665,41182,41247,41726,41938,42646,43838,43982,44531,44817,45928,117368,3355136,5740544	sgg,dnc,Tbh,rad,rut,eag,wcy,mnb,Pka-C1,Fmr1,Gad1,DopEcR,Shal,Pka-R1,Nmdar1,FoxP,Syn,Dop1R1,Sap47,Nrx-1,mGluR,Oamb,rg,for,shi,prt,Nipped-B,futsch
6_Member	GO Biological Processes	GO:0007613	memory	-8.95257	-7.12966	40/122	31002,31107,31251,31293,31309,31718,32253,32406,32429,32430,33007,33948,34284,35190,35977,36395,36692,37196,37528,37914,38863,39198,40665,40675,40680,41085,41094,41247,41616,41726,42707,43428,43741,43838,44531,44817,45064,45928,3355136,14462605	Appl,Nmdar2,per,N,dnc,Tbh,rad,rut,hiw,be,Dop2R,meng,Pka-C1,Ddc,brp,nemy,scb,5-HT1A,Fmr1,CG4612,Ank2,Rbfox1,Nmdar1,CRMP,kra,neur,pum,Syn,2mit,Dop1R1,klg,Pkc98E,CG1910,mGluR,rg,for,Nsun2,shi,Nipped-B,Rgk1
6_Member	GO Biological Processes	GO:0007614	short-term memory	-6.93307	-5.28209	15/28	31002,31309,32406,33948,35977,36692,37528,38863,41616,43838,44531,44817,45064,45928,3355136	Appl,dnc,rut,meng,brp,scb,Fmr1,Ank2,2mit,mGluR,rg,for,Nsun2,shi,Nipped-B
6_Member	GO Biological Processes	GO:0008306	associative learning	-6.18474	-4.61881	20/51	31248,31309,32253,32406,32771,34284,37528,38484,38539,40129,40305,40665,41247,41726,41938,42646,44531,45928,117368,5740544	sgg,dnc,rad,rut,mnb,Pka-C1,Fmr1,Gad1,DopEcR,Shal,Pka-R1,Nmdar1,Syn,Dop1R1,Sap47,Nrx-1,rg,shi,prt,futsch
6_Member	GO Biological Processes	GO:0008355	olfactory learning	-5.19762	-3.74577	16/40	31248,31309,32253,32406,32771,34284,37528,38484,40305,40665,41247,41726,44531,45928,117368,5740544	sgg,dnc,rad,rut,mnb,Pka-C1,Fmr1,Gad1,Pka-R1,Nmdar1,Syn,Dop1R1,rg,shi,prt,futsch
6_Member	GO Biological Processes	GO:0042048	olfactory behavior	-3.4825	-2.25315	22/85	31248,31309,32253,32406,32771,34284,37528,38484,39054,39132,40305,40665,40754,41247,41726,42561,43488,43551,44531,45928,117368,5740544	sgg,dnc,rad,rut,mnb,Pka-C1,Fmr1,Gad1,Rdl,Prps,Pka-R1,Nmdar1,NPFR,Syn,Dop1R1,GABA-B-R2,Obp99a,TkR99D,rg,shi,prt,futsch
6_Member	GO Biological Processes	GO:0007635	chemosensory behavior	-3.27343	-2.07671	25/105	31248,31309,32253,32406,32771,32780,34284,36589,37528,38484,39054,39132,40305,40665,40754,41247,41726,42561,43488,43551,44531,45928,47080,117368,5740544	sgg,dnc,rad,rut,mnb,Sh,Pka-C1,Ih,Fmr1,Gad1,Rdl,Prps,Pka-R1,Nmdar1,NPFR,Syn,Dop1R1,GABA-B-R2,Obp99a,TkR99D,rg,shi,acj6,prt,futsch
6_Member	GO Biological Processes	GO:0007616	long-term memory	-2.96455	-1.81571	19/75	31002,31107,31251,31293,32429,32430,33948,35190,37528,37914,40665,40680,41085,41094,42707,43428,43741,43838,44817	Appl,Nmdar2,per,N,hiw,be,meng,Ddc,Fmr1,CG4612,Nmdar1,kra,neur,pum,klg,Pkc98E,CG1910,mGluR,for
7_Summary	GO Biological Processes	GO:0009887	animal organ morphogenesis	-18.6975	-16.247	180/779	30985,31248,31292,31293,31339,31379,31405,31665,31717,31773,31792,31802,31813,32039,32162,32398,32400,32544,32661,32723,32724,32846,32918,33245,33392,33418,33474,33505,33607,33613,33759,33834,34007,34263,34284,34328,34636,34772,34927,34947,34982,35045,35070,35071,35147,35227,35430,35505,35555,35609,35790,35851,36001,36057,36104,36118,36239,36284,36295,36329,36421,36436,36445,36555,36573,36606,366…	ase,sgg,kirre,N,ec,bi,ctp,brk,sn,Trf2,Nrg,oc,Lim1,sev,fw,NetA,NetB,Gbeta13F,if,B-H2,B-H1,Bx,Hs3st-B,ds,aop,Rab5,daw,Chd1,slp1,fred,vri,chic,Wnt4,numb,Pka-C1,Dref,Rab6,kuz,Gli,beat-Ia,dac,Dif,CadN,CadN2,tup,tj,tsh,scaf,jing,vimar,Lpin,ptc,dap,Jra,Galphao,psq,inv,otk2,jeb,Cam,vg,Drl-2,Nrk,mam,CG30069,phyl,LamC,chn,Hr51,unc-5,Poxn,sli,SP2353,Lis-1,Khc,Syn2,mbl,GEFmeso,ena,shg,CNBP,tsr,nvy,Mmp1,gsb,r…
7_Member	GO Biological Processes	GO:0009887	animal organ morphogenesis	-18.6975	-16.247	180/779	30985,31248,31292,31293,31339,31379,31405,31665,31717,31773,31792,31802,31813,32039,32162,32398,32400,32544,32661,32723,32724,32846,32918,33245,33392,33418,33474,33505,33607,33613,33759,33834,34007,34263,34284,34328,34636,34772,34927,34947,34982,35045,35070,35071,35147,35227,35430,35505,35555,35609,35790,35851,36001,36057,36104,36118,36239,36284,36295,36329,36421,36436,36445,36555,36573,36606,366…	ase,sgg,kirre,N,ec,bi,ctp,brk,sn,Trf2,Nrg,oc,Lim1,sev,fw,NetA,NetB,Gbeta13F,if,B-H2,B-H1,Bx,Hs3st-B,ds,aop,Rab5,daw,Chd1,slp1,fred,vri,chic,Wnt4,numb,Pka-C1,Dref,Rab6,kuz,Gli,beat-Ia,dac,Dif,CadN,CadN2,tup,tj,tsh,scaf,jing,vimar,Lpin,ptc,dap,Jra,Galphao,psq,inv,otk2,jeb,Cam,vg,Drl-2,Nrk,mam,CG30069,phyl,LamC,chn,Hr51,unc-5,Poxn,sli,SP2353,Lis-1,Khc,Syn2,mbl,GEFmeso,ena,shg,CNBP,tsr,nvy,Mmp1,gsb,r…
7_Member	GO Biological Processes	GO:0048729	tissue morphogenesis	-12.5606	-10.5	139/633	30983,30985,31181,31239,31248,31293,31339,31379,31405,31665,31717,31792,31802,31813,31851,32162,32544,32661,32723,32724,32846,32918,33245,33392,33418,33474,33505,33607,33759,33834,34007,34096,34284,34927,34982,35070,35071,35147,35430,35505,35555,35771,35790,35851,36001,36057,36104,36118,36239,36258,36284,36295,36421,36555,36573,36615,36692,36702,36741,36746,37134,37201,37386,37646,37841,37949,380…	l(1)sc,ase,ph-p,egh,sgg,N,ec,bi,ctp,brk,sn,Nrg,oc,Lim1,Zpr1,fw,Gbeta13F,if,B-H2,B-H1,Bx,Hs3st-B,ds,aop,Rab5,daw,Chd1,slp1,vri,chic,Wnt4,Cka,Pka-C1,Gli,dac,CadN,CadN2,tup,tsh,scaf,jing,lig,Lpin,ptc,dap,Jra,Galphao,psq,inv,ths,otk2,jeb,vg,mam,CG30069,LamC,scb,Hr51,Poxn,sli,GEFmeso,ena,shg,CNBP,tsr,Mmp1,gol,trh,emc,bab1,rho,ago,sgl,nmo,rhea,Rbfox1,ara,caup,mirr,trn,Toll-6,brm,Exn,rpr,Mkp3,hkb,opa,rn…
7_Member	GO Biological Processes	GO:0002009	morphogenesis of an epithelium	-9.96302	-8.05467	128/614	30983,30985,31181,31239,31248,31293,31339,31379,31405,31665,31717,31792,31802,31813,31851,32162,32544,32661,32723,32724,32846,32918,33245,33392,33418,33474,33505,33759,33834,34007,34096,34284,34927,34982,35070,35071,35147,35430,35505,35555,35771,35790,35851,36001,36057,36104,36118,36239,36284,36421,36555,36573,36692,36702,36741,37134,37201,37386,37646,37841,37949,38065,38091,38116,38168,38516,388…	l(1)sc,ase,ph-p,egh,sgg,N,ec,bi,ctp,brk,sn,Nrg,oc,Lim1,Zpr1,fw,Gbeta13F,if,B-H2,B-H1,Bx,Hs3st-B,ds,aop,Rab5,daw,Chd1,vri,chic,Wnt4,Cka,Pka-C1,Gli,dac,CadN,CadN2,tup,tsh,scaf,jing,lig,Lpin,ptc,dap,Jra,Galphao,psq,inv,otk2,vg,mam,CG30069,scb,Hr51,Poxn,GEFmeso,ena,shg,CNBP,tsr,Mmp1,trh,emc,bab1,rho,ago,nmo,rhea,Rbfox1,ara,caup,mirr,trn,Toll-6,brm,Exn,rpr,Mkp3,hkb,opa,rn,tgo,neur,by,Scm,jumu,hth,sqd,…
7_Member	GO Biological Processes	GO:0035295	tube development	-9.93584	-8.03125	148/743	30983,30985,31248,31293,31379,31405,31521,31665,31717,31792,31802,31813,31851,32162,32225,32661,32723,32724,32846,32918,33003,33245,33277,33346,33418,33474,33505,33759,33770,33834,34263,34284,34560,34767,34927,34982,35147,35190,35430,35505,35555,35790,35851,36001,36057,36104,36118,36239,36284,36421,36555,36573,36692,36702,36741,36746,37134,37386,37528,37646,37841,37842,37873,37949,38065,38091,381…	l(1)sc,ase,sgg,N,bi,ctp,Act5C,brk,sn,Nrg,oc,Lim1,Zpr1,fw,Smr,if,B-H2,B-H1,Bx,Hs3st-B,pico,ds,IA-2,cpb,Rab5,daw,Chd1,vri,mid,chic,numb,Pka-C1,ab,B4,Gli,dac,tup,Ddc,tsh,scaf,jing,Lpin,ptc,dap,Jra,Galphao,psq,inv,otk2,vg,mam,CG30069,scb,Hr51,Poxn,sli,GEFmeso,shg,Fmr1,CNBP,tsr,gammaSnap1,Nop60B,Mmp1,trh,emc,bab1,rho,Awh,ago,nmo,rhea,Rbfox1,ara,caup,mirr,trn,Ptip,brm,Smn,Exn,rpr,CG14073,Mkp3,hkb,opa,S…
7_Member	GO Biological Processes	GO:0048569	post-embryonic animal organ development	-9.92507	-8.02421	107/484	31248,31292,31293,31379,31405,31665,31717,31792,31802,31813,32162,32661,32723,32724,32846,32918,33245,33418,33474,33505,33759,33834,33837,34284,34927,34956,34961,34982,35430,35505,35555,35790,35851,36001,36057,36104,36118,36239,36258,36284,36421,36555,36573,36678,36692,36702,36741,36810,37134,37386,37646,37841,37949,38091,38116,38168,38721,38890,38978,39198,39439,39440,39441,39744,39900,40015,400…	sgg,kirre,N,bi,ctp,brk,sn,Nrg,oc,Lim1,fw,if,B-H2,B-H1,Bx,Hs3st-B,ds,Rab5,daw,Chd1,vri,chic,lid,Pka-C1,Gli,crp,heix,dac,tsh,scaf,jing,Lpin,ptc,dap,Jra,Galphao,psq,inv,ths,otk2,vg,mam,CG30069,chn,scb,Hr51,Poxn,Khc,GEFmeso,shg,CNBP,tsr,Mmp1,emc,bab1,rho,Tnpo,nmo,rhea,Rbfox1,ara,caup,mirr,brm,Exn,rpr,Mkp3,opa,Alh,rn,tgo,neur,Kdm2,CG8149,by,jumu,hth,cv-d,mor,Ubx,osa,htl,Dl,H,E2f1,jar,tok,tnc,Tl,spz,st…
7_Member	GO Biological Processes	GO:0007444	imaginal disc development	-9.23233	-7.38386	122/591	31248,31293,31379,31405,31665,31717,31792,31802,31813,32162,32225,32661,32723,32724,32846,32918,33003,33245,33346,33418,33474,33505,33759,33770,33834,34284,34560,34767,34927,34982,35147,35190,35430,35505,35555,35790,35851,36001,36057,36104,36118,36239,36284,36421,36555,36573,36702,36741,37134,37386,37646,37841,37842,37873,37949,38091,38116,38168,38451,38890,38978,39198,39439,39440,39441,39552,397…	sgg,N,bi,ctp,brk,sn,Nrg,oc,Lim1,fw,Smr,if,B-H2,B-H1,Bx,Hs3st-B,pico,ds,cpb,Rab5,daw,Chd1,vri,mid,chic,Pka-C1,ab,B4,Gli,dac,tup,Ddc,tsh,scaf,jing,Lpin,ptc,dap,Jra,Galphao,psq,inv,otk2,vg,mam,CG30069,Hr51,Poxn,GEFmeso,shg,CNBP,tsr,gammaSnap1,Nop60B,Mmp1,emc,bab1,rho,Awh,nmo,rhea,Rbfox1,ara,caup,mirr,Ptip,brm,Exn,rpr,CG14073,Mkp3,opa,Alh,rn,tgo,neur,CG8149,by,jumu,hth,Snx3,CtBP,sim,cv-d,mor,Ubx,abd-…
7_Member	GO Biological Processes	GO:0009791	post-embryonic development	-8.87971	-7.06295	130/650	31248,31292,31293,31359,31379,31405,31665,31717,31773,31792,31802,31813,32162,32329,32661,32723,32724,32846,32918,33245,33374,33418,33474,33505,33759,33834,33837,33981,34284,34927,34956,34961,34982,35045,35430,35505,35555,35790,35851,36001,36057,36104,36118,36239,36258,36284,36329,36421,36555,36573,36678,36692,36702,36741,36810,37134,37386,37528,37646,37841,37949,38091,38116,38168,38721,38890,389…	sgg,kirre,N,cib,bi,ctp,brk,sn,Trf2,Nrg,oc,Lim1,fw,Nna1,if,B-H2,B-H1,Bx,Hs3st-B,ds,Npc2a,Rab5,daw,Chd1,vri,chic,lid,smt3,Pka-C1,Gli,crp,heix,dac,Dif,tsh,scaf,jing,Lpin,ptc,dap,Jra,Galphao,psq,inv,ths,otk2,Cam,vg,mam,CG30069,chn,scb,Hr51,Poxn,Khc,GEFmeso,shg,Fmr1,CNBP,tsr,Mmp1,emc,bab1,rho,Tnpo,nmo,rhea,Rbfox1,ara,caup,mirr,trn,CrebA,brm,Smn,Exn,Eip74EF,grim,rpr,Mkp3,Ac76E,opa,Alh,rn,tgo,neur,Kdm2,…
7_Member	GO Biological Processes	GO:0009886	post-embryonic animal morphogenesis	-8.07322	-6.28602	101/482	31248,31293,31359,31379,31405,31665,31717,31773,31792,31802,31813,32162,32661,32723,32724,32846,32918,33245,33418,33474,33505,33759,33834,34284,34927,34982,35045,35430,35505,35555,35790,35851,36001,36057,36104,36118,36239,36284,36329,36421,36555,36573,36702,36741,37134,37386,37528,37646,37841,37949,38091,38116,38168,38890,38978,39198,39439,39440,39441,39491,39744,39900,39962,40014,40015,40081,406…	sgg,N,cib,bi,ctp,brk,sn,Trf2,Nrg,oc,Lim1,fw,if,B-H2,B-H1,Bx,Hs3st-B,ds,Rab5,daw,Chd1,vri,chic,Pka-C1,Gli,dac,Dif,tsh,scaf,jing,Lpin,ptc,dap,Jra,Galphao,psq,inv,otk2,Cam,vg,mam,CG30069,Hr51,Poxn,GEFmeso,shg,Fmr1,CNBP,tsr,Mmp1,emc,bab1,rho,nmo,rhea,Rbfox1,ara,caup,mirr,trn,brm,Exn,Eip74EF,grim,rpr,Mkp3,opa,rn,tgo,neur,by,jumu,hth,cv-d,mor,Ubx,osa,Dl,H,jar,tok,tnc,stg,ey,Actbeta,skd,Pten,bab2,ct,Dr,…
7_Member	GO Biological Processes	GO:0007560	imaginal disc morphogenesis	-7.51468	-5.81748	89/418	31248,31293,31379,31405,31665,31717,31792,31802,31813,32162,32661,32723,32724,32846,32918,33245,33418,33474,33505,33759,33834,34284,34927,34982,35430,35505,35555,35790,35851,36001,36057,36104,36118,36239,36284,36421,36555,36573,36702,36741,37134,37386,37646,37841,37949,38091,38116,38168,38890,38978,39198,39439,39440,39441,39744,39900,40015,40081,40605,40879,41084,41085,41144,41265,41273,41921,419…	sgg,N,bi,ctp,brk,sn,Nrg,oc,Lim1,fw,if,B-H2,B-H1,Bx,Hs3st-B,ds,Rab5,daw,Chd1,vri,chic,Pka-C1,Gli,dac,tsh,scaf,jing,Lpin,ptc,dap,Jra,Galphao,psq,inv,otk2,vg,mam,CG30069,Hr51,Poxn,GEFmeso,shg,CNBP,tsr,Mmp1,emc,bab1,rho,nmo,rhea,Rbfox1,ara,caup,mirr,brm,Exn,rpr,Mkp3,opa,rn,tgo,neur,by,jumu,hth,cv-d,mor,Ubx,osa,Dl,H,jar,tok,tnc,stg,ey,Actbeta,skd,bab2,ct,Dr,fz,kn,net,ImpE1,Gug,CG17278,cic,disco-r
7_Member	GO Biological Processes	GO:0048563	post-embryonic animal organ morphogenesis	-7.51468	-5.81748	89/418	31248,31293,31379,31405,31665,31717,31792,31802,31813,32162,32661,32723,32724,32846,32918,33245,33418,33474,33505,33759,33834,34284,34927,34982,35430,35505,35555,35790,35851,36001,36057,36104,36118,36239,36284,36421,36555,36573,36702,36741,37134,37386,37646,37841,37949,38091,38116,38168,38890,38978,39198,39439,39440,39441,39744,39900,40015,40081,40605,40879,41084,41085,41144,41265,41273,41921,419…	sgg,N,bi,ctp,brk,sn,Nrg,oc,Lim1,fw,if,B-H2,B-H1,Bx,Hs3st-B,ds,Rab5,daw,Chd1,vri,chic,Pka-C1,Gli,dac,tsh,scaf,jing,Lpin,ptc,dap,Jra,Galphao,psq,inv,otk2,vg,mam,CG30069,Hr51,Poxn,GEFmeso,shg,CNBP,tsr,Mmp1,emc,bab1,rho,nmo,rhea,Rbfox1,ara,caup,mirr,brm,Exn,rpr,Mkp3,opa,rn,tgo,neur,by,jumu,hth,cv-d,mor,Ubx,osa,Dl,H,jar,tok,tnc,stg,ey,Actbeta,skd,bab2,ct,Dr,fz,kn,net,ImpE1,Gug,CG17278,cic,disco-r
7_Member	GO Biological Processes	GO:0060562	epithelial tube morphogenesis	-7.3407	-5.65722	100/491	30983,30985,31248,31293,31379,31405,31665,31717,31792,31802,31813,31851,32162,32661,32723,32724,32846,32918,33245,33418,33474,33505,33759,33834,34284,34927,34982,35430,35505,35555,35790,35851,36001,36057,36104,36118,36239,36284,36421,36555,36573,36702,36741,37134,37386,37646,37841,37949,38065,38091,38116,38168,38516,38890,38978,39198,39439,39440,39441,39491,39744,39900,40015,40081,40605,40879,410…	l(1)sc,ase,sgg,N,bi,ctp,brk,sn,Nrg,oc,Lim1,Zpr1,fw,if,B-H2,B-H1,Bx,Hs3st-B,ds,Rab5,daw,Chd1,vri,chic,Pka-C1,Gli,dac,tsh,scaf,jing,Lpin,ptc,dap,Jra,Galphao,psq,inv,otk2,vg,mam,CG30069,Hr51,Poxn,GEFmeso,shg,CNBP,tsr,Mmp1,trh,emc,bab1,rho,ago,nmo,rhea,Rbfox1,ara,caup,mirr,trn,brm,Exn,rpr,Mkp3,opa,rn,tgo,neur,by,jumu,hth,cv-d,mor,CCT3,Ubx,osa,Dl,H,jar,tok,tnc,stg,ey,Actbeta,skd,Cds,bab2,ct,Dr,fz,kn,n…
7_Member	GO Biological Processes	GO:0048707	instar larval or pupal morphogenesis	-7.27128	-5.59671	96/467	31248,31293,31379,31405,31665,31717,31773,31792,31802,31813,32162,32661,32723,32724,32846,32918,33245,33418,33474,33505,33759,33834,34284,34927,34982,35045,35430,35505,35555,35790,35851,36001,36057,36104,36118,36239,36284,36329,36421,36555,36573,36702,36741,37134,37386,37646,37841,37949,38091,38116,38168,38890,38978,39198,39439,39440,39441,39744,39900,39962,40015,40081,40605,40879,41084,41085,411…	sgg,N,bi,ctp,brk,sn,Trf2,Nrg,oc,Lim1,fw,if,B-H2,B-H1,Bx,Hs3st-B,ds,Rab5,daw,Chd1,vri,chic,Pka-C1,Gli,dac,Dif,tsh,scaf,jing,Lpin,ptc,dap,Jra,Galphao,psq,inv,otk2,Cam,vg,mam,CG30069,Hr51,Poxn,GEFmeso,shg,CNBP,tsr,Mmp1,emc,bab1,rho,nmo,rhea,Rbfox1,ara,caup,mirr,brm,Exn,Eip74EF,rpr,Mkp3,opa,rn,tgo,neur,by,jumu,hth,cv-d,mor,Ubx,osa,Dl,H,jar,tok,tnc,stg,ey,Actbeta,skd,Pten,bab2,ct,Dr,fz,kn,net,bel,ImpE…
7_Member	GO Biological Processes	GO:0035239	tube morphogenesis	-7.14508	-5.47923	106/534	30983,30985,31248,31293,31379,31405,31521,31665,31717,31792,31802,31813,31851,32162,32661,32723,32724,32846,32918,33245,33418,33474,33505,33759,33834,34284,34927,34982,35430,35505,35555,35790,35851,36001,36057,36104,36118,36239,36284,36421,36555,36573,36702,36741,37134,37386,37528,37646,37841,37949,38065,38091,38116,38168,38516,38890,38978,39198,39439,39440,39441,39491,39744,39844,39900,40015,400…	l(1)sc,ase,sgg,N,bi,ctp,Act5C,brk,sn,Nrg,oc,Lim1,Zpr1,fw,if,B-H2,B-H1,Bx,Hs3st-B,ds,Rab5,daw,Chd1,vri,chic,Pka-C1,Gli,dac,tsh,scaf,jing,Lpin,ptc,dap,Jra,Galphao,psq,inv,otk2,vg,mam,CG30069,Hr51,Poxn,GEFmeso,shg,Fmr1,CNBP,tsr,Mmp1,trh,emc,bab1,rho,ago,nmo,rhea,Rbfox1,ara,caup,mirr,trn,brm,Smn,Exn,rpr,Mkp3,hkb,opa,rn,tgo,neur,by,jumu,hth,stumps,cv-d,mor,CCT3,Ubx,osa,Dl,H,jar,tok,tnc,stg,ey,Actbeta,…
7_Member	GO Biological Processes	GO:0007552	metamorphosis	-6.91463	-5.26911	99/494	31248,31293,31379,31405,31665,31717,31773,31792,31802,31813,32162,32661,32723,32724,32846,32918,33245,33418,33474,33505,33759,33834,34284,34927,34982,35045,35430,35505,35555,35790,35851,36001,36057,36104,36118,36239,36284,36329,36421,36555,36573,36702,36741,37134,37386,37646,37841,37949,38091,38116,38168,38605,38890,38978,39198,39439,39440,39441,39744,39900,39962,40015,40081,40508,40605,40879,410…	sgg,N,bi,ctp,brk,sn,Trf2,Nrg,oc,Lim1,fw,if,B-H2,B-H1,Bx,Hs3st-B,ds,Rab5,daw,Chd1,vri,chic,Pka-C1,Gli,dac,Dif,tsh,scaf,jing,Lpin,ptc,dap,Jra,Galphao,psq,inv,otk2,Cam,vg,mam,CG30069,Hr51,Poxn,GEFmeso,shg,CNBP,tsr,Mmp1,emc,bab1,rho,shep,nmo,rhea,Rbfox1,ara,caup,mirr,brm,Exn,Eip74EF,rpr,Mkp3,Chro,opa,rn,tgo,neur,by,jumu,hth,cv-d,mor,Ubx,osa,Dl,H,jar,tok,tnc,stg,ey,Actbeta,skd,Pten,bab2,ct,Dr,fz,kn,ne…
7_Member	GO Biological Processes	GO:0035220	wing disc development	-6.635	-5.02389	86/417	31248,31293,31379,31405,31665,31717,32162,32225,32661,32846,32918,33245,33346,33418,33474,33505,33759,34284,34560,34927,35147,35190,35430,35505,35555,35790,35851,36001,36104,36118,36239,36421,36555,36573,36702,36741,37134,37386,37646,37841,37842,37873,38091,38168,38890,38978,39198,39439,39440,39441,39744,40046,40081,41085,41137,41144,41265,41273,41551,41602,41921,41942,42130,42186,42313,42445,424…	sgg,N,bi,ctp,brk,sn,fw,Smr,if,Bx,Hs3st-B,ds,cpb,Rab5,daw,Chd1,vri,Pka-C1,ab,Gli,tup,Ddc,tsh,scaf,jing,Lpin,ptc,dap,Galphao,psq,inv,vg,mam,CG30069,Hr51,Poxn,GEFmeso,shg,CNBP,tsr,gammaSnap1,Nop60B,emc,rho,nmo,rhea,Rbfox1,ara,caup,mirr,brm,CG14073,Mkp3,neur,CG8149,by,jumu,hth,Snx3,CtBP,cv-d,mor,osa,14-3-3epsilon,Dl,H,AnxB9,Cow,tok,tnc,CG5890,Actbeta,skd,ct,Dr,fz,kn,net,dom,mts,MFS14,Gug,CG17278,cic,…
7_Member	GO Biological Processes	GO:0002165	instar larval or pupal development	-6.53297	-4.92565	110/575	31248,31293,31359,31379,31405,31665,31717,31773,31792,31802,31813,32162,32661,32723,32724,32846,32918,33245,33374,33418,33474,33505,33759,33834,33981,34284,34927,34982,35045,35430,35505,35555,35790,35851,36001,36057,36104,36118,36239,36284,36329,36421,36555,36573,36702,36741,37134,37386,37646,37841,37949,38091,38116,38168,38890,38978,39198,39439,39440,39441,39491,39682,39744,39900,39962,40014,400…	sgg,N,cib,bi,ctp,brk,sn,Trf2,Nrg,oc,Lim1,fw,if,B-H2,B-H1,Bx,Hs3st-B,ds,Npc2a,Rab5,daw,Chd1,vri,chic,smt3,Pka-C1,Gli,dac,Dif,tsh,scaf,jing,Lpin,ptc,dap,Jra,Galphao,psq,inv,otk2,Cam,vg,mam,CG30069,Hr51,Poxn,GEFmeso,shg,CNBP,tsr,Mmp1,emc,bab1,rho,nmo,rhea,Rbfox1,ara,caup,mirr,trn,CrebA,brm,Exn,Eip74EF,grim,rpr,Mkp3,Ac76E,opa,Alh,rn,tgo,neur,by,jumu,hth,cv-d,mor,Ubx,osa,Dl,H,jar,tok,AstA,tnc,amon,stg…
7_Member	GO Biological Processes	GO:0048736	appendage development	-5.26031	-3.80181	73/364	31248,31293,31379,31405,31665,31717,31813,32162,32661,32846,32918,33245,33474,33505,33759,34284,34927,34982,35430,35555,35790,35851,36104,36118,36239,36421,36555,36573,36702,36741,37134,37386,37841,38065,38091,38168,38890,38978,39198,39439,39440,39441,39744,39900,40081,40850,40879,41084,41085,41144,41265,41273,41921,41942,42034,42130,42313,42445,42854,42944,42990,43826,43906,44540,45285,45307,453…	sgg,N,bi,ctp,brk,sn,Lim1,fw,if,Bx,Hs3st-B,ds,daw,Chd1,vri,Pka-C1,Gli,dac,tsh,jing,Lpin,ptc,Galphao,psq,inv,vg,mam,CG30069,Hr51,Poxn,GEFmeso,shg,tsr,trh,emc,rho,nmo,rhea,Rbfox1,ara,caup,mirr,brm,Exn,Mkp3,Alh,rn,tgo,neur,by,jumu,hth,cv-d,mor,Ubx,osa,Dl,H,Syx1A,tok,tnc,Actbeta,skd,ct,Dr,fz,kn,net,Gug,CG17278,wds,cic,disco-r
7_Member	GO Biological Processes	GO:0048737	imaginal disc-derived appendage development	-5.10901	-3.66762	72/361	31248,31293,31379,31405,31665,31717,31813,32162,32661,32846,32918,33245,33474,33505,33759,34284,34927,34982,35430,35555,35790,35851,36104,36118,36239,36421,36555,36573,36702,36741,37134,37386,37841,38091,38168,38890,38978,39198,39439,39440,39441,39744,39900,40081,40850,40879,41084,41085,41144,41265,41273,41921,41942,42034,42130,42313,42445,42854,42944,42990,43826,43906,44540,45285,45307,45318,453…	sgg,N,bi,ctp,brk,sn,Lim1,fw,if,Bx,Hs3st-B,ds,daw,Chd1,vri,Pka-C1,Gli,dac,tsh,jing,Lpin,ptc,Galphao,psq,inv,vg,mam,CG30069,Hr51,Poxn,GEFmeso,shg,tsr,emc,rho,nmo,rhea,Rbfox1,ara,caup,mirr,brm,Exn,Mkp3,Alh,rn,tgo,neur,by,jumu,hth,cv-d,mor,Ubx,osa,Dl,H,Syx1A,tok,tnc,Actbeta,skd,ct,Dr,fz,kn,net,Gug,CG17278,wds,cic,disco-r
7_Member	GO Biological Processes	GO:0007476	imaginal disc-derived wing morphogenesis	-4.98051	-3.56413	62/300	31248,31293,31379,31405,31665,31717,32162,32661,32846,32918,33245,33474,33505,33759,34284,34927,35430,35555,35790,35851,36104,36118,36239,36421,36555,36573,36702,36741,37134,37386,37841,38091,38168,38890,38978,39198,39439,39440,39441,39744,40081,41085,41144,41265,41273,41921,41942,42130,42313,42445,42944,42990,43826,44540,45285,45307,45318,45339,46156,50050,53560,64875	sgg,N,bi,ctp,brk,sn,fw,if,Bx,Hs3st-B,ds,daw,Chd1,vri,Pka-C1,Gli,tsh,jing,Lpin,ptc,Galphao,psq,inv,vg,mam,CG30069,Hr51,Poxn,GEFmeso,shg,tsr,emc,rho,nmo,rhea,Rbfox1,ara,caup,mirr,brm,Mkp3,neur,by,jumu,hth,cv-d,mor,osa,Dl,H,tok,tnc,Actbeta,ct,Dr,fz,kn,net,Gug,CG17278,cic,disco-r
7_Member	GO Biological Processes	GO:0007472	wing disc morphogenesis	-4.96483	-3.5557	64/313	31248,31293,31379,31405,31665,31717,32162,32661,32846,32918,33245,33474,33505,33759,34284,34927,35430,35505,35555,35790,35851,36104,36118,36239,36421,36555,36573,36702,36741,37134,37386,37646,37841,38091,38168,38890,38978,39198,39439,39440,39441,39744,40081,41085,41144,41265,41273,41921,41942,42130,42313,42445,42944,42990,43826,44540,45285,45307,45318,45339,46156,50050,53560,64875	sgg,N,bi,ctp,brk,sn,fw,if,Bx,Hs3st-B,ds,daw,Chd1,vri,Pka-C1,Gli,tsh,scaf,jing,Lpin,ptc,Galphao,psq,inv,vg,mam,CG30069,Hr51,Poxn,GEFmeso,shg,CNBP,tsr,emc,rho,nmo,rhea,Rbfox1,ara,caup,mirr,brm,Mkp3,neur,by,jumu,hth,cv-d,mor,osa,Dl,H,tok,tnc,Actbeta,ct,Dr,fz,kn,net,Gug,CG17278,cic,disco-r
7_Member	GO Biological Processes	GO:0035218	leg disc development	-4.7451	-3.36488	27/97	31293,31813,32723,32724,32846,32918,33245,33770,34982,35430,35555,36421,36741,37134,37841,38116,38168,39900,40879,41084,41273,42034,42130,42313,43906,44254,46156	N,Lim1,B-H2,B-H1,Bx,Hs3st-B,ds,mid,dac,tsh,jing,vg,Poxn,GEFmeso,tsr,bab1,rho,Exn,rn,tgo,hth,Ubx,osa,Dl,skd,bab2,Gug
7_Member	GO Biological Processes	GO:0035120	post-embryonic appendage morphogenesis	-4.72656	-3.35301	68/344	31248,31293,31379,31405,31665,31717,31813,32162,32661,32846,32918,33245,33474,33505,33759,34284,34927,35430,35555,35790,35851,36104,36118,36239,36421,36555,36573,36702,36741,37134,37386,37841,38091,38168,38890,38978,39198,39439,39440,39441,39744,39900,40081,40879,41084,41085,41144,41265,41273,41921,41942,42034,42130,42313,42445,42944,42990,43826,43906,44540,45285,45307,45318,45339,46156,50050,535…	sgg,N,bi,ctp,brk,sn,Lim1,fw,if,Bx,Hs3st-B,ds,daw,Chd1,vri,Pka-C1,Gli,tsh,jing,Lpin,ptc,Galphao,psq,inv,vg,mam,CG30069,Hr51,Poxn,GEFmeso,shg,tsr,emc,rho,nmo,rhea,Rbfox1,ara,caup,mirr,brm,Exn,Mkp3,rn,tgo,neur,by,jumu,hth,cv-d,mor,Ubx,osa,Dl,H,tok,tnc,Actbeta,skd,ct,Dr,fz,kn,net,Gug,CG17278,cic,disco-r
7_Member	GO Biological Processes	GO:0035114	imaginal disc-derived appendage morphogenesis	-4.57933	-3.22095	69/354	31248,31293,31379,31405,31665,31717,31813,32162,32661,32846,32918,33245,33474,33505,33759,34284,34927,34982,35430,35555,35790,35851,36104,36118,36239,36421,36555,36573,36702,36741,37134,37386,37841,38091,38168,38890,38978,39198,39439,39440,39441,39744,39900,40081,40879,41084,41085,41144,41265,41273,41921,41942,42034,42130,42313,42445,42944,42990,43826,43906,44540,45285,45307,45318,45339,46156,500…	sgg,N,bi,ctp,brk,sn,Lim1,fw,if,Bx,Hs3st-B,ds,daw,Chd1,vri,Pka-C1,Gli,dac,tsh,jing,Lpin,ptc,Galphao,psq,inv,vg,mam,CG30069,Hr51,Poxn,GEFmeso,shg,tsr,emc,rho,nmo,rhea,Rbfox1,ara,caup,mirr,brm,Exn,Mkp3,rn,tgo,neur,by,jumu,hth,cv-d,mor,Ubx,osa,Dl,H,tok,tnc,Actbeta,skd,ct,Dr,fz,kn,net,Gug,CG17278,cic,disco-r
7_Member	GO Biological Processes	GO:0035107	appendage morphogenesis	-4.49727	-3.15764	69/356	31248,31293,31379,31405,31665,31717,31813,32162,32661,32846,32918,33245,33474,33505,33759,34284,34927,34982,35430,35555,35790,35851,36104,36118,36239,36421,36555,36573,36702,36741,37134,37386,37841,38091,38168,38890,38978,39198,39439,39440,39441,39744,39900,40081,40879,41084,41085,41144,41265,41273,41921,41942,42034,42130,42313,42445,42944,42990,43826,43906,44540,45285,45307,45318,45339,46156,500…	sgg,N,bi,ctp,brk,sn,Lim1,fw,if,Bx,Hs3st-B,ds,daw,Chd1,vri,Pka-C1,Gli,dac,tsh,jing,Lpin,ptc,Galphao,psq,inv,vg,mam,CG30069,Hr51,Poxn,GEFmeso,shg,tsr,emc,rho,nmo,rhea,Rbfox1,ara,caup,mirr,brm,Exn,Mkp3,rn,tgo,neur,by,jumu,hth,cv-d,mor,Ubx,osa,Dl,H,tok,tnc,Actbeta,skd,ct,Dr,fz,kn,net,Gug,CG17278,cic,disco-r
7_Member	GO Biological Processes	GO:0007478	leg disc morphogenesis	-3.4014	-2.18055	20/75	31293,31813,32846,32918,33245,36421,36741,37134,37841,38116,39900,40879,41084,41273,42034,42130,42313,43906,44254,46156	N,Lim1,Bx,Hs3st-B,ds,vg,Poxn,GEFmeso,tsr,bab1,Exn,rn,tgo,hth,Ubx,osa,Dl,skd,bab2,Gug
7_Member	GO Biological Processes	GO:0007480	imaginal disc-derived leg morphogenesis	-2.84199	-1.70927	18/71	31293,31813,32846,32918,33245,36421,36741,37134,37841,39900,40879,41084,41273,42034,42130,42313,43906,46156	N,Lim1,Bx,Hs3st-B,ds,vg,Poxn,GEFmeso,tsr,Exn,rn,tgo,hth,Ubx,osa,Dl,skd,Gug
8_Summary	GO Biological Processes	GO:0007417	central nervous system development	-18.0745	-15.637	91/291	30983,30985,31000,31002,31003,31168,31181,31359,31448,31792,31802,32132,32183,32661,32743,32910,33314,33498,33770,33834,33981,34277,34560,34772,34906,34982,35197,35424,35555,35652,36001,36104,36306,36431,36555,36702,36791,37386,37528,37841,37949,38005,38007,38168,38499,38516,38752,38765,39689,39744,39844,39935,40014,40015,40305,40428,40549,40605,40792,40835,41084,41085,41168,41273,41363,41423,416…	l(1)sc,ase,elav,Appl,vnd,moody,ph-p,cib,Rnp4F,Nrg,oc,CkIIbeta,Ten-a,if,RhoGAPp190,Ulp1,robo3,Rbp9,mid,chic,smt3,gcm,ab,kuz,wor,dac,brat,nolo,jing,Dscam1,dap,Galphao,SmD3,Psc,mam,Hr51,Lis-1,shg,Fmr1,tsr,Mmp1,gsb,lov,rho,mas,ago,vvl,Galphai,CG12301,brm,Smn,tap,grim,rpr,Pka-R1,eg,hkb,opa,Dmtn,Antp,tgo,neur,Scm,hth,pros,l(3)neo38,sim,ems,twf,htl,sr,Surf6,E2f1,asp,spz,spg,dati,ey,Actbeta,toy,cas,wit,r…
8_Member	GO Biological Processes	GO:0007417	central nervous system development	-18.0745	-15.637	91/291	30983,30985,31000,31002,31003,31168,31181,31359,31448,31792,31802,32132,32183,32661,32743,32910,33314,33498,33770,33834,33981,34277,34560,34772,34906,34982,35197,35424,35555,35652,36001,36104,36306,36431,36555,36702,36791,37386,37528,37841,37949,38005,38007,38168,38499,38516,38752,38765,39689,39744,39844,39935,40014,40015,40305,40428,40549,40605,40792,40835,41084,41085,41168,41273,41363,41423,416…	l(1)sc,ase,elav,Appl,vnd,moody,ph-p,cib,Rnp4F,Nrg,oc,CkIIbeta,Ten-a,if,RhoGAPp190,Ulp1,robo3,Rbp9,mid,chic,smt3,gcm,ab,kuz,wor,dac,brat,nolo,jing,Dscam1,dap,Galphao,SmD3,Psc,mam,Hr51,Lis-1,shg,Fmr1,tsr,Mmp1,gsb,lov,rho,mas,ago,vvl,Galphai,CG12301,brm,Smn,tap,grim,rpr,Pka-R1,eg,hkb,opa,Dmtn,Antp,tgo,neur,Scm,hth,pros,l(3)neo38,sim,ems,twf,htl,sr,Surf6,E2f1,asp,spz,spg,dati,ey,Actbeta,toy,cas,wit,r…
8_Member	GO Biological Processes	GO:0060322	head development	-10.9943	-9.01647	49/148	31002,31003,31359,31792,31802,32132,32183,32743,33314,33607,33834,34277,34560,34906,34982,35197,35430,35555,35652,36702,36791,37386,37528,37841,38168,38752,39689,39935,40792,40835,41084,41273,41363,41423,41612,41697,41719,42946,43789,43812,43826,43833,44018,44272,44531,45285,45318,2768974,3355136	Appl,vnd,cib,Nrg,oc,CkIIbeta,Ten-a,RhoGAPp190,robo3,slp1,chic,gcm,ab,wor,dac,brat,tsh,jing,Dscam1,Hr51,Lis-1,shg,Fmr1,tsr,rho,vvl,CG12301,tap,Dmtn,Antp,tgo,hth,pros,l(3)neo38,sim,ems,twf,asp,dati,ey,Actbeta,toy,cas,tio,rg,Dr,kn,ind,Nipped-B
8_Member	GO Biological Processes	GO:0007420	brain development	-9.74456	-7.86208	42/125	31002,31003,31359,31792,31802,32132,32183,32743,33314,33834,34560,34906,34982,35197,35652,36702,36791,37386,37528,37841,38168,38752,39689,39935,40792,41084,41273,41363,41423,41612,41697,41719,42946,43789,43812,43826,43833,44018,44531,45285,2768974,3355136	Appl,vnd,cib,Nrg,oc,CkIIbeta,Ten-a,RhoGAPp190,robo3,chic,ab,wor,dac,brat,Dscam1,Hr51,Lis-1,shg,Fmr1,tsr,rho,vvl,CG12301,tap,Dmtn,tgo,hth,pros,l(3)neo38,sim,ems,twf,asp,dati,ey,Actbeta,toy,cas,rg,Dr,ind,Nipped-B
8_Member	GO Biological Processes	GO:0016319	mushroom body development	-3.36149	-2.15587	21/81	31002,31792,32132,32743,33314,34560,34982,35652,36702,36791,37528,37841,39689,39935,41719,43789,43812,43826,43833,44018,44531	Appl,Nrg,CkIIbeta,RhoGAPp190,robo3,ab,dac,Dscam1,Hr51,Lis-1,Fmr1,tsr,CG12301,tap,twf,dati,ey,Actbeta,toy,cas,rg
9_Summary	GO Biological Processes	GO:0003002	regionalization	-17.4408	-15.0158	131/511	31181,31248,31293,31379,31717,31722,31802,31813,32132,32400,32723,32724,32846,32918,33245,33607,33613,33770,33834,33968,34263,34277,34284,34636,34927,34982,35147,35168,35197,35430,35555,35764,35771,35790,35851,35924,36118,36239,36306,36421,36431,36606,36703,36746,36791,36810,37070,37134,37201,37386,37402,37528,37841,37842,38004,38005,38091,38168,38389,38565,38752,38760,38890,39198,39439,39440,395…	ph-p,sgg,N,bi,sn,fs(1)h,oc,Lim1,CkIIbeta,NetB,B-H2,B-H1,Bx,Hs3st-B,ds,slp1,fred,mid,chic,Hrb27C,numb,gcm,Pka-C1,Rab6,Gli,dac,tup,Sidpn,brat,tsh,jing,Hey,lig,Lpin,ptc,tsu,psq,inv,SmD3,vg,Psc,phyl,unc-5,sli,Lis-1,Khc,pAbp,GEFmeso,ena,shg,mago,Fmr1,tsr,gammaSnap1,gsb-n,gsb,emc,rho,Hsp83,HDAC1,vvl,sgl,nmo,Rbfox1,ara,caup,Ptip,CrebA,brm,CG14073,Mkp3,kni,mael,Scr,Antp,CG7483,tgo,neur,Kdm2,pum,CG8149,ru…
9_Member	GO Biological Processes	GO:0003002	regionalization	-17.4408	-15.0158	131/511	31181,31248,31293,31379,31717,31722,31802,31813,32132,32400,32723,32724,32846,32918,33245,33607,33613,33770,33834,33968,34263,34277,34284,34636,34927,34982,35147,35168,35197,35430,35555,35764,35771,35790,35851,35924,36118,36239,36306,36421,36431,36606,36703,36746,36791,36810,37070,37134,37201,37386,37402,37528,37841,37842,38004,38005,38091,38168,38389,38565,38752,38760,38890,39198,39439,39440,395…	ph-p,sgg,N,bi,sn,fs(1)h,oc,Lim1,CkIIbeta,NetB,B-H2,B-H1,Bx,Hs3st-B,ds,slp1,fred,mid,chic,Hrb27C,numb,gcm,Pka-C1,Rab6,Gli,dac,tup,Sidpn,brat,tsh,jing,Hey,lig,Lpin,ptc,tsu,psq,inv,SmD3,vg,Psc,phyl,unc-5,sli,Lis-1,Khc,pAbp,GEFmeso,ena,shg,mago,Fmr1,tsr,gammaSnap1,gsb-n,gsb,emc,rho,Hsp83,HDAC1,vvl,sgl,nmo,Rbfox1,ara,caup,Ptip,CrebA,brm,CG14073,Mkp3,kni,mael,Scr,Antp,CG7483,tgo,neur,Kdm2,pum,CG8149,ru…
9_Member	GO Biological Processes	GO:0007389	pattern specification process	-17.2218	-14.8209	137/548	31181,31248,31293,31310,31339,31379,31717,31722,31802,31813,32132,32400,32723,32724,32846,32918,33245,33607,33613,33770,33834,33968,34263,34277,34284,34636,34927,34982,35070,35071,35147,35168,35197,35430,35555,35764,35771,35790,35851,35924,36118,36239,36306,36421,36431,36606,36703,36746,36791,36810,37070,37134,37201,37386,37402,37528,37841,37842,38004,38005,38091,38168,38389,38565,38752,38760,388…	ph-p,sgg,N,Myc,ec,bi,sn,fs(1)h,oc,Lim1,CkIIbeta,NetB,B-H2,B-H1,Bx,Hs3st-B,ds,slp1,fred,mid,chic,Hrb27C,numb,gcm,Pka-C1,Rab6,Gli,dac,CadN,CadN2,tup,Sidpn,brat,tsh,jing,Hey,lig,Lpin,ptc,tsu,psq,inv,SmD3,vg,Psc,phyl,unc-5,sli,Lis-1,Khc,pAbp,GEFmeso,ena,shg,mago,Fmr1,tsr,gammaSnap1,gsb-n,gsb,emc,rho,Hsp83,HDAC1,vvl,sgl,nmo,Rbfox1,ara,caup,Ptip,CrebA,brm,CG14073,Mkp3,kni,Pka-R1,mael,Scr,Antp,CG7483,tg…
9_Member	GO Biological Processes	GO:0035282	segmentation	-5.32137	-3.85748	56/256	31248,31293,31722,31802,32846,32918,33607,33834,33968,34277,34284,34636,35197,35430,35555,35924,36118,36306,36810,37386,37402,37841,38004,38005,38389,38565,38752,38760,40287,40489,40835,40987,41084,41090,41094,41138,41273,41431,41666,41697,41704,41852,42034,42130,42313,42733,43906,44272,44843,45278,45307,45318,45931,46156,47763,53560	sgg,N,fs(1)h,oc,Bx,Hs3st-B,slp1,chic,Hrb27C,gcm,Pka-C1,Rab6,brat,tsh,jing,tsu,psq,SmD3,Khc,shg,mago,tsr,gsb-n,gsb,Hsp83,HDAC1,vvl,sgl,kni,mael,Antp,CG7483,tgo,Kdm2,pum,rump,hth,glo,sqd,ems,rdx,Tm1,Ubx,osa,Dl,Cow,skd,tio,nkd,csw,fz,kn,spir,Gug,Abd-B,cic
9_Member	GO Biological Processes	GO:0009952	anterior/posterior pattern specification	-4.83857	-3.44817	47/210	31181,31293,31379,31722,31802,33607,33834,33968,34284,34636,35168,35764,35851,35924,36118,36239,36306,36431,36810,37201,37402,38389,39552,40287,40489,40833,40835,40987,41094,41138,41168,41431,41666,41852,42034,42037,42313,43150,43152,43156,43160,43161,44540,45278,45931,47763,53560	ph-p,N,bi,fs(1)h,oc,slp1,chic,Hrb27C,Pka-C1,Rab6,Sidpn,Hey,ptc,tsu,psq,inv,SmD3,Psc,Khc,ena,mago,Hsp83,Ptip,kni,mael,Scr,Antp,CG7483,pum,rump,Scm,glo,sqd,Tm1,Ubx,abd-A,Dl,E(spl)mdelta-HLH,E(spl)mbeta-HLH,E(spl)m3-HLH,E(spl)m7-HLH,E(spl)m8-HLH,ct,csw,spir,Abd-B,cic
9_Member	GO Biological Processes	GO:0009880	embryonic pattern specification	-3.94572	-2.65428	47/227	31248,31310,31722,31802,33607,33834,33968,34277,34284,34636,35430,35555,35924,36118,36306,36810,37402,38004,38005,38389,38565,38760,39552,40287,40489,40835,40987,41094,41138,41273,41431,41666,41697,41704,41852,42034,42177,42733,44272,44843,45278,45307,45318,45931,46156,47763,53560	sgg,Myc,fs(1)h,oc,slp1,chic,Hrb27C,gcm,Pka-C1,Rab6,tsh,jing,tsu,psq,SmD3,Khc,mago,gsb-n,gsb,Hsp83,HDAC1,sgl,Ptip,kni,mael,Antp,CG7483,pum,rump,hth,glo,sqd,ems,rdx,Tm1,Ubx,Ssdp,Cow,tio,nkd,csw,fz,kn,spir,Gug,Abd-B,cic
9_Member	GO Biological Processes	GO:0007350	blastoderm segmentation	-3.45912	-2.23123	43/212	31248,31722,31802,33607,33834,33968,34277,34284,34636,35430,35555,35924,36118,36306,36810,37402,38004,38005,38389,38565,38760,40287,40489,40835,40987,41094,41138,41273,41431,41666,41697,41704,41852,42034,42733,44272,44843,45278,45307,45318,45931,47763,53560	sgg,fs(1)h,oc,slp1,chic,Hrb27C,gcm,Pka-C1,Rab6,tsh,jing,tsu,psq,SmD3,Khc,mago,gsb-n,gsb,Hsp83,HDAC1,sgl,kni,mael,Antp,CG7483,pum,rump,hth,glo,sqd,ems,rdx,Tm1,Ubx,Cow,tio,nkd,csw,fz,kn,spir,Abd-B,cic
9_Member	GO Biological Processes	GO:0045451	pole plasm oskar mRNA localization	-2.83731	-1.70712	13/44	33834,33968,34636,35924,36306,36810,37402,40987,41138,41431,41666,41852,45931	chic,Hrb27C,Rab6,tsu,SmD3,Khc,mago,CG7483,rump,glo,sqd,Tm1,spir
9_Member	GO Biological Processes	GO:0009798	axis specification	-2.77709	-1.6587	41/215	31181,31293,31722,31802,32132,33607,33834,33968,34284,34636,35771,35924,36118,36306,36431,36791,36810,37402,37528,38389,40287,40305,40489,40835,40987,41094,41138,41168,41431,41666,41852,42186,42460,43222,43256,43428,45278,45931,47998,53560,3355109	ph-p,N,fs(1)h,oc,CkIIbeta,slp1,chic,Hrb27C,Pka-C1,Rab6,lig,tsu,psq,SmD3,Psc,Lis-1,Khc,mago,Fmr1,Hsp83,kni,Pka-R1,mael,Antp,CG7483,pum,rump,Scm,glo,sqd,Tm1,14-3-3epsilon,Syp,Tl,spz,Pkc98E,csw,spir,rin,cic,Parp
9_Member	GO Biological Processes	GO:0019094	pole plasm mRNA localization	-2.76464	-1.65604	14/50	33834,33968,34636,35924,36306,36810,37402,38389,40987,41138,41431,41666,41852,45931	chic,Hrb27C,Rab6,tsu,SmD3,Khc,mago,Hsp83,CG7483,rump,glo,sqd,Tm1,spir
9_Member	GO Biological Processes	GO:0007316	pole plasm RNA localization	-2.58871	-1.51894	14/52	33834,33968,34636,35924,36306,36810,37402,38389,40987,41138,41431,41666,41852,45931	chic,Hrb27C,Rab6,tsu,SmD3,Khc,mago,Hsp83,CG7483,rump,glo,sqd,Tm1,spir
9_Member	GO Biological Processes	GO:0007028	cytoplasm organization	-2.54612	-1.47993	19/81	33418,33834,33968,34636,35924,36118,36306,36791,36810,37218,37402,38389,40987,41138,41431,41666,41852,45928,45931	Rab5,chic,Hrb27C,Rab6,tsu,psq,SmD3,Lis-1,Khc,EndoB,mago,Hsp83,CG7483,rump,glo,sqd,Tm1,shi,spir
9_Member	GO Biological Processes	GO:0009994	oocyte differentiation	-2.01125	-1.04782	33/182	31239,32132,33834,33968,34284,34636,35924,36001,36118,36306,36692,36791,36810,37070,37230,37402,37528,38389,39198,39844,40305,40489,40987,41138,41431,41666,41852,42186,42460,42946,43256,45931,53560	egh,CkIIbeta,chic,Hrb27C,Pka-C1,Rab6,tsu,dap,psq,SmD3,scb,Lis-1,Khc,pAbp,hts,mago,Fmr1,Hsp83,Rbfox1,Smn,Pka-R1,mael,CG7483,rump,glo,sqd,Tm1,14-3-3epsilon,Syp,asp,spz,spir,cic
10_Summary	GO Biological Processes	GO:0007423	sensory organ development	-17.2972	-14.8845	128/496	30983,30985,31248,31292,31293,31339,31379,31405,31533,31717,31802,31813,32039,32162,32398,32400,32587,32723,32724,32846,32918,33245,33392,33474,33613,33759,34263,34328,34560,34636,34947,34982,35070,35071,35147,35430,35609,35851,36001,36057,36295,36329,36421,36445,36606,36678,36741,36771,36791,36810,36848,36945,37201,37386,37841,37886,38027,38091,38168,38375,38451,38890,39439,39440,39441,39483,395…	l(1)sc,ase,sgg,kirre,N,ec,bi,ctp,CG4766,sn,oc,Lim1,sev,fw,NetA,NetB,caz,B-H2,B-H1,Bx,Hs3st-B,ds,aop,daw,fred,vri,numb,Dref,ab,Rab6,beat-Ia,dac,CadN,CadN2,tup,tsh,vimar,ptc,dap,Jra,jeb,Cam,vg,Nrk,phyl,chn,Poxn,SP2353,Lis-1,Khc,Syn2,mbl,ena,shg,tsr,nvy,rno,emc,rho,Usp5,Awh,nmo,ara,caup,mirr,Srrm1,dysc,tap,atk,Ten-m,Arf79F,Scr,rn,neur,Scm,jumu,hth,pros,CtBP,rdx,twf,Dl,H,klg,E(spl)mdelta-HLH,E(spl)ma…
10_Member	GO Biological Processes	GO:0007423	sensory organ development	-17.2972	-14.8845	128/496	30983,30985,31248,31292,31293,31339,31379,31405,31533,31717,31802,31813,32039,32162,32398,32400,32587,32723,32724,32846,32918,33245,33392,33474,33613,33759,34263,34328,34560,34636,34947,34982,35070,35071,35147,35430,35609,35851,36001,36057,36295,36329,36421,36445,36606,36678,36741,36771,36791,36810,36848,36945,37201,37386,37841,37886,38027,38091,38168,38375,38451,38890,39439,39440,39441,39483,395…	l(1)sc,ase,sgg,kirre,N,ec,bi,ctp,CG4766,sn,oc,Lim1,sev,fw,NetA,NetB,caz,B-H2,B-H1,Bx,Hs3st-B,ds,aop,daw,fred,vri,numb,Dref,ab,Rab6,beat-Ia,dac,CadN,CadN2,tup,tsh,vimar,ptc,dap,Jra,jeb,Cam,vg,Nrk,phyl,chn,Poxn,SP2353,Lis-1,Khc,Syn2,mbl,ena,shg,tsr,nvy,rno,emc,rho,Usp5,Awh,nmo,ara,caup,mirr,Srrm1,dysc,tap,atk,Ten-m,Arf79F,Scr,rn,neur,Scm,jumu,hth,pros,CtBP,rdx,twf,Dl,H,klg,E(spl)mdelta-HLH,E(spl)ma…
10_Member	GO Biological Processes	GO:0001654	eye development	-13.7468	-11.6102	103/402	31292,31293,31339,31379,31533,31802,31813,32039,32162,32398,32400,32587,32723,32724,32918,33245,33392,33474,33613,34328,34636,34947,34982,35070,35071,35430,35609,35851,36057,36295,36329,36421,36445,36606,36678,36771,36791,36810,36848,36945,37201,37386,37841,38027,38091,38168,38375,38451,38890,39439,39440,39441,39483,39533,40464,40506,40879,41085,41168,41265,41273,41363,41704,42313,42707,43150,431…	kirre,N,ec,bi,CG4766,oc,Lim1,sev,fw,NetA,NetB,caz,B-H2,B-H1,Hs3st-B,ds,aop,daw,fred,Dref,Rab6,beat-Ia,dac,CadN,CadN2,tsh,vimar,ptc,Jra,jeb,Cam,vg,Nrk,phyl,chn,SP2353,Lis-1,Khc,Syn2,mbl,ena,shg,tsr,rno,emc,rho,Usp5,Awh,nmo,ara,caup,mirr,Srrm1,dysc,Ten-m,Arf79F,rn,neur,Scm,jumu,hth,pros,rdx,Dl,klg,E(spl)mdelta-HLH,E(spl)m8-HLH,amon,Hrb98DE,spg,RhoGAP100F,ey,sv,Actbeta,toy,nej,sif,skd,Pten,sns,mab-2…
10_Member	GO Biological Processes	GO:0048880	sensory system development	-13.7468	-11.6102	103/402	31292,31293,31339,31379,31533,31802,31813,32039,32162,32398,32400,32587,32723,32724,32918,33245,33392,33474,33613,34328,34636,34947,34982,35070,35071,35430,35609,35851,36057,36295,36329,36421,36445,36606,36678,36771,36791,36810,36848,36945,37201,37386,37841,38027,38091,38168,38375,38451,38890,39439,39440,39441,39483,39533,40464,40506,40879,41085,41168,41265,41273,41363,41704,42313,42707,43150,431…	kirre,N,ec,bi,CG4766,oc,Lim1,sev,fw,NetA,NetB,caz,B-H2,B-H1,Hs3st-B,ds,aop,daw,fred,Dref,Rab6,beat-Ia,dac,CadN,CadN2,tsh,vimar,ptc,Jra,jeb,Cam,vg,Nrk,phyl,chn,SP2353,Lis-1,Khc,Syn2,mbl,ena,shg,tsr,rno,emc,rho,Usp5,Awh,nmo,ara,caup,mirr,Srrm1,dysc,Ten-m,Arf79F,rn,neur,Scm,jumu,hth,pros,rdx,Dl,klg,E(spl)mdelta-HLH,E(spl)m8-HLH,amon,Hrb98DE,spg,RhoGAP100F,ey,sv,Actbeta,toy,nej,sif,skd,Pten,sns,mab-2…
10_Member	GO Biological Processes	GO:0150063	visual system development	-13.7468	-11.6102	103/402	31292,31293,31339,31379,31533,31802,31813,32039,32162,32398,32400,32587,32723,32724,32918,33245,33392,33474,33613,34328,34636,34947,34982,35070,35071,35430,35609,35851,36057,36295,36329,36421,36445,36606,36678,36771,36791,36810,36848,36945,37201,37386,37841,38027,38091,38168,38375,38451,38890,39439,39440,39441,39483,39533,40464,40506,40879,41085,41168,41265,41273,41363,41704,42313,42707,43150,431…	kirre,N,ec,bi,CG4766,oc,Lim1,sev,fw,NetA,NetB,caz,B-H2,B-H1,Hs3st-B,ds,aop,daw,fred,Dref,Rab6,beat-Ia,dac,CadN,CadN2,tsh,vimar,ptc,Jra,jeb,Cam,vg,Nrk,phyl,chn,SP2353,Lis-1,Khc,Syn2,mbl,ena,shg,tsr,rno,emc,rho,Usp5,Awh,nmo,ara,caup,mirr,Srrm1,dysc,Ten-m,Arf79F,rn,neur,Scm,jumu,hth,pros,rdx,Dl,klg,E(spl)mdelta-HLH,E(spl)m8-HLH,amon,Hrb98DE,spg,RhoGAP100F,ey,sv,Actbeta,toy,nej,sif,skd,Pten,sns,mab-2…
10_Member	GO Biological Processes	GO:0048749	compound eye development	-11.9782	-9.93858	94/375	31292,31293,31339,31379,31802,31813,32039,32162,32398,32400,32587,32723,32724,32918,33245,33392,33474,33613,34328,34636,34982,35070,35071,35430,35609,36057,36295,36329,36421,36445,36606,36678,36771,36791,36848,36945,37201,37386,37841,38027,38091,38168,38375,38451,38890,39439,39440,39441,39483,39533,40464,40506,40879,41085,41168,41265,41273,41363,41704,42313,42707,43150,43161,43215,43385,43404,437…	kirre,N,ec,bi,oc,Lim1,sev,fw,NetA,NetB,caz,B-H2,B-H1,Hs3st-B,ds,aop,daw,fred,Dref,Rab6,dac,CadN,CadN2,tsh,vimar,Jra,jeb,Cam,vg,Nrk,phyl,chn,SP2353,Lis-1,Syn2,mbl,ena,shg,tsr,rno,emc,rho,Usp5,Awh,nmo,ara,caup,mirr,Srrm1,dysc,Ten-m,Arf79F,rn,neur,Scm,jumu,hth,pros,rdx,Dl,klg,E(spl)mdelta-HLH,E(spl)m8-HLH,amon,Hrb98DE,spg,RhoGAP100F,ey,sv,Actbeta,toy,nej,skd,Pten,sns,tio,rg,Nckx30C,csw,fz,Abl,shi,mt…
10_Member	GO Biological Processes	GO:0048592	eye morphogenesis	-10.2325	-8.30085	79/314	31292,31293,31339,31379,31802,32039,32162,32723,32724,32918,33245,33392,33474,33613,34328,34636,34947,34982,35070,35071,35609,35851,36057,36295,36329,36421,36445,36606,36678,36771,36791,36810,36848,36945,37386,37841,38027,38091,38168,38375,38890,39439,39440,39441,39533,40464,40506,41273,41363,41704,42313,42707,43150,43215,43385,43404,43758,43812,43825,43826,43856,43991,44097,44531,45278,45307,459…	kirre,N,ec,bi,oc,sev,fw,B-H2,B-H1,Hs3st-B,ds,aop,daw,fred,Dref,Rab6,beat-Ia,dac,CadN,CadN2,vimar,ptc,Jra,jeb,Cam,vg,Nrk,phyl,chn,SP2353,Lis-1,Khc,Syn2,mbl,shg,tsr,rno,emc,rho,Usp5,nmo,ara,caup,mirr,dysc,Ten-m,Arf79F,hth,pros,rdx,Dl,klg,E(spl)mdelta-HLH,amon,Hrb98DE,spg,RhoGAP100F,ey,sv,Actbeta,nej,Pten,sns,rg,csw,fz,shi,mts,tutl,rin,ttk,Hrb87F,mask,Alk,cic,Liprin-alpha,tau,p120ctn,eys
10_Member	GO Biological Processes	GO:0090596	sensory organ morphogenesis	-10.2325	-8.30085	79/314	31292,31293,31339,31379,31802,32039,32162,32723,32724,32918,33245,33392,33474,33613,34328,34636,34947,34982,35070,35071,35609,35851,36057,36295,36329,36421,36445,36606,36678,36771,36791,36810,36848,36945,37386,37841,38027,38091,38168,38375,38890,39439,39440,39441,39533,40464,40506,41273,41363,41704,42313,42707,43150,43215,43385,43404,43758,43812,43825,43826,43856,43991,44097,44531,45278,45307,459…	kirre,N,ec,bi,oc,sev,fw,B-H2,B-H1,Hs3st-B,ds,aop,daw,fred,Dref,Rab6,beat-Ia,dac,CadN,CadN2,vimar,ptc,Jra,jeb,Cam,vg,Nrk,phyl,chn,SP2353,Lis-1,Khc,Syn2,mbl,shg,tsr,rno,emc,rho,Usp5,nmo,ara,caup,mirr,dysc,Ten-m,Arf79F,hth,pros,rdx,Dl,klg,E(spl)mdelta-HLH,amon,Hrb98DE,spg,RhoGAP100F,ey,sv,Actbeta,nej,Pten,sns,rg,csw,fz,shi,mts,tutl,rin,ttk,Hrb87F,mask,Alk,cic,Liprin-alpha,tau,p120ctn,eys
10_Member	GO Biological Processes	GO:0001745	compound eye morphogenesis	-9.75021	-7.86208	75/298	31292,31293,31339,31379,31802,32039,32162,32723,32724,32918,33245,33392,33474,33613,34328,34636,34982,35070,35071,35609,36057,36295,36329,36421,36445,36606,36678,36771,36791,36848,36945,37386,37841,38027,38091,38168,38375,38890,39439,39440,39441,39533,40464,40506,41273,41363,41704,42313,42707,43150,43215,43385,43404,43758,43812,43825,43826,43856,43991,44097,44531,45278,45307,45928,45959,46015,479…	kirre,N,ec,bi,oc,sev,fw,B-H2,B-H1,Hs3st-B,ds,aop,daw,fred,Dref,Rab6,dac,CadN,CadN2,vimar,Jra,jeb,Cam,vg,Nrk,phyl,chn,SP2353,Lis-1,Syn2,mbl,shg,tsr,rno,emc,rho,Usp5,nmo,ara,caup,mirr,dysc,Ten-m,Arf79F,hth,pros,rdx,Dl,klg,E(spl)mdelta-HLH,amon,Hrb98DE,spg,RhoGAP100F,ey,sv,Actbeta,nej,Pten,sns,rg,csw,fz,shi,mts,tutl,rin,ttk,Hrb87F,mask,Alk,Liprin-alpha,tau,p120ctn,eys
10_Member	GO Biological Processes	GO:0001754	eye photoreceptor cell differentiation	-8.97853	-7.1525	52/182	31293,31802,32039,32723,32724,33392,33474,34636,34982,35070,35071,35609,36057,36295,36329,36445,36606,36771,36791,36810,36848,36945,37841,38027,38091,38168,38375,39533,40464,41273,41363,42313,42707,43150,43215,43404,43758,43826,43856,43991,44531,45278,45307,45959,46015,47998,48317,50070,53425,249072,326116,3771890	N,oc,sev,B-H2,B-H1,aop,daw,Rab6,dac,CadN,CadN2,vimar,Jra,jeb,Cam,Nrk,phyl,SP2353,Lis-1,Khc,Syn2,mbl,tsr,rno,emc,rho,Usp5,dysc,Ten-m,hth,pros,Dl,klg,E(spl)mdelta-HLH,amon,spg,RhoGAP100F,Actbeta,nej,Pten,rg,csw,fz,mts,tutl,rin,ttk,mask,Alk,Liprin-alpha,tau,eys
10_Member	GO Biological Processes	GO:0046530	photoreceptor cell differentiation	-8.70067	-6.88999	55/201	31293,31802,32039,32358,32723,32724,33392,33474,34636,34982,35070,35071,35609,36057,36295,36329,36445,36606,36771,36791,36810,36848,36945,37841,38027,38091,38168,38375,39533,40464,41273,41363,42130,42313,42707,43150,43215,43404,43758,43812,43826,43856,43991,44531,45278,45307,45959,46015,47998,48317,50070,53425,249072,326116,3771890	N,oc,sev,ben,B-H2,B-H1,aop,daw,Rab6,dac,CadN,CadN2,vimar,Jra,jeb,Cam,Nrk,phyl,SP2353,Lis-1,Khc,Syn2,mbl,tsr,rno,emc,rho,Usp5,dysc,Ten-m,hth,pros,osa,Dl,klg,E(spl)mdelta-HLH,amon,spg,RhoGAP100F,ey,Actbeta,nej,Pten,rg,csw,fz,mts,tutl,rin,ttk,mask,Alk,Liprin-alpha,tau,eys
10_Member	GO Biological Processes	GO:0001751	compound eye photoreceptor cell differentiation	-8.56554	-6.76085	50/176	31293,31802,32039,32723,32724,33392,33474,34636,34982,35070,35071,35609,36057,36295,36329,36445,36606,36771,36791,36848,36945,37841,38027,38091,38168,38375,39533,40464,41273,41363,42313,42707,43150,43215,43404,43758,43826,43856,43991,45278,45307,45959,46015,47998,48317,50070,53425,249072,326116,3771890	N,oc,sev,B-H2,B-H1,aop,daw,Rab6,dac,CadN,CadN2,vimar,Jra,jeb,Cam,Nrk,phyl,SP2353,Lis-1,Syn2,mbl,tsr,rno,emc,rho,Usp5,dysc,Ten-m,hth,pros,Dl,klg,E(spl)mdelta-HLH,amon,spg,RhoGAP100F,Actbeta,nej,Pten,csw,fz,mts,tutl,rin,ttk,mask,Alk,Liprin-alpha,tau,eys
10_Member	GO Biological Processes	GO:0042462	eye photoreceptor cell development	-5.83593	-4.30464	27/86	31802,34636,34982,35070,35071,35609,36295,36329,36445,36771,36791,36848,36945,37841,38027,39533,40464,42313,43758,43991,44531,46015,48317,53425,249072,326116,3771890	oc,Rab6,dac,CadN,CadN2,vimar,jeb,Cam,Nrk,SP2353,Lis-1,Syn2,mbl,tsr,rno,dysc,Ten-m,Dl,RhoGAP100F,Pten,rg,tutl,ttk,Alk,Liprin-alpha,tau,eys
10_Member	GO Biological Processes	GO:0042051	compound eye photoreceptor development	-5.51396	-4.03206	26/84	31802,34636,34982,35070,35071,35609,36295,36329,36445,36771,36791,36848,36945,37841,38027,39533,40464,42313,43758,43991,46015,48317,53425,249072,326116,3771890	oc,Rab6,dac,CadN,CadN2,vimar,jeb,Cam,Nrk,SP2353,Lis-1,Syn2,mbl,tsr,rno,dysc,Ten-m,Dl,RhoGAP100F,Pten,tutl,ttk,Alk,Liprin-alpha,tau,eys
10_Member	GO Biological Processes	GO:0042461	photoreceptor cell development	-5.15638	-3.70978	29/103	31802,32358,34636,34982,35070,35071,35609,36295,36329,36445,36771,36791,36848,36945,37841,38027,39533,40464,42313,43758,43991,44531,45278,46015,48317,53425,249072,326116,3771890	oc,ben,Rab6,dac,CadN,CadN2,vimar,jeb,Cam,Nrk,SP2353,Lis-1,Syn2,mbl,tsr,rno,dysc,Ten-m,Dl,RhoGAP100F,Pten,rg,csw,tutl,ttk,Alk,Liprin-alpha,tau,eys
10_Member	GO Biological Processes	GO:0042052	rhabdomere development	-2.7389	-1.63318	13/45	31802,35609,36329,36445,36771,36791,36848,36945,37841,39533,43991,326116,3771890	oc,vimar,Cam,Nrk,SP2353,Lis-1,Syn2,mbl,tsr,dysc,Pten,tau,eys
11_Summary	GO Biological Processes	GO:0051253	negative regulation of RNA metabolic process	-16.9816	-14.5924	97/332	31000,31003,31162,31181,31251,31331,31353,31379,31430,31577,31665,31722,31802,31813,31834,31991,32225,32243,32723,32724,33392,33607,33770,34119,34120,34560,35397,35430,35555,36432,36499,36678,36889,37528,38091,38103,38159,38468,38469,38565,38660,38978,38982,39049,39301,39441,39455,39999,40046,40287,40489,40549,40835,40879,40962,41084,41094,41134,41168,41363,41602,41666,41943,42034,42037,42413,424…	elav,vnd,Hr4,ph-p,per,Mnt,CG43689,bi,CG32767,CG3847,brk,fs(1)h,oc,Lim1,HP1b,CG43347,Smr,Brms1,B-H2,B-H1,aop,slp1,mid,Su(var)205,Ssb-c31a,ab,CG8677,tsh,jing,Su(z)2,mip120,chn,Psi,Fmr1,emc,Usp10,CG2199,CG12605,scrt,HDAC1,CG13287,rhea,Nelf-E,bol,CG7368,mirr,Sap130,Eip75B,CG14073,kni,mael,hkb,Antp,rn,grn,tgo,pum,CG16779,Scm,pros,CtBP,sqd,Hel89B,Ubx,abd-A,CG4360,H,slou,E2f1,E(spl)mdelta-HLH,E(spl)mbet…
11_Member	GO Biological Processes	GO:0051253	negative regulation of RNA metabolic process	-16.9816	-14.5924	97/332	31000,31003,31162,31181,31251,31331,31353,31379,31430,31577,31665,31722,31802,31813,31834,31991,32225,32243,32723,32724,33392,33607,33770,34119,34120,34560,35397,35430,35555,36432,36499,36678,36889,37528,38091,38103,38159,38468,38469,38565,38660,38978,38982,39049,39301,39441,39455,39999,40046,40287,40489,40549,40835,40879,40962,41084,41094,41134,41168,41363,41602,41666,41943,42034,42037,42413,424…	elav,vnd,Hr4,ph-p,per,Mnt,CG43689,bi,CG32767,CG3847,brk,fs(1)h,oc,Lim1,HP1b,CG43347,Smr,Brms1,B-H2,B-H1,aop,slp1,mid,Su(var)205,Ssb-c31a,ab,CG8677,tsh,jing,Su(z)2,mip120,chn,Psi,Fmr1,emc,Usp10,CG2199,CG12605,scrt,HDAC1,CG13287,rhea,Nelf-E,bol,CG7368,mirr,Sap130,Eip75B,CG14073,kni,mael,hkb,Antp,rn,grn,tgo,pum,CG16779,Scm,pros,CtBP,sqd,Hel89B,Ubx,abd-A,CG4360,H,slou,E2f1,E(spl)mdelta-HLH,E(spl)mbet…
11_Member	GO Biological Processes	GO:0045934	negative regulation of nucleobase-containing compound metabolic process	-16.2338	-13.8775	101/361	31000,31003,31162,31181,31251,31331,31353,31379,31430,31577,31665,31722,31802,31813,31834,31991,32225,32243,32723,32724,33392,33607,33770,34119,34120,34560,35397,35430,35555,35563,35924,36432,36499,36678,36889,37402,37528,38091,38103,38159,38468,38469,38565,38660,38978,38982,39049,39301,39441,39455,39999,40046,40287,40489,40549,40835,40879,40962,41084,41094,41134,41147,41168,41363,41602,41666,419…	elav,vnd,Hr4,ph-p,per,Mnt,CG43689,bi,CG32767,CG3847,brk,fs(1)h,oc,Lim1,HP1b,CG43347,Smr,Brms1,B-H2,B-H1,aop,slp1,mid,Su(var)205,Ssb-c31a,ab,CG8677,tsh,jing,geminin,tsu,Su(z)2,mip120,chn,Psi,mago,Fmr1,emc,Usp10,CG2199,CG12605,scrt,HDAC1,CG13287,rhea,Nelf-E,bol,CG7368,mirr,Sap130,Eip75B,CG14073,kni,mael,hkb,Antp,rn,grn,tgo,pum,CG16779,RnpS1,Scm,pros,CtBP,sqd,Hel89B,Ubx,abd-A,CG4360,H,slou,E2f1,E(sp…
11_Member	GO Biological Processes	GO:0045892	negative regulation of transcription, DNA-templated	-15.4982	-13.2012	90/311	31003,31162,31181,31251,31331,31353,31379,31430,31577,31665,31722,31802,31813,31834,31991,32225,32243,32723,32724,33392,33607,33770,34119,34120,34560,35397,35430,35555,36432,36499,36678,38091,38103,38159,38468,38469,38565,38660,38978,38982,39301,39441,39455,39999,40046,40287,40489,40549,40835,40879,40962,41084,41094,41134,41168,41363,41602,41943,42034,42037,42413,42445,42547,42550,43150,43152,431…	vnd,Hr4,ph-p,per,Mnt,CG43689,bi,CG32767,CG3847,brk,fs(1)h,oc,Lim1,HP1b,CG43347,Smr,Brms1,B-H2,B-H1,aop,slp1,mid,Su(var)205,Ssb-c31a,ab,CG8677,tsh,jing,Su(z)2,mip120,chn,emc,Usp10,CG2199,CG12605,scrt,HDAC1,CG13287,rhea,Nelf-E,CG7368,mirr,Sap130,Eip75B,CG14073,kni,mael,hkb,Antp,rn,grn,tgo,pum,CG16779,Scm,pros,CtBP,Hel89B,Ubx,abd-A,CG4360,H,slou,E2f1,E(spl)mdelta-HLH,E(spl)mbeta-HLH,E(spl)m7-HLH,gro…
11_Member	GO Biological Processes	GO:1902679	negative regulation of RNA biosynthetic process	-15.4982	-13.2012	90/311	31003,31162,31181,31251,31331,31353,31379,31430,31577,31665,31722,31802,31813,31834,31991,32225,32243,32723,32724,33392,33607,33770,34119,34120,34560,35397,35430,35555,36432,36499,36678,38091,38103,38159,38468,38469,38565,38660,38978,38982,39301,39441,39455,39999,40046,40287,40489,40549,40835,40879,40962,41084,41094,41134,41168,41363,41602,41943,42034,42037,42413,42445,42547,42550,43150,43152,431…	vnd,Hr4,ph-p,per,Mnt,CG43689,bi,CG32767,CG3847,brk,fs(1)h,oc,Lim1,HP1b,CG43347,Smr,Brms1,B-H2,B-H1,aop,slp1,mid,Su(var)205,Ssb-c31a,ab,CG8677,tsh,jing,Su(z)2,mip120,chn,emc,Usp10,CG2199,CG12605,scrt,HDAC1,CG13287,rhea,Nelf-E,CG7368,mirr,Sap130,Eip75B,CG14073,kni,mael,hkb,Antp,rn,grn,tgo,pum,CG16779,Scm,pros,CtBP,Hel89B,Ubx,abd-A,CG4360,H,slou,E2f1,E(spl)mdelta-HLH,E(spl)mbeta-HLH,E(spl)m7-HLH,gro…
11_Member	GO Biological Processes	GO:1903507	negative regulation of nucleic acid-templated transcription	-15.4982	-13.2012	90/311	31003,31162,31181,31251,31331,31353,31379,31430,31577,31665,31722,31802,31813,31834,31991,32225,32243,32723,32724,33392,33607,33770,34119,34120,34560,35397,35430,35555,36432,36499,36678,38091,38103,38159,38468,38469,38565,38660,38978,38982,39301,39441,39455,39999,40046,40287,40489,40549,40835,40879,40962,41084,41094,41134,41168,41363,41602,41943,42034,42037,42413,42445,42547,42550,43150,43152,431…	vnd,Hr4,ph-p,per,Mnt,CG43689,bi,CG32767,CG3847,brk,fs(1)h,oc,Lim1,HP1b,CG43347,Smr,Brms1,B-H2,B-H1,aop,slp1,mid,Su(var)205,Ssb-c31a,ab,CG8677,tsh,jing,Su(z)2,mip120,chn,emc,Usp10,CG2199,CG12605,scrt,HDAC1,CG13287,rhea,Nelf-E,CG7368,mirr,Sap130,Eip75B,CG14073,kni,mael,hkb,Antp,rn,grn,tgo,pum,CG16779,Scm,pros,CtBP,Hel89B,Ubx,abd-A,CG4360,H,slou,E2f1,E(spl)mdelta-HLH,E(spl)mbeta-HLH,E(spl)m7-HLH,gro…
11_Member	GO Biological Processes	GO:0010558	negative regulation of macromolecule biosynthetic process	-15.2556	-12.9678	107/405	31000,31003,31162,31181,31251,31331,31353,31379,31430,31577,31665,31722,31802,31813,31834,31991,32225,32243,32723,32724,33392,33607,33770,33968,34119,34120,34560,35145,35197,35397,35430,35555,35788,36432,36499,36678,37528,38091,38103,38159,38195,38399,38468,38469,38565,38660,38963,38978,38982,39198,39301,39441,39455,39527,39999,40046,40287,40489,40549,40680,40835,40879,40962,41084,41094,41134,411…	elav,vnd,Hr4,ph-p,per,Mnt,CG43689,bi,CG32767,CG3847,brk,fs(1)h,oc,Lim1,HP1b,CG43347,Smr,Brms1,B-H2,B-H1,aop,slp1,mid,Hrb27C,Su(var)205,Ssb-c31a,ab,mRpL13,brat,CG8677,tsh,jing,Pabp2,Su(z)2,mip120,chn,Fmr1,emc,Usp10,CG2199,CG13928,Larp4B,CG12605,scrt,HDAC1,CG13287,Unr,rhea,Nelf-E,Rbfox1,CG7368,mirr,Sap130,bru3,Eip75B,CG14073,kni,mael,hkb,kra,Antp,rn,grn,tgo,pum,CG16779,Scm,pros,Paip2,CtBP,sqd,Hel89…
11_Member	GO Biological Processes	GO:0000122	negative regulation of transcription by RNA polymerase II	-14.9231	-12.6865	69/211	31003,31251,31331,31353,31379,31430,31577,31665,31802,31834,31991,32225,32243,32723,32724,33392,33607,33770,34119,34560,35430,35555,36432,36499,36678,38091,38159,38468,38469,38565,38982,39301,39441,39455,39999,40046,40549,40835,40879,40962,41084,41363,41602,41943,42034,42037,42413,42445,42547,42550,43150,43152,43160,43162,43650,43660,43982,44272,44540,44786,44900,45339,46156,47285,48317,53446,535…	vnd,per,Mnt,CG43689,bi,CG32767,CG3847,brk,oc,HP1b,CG43347,Smr,Brms1,B-H2,B-H1,aop,slp1,mid,Su(var)205,ab,tsh,jing,Su(z)2,mip120,chn,emc,CG2199,CG12605,scrt,HDAC1,Nelf-E,CG7368,mirr,Sap130,Eip75B,CG14073,hkb,Antp,rn,grn,tgo,pros,CtBP,Hel89B,Ubx,abd-A,CG4360,H,slou,E2f1,E(spl)mdelta-HLH,E(spl)mbeta-HLH,E(spl)m7-HLH,gro,zfh1,CG12071,Oamb,tio,ct,nerfin-1,Larp7,net,Gug,repo,ttk,HGTX,cic,ind,CG45071
11_Member	GO Biological Processes	GO:0009890	negative regulation of biosynthetic process	-14.6824	-12.4616	110/429	31000,31003,31162,31181,31251,31331,31353,31379,31430,31577,31665,31722,31802,31813,31834,31991,32225,32243,32723,32724,33392,33607,33770,33968,34119,34120,34560,35145,35197,35397,35430,35555,35788,36432,36499,36678,37528,38091,38103,38159,38195,38399,38468,38469,38565,38660,38963,38978,38982,39198,39301,39441,39455,39527,39999,40046,40287,40489,40549,40680,40835,40879,40962,41084,41094,41134,411…	elav,vnd,Hr4,ph-p,per,Mnt,CG43689,bi,CG32767,CG3847,brk,fs(1)h,oc,Lim1,HP1b,CG43347,Smr,Brms1,B-H2,B-H1,aop,slp1,mid,Hrb27C,Su(var)205,Ssb-c31a,ab,mRpL13,brat,CG8677,tsh,jing,Pabp2,Su(z)2,mip120,chn,Fmr1,emc,Usp10,CG2199,CG13928,Larp4B,CG12605,scrt,HDAC1,CG13287,Unr,rhea,Nelf-E,Rbfox1,CG7368,mirr,Sap130,bru3,Eip75B,CG14073,kni,mael,hkb,kra,Antp,rn,grn,tgo,pum,CG16779,Scm,pros,Paip2,CtBP,sqd,Hel89…
11_Member	GO Biological Processes	GO:0031327	negative regulation of cellular biosynthetic process	-14.6358	-12.4226	109/424	31000,31003,31162,31181,31251,31331,31353,31379,31430,31577,31665,31722,31802,31813,31834,31991,32225,32243,32723,32724,33392,33607,33770,33968,34119,34120,34560,35145,35197,35397,35430,35555,35788,36432,36499,36678,37528,38091,38103,38159,38195,38399,38468,38469,38565,38660,38963,38978,38982,39198,39301,39441,39455,39527,39999,40046,40287,40489,40549,40680,40835,40879,40962,41084,41094,41134,411…	elav,vnd,Hr4,ph-p,per,Mnt,CG43689,bi,CG32767,CG3847,brk,fs(1)h,oc,Lim1,HP1b,CG43347,Smr,Brms1,B-H2,B-H1,aop,slp1,mid,Hrb27C,Su(var)205,Ssb-c31a,ab,mRpL13,brat,CG8677,tsh,jing,Pabp2,Su(z)2,mip120,chn,Fmr1,emc,Usp10,CG2199,CG13928,Larp4B,CG12605,scrt,HDAC1,CG13287,Unr,rhea,Nelf-E,Rbfox1,CG7368,mirr,Sap130,bru3,Eip75B,CG14073,kni,mael,hkb,kra,Antp,rn,grn,tgo,pum,CG16779,Scm,pros,Paip2,CtBP,sqd,Hel89…
11_Member	GO Biological Processes	GO:0031324	negative regulation of cellular metabolic process	-12.89	-10.7843	138/621	31000,31003,31162,31181,31248,31251,31331,31353,31379,31430,31577,31665,31722,31802,31813,31834,31991,32225,32243,32690,32723,32724,32968,33392,33474,33607,33770,33968,34119,34120,34263,34560,35145,35197,35397,35430,35555,35563,35788,35924,36001,36041,36432,36499,36587,36678,36889,37402,37528,38091,38103,38159,38195,38399,38468,38469,38565,38648,38660,38963,38978,38982,39049,39198,39301,39441,394…	elav,vnd,Hr4,ph-p,sgg,per,Mnt,CG43689,bi,CG32767,CG3847,brk,fs(1)h,oc,Lim1,HP1b,CG43347,Smr,Brms1,wcy,B-H2,B-H1,Sec61gamma,aop,daw,slp1,mid,Hrb27C,Su(var)205,Ssb-c31a,numb,ab,mRpL13,brat,CG8677,tsh,jing,geminin,Pabp2,tsu,dap,Pka-R2,Su(z)2,mip120,Sps1,chn,Psi,mago,Fmr1,emc,Usp10,CG2199,CG13928,Larp4B,CG12605,scrt,HDAC1,scny,CG13287,Unr,rhea,Nelf-E,bol,Rbfox1,CG7368,mirr,Sap130,bru3,Reck,Eip75B,CG1…
11_Member	GO Biological Processes	GO:0051172	negative regulation of nitrogen compound metabolic process	-11.6124	-9.58788	125/564	31000,31003,31162,31181,31248,31251,31331,31353,31379,31430,31577,31665,31722,31802,31813,31834,31991,32225,32243,32723,32724,33392,33607,33770,33968,34119,34120,34560,35145,35197,35397,35430,35555,35563,35788,35924,36001,36041,36432,36499,36678,36889,37402,37528,38091,38103,38159,38195,38399,38468,38469,38565,38660,38963,38978,38982,39049,39198,39301,39441,39455,39527,39629,39999,40046,40287,403…	elav,vnd,Hr4,ph-p,sgg,per,Mnt,CG43689,bi,CG32767,CG3847,brk,fs(1)h,oc,Lim1,HP1b,CG43347,Smr,Brms1,B-H2,B-H1,aop,slp1,mid,Hrb27C,Su(var)205,Ssb-c31a,ab,mRpL13,brat,CG8677,tsh,jing,geminin,Pabp2,tsu,dap,Pka-R2,Su(z)2,mip120,chn,Psi,mago,Fmr1,emc,Usp10,CG2199,CG13928,Larp4B,CG12605,scrt,HDAC1,CG13287,Unr,rhea,Nelf-E,bol,Rbfox1,CG7368,mirr,Sap130,bru3,Reck,Eip75B,CG14073,kni,Pka-R1,mael,hkb,kra,Antp,…
11_Member	GO Biological Processes	GO:0010605	negative regulation of macromolecule metabolic process	-9.20628	-7.36434	153/793	31000,31003,31162,31181,31248,31251,31293,31331,31353,31379,31430,31577,31665,31707,31722,31802,31813,31834,31991,32034,32225,32243,32429,32723,32724,33392,33607,33770,33964,33968,34119,34120,34263,34560,34885,34982,35003,35145,35197,35397,35430,35555,35563,35788,35924,36001,36041,36058,36118,36431,36432,36499,36615,36621,36678,36889,37116,37402,37528,38091,38103,38159,38168,38195,38399,38468,384…	elav,vnd,Hr4,ph-p,sgg,per,N,Mnt,CG43689,bi,CG32767,CG3847,brk,mahe,fs(1)h,oc,Lim1,HP1b,CG43347,SmydA-4,Smr,Brms1,hiw,B-H2,B-H1,aop,slp1,mid,Rat1,Hrb27C,Su(var)205,Ssb-c31a,numb,ab,vig,dac,LSm7,mRpL13,brat,CG8677,tsh,jing,geminin,Pabp2,tsu,dap,Pka-R2,RpLP0-like,psq,Psc,Su(z)2,mip120,LamC,Su(var)2-HP2,chn,Psi,Dp1,mago,Fmr1,emc,Usp10,CG2199,rho,CG13928,Larp4B,CG12605,scrt,HDAC1,scny,CG13287,Unr,rhea…
12_Summary	GO Biological Processes	GO:0045165	cell fate commitment	-16.1693	-13.8235	89/299	30983,30985,31003,31239,31293,31379,31802,32039,32544,33392,33474,33716,33770,34007,34263,34277,34411,34772,34906,34982,35135,35147,35197,35227,35764,35851,35924,36001,36057,36239,36258,36295,36555,36606,36791,36793,37230,37528,38065,38091,38168,38254,38765,39439,39440,40489,40549,40835,40879,40962,41085,41273,41363,41602,41612,41770,42034,42037,42130,42160,42186,42313,42445,42547,42707,42889,431…	l(1)sc,ase,vnd,egh,N,bi,oc,sev,Gbeta13F,aop,daw,Gmd,mid,Wnt4,numb,gcm,Cdk1,kuz,wor,dac,ham,tup,brat,tj,Hey,ptc,tsu,dap,Jra,inv,ths,jeb,mam,phyl,Lis-1,clu,hts,Fmr1,trh,emc,rho,Dbx,Galphai,ara,caup,mael,hkb,Antp,rn,grn,neur,hth,pros,CtBP,sim,stumps,Ubx,abd-A,osa,htl,14-3-3epsilon,Dl,H,slou,klg,jar,E(spl)malpha-BFM,E(spl)m2-BFM,E(spl)m4-BFM,E(spl)m6-BFM,E(spl)m8-HLH,amon,spg,ey,sv,Actbeta,Sox102F,ne…
12_Member	GO Biological Processes	GO:0045165	cell fate commitment	-16.1693	-13.8235	89/299	30983,30985,31003,31239,31293,31379,31802,32039,32544,33392,33474,33716,33770,34007,34263,34277,34411,34772,34906,34982,35135,35147,35197,35227,35764,35851,35924,36001,36057,36239,36258,36295,36555,36606,36791,36793,37230,37528,38065,38091,38168,38254,38765,39439,39440,40489,40549,40835,40879,40962,41085,41273,41363,41602,41612,41770,42034,42037,42130,42160,42186,42313,42445,42547,42707,42889,431…	l(1)sc,ase,vnd,egh,N,bi,oc,sev,Gbeta13F,aop,daw,Gmd,mid,Wnt4,numb,gcm,Cdk1,kuz,wor,dac,ham,tup,brat,tj,Hey,ptc,tsu,dap,Jra,inv,ths,jeb,mam,phyl,Lis-1,clu,hts,Fmr1,trh,emc,rho,Dbx,Galphai,ara,caup,mael,hkb,Antp,rn,grn,neur,hth,pros,CtBP,sim,stumps,Ubx,abd-A,osa,htl,14-3-3epsilon,Dl,H,slou,klg,jar,E(spl)malpha-BFM,E(spl)m2-BFM,E(spl)m4-BFM,E(spl)m6-BFM,E(spl)m8-HLH,amon,spg,ey,sv,Actbeta,Sox102F,ne…
12_Member	GO Biological Processes	GO:0014017	neuroblast fate commitment	-8.55478	-6.75305	16/26	30983,30985,31003,31293,33770,34772,35135,35197,36239,36555,41085,41363,42037,42130,42313,44843	l(1)sc,ase,vnd,N,mid,kuz,ham,brat,inv,mam,neur,pros,abd-A,osa,Dl,nkd
12_Member	GO Biological Processes	GO:0001709	cell fate determination	-7.94731	-6.18238	39/126	30983,30985,31003,31293,33392,33770,34263,34277,34772,35147,35197,35764,35924,36001,36239,36555,36606,36791,37230,37528,38065,38168,38765,41085,41363,41602,41770,42034,42037,42160,42186,42313,42445,42547,42889,43161,43991,44018,45307	l(1)sc,ase,vnd,N,aop,mid,numb,gcm,kuz,tup,brat,Hey,tsu,dap,inv,mam,phyl,Lis-1,hts,Fmr1,trh,rho,Galphai,neur,pros,CtBP,stumps,Ubx,abd-A,htl,14-3-3epsilon,Dl,H,slou,jar,E(spl)m8-HLH,Pten,cas,fz
12_Member	GO Biological Processes	GO:0014016	neuroblast differentiation	-7.46698	-5.77588	20/44	30983,30985,31003,31293,33770,34263,34772,35135,35197,36239,36555,40835,41085,41363,41697,42037,42130,42313,44018,44843	l(1)sc,ase,vnd,N,mid,numb,kuz,ham,brat,inv,mam,Antp,neur,pros,ems,abd-A,osa,Dl,cas,nkd
12_Member	GO Biological Processes	GO:0007400	neuroblast fate determination	-5.36983	-3.89914	11/20	30983,30985,31003,31293,34772,35197,36239,36555,41085,42037,42313	l(1)sc,ase,vnd,N,kuz,brat,inv,mam,neur,abd-A,Dl
12_Member	GO Biological Processes	GO:0014019	neuroblast development	-3.61169	-2.36938	9/20	31003,31293,33770,34263,35197,40835,41697,42037,44018	vnd,N,mid,numb,brat,Antp,ems,abd-A,cas
13_Summary	GO Biological Processes	GO:0008038	neuron recognition	-15.218	-12.9392	48/115	32183,32400,32661,32743,32782,33314,33374,33770,33995,34007,34192,34560,34927,34945,34947,35037,35070,35083,35097,35652,36384,36436,36746,37528,37858,37949,38540,38590,38788,39325,39717,40464,40515,40680,42025,42103,42496,42944,43222,43469,43650,45821,46015,47080,50320,53557,246538,2769008,53558	Ten-a,NetB,if,RhoGAPp190,CG6867,robo3,Npc2a,mid,Pvf3,Wnt4,Sema1a,ab,Gli,beat-Ic,beat-Ia,beat-IIIc,CadN,CG5758,Fas3,Dscam1,Galphaq,Drl-2,sli,Fmr1,gek,Mmp1,slow,Con,Dscam2,CG6024,comm,Ten-m,nrm,kra,Fas1,Dscam3,RhoGAP93B,tok,Tl,Ptp99A,zfh1,Abl,tutl,acj6,dpr12,esn,Sema2b,Dscam4,wun2
13_Member	GO Biological Processes	GO:0008038	neuron recognition	-15.218	-12.9392	48/115	32183,32400,32661,32743,32782,33314,33374,33770,33995,34007,34192,34560,34927,34945,34947,35037,35070,35083,35097,35652,36384,36436,36746,37528,37858,37949,38540,38590,38788,39325,39717,40464,40515,40680,42025,42103,42496,42944,43222,43469,43650,45821,46015,47080,50320,53557,246538,2769008	Ten-a,NetB,if,RhoGAPp190,CG6867,robo3,Npc2a,mid,Pvf3,Wnt4,Sema1a,ab,Gli,beat-Ic,beat-Ia,beat-IIIc,CadN,CG5758,Fas3,Dscam1,Galphaq,Drl-2,sli,Fmr1,gek,Mmp1,slow,Con,Dscam2,CG6024,comm,Ten-m,nrm,kra,Fas1,Dscam3,RhoGAP93B,tok,Tl,Ptp99A,zfh1,Abl,tutl,acj6,dpr12,esn,Sema2b,Dscam4
13_Member	GO Biological Processes	GO:0008037	cell recognition	-14.5165	-12.3183	48/119	32183,32400,32661,32743,32782,33314,33374,33770,33995,34007,34192,34560,34927,34945,34947,35037,35070,35083,35097,35652,36384,36436,36746,37528,37858,37949,38540,38590,38788,39325,39717,40464,40515,40680,42025,42103,42496,42944,43222,43469,43650,45821,46015,47080,50320,53557,246538,2769008	Ten-a,NetB,if,RhoGAPp190,CG6867,robo3,Npc2a,mid,Pvf3,Wnt4,Sema1a,ab,Gli,beat-Ic,beat-Ia,beat-IIIc,CadN,CG5758,Fas3,Dscam1,Galphaq,Drl-2,sli,Fmr1,gek,Mmp1,slow,Con,Dscam2,CG6024,comm,Ten-m,nrm,kra,Fas1,Dscam3,RhoGAP93B,tok,Tl,Ptp99A,zfh1,Abl,tutl,acj6,dpr12,esn,Sema2b,Dscam4
13_Member	GO Biological Processes	GO:0008039	synaptic target recognition	-11.2005	-9.20915	26/50	32183,32400,32782,33314,33374,33995,34007,34192,34560,34927,35037,35083,35097,36436,36746,37858,38540,38590,39325,40464,40515,43222,46015,47080,50320,246538	Ten-a,NetB,CG6867,robo3,Npc2a,Pvf3,Wnt4,Sema1a,ab,Gli,beat-IIIc,CG5758,Fas3,Drl-2,sli,gek,slow,Con,CG6024,Ten-m,nrm,Tl,tutl,acj6,dpr12,Sema2b
13_Member	GO Biological Processes	GO:0050919	negative chemotaxis	-3.41727	-2.19486	9/21	32782,33314,34007,34192,35037,36436,36746,43222,53558	CG6867,robo3,Wnt4,Sema1a,beat-IIIc,Drl-2,sli,Tl,wun2
13_Member	GO Biological Processes	GO:0016201	synaptic target inhibition	-3.02433	-1.86763	7/15	32782,33314,34007,35037,36436,36746,43222	CG6867,robo3,Wnt4,beat-IIIc,Drl-2,sli,Tl
14_Summary	GO Biological Processes	GO:0007155	cell adhesion	-15.1902	-12.9259	62/176	31201,31239,31292,31792,32162,32544,32661,33245,33613,33864,33896,33962,34330,34927,34939,34945,34947,35031,35037,35070,35071,35083,35097,36104,36284,36333,36632,36692,37386,37555,37949,38590,38788,38978,39491,39972,40401,40515,40831,40912,41455,41575,41578,41583,42025,42082,42086,42103,42402,42707,42778,43213,43377,44097,44129,45307,46015,49713,50391,2769008,3354987,3355143	Vinc,egh,kirre,Nrg,fw,Gbeta13F,if,ds,fred,Arpc4,Tig,Nlg2,bib,Gli,beat-Ib,beat-Ic,beat-Ia,beat-IIIb,beat-IIIc,CadN,CadN2,CG5758,Fas3,Galphao,otk2,CG17739,mspo,scb,shg,wrapper,Mmp1,Con,Dscam2,rhea,trn,Ccn,CG7166,nrm,Ama,Nlg3,mfas,beat-Vc,beat-Va,beat-Vb,Fas1,beat-IIb,beat-IIa,Dscam3,Nlg4,klg,beat-IV,beat-VII,beat-VI,sns,hbs,fz,tutl,alpha-Catr,Grip,Dscam4,tyn,p120ctn
14_Member	GO Biological Processes	GO:0007155	cell adhesion	-15.1902	-12.9259	62/176	31201,31239,31292,31792,32162,32544,32661,33245,33613,33864,33896,33962,34330,34927,34939,34945,34947,35031,35037,35070,35071,35083,35097,36104,36284,36333,36632,36692,37386,37555,37949,38590,38788,38978,39491,39972,40401,40515,40831,40912,41455,41575,41578,41583,42025,42082,42086,42103,42402,42707,42778,43213,43377,44097,44129,45307,46015,49713,50391,2769008,3354987,3355143	Vinc,egh,kirre,Nrg,fw,Gbeta13F,if,ds,fred,Arpc4,Tig,Nlg2,bib,Gli,beat-Ib,beat-Ic,beat-Ia,beat-IIIb,beat-IIIc,CadN,CadN2,CG5758,Fas3,Galphao,otk2,CG17739,mspo,scb,shg,wrapper,Mmp1,Con,Dscam2,rhea,trn,Ccn,CG7166,nrm,Ama,Nlg3,mfas,beat-Vc,beat-Va,beat-Vb,Fas1,beat-IIb,beat-IIa,Dscam3,Nlg4,klg,beat-IV,beat-VII,beat-VI,sns,hbs,fz,tutl,alpha-Catr,Grip,Dscam4,tyn,p120ctn
14_Member	GO Biological Processes	GO:0098609	cell-cell adhesion	-14.4679	-12.277	46/111	31239,31292,31792,32162,32661,33245,33613,33962,34330,34939,34945,34947,35031,35037,35070,35071,35097,36692,37386,37555,38590,38788,38978,40401,40515,40831,40912,41575,41578,41583,42025,42082,42086,42103,42402,42707,42778,43213,43377,44097,44129,45307,46015,50391,2769008,3355143	egh,kirre,Nrg,fw,if,ds,fred,Nlg2,bib,beat-Ib,beat-Ic,beat-Ia,beat-IIIb,beat-IIIc,CadN,CadN2,Fas3,scb,shg,wrapper,Con,Dscam2,rhea,CG7166,nrm,Ama,Nlg3,beat-Vc,beat-Va,beat-Vb,Fas1,beat-IIb,beat-IIa,Dscam3,Nlg4,klg,beat-IV,beat-VII,beat-VI,sns,hbs,fz,tutl,Grip,Dscam4,p120ctn
14_Member	GO Biological Processes	GO:0098742	cell-cell adhesion via plasma-membrane adhesion molecules	-12.8585	-10.7645	34/72	31292,32162,32661,33245,34939,34945,34947,35031,35037,35070,35071,35097,36692,37386,37555,38590,38788,40401,40831,41575,41578,41583,42025,42082,42086,42103,42707,42778,43213,43377,44097,45307,46015,2769008	kirre,fw,if,ds,beat-Ib,beat-Ic,beat-Ia,beat-IIIb,beat-IIIc,CadN,CadN2,Fas3,scb,shg,wrapper,Con,Dscam2,CG7166,Ama,beat-Vc,beat-Va,beat-Vb,Fas1,beat-IIb,beat-IIa,Dscam3,klg,beat-IV,beat-VII,beat-VI,sns,fz,tutl,Dscam4
14_Member	GO Biological Processes	GO:0007157	heterophilic cell-cell adhesion via plasma membrane cell adhesion molecules	-11.1694	-9.18261	19/28	31292,32661,33245,34939,34945,34947,35031,35037,36692,40831,41575,41578,41583,42082,42086,42778,43213,43377,44097	kirre,if,ds,beat-Ib,beat-Ic,beat-Ia,beat-IIIb,beat-IIIc,scb,Ama,beat-Vc,beat-Va,beat-Vb,beat-IIb,beat-IIa,beat-IV,beat-VII,beat-VI,sns
14_Member	GO Biological Processes	GO:0007156	homophilic cell adhesion via plasma membrane adhesion molecules	-6.30621	-4.72456	18/42	31292,32162,33245,35070,35071,35097,37386,37555,38590,38788,40401,42025,42103,42707,44097,45307,46015,2769008	kirre,fw,ds,CadN,CadN2,Fas3,shg,wrapper,Con,Dscam2,CG7166,Fas1,Dscam3,klg,sns,fz,tutl,Dscam4
15_Summary	GO Biological Processes	GO:0031328	positive regulation of cellular biosynthetic process	-15.1873	-12.9259	127/519	30983,30985,31003,31010,31213,31293,31310,31722,31771,31802,31813,31834,32243,32457,32517,32630,32771,32846,32877,33078,33761,33770,33837,33960,33968,34119,34120,34277,34328,34551,34906,35045,35147,35227,35332,35397,35430,35555,35788,35790,36057,36150,36421,36555,36678,36702,36956,37070,37078,37116,37379,37528,37633,37646,37914,38065,38078,38159,38181,38347,38399,38752,38982,39049,39071,39103,391…	l(1)sc,ase,vnd,Mybbp1A,CG3071,N,Myc,fs(1)h,CG10555,oc,Lim1,HP1b,Brms1,gce,CG8944,Nup153,mnb,Bx,htk,Ntf-2,Ncoa6,mid,lid,l(2)k09022,Hrb27C,Su(var)205,Ssb-c31a,gcm,Dref,CG4751,wor,Dif,tup,tj,Hr38,CG8677,tsh,jing,Pabp2,Lpin,Jra,nclb,vg,mam,chn,Hr51,Bap55,pAbp,Nup75,Dp1,CG10543,Fmr1,PIP5K59B,CNBP,CG4612,trh,MED30,CG2199,CG12099,Tet,Larp4B,vvl,Nelf-E,bol,Hsp67Bc,Jarid2,Rbfox1,CG7368,ara,caup,mirr,stv,P…
15_Member	GO Biological Processes	GO:0031328	positive regulation of cellular biosynthetic process	-15.1873	-12.9259	127/519	30983,30985,31003,31010,31213,31293,31310,31722,31771,31802,31813,31834,32243,32457,32517,32630,32771,32846,32877,33078,33761,33770,33837,33960,33968,34119,34120,34277,34328,34551,34906,35045,35147,35227,35332,35397,35430,35555,35788,35790,36057,36150,36421,36555,36678,36702,36956,37070,37078,37116,37379,37528,37633,37646,37914,38065,38078,38159,38181,38347,38399,38752,38982,39049,39071,39103,391…	l(1)sc,ase,vnd,Mybbp1A,CG3071,N,Myc,fs(1)h,CG10555,oc,Lim1,HP1b,Brms1,gce,CG8944,Nup153,mnb,Bx,htk,Ntf-2,Ncoa6,mid,lid,l(2)k09022,Hrb27C,Su(var)205,Ssb-c31a,gcm,Dref,CG4751,wor,Dif,tup,tj,Hr38,CG8677,tsh,jing,Pabp2,Lpin,Jra,nclb,vg,mam,chn,Hr51,Bap55,pAbp,Nup75,Dp1,CG10543,Fmr1,PIP5K59B,CNBP,CG4612,trh,MED30,CG2199,CG12099,Tet,Larp4B,vvl,Nelf-E,bol,Hsp67Bc,Jarid2,Rbfox1,CG7368,ara,caup,mirr,stv,P…
15_Member	GO Biological Processes	GO:0009891	positive regulation of biosynthetic process	-15.1178	-12.8647	127/520	30983,30985,31003,31010,31213,31293,31310,31722,31771,31802,31813,31834,32243,32457,32517,32630,32771,32846,32877,33078,33761,33770,33837,33960,33968,34119,34120,34277,34328,34551,34906,35045,35147,35227,35332,35397,35430,35555,35788,35790,36057,36150,36421,36555,36678,36702,36956,37070,37078,37116,37379,37528,37633,37646,37914,38065,38078,38159,38181,38347,38399,38752,38982,39049,39071,39103,391…	l(1)sc,ase,vnd,Mybbp1A,CG3071,N,Myc,fs(1)h,CG10555,oc,Lim1,HP1b,Brms1,gce,CG8944,Nup153,mnb,Bx,htk,Ntf-2,Ncoa6,mid,lid,l(2)k09022,Hrb27C,Su(var)205,Ssb-c31a,gcm,Dref,CG4751,wor,Dif,tup,tj,Hr38,CG8677,tsh,jing,Pabp2,Lpin,Jra,nclb,vg,mam,chn,Hr51,Bap55,pAbp,Nup75,Dp1,CG10543,Fmr1,PIP5K59B,CNBP,CG4612,trh,MED30,CG2199,CG12099,Tet,Larp4B,vvl,Nelf-E,bol,Hsp67Bc,Jarid2,Rbfox1,CG7368,ara,caup,mirr,stv,P…
15_Member	GO Biological Processes	GO:0010557	positive regulation of macromolecule biosynthetic process	-14.78	-12.5514	118/473	30983,30985,31003,31010,31213,31293,31310,31722,31771,31802,31813,31834,32243,32457,32517,32630,32771,32846,32877,33761,33770,33837,33960,33968,34119,34120,34277,34328,34551,34906,35045,35147,35227,35332,35397,35430,35555,35788,35790,36057,36150,36421,36555,36678,36702,36956,37070,37078,37116,37379,37528,37646,37914,38065,38078,38159,38181,38347,38399,38752,38982,39049,39103,39198,39301,39439,394…	l(1)sc,ase,vnd,Mybbp1A,CG3071,N,Myc,fs(1)h,CG10555,oc,Lim1,HP1b,Brms1,gce,CG8944,Nup153,mnb,Bx,htk,Ncoa6,mid,lid,l(2)k09022,Hrb27C,Su(var)205,Ssb-c31a,gcm,Dref,CG4751,wor,Dif,tup,tj,Hr38,CG8677,tsh,jing,Pabp2,Lpin,Jra,nclb,vg,mam,chn,Hr51,Bap55,pAbp,Nup75,Dp1,CG10543,Fmr1,CNBP,CG4612,trh,MED30,CG2199,CG12099,Tet,Larp4B,vvl,Nelf-E,bol,Jarid2,Rbfox1,CG7368,ara,caup,mirr,CrebA,brm,Eip74EF,Crtc,MED19…
15_Member	GO Biological Processes	GO:0045893	positive regulation of transcription, DNA-templated	-13.1062	-10.9945	105/422	30983,30985,31003,31010,31213,31293,31310,31722,31771,31802,31813,31834,32243,32457,32517,32630,32771,32846,32877,33761,33770,33837,33960,34119,34120,34277,34328,34551,34906,35045,35147,35227,35332,35397,35430,35555,35790,36057,36150,36421,36555,36678,36702,36956,37078,37379,38065,38078,38159,38181,38347,38752,38982,39103,39198,39301,39439,39440,39441,39682,39744,39962,39970,39987,39999,40164,403…	l(1)sc,ase,vnd,Mybbp1A,CG3071,N,Myc,fs(1)h,CG10555,oc,Lim1,HP1b,Brms1,gce,CG8944,Nup153,mnb,Bx,htk,Ncoa6,mid,lid,l(2)k09022,Su(var)205,Ssb-c31a,gcm,Dref,CG4751,wor,Dif,tup,tj,Hr38,CG8677,tsh,jing,Lpin,Jra,nclb,vg,mam,chn,Hr51,Bap55,Nup75,CG10543,trh,MED30,CG2199,CG12099,Tet,vvl,Nelf-E,Jarid2,Rbfox1,CG7368,ara,caup,mirr,CrebA,brm,Eip74EF,Crtc,MED19,Eip75B,Deaf1,Cdk12,opa,Scr,Antp,grn,M1BP,tgo,hth,…
15_Member	GO Biological Processes	GO:1902680	positive regulation of RNA biosynthetic process	-13.1062	-10.9945	105/422	30983,30985,31003,31010,31213,31293,31310,31722,31771,31802,31813,31834,32243,32457,32517,32630,32771,32846,32877,33761,33770,33837,33960,34119,34120,34277,34328,34551,34906,35045,35147,35227,35332,35397,35430,35555,35790,36057,36150,36421,36555,36678,36702,36956,37078,37379,38065,38078,38159,38181,38347,38752,38982,39103,39198,39301,39439,39440,39441,39682,39744,39962,39970,39987,39999,40164,403…	l(1)sc,ase,vnd,Mybbp1A,CG3071,N,Myc,fs(1)h,CG10555,oc,Lim1,HP1b,Brms1,gce,CG8944,Nup153,mnb,Bx,htk,Ncoa6,mid,lid,l(2)k09022,Su(var)205,Ssb-c31a,gcm,Dref,CG4751,wor,Dif,tup,tj,Hr38,CG8677,tsh,jing,Lpin,Jra,nclb,vg,mam,chn,Hr51,Bap55,Nup75,CG10543,trh,MED30,CG2199,CG12099,Tet,vvl,Nelf-E,Jarid2,Rbfox1,CG7368,ara,caup,mirr,CrebA,brm,Eip74EF,Crtc,MED19,Eip75B,Deaf1,Cdk12,opa,Scr,Antp,grn,M1BP,tgo,hth,…
15_Member	GO Biological Processes	GO:1903508	positive regulation of nucleic acid-templated transcription	-13.1062	-10.9945	105/422	30983,30985,31003,31010,31213,31293,31310,31722,31771,31802,31813,31834,32243,32457,32517,32630,32771,32846,32877,33761,33770,33837,33960,34119,34120,34277,34328,34551,34906,35045,35147,35227,35332,35397,35430,35555,35790,36057,36150,36421,36555,36678,36702,36956,37078,37379,38065,38078,38159,38181,38347,38752,38982,39103,39198,39301,39439,39440,39441,39682,39744,39962,39970,39987,39999,40164,403…	l(1)sc,ase,vnd,Mybbp1A,CG3071,N,Myc,fs(1)h,CG10555,oc,Lim1,HP1b,Brms1,gce,CG8944,Nup153,mnb,Bx,htk,Ncoa6,mid,lid,l(2)k09022,Su(var)205,Ssb-c31a,gcm,Dref,CG4751,wor,Dif,tup,tj,Hr38,CG8677,tsh,jing,Lpin,Jra,nclb,vg,mam,chn,Hr51,Bap55,Nup75,CG10543,trh,MED30,CG2199,CG12099,Tet,vvl,Nelf-E,Jarid2,Rbfox1,CG7368,ara,caup,mirr,CrebA,brm,Eip74EF,Crtc,MED19,Eip75B,Deaf1,Cdk12,opa,Scr,Antp,grn,M1BP,tgo,hth,…
15_Member	GO Biological Processes	GO:0051254	positive regulation of RNA metabolic process	-12.6486	-10.5772	113/475	30983,30985,31003,31010,31213,31293,31310,31722,31771,31802,31813,31834,32243,32457,32517,32630,32771,32846,32877,33761,33770,33837,33960,33968,34119,34120,34277,34328,34551,34906,35045,35147,35227,35332,35397,35430,35555,35788,35790,36057,36150,36421,36555,36678,36702,36956,37078,37379,38065,38078,38159,38181,38195,38347,38752,38982,39103,39198,39301,39439,39440,39441,39682,39744,39962,39970,399…	l(1)sc,ase,vnd,Mybbp1A,CG3071,N,Myc,fs(1)h,CG10555,oc,Lim1,HP1b,Brms1,gce,CG8944,Nup153,mnb,Bx,htk,Ncoa6,mid,lid,l(2)k09022,Hrb27C,Su(var)205,Ssb-c31a,gcm,Dref,CG4751,wor,Dif,tup,tj,Hr38,CG8677,tsh,jing,Pabp2,Lpin,Jra,nclb,vg,mam,chn,Hr51,Bap55,Nup75,CG10543,trh,MED30,CG2199,CG12099,CG13928,Tet,vvl,Nelf-E,Jarid2,Rbfox1,CG7368,ara,caup,mirr,CrebA,brm,Eip74EF,Crtc,MED19,Eip75B,Deaf1,Cdk12,CRIF,opa,…
15_Member	GO Biological Processes	GO:0051173	positive regulation of nitrogen compound metabolic process	-11.2511	-9.25052	154/753	30983,30985,31003,31010,31014,31213,31248,31293,31310,31722,31771,31802,31813,31834,32221,32243,32457,32517,32630,32771,32846,32877,33078,33111,33474,33761,33770,33837,33840,33960,33968,33981,34119,34120,34277,34284,34328,34385,34393,34551,34906,34974,34996,35045,35147,35227,35332,35378,35397,35430,35555,35788,35790,36057,36150,36421,36432,36555,36606,36678,36702,36956,37070,37078,37116,37379,375…	l(1)sc,ase,vnd,Mybbp1A,Roc1a,CG3071,sgg,N,Myc,fs(1)h,CG10555,oc,Lim1,HP1b,CkIalpha,Brms1,gce,CG8944,Nup153,mnb,Bx,htk,Ntf-2,dod,daw,Ncoa6,mid,lid,CG9098,l(2)k09022,Hrb27C,smt3,Su(var)205,Ssb-c31a,gcm,Pka-C1,Dref,Cdk5alpha,Schip1,CG4751,wor,chif,Cyt-c-p,Dif,tup,tj,Hr38,Dap160,CG8677,tsh,jing,Pabp2,Lpin,Jra,nclb,vg,Su(z)2,mam,phyl,chn,Hr51,Bap55,pAbp,Nup75,Dp1,CG10543,Fmr1,ari-2,CNBP,CG4612,trh,MED…
15_Member	GO Biological Processes	GO:0045935	positive regulation of nucleobase-containing compound metabolic process	-11.2171	-9.22116	114/504	30983,30985,31003,31010,31213,31293,31310,31722,31771,31802,31813,31834,32243,32457,32517,32630,32771,32846,32877,33761,33770,33837,33960,33968,34119,34120,34277,34328,34551,34906,34974,35045,35147,35227,35332,35397,35430,35555,35788,35790,36057,36150,36421,36555,36678,36702,36956,37078,37379,38065,38078,38159,38181,38195,38347,38752,38982,39103,39198,39301,39439,39440,39441,39682,39744,39962,399…	l(1)sc,ase,vnd,Mybbp1A,CG3071,N,Myc,fs(1)h,CG10555,oc,Lim1,HP1b,Brms1,gce,CG8944,Nup153,mnb,Bx,htk,Ncoa6,mid,lid,l(2)k09022,Hrb27C,Su(var)205,Ssb-c31a,gcm,Dref,CG4751,wor,chif,Dif,tup,tj,Hr38,CG8677,tsh,jing,Pabp2,Lpin,Jra,nclb,vg,mam,chn,Hr51,Bap55,Nup75,CG10543,trh,MED30,CG2199,CG12099,CG13928,Tet,vvl,Nelf-E,Jarid2,Rbfox1,CG7368,ara,caup,mirr,CrebA,brm,Eip74EF,Crtc,MED19,Eip75B,Deaf1,Cdk12,CRIF…
15_Member	GO Biological Processes	GO:0045944	positive regulation of transcription by RNA polymerase II	-7.64608	-5.93231	75/330	30983,30985,31003,31293,31310,31722,31771,31802,31834,32243,32457,32630,32877,33761,33770,34120,34277,34906,35045,35147,35227,35332,35397,35430,35555,35790,36057,36421,36555,36678,36702,37379,38065,38159,38181,38347,38752,38982,39301,39439,39440,39682,39744,39962,39970,39987,39999,40385,40605,40833,40835,40962,41042,41084,41273,41363,41602,41612,41943,42037,42550,43222,43793,43812,43825,43833,438…	l(1)sc,ase,vnd,N,Myc,fs(1)h,CG10555,oc,HP1b,Brms1,gce,Nup153,htk,Ncoa6,mid,Ssb-c31a,gcm,wor,Dif,tup,tj,Hr38,CG8677,tsh,jing,Lpin,Jra,vg,mam,chn,Hr51,CG10543,trh,CG2199,CG12099,Tet,vvl,Nelf-E,CG7368,ara,caup,CrebA,brm,Eip74EF,Crtc,MED19,Eip75B,Cdk12,opa,Scr,Antp,grn,M1BP,tgo,hth,pros,CtBP,sim,Hel89B,abd-A,E2f1,Tl,bip2,ey,sv,toy,nej,cas,kn,acj6,Abd-B,ttk,mask,HGTX,Ndf
16_Summary	GO Biological Processes	GO:0032879	regulation of localization	-14.9544	-12.7097	129/534	31211,31248,31660,31955,32008,32124,32209,32303,32398,32400,32428,32771,32797,32799,33277,33392,33418,33473,33952,33968,33981,33995,34038,34143,34170,34192,34263,34277,34284,34411,34481,34500,34557,34772,34921,34927,35068,35197,35223,35351,35577,35652,35715,35799,35851,35924,36127,36258,36329,36395,36526,36529,36589,36692,36703,36746,36810,36876,37132,37201,37386,37402,37619,37841,37850,37921,381…	CG3078,sgg,CG9650,Hk,Ant2,prtp,Sec16,Neto,NetA,NetB,eag,mnb,Frq1,Frq2,IA-2,aop,Rab5,Syt1,nrv1,Hrb27C,smt3,Pvf3,Slob,CG7781,Akap200,Sema1a,numb,gcm,Pka-C1,Cdk1,Nup107,porin,Ca-beta,kuz,CG4587,Gli,Sytalpha,brat,RanGAP,CG31676,Rab2,Dscam1,LRR,LRP1,ptc,tsu,Rab3,ths,Cam,nemy,stj,CG6329,Ih,scb,unc-5,sli,Khc,unc-104,Rgk2,ena,shg,mago,stl,tsr,Rap2l,ITP,Glut1,rho,CG13920,Fife,Rop,Teh4,tipE,ImpL2,Galphai,t…
16_Member	GO Biological Processes	GO:0032879	regulation of localization	-14.9544	-12.7097	129/534	31211,31248,31660,31955,32008,32124,32209,32303,32398,32400,32428,32771,32797,32799,33277,33392,33418,33473,33952,33968,33981,33995,34038,34143,34170,34192,34263,34277,34284,34411,34481,34500,34557,34772,34921,34927,35068,35197,35223,35351,35577,35652,35715,35799,35851,35924,36127,36258,36329,36395,36526,36529,36589,36692,36703,36746,36810,36876,37132,37201,37386,37402,37619,37841,37850,37921,381…	CG3078,sgg,CG9650,Hk,Ant2,prtp,Sec16,Neto,NetA,NetB,eag,mnb,Frq1,Frq2,IA-2,aop,Rab5,Syt1,nrv1,Hrb27C,smt3,Pvf3,Slob,CG7781,Akap200,Sema1a,numb,gcm,Pka-C1,Cdk1,Nup107,porin,Ca-beta,kuz,CG4587,Gli,Sytalpha,brat,RanGAP,CG31676,Rab2,Dscam1,LRR,LRP1,ptc,tsu,Rab3,ths,Cam,nemy,stj,CG6329,Ih,scb,unc-5,sli,Khc,unc-104,Rgk2,ena,shg,mago,stl,tsr,Rap2l,ITP,Glut1,rho,CG13920,Fife,Rop,Teh4,tipE,ImpL2,Galphai,t…
16_Member	GO Biological Processes	GO:0051049	regulation of transport	-12.5539	-10.4987	84/312	31211,31248,31660,31955,32008,32124,32209,32303,32428,32771,32797,32799,33277,33418,33473,33952,34038,34143,34263,34277,34284,34481,34500,34557,34921,35068,35197,35223,35351,35799,36127,36329,36395,36526,36529,36589,36876,37132,37841,37921,38109,38168,38337,38501,38504,39430,39533,39630,39717,39900,40288,40331,40506,40644,40863,40876,41085,41215,41551,41704,41760,41957,42491,42561,42646,42854,428…	CG3078,sgg,CG9650,Hk,Ant2,prtp,Sec16,Neto,eag,mnb,Frq1,Frq2,IA-2,Rab5,Syt1,nrv1,Slob,CG7781,numb,gcm,Pka-C1,Nup107,porin,Ca-beta,CG4587,Sytalpha,brat,RanGAP,CG31676,LRP1,Rab3,Cam,nemy,stj,CG6329,Ih,unc-104,Rgk2,tsr,ITP,Glut1,rho,Fife,Teh4,tipE,tral,dysc,Sytbeta,comm,Exn,cmpy,ICA69,Arf79F,7B2,lap,Syt4,neur,Teh1,Snx3,rdx,Pde6,Akt1,Cortactin,GABA-B-R2,Nrx-1,Syx1A,jar,LpR2,CG15537,Syt7,Cnx99A,Abl,rep…
16_Member	GO Biological Processes	GO:0051050	positive regulation of transport	-4.64345	-3.27971	37/154	31955,32124,32209,32428,32771,33473,33952,34143,34263,34921,35351,36329,36526,36529,36876,37841,38109,38337,39430,39533,39717,40506,40863,40876,41085,41551,42491,42646,42889,43105,45821,48311,49297,49968,317928,2768718,5740318	Hk,prtp,Sec16,eag,mnb,Syt1,nrv1,CG7781,numb,CG4587,CG31676,Cam,stj,CG6329,unc-104,tsr,Glut1,Fife,tral,dysc,comm,Arf79F,lap,Syt4,neur,Snx3,Cortactin,Nrx-1,jar,LpR2,Abl,Pkc53E,SERCA,Cadps,ND-MLRQ,qvr,Stacl
16_Member	GO Biological Processes	GO:0060627	regulation of vesicle-mediated transport	-2.47501	-1.41766	26/125	32124,32209,32771,33418,33473,34263,34277,35068,35197,36127,39630,39717,40506,40863,40876,41085,42491,42561,42646,42854,42889,43783,47285,48311,49968,8674055	prtp,Sec16,mnb,Rab5,Syt1,numb,gcm,Sytalpha,brat,Rab3,Sytbeta,comm,Arf79F,lap,Syt4,neur,Cortactin,GABA-B-R2,Nrx-1,Syx1A,jar,Syt7,repo,Pkc53E,Cadps,mgl
17_Summary	GO Biological Processes	GO:0007186	G protein-coupled receptor signaling pathway	-14.1263	-11.9426	68/213	31168,31718,31744,32340,32406,32544,32803,32864,32874,33007,33248,33851,34181,34642,34878,35286,35535,35738,35832,36104,36329,36368,36384,36475,37191,37196,37892,37905,37921,38003,38357,38539,38765,39835,40019,40180,40333,40644,40754,40955,41170,41547,41549,41639,41726,41742,42258,42561,42652,42836,42947,43182,43193,43484,43493,43541,43551,43669,43838,43950,43982,45234,45307,246420,250710,3355097…	moody,Tbh,Gbeta5,rdgB,rut,Gbeta13F,CG33639,CCKLR-17D3,CG42450,Dop2R,GABA-B-R3,CG13995,Dh31,CG31760,GABA-B-R1,sNPF,CCHa2-R,Dgk,mtt,Galphao,Cam,Dh44-R2,Galphaq,Dh31-R,5-HT1B,5-HT1A,mAChR-A,CG13579,ITP,Nplp1,FMRFaR,DopEcR,Galphai,CG43373,AstC-R2,Ac76E,Ac78C,7B2,NPFR,mAChR-B,Dh44,Hug,Octbeta2R,PK2-R1,Dop1R1,Crz,Octalpha2R,GABA-B-R2,Octbeta1R,CG31140,AstA,CG12290,Pdf,Dop1R2,Gycalpha99B,Capa,TkR99D,5-H…
17_Member	GO Biological Processes	GO:0007186	G protein-coupled receptor signaling pathway	-14.1263	-11.9426	68/213	31168,31718,31744,32340,32406,32544,32803,32864,32874,33007,33248,33851,34181,34642,34878,35286,35535,35738,35832,36104,36329,36368,36384,36475,37191,37196,37892,37905,37921,38003,38357,38539,38765,39835,40019,40180,40333,40644,40754,40955,41170,41547,41549,41639,41726,41742,42258,42561,42652,42836,42947,43182,43193,43484,43493,43541,43551,43669,43838,43950,43982,45234,45307,246420,250710,3355097…	moody,Tbh,Gbeta5,rdgB,rut,Gbeta13F,CG33639,CCKLR-17D3,CG42450,Dop2R,GABA-B-R3,CG13995,Dh31,CG31760,GABA-B-R1,sNPF,CCHa2-R,Dgk,mtt,Galphao,Cam,Dh44-R2,Galphaq,Dh31-R,5-HT1B,5-HT1A,mAChR-A,CG13579,ITP,Nplp1,FMRFaR,DopEcR,Galphai,CG43373,AstC-R2,Ac76E,Ac78C,7B2,NPFR,mAChR-B,Dh44,Hug,Octbeta2R,PK2-R1,Dop1R1,Crz,Octalpha2R,GABA-B-R2,Octbeta1R,CG31140,AstA,CG12290,Pdf,Dop1R2,Gycalpha99B,Capa,TkR99D,5-H…
17_Member	GO Biological Processes	GO:0007218	neuropeptide signaling pathway	-4.79412	-3.40827	20/61	32864,33851,34181,35286,35535,37921,38003,38357,40019,40644,40754,41170,41547,41639,41742,42947,43193,43541,43551,250710	CCKLR-17D3,CG13995,Dh31,sNPF,CCHa2-R,ITP,Nplp1,FMRFaR,AstC-R2,7B2,NPFR,Dh44,Hug,PK2-R1,Crz,AstA,Pdf,Capa,TkR99D,Proc
18_Summary	Reactome Gene Sets	R-DME-8953854	Metabolism of RNA	-13.8579	-11.6882	114/463	31000,31146,31213,31326,31387,31732,31812,31833,32245,32293,32568,32584,32587,32630,32636,32851,32910,33105,33180,33269,33498,33513,33645,33738,33781,33843,33909,33960,33964,33966,33967,34080,34184,34370,34481,34488,34877,34999,35003,35379,35788,35924,36144,36160,36306,36314,36774,36831,36889,36951,36976,37070,37078,37123,37146,37378,37402,37662,37894,37914,38069,38093,38720,38721,38937,39456,394…	elav,CG14805,CG3071,CG2875,CG3527,CG2260,CG1789,CG7246,fne,Rbp1-like,CG8939,Prosalpha4,caz,Nup153,SNRPG,Nup35,Ulp1,Rpt6,CG3436,dbe,Rbp9,CG3542,Dim1,Rpn11,Hel25E,CG9107,Phf5a,l(2)k09022,Rat1,nop5,x16,SmE,CG13097,Rsf1,Nup107,CG6724,Rnmt,Prosbeta4,LSm7,CG9253,Pabp2,tsu,CG12325,Rpb5,SmD3,SmF,CG8414,wcd,Psi,Prosalpha5,CG4866,pAbp,Nup75,Prp19,CG30122,Prosalpha3,mago,Fib,Rpn8,CG4612,Cypl,Sf3b3,Sf3b6,Tnp…
18_Member	Reactome Gene Sets	R-DME-8953854	Metabolism of RNA	-13.8579	-11.6882	114/463	31000,31146,31213,31326,31387,31732,31812,31833,32245,32293,32568,32584,32587,32630,32636,32851,32910,33105,33180,33269,33498,33513,33645,33738,33781,33843,33909,33960,33964,33966,33967,34080,34184,34370,34481,34488,34877,34999,35003,35379,35788,35924,36144,36160,36306,36314,36774,36831,36889,36951,36976,37070,37078,37123,37146,37378,37402,37662,37894,37914,38069,38093,38720,38721,38937,39456,394…	elav,CG14805,CG3071,CG2875,CG3527,CG2260,CG1789,CG7246,fne,Rbp1-like,CG8939,Prosalpha4,caz,Nup153,SNRPG,Nup35,Ulp1,Rpt6,CG3436,dbe,Rbp9,CG3542,Dim1,Rpn11,Hel25E,CG9107,Phf5a,l(2)k09022,Rat1,nop5,x16,SmE,CG13097,Rsf1,Nup107,CG6724,Rnmt,Prosbeta4,LSm7,CG9253,Pabp2,tsu,CG12325,Rpb5,SmD3,SmF,CG8414,wcd,Psi,Prosalpha5,CG4866,pAbp,Nup75,Prp19,CG30122,Prosalpha3,mago,Fib,Rpn8,CG4612,Cypl,Sf3b3,Sf3b6,Tnp…
18_Member	Reactome Gene Sets	R-DME-72163	mRNA Splicing - Major Pathway	-10.4058	-8.44955	49/153	31000,32245,32293,32587,32636,33180,33498,33513,33645,33909,33967,34080,34370,35003,35788,35924,36160,36306,36314,37123,37146,37402,38069,38093,38720,38937,39456,39483,40415,40436,40529,40781,40987,41138,41147,41431,41666,41670,42274,43348,43764,43862,43912,44173,48312,50007,261631,2768945,7354399	elav,fne,Rbp1-like,caz,SNRPG,CG3436,Rbp9,CG3542,Dim1,Phf5a,x16,SmE,Rsf1,LSm7,Pabp2,tsu,Rpb5,SmD3,SmF,Prp19,CG30122,mago,Cypl,Sf3b3,Sf3b6,Cpsf6,Sf3a2,Srrm1,Rpb8,mub,CG14641,SmD2,CG7483,rump,RnpS1,glo,sqd,B52,snRNP-U1-C,BCAS2,mod,HnRNP-K,SF1,hoip,RpII18,Sf3b5,Rpb7,CG42458,CG17454
18_Member	Reactome Gene Sets	R-DME-72172	mRNA Splicing	-10.1798	-8.25213	49/155	31000,32245,32293,32587,32636,33180,33498,33513,33645,33909,33967,34080,34370,35003,35788,35924,36160,36306,36314,37123,37146,37402,38069,38093,38720,38937,39456,39483,40415,40436,40529,40781,40987,41138,41147,41431,41666,41670,42274,43348,43764,43862,43912,44173,48312,50007,261631,2768945,7354399	elav,fne,Rbp1-like,caz,SNRPG,CG3436,Rbp9,CG3542,Dim1,Phf5a,x16,SmE,Rsf1,LSm7,Pabp2,tsu,Rpb5,SmD3,SmF,Prp19,CG30122,mago,Cypl,Sf3b3,Sf3b6,Cpsf6,Sf3a2,Srrm1,Rpb8,mub,CG14641,SmD2,CG7483,rump,RnpS1,glo,sqd,B52,snRNP-U1-C,BCAS2,mod,HnRNP-K,SF1,hoip,RpII18,Sf3b5,Rpb7,CG42458,CG17454
18_Member	Reactome Gene Sets	R-DME-72203	Processing of Capped Intron-Containing Pre-mRNA	-9.37083	-7.51238	57/204	31000,32245,32293,32587,32630,32636,32851,33180,33498,33513,33645,33781,33909,33967,34080,34370,34481,35003,35788,35924,36160,36306,36314,37078,37123,37146,37402,38069,38093,38720,38937,39456,39483,40415,40436,40529,40781,40987,41137,41138,41147,41431,41666,41670,42274,43040,43348,43764,43862,43912,44173,48312,50007,261631,317878,2768945,7354399	elav,fne,Rbp1-like,caz,Nup153,SNRPG,Nup35,CG3436,Rbp9,CG3542,Dim1,Hel25E,Phf5a,x16,SmE,Rsf1,Nup107,LSm7,Pabp2,tsu,Rpb5,SmD3,SmF,Nup75,Prp19,CG30122,mago,Cypl,Sf3b3,Sf3b6,Cpsf6,Sf3a2,Srrm1,Rpb8,mub,CG14641,SmD2,CG7483,CG8149,rump,RnpS1,glo,sqd,B52,snRNP-U1-C,Nup37,BCAS2,mod,HnRNP-K,SF1,hoip,RpII18,Sf3b5,Rpb7,Nxf3,CG42458,CG17454
18_Member	Reactome Gene Sets	R-DME-72165	mRNA Splicing - Minor Pathway	-5.97912	-4.43168	19/48	32293,32636,33180,33645,33967,34080,34370,36160,36306,36314,38093,38720,40415,40781,41670,44173,48312,50007,261631	Rbp1-like,SNRPG,CG3436,Dim1,x16,SmE,Rsf1,Rpb5,SmD3,SmF,Sf3b3,Sf3b6,Rpb8,SmD2,B52,hoip,RpII18,Sf3b5,Rpb7
18_Member	WikiPathways	WP142	mRNA processing	-4.98977	-3.57218	25/84	32587,32636,33180,33645,33909,33964,33967,34080,34877,35003,35788,36306,36314,37254,38093,39456,39483,39527,40781,41138,41670,41704,42460,48535,50007	caz,SNRPG,CG3436,Dim1,Phf5a,Rat1,x16,SmE,Rnmt,LSm7,Pabp2,SmD3,SmF,sm,Sf3b3,Sf3a2,Srrm1,bru3,SmD2,rump,B52,rdx,Syp,Hrb87F,Sf3b5
18_Member	GO Biological Processes	GO:0000377	RNA splicing, via transesterification reactions with bulged adenosine as nucleophile	-4.91678	-3.51383	52/239	31448,32293,32587,32603,32636,33180,33513,33645,33781,33909,33967,34080,34370,35003,35788,35924,36306,36314,36997,37070,37123,37146,37402,37561,38069,38093,38720,38795,39456,39483,39527,39844,40461,40529,40781,40987,41147,41185,41529,41666,41670,42272,42274,42460,42848,43348,43764,43912,44173,45961,50007,7354399	Rnp4F,Rbp1-like,caz,nonA,SNRPG,CG3436,CG3542,Dim1,Hel25E,Phf5a,x16,SmE,Rsf1,LSm7,Pabp2,tsu,SmD3,SmF,icln,pAbp,Prp19,CG30122,mago,qkr58E-1,Cypl,Sf3b3,Sf3b6,Neos,Sf3a2,Srrm1,bru3,Smn,Srpk79D,CG14641,SmD2,CG7483,RnpS1,Pnn,CG5641,sqd,B52,Smu1,snRNP-U1-C,Syp,Rox8,BCAS2,mod,SF1,hoip,Pep,Sf3b5,CG17454
18_Member	GO Biological Processes	GO:0000398	mRNA splicing, via spliceosome	-4.91678	-3.51383	52/239	31448,32293,32587,32603,32636,33180,33513,33645,33781,33909,33967,34080,34370,35003,35788,35924,36306,36314,36997,37070,37123,37146,37402,37561,38069,38093,38720,38795,39456,39483,39527,39844,40461,40529,40781,40987,41147,41185,41529,41666,41670,42272,42274,42460,42848,43348,43764,43912,44173,45961,50007,7354399	Rnp4F,Rbp1-like,caz,nonA,SNRPG,CG3436,CG3542,Dim1,Hel25E,Phf5a,x16,SmE,Rsf1,LSm7,Pabp2,tsu,SmD3,SmF,icln,pAbp,Prp19,CG30122,mago,qkr58E-1,Cypl,Sf3b3,Sf3b6,Neos,Sf3a2,Srrm1,bru3,Smn,Srpk79D,CG14641,SmD2,CG7483,RnpS1,Pnn,CG5641,sqd,B52,Smu1,snRNP-U1-C,Syp,Rox8,BCAS2,mod,SF1,hoip,Pep,Sf3b5,CG17454
18_Member	GO Biological Processes	GO:0000375	RNA splicing, via transesterification reactions	-4.81031	-3.42333	52/241	31448,32293,32587,32603,32636,33180,33513,33645,33781,33909,33967,34080,34370,35003,35788,35924,36306,36314,36997,37070,37123,37146,37402,37561,38069,38093,38720,38795,39456,39483,39527,39844,40461,40529,40781,40987,41147,41185,41529,41666,41670,42272,42274,42460,42848,43348,43764,43912,44173,45961,50007,7354399	Rnp4F,Rbp1-like,caz,nonA,SNRPG,CG3436,CG3542,Dim1,Hel25E,Phf5a,x16,SmE,Rsf1,LSm7,Pabp2,tsu,SmD3,SmF,icln,pAbp,Prp19,CG30122,mago,qkr58E-1,Cypl,Sf3b3,Sf3b6,Neos,Sf3a2,Srrm1,bru3,Smn,Srpk79D,CG14641,SmD2,CG7483,RnpS1,Pnn,CG5641,sqd,B52,Smu1,snRNP-U1-C,Syp,Rox8,BCAS2,mod,SF1,hoip,Pep,Sf3b5,CG17454
18_Member	GO Biological Processes	GO:0008380	RNA splicing	-4.51513	-3.1714	53/253	31448,32293,32587,32603,32636,33180,33513,33645,33781,33909,33967,34080,34370,35003,35788,35924,36306,36314,36997,37070,37123,37146,37402,37561,38069,38093,38720,38795,39456,39483,39527,39844,40461,40529,40781,40987,41147,41185,41529,41666,41670,42129,42272,42274,42460,42848,43348,43764,43912,44173,45961,50007,7354399	Rnp4F,Rbp1-like,caz,nonA,SNRPG,CG3436,CG3542,Dim1,Hel25E,Phf5a,x16,SmE,Rsf1,LSm7,Pabp2,tsu,SmD3,SmF,icln,pAbp,Prp19,CG30122,mago,qkr58E-1,Cypl,Sf3b3,Sf3b6,Neos,Sf3a2,Srrm1,bru3,Smn,Srpk79D,CG14641,SmD2,CG7483,RnpS1,Pnn,CG5641,sqd,B52,CG31249,Smu1,snRNP-U1-C,Syp,Rox8,BCAS2,mod,SF1,hoip,Pep,Sf3b5,CG17454
18_Member	KEGG Pathway	dme03040	Spliceosome - Drosophila melanogaster (fruit fly)	-3.91693	-2.63452	32/136	31707,32587,32636,33180,33513,33645,33781,33909,33967,34080,35003,35924,36306,36314,37123,37402,38069,38093,38720,39456,40529,40781,40987,41670,42274,43348,43385,43862,44173,48535,50007,7354399	mahe,caz,SNRPG,CG3436,CG3542,Dim1,Hel25E,Phf5a,x16,SmE,LSm7,tsu,SmD3,SmF,Prp19,mago,Cypl,Sf3b3,Sf3b6,Sf3a2,CG14641,SmD2,CG7483,B52,snRNP-U1-C,BCAS2,Hrb98DE,HnRNP-K,hoip,Hrb87F,Sf3b5,CG17454
18_Member	GO Biological Processes	GO:0006397	mRNA processing	-3.82434	-2.55077	57/294	31448,32293,32587,32603,32636,33180,33513,33645,33781,33909,33967,34080,34370,34877,35003,35109,35788,35924,36306,36314,36889,36997,37070,37123,37146,37402,37561,38069,38093,38720,38795,38937,39456,39483,39527,39844,40461,40529,40781,40987,41147,41185,41529,41666,41668,41670,42272,42274,42460,42848,43348,43764,43912,44173,45961,50007,7354399	Rnp4F,Rbp1-like,caz,nonA,SNRPG,CG3436,CG3542,Dim1,Hel25E,Phf5a,x16,SmE,Rsf1,Rnmt,LSm7,CG15160,Pabp2,tsu,SmD3,SmF,Psi,icln,pAbp,Prp19,CG30122,mago,qkr58E-1,Cypl,Sf3b3,Sf3b6,Neos,Cpsf6,Sf3a2,Srrm1,bru3,Smn,Srpk79D,CG14641,SmD2,CG7483,RnpS1,Pnn,CG5641,sqd,Rbp4,B52,Smu1,snRNP-U1-C,Syp,Rox8,BCAS2,mod,SF1,hoip,Pep,Sf3b5,CG17454
19_Summary	GO Biological Processes	GO:0050804	modulation of chemical synaptic transmission	-13.833	-11.6769	53/145	32303,32429,32780,32797,32799,33427,33473,33962,34038,34143,34284,35351,35977,36127,36295,36384,36395,36529,36589,36905,37528,38005,38337,38352,38357,38863,39054,39533,39663,39844,39900,40876,40912,41094,41938,41957,42150,42402,42460,42561,42646,42940,43551,43729,43822,43838,43991,45928,47091,53425,64877,2768718,3355084	Neto,hiw,Sh,Frq1,Frq2,VGlut,Syt1,Nlg2,Slob,CG7781,Pka-C1,CG31676,brp,Rab3,jeb,Galphaq,nemy,CG6329,Ih,Cbp53E,Fmr1,gsb,Fife,Shab,FMRFaR,Ank2,Rdl,dysc,Toll-6,Smn,Exn,Syt4,Nlg3,pum,Sap47,Akt1,Rim,Nlg4,Syp,GABA-B-R2,Nrx-1,slo,TkR99D,kek6,CG11155,mGluR,Pten,shi,comt,Alk,cpx,qvr,Snap25
19_Member	GO Biological Processes	GO:0050804	modulation of chemical synaptic transmission	-13.833	-11.6769	53/145	32303,32429,32780,32797,32799,33427,33473,33962,34038,34143,34284,35351,35977,36127,36295,36384,36395,36529,36589,36905,37528,38005,38337,38352,38357,38863,39054,39533,39663,39844,39900,40876,40912,41094,41938,41957,42150,42402,42460,42561,42646,42940,43551,43729,43822,43838,43991,45928,47091,53425,64877,2768718,3355084	Neto,hiw,Sh,Frq1,Frq2,VGlut,Syt1,Nlg2,Slob,CG7781,Pka-C1,CG31676,brp,Rab3,jeb,Galphaq,nemy,CG6329,Ih,Cbp53E,Fmr1,gsb,Fife,Shab,FMRFaR,Ank2,Rdl,dysc,Toll-6,Smn,Exn,Syt4,Nlg3,pum,Sap47,Akt1,Rim,Nlg4,Syp,GABA-B-R2,Nrx-1,slo,TkR99D,kek6,CG11155,mGluR,Pten,shi,comt,Alk,cpx,qvr,Snap25
19_Member	GO Biological Processes	GO:0099177	regulation of trans-synaptic signaling	-13.833	-11.6769	53/145	32303,32429,32780,32797,32799,33427,33473,33962,34038,34143,34284,35351,35977,36127,36295,36384,36395,36529,36589,36905,37528,38005,38337,38352,38357,38863,39054,39533,39663,39844,39900,40876,40912,41094,41938,41957,42150,42402,42460,42561,42646,42940,43551,43729,43822,43838,43991,45928,47091,53425,64877,2768718,3355084	Neto,hiw,Sh,Frq1,Frq2,VGlut,Syt1,Nlg2,Slob,CG7781,Pka-C1,CG31676,brp,Rab3,jeb,Galphaq,nemy,CG6329,Ih,Cbp53E,Fmr1,gsb,Fife,Shab,FMRFaR,Ank2,Rdl,dysc,Toll-6,Smn,Exn,Syt4,Nlg3,pum,Sap47,Akt1,Rim,Nlg4,Syp,GABA-B-R2,Nrx-1,slo,TkR99D,kek6,CG11155,mGluR,Pten,shi,comt,Alk,cpx,qvr,Snap25
20_Summary	GO Biological Processes	GO:0042391	regulation of membrane potential	-13.3647	-11.2345	37/81	31456,31550,31767,32428,32619,32780,32928,33062,33427,34038,34304,34328,34636,36005,36384,36583,36589,37047,37398,38337,38352,38545,39054,39730,39844,40521,40665,41125,41671,42291,42350,42918,42919,43453,49297,2768718,8674091,31744,31955,32544,33599,34878,40129,45234,5740840,33952,35408,40663,42940,48971,5740325,31317,31621,32468,33659,33961,34005,34950,34951,36526,36849,37479,37772,37895,37953,3…	SK,Ca-alpha1T,nAChRalpha3,eag,para,Sh,nAChRalpha7,shakB,VGlut,Slob,nAChRalpha6,Dref,Rab6,CG1688,Galphaq,Hsc70-5,Ih,Elk,CG34396,Fife,Shab,nAChRbeta1,Rdl,pHCl-1,Smn,nAChRalpha4,Nmdar1,Task7,Task6,ATPsynD,GluClalpha,nAChRalpha1,nAChRalpha2,jus,SERCA,qvr,CG42594,Gbeta5,Hk,Gbeta13F,Shaw,GABA-B-R1,Shal,Ggamma30A,Shawl,nrv1,nrv3,NKCC,slo,Atpalpha,SLO2,CG10804,iav,Cngl,ine,Nha1,Ndae1,Ca-alpha1D,Ca-Ma2d,s…
20_Member	GO Biological Processes	GO:0042391	regulation of membrane potential	-13.3647	-11.2345	37/81	31456,31550,31767,32428,32619,32780,32928,33062,33427,34038,34304,34328,34636,36005,36384,36583,36589,37047,37398,38337,38352,38545,39054,39730,39844,40521,40665,41125,41671,42291,42350,42918,42919,43453,49297,2768718,8674091	SK,Ca-alpha1T,nAChRalpha3,eag,para,Sh,nAChRalpha7,shakB,VGlut,Slob,nAChRalpha6,Dref,Rab6,CG1688,Galphaq,Hsc70-5,Ih,Elk,CG34396,Fife,Shab,nAChRbeta1,Rdl,pHCl-1,Smn,nAChRalpha4,Nmdar1,Task7,Task6,ATPsynD,GluClalpha,nAChRalpha1,nAChRalpha2,jus,SERCA,qvr,CG42594
20_Member	Reactome Gene Sets	R-DME-1296071	Potassium Channels	-10.0155	-8.10341	18/28	31456,31744,31955,32428,32544,32780,33599,34878,36005,36589,37047,38352,40129,41125,41671,45234,5740840,8674091	SK,Gbeta5,Hk,eag,Gbeta13F,Sh,Shaw,GABA-B-R1,CG1688,Ih,Elk,Shab,Shal,Task7,Task6,Ggamma30A,Shawl,CG42594
20_Member	GO Biological Processes	GO:0006813	potassium ion transport	-7.44836	-5.76035	21/48	31456,31955,32428,32780,33599,33952,35408,36005,36589,37047,37398,38352,40129,40663,41125,41671,42940,48971,5740325,5740840,8674091	SK,Hk,eag,Sh,Shaw,nrv1,nrv3,CG1688,Ih,Elk,CG34396,Shab,Shal,NKCC,Task7,Task6,slo,Atpalpha,SLO2,Shawl,CG42594
20_Member	GO Biological Processes	GO:0071805	potassium ion transmembrane transport	-6.30621	-4.72456	18/42	31456,32428,32780,33599,33952,35408,36005,37047,37398,38352,40129,40663,41125,41671,48971,5740325,5740840,8674091	SK,eag,Sh,Shaw,nrv1,nrv3,CG1688,Elk,CG34396,Shab,Shal,NKCC,Task7,Task6,Atpalpha,SLO2,Shawl,CG42594
20_Member	GO Biological Processes	GO:0006812	cation transport	-6.10667	-4.54925	68/315	31317,31456,31550,31621,31767,31955,32428,32468,32619,32780,32928,33427,33599,33659,33952,33961,34005,34304,34950,34951,35408,36005,36526,36589,36849,37047,37398,37479,37772,37895,37953,37983,38255,38352,38504,38521,38742,39056,39625,40129,40551,40552,40663,41125,41671,42245,42291,42759,42918,42919,42940,43541,43805,44484,45248,45668,46069,48971,49090,49297,3346192,3346208,3354992,5740318,5740325…	CG10804,SK,Ca-alpha1T,iav,nAChRalpha3,Hk,eag,Cngl,para,Sh,nAChRalpha7,VGlut,Shaw,ine,nrv1,Nha1,Ndae1,nAChRalpha6,Ca-alpha1D,Ca-Ma2d,nrv3,CG1688,stj,Ih,DAT,Elk,CG34396,CngB,GlyT,SerT,Mid1,Tpc2,CG5687,Shab,tipE,VhaM9.7-a,GluRIA,CG4476,mnd,Shal,CG1090,Sfxn1-3,NKCC,Task7,Task6,ChT,ATPsynD,ATPsynCF6,nAChRalpha1,nAChRalpha2,slo,Capa,Gat,GluRIB,Nckx30C,Vha68-1,ATPsynG,Atpalpha,RyR,SERCA,Vmat,dpr3,zyd,St…
20_Member	GO Biological Processes	GO:0034220	ion transmembrane transport	-5.66192	-4.1471	65/305	31317,31456,31550,31621,31767,32008,32428,32619,32780,32928,33247,33427,33599,33659,33952,34005,34304,34499,34500,34950,34951,35408,36005,36849,36865,37047,37398,37479,37772,37895,37953,37983,38352,38521,38545,39054,39056,39625,39730,40129,40521,40551,40552,40663,41125,41428,41671,42291,42350,42759,42918,42919,43805,45248,45668,46069,48971,49090,49297,3354992,5740318,5740325,5740840,8674066,86740…	CG10804,SK,Ca-alpha1T,iav,nAChRalpha3,Ant2,eag,para,Sh,nAChRalpha7,Eaat2,VGlut,Shaw,ine,nrv1,Ndae1,nAChRalpha6,Porin2,porin,Ca-alpha1D,Ca-Ma2d,nrv3,CG1688,DAT,Picot,Elk,CG34396,CngB,GlyT,SerT,Mid1,Tpc2,Shab,VhaM9.7-a,nAChRbeta1,Rdl,CG4476,mnd,pHCl-1,Shal,nAChRalpha4,CG1090,Sfxn1-3,NKCC,Task7,ClC-a,Task6,ATPsynD,GluClalpha,ATPsynCF6,nAChRalpha1,nAChRalpha2,Gat,Nckx30C,Vha68-1,ATPsynG,Atpalpha,RyR,…
20_Member	GO Biological Processes	GO:0006811	ion transport	-5.4841	-4.00361	91/476	31107,31317,31402,31456,31550,31621,31767,31955,32008,32428,32468,32619,32780,32928,33247,33427,33599,33600,33659,33952,33961,34005,34304,34499,34500,34950,34951,35408,36005,36263,36526,36574,36589,36849,36865,36997,37047,37398,37479,37772,37895,37953,37983,38104,38255,38352,38504,38521,38545,38742,39054,39056,39147,39458,39625,39730,40129,40521,40551,40552,40663,40665,41125,41428,41671,42245,422…	Nmdar2,CG10804,CG3009,SK,Ca-alpha1T,iav,nAChRalpha3,Hk,Ant2,eag,Cngl,para,Sh,nAChRalpha7,Eaat2,VGlut,Shaw,CG10019,ine,nrv1,Nha1,Ndae1,nAChRalpha6,Porin2,porin,Ca-alpha1D,Ca-Ma2d,nrv3,CG1688,Sln,stj,VGAT,Ih,DAT,Picot,icln,Elk,CG34396,CngB,GlyT,SerT,Mid1,Tpc2,CG13907,CG5687,Shab,tipE,VhaM9.7-a,nAChRbeta1,GluRIA,Rdl,CG4476,Ae2,CG10960,mnd,pHCl-1,Shal,nAChRalpha4,CG1090,Sfxn1-3,NKCC,Nmdar1,Task7,ClC-…
20_Member	GO Biological Processes	GO:0098655	cation transmembrane transport	-4.74156	-3.36247	50/230	31317,31456,31550,31621,32428,32619,32780,33599,33659,33952,34005,34950,34951,35408,36005,36849,37047,37398,37479,37772,37895,37953,37983,38352,38521,39056,39625,40129,40551,40552,40663,41125,41671,42291,42759,42918,42919,43805,45248,45668,46069,48971,49090,49297,3354992,5740318,5740325,5740840,8674066,8674091	CG10804,SK,Ca-alpha1T,iav,eag,para,Sh,Shaw,ine,nrv1,Ndae1,Ca-alpha1D,Ca-Ma2d,nrv3,CG1688,DAT,Elk,CG34396,CngB,GlyT,SerT,Mid1,Tpc2,Shab,VhaM9.7-a,CG4476,mnd,Shal,CG1090,Sfxn1-3,NKCC,Task7,Task6,ATPsynD,ATPsynCF6,nAChRalpha1,nAChRalpha2,Gat,Nckx30C,Vha68-1,ATPsynG,Atpalpha,RyR,SERCA,zyd,Stacl,SLO2,Shawl,OtopLa,CG42594
20_Member	GO Biological Processes	GO:0030001	metal ion transport	-4.39109	-3.06515	46/212	31317,31456,31550,31621,31955,32428,32619,32780,33599,33659,33952,33961,34005,34950,34951,35408,36005,36526,36589,36849,37047,37398,37772,37895,37953,38255,38352,38504,39056,40129,40551,40663,41125,41671,42940,43805,45248,48971,49090,49297,3346208,3354992,5740318,5740325,5740840,8674091	CG10804,SK,Ca-alpha1T,iav,Hk,eag,para,Sh,Shaw,ine,nrv1,Nha1,Ndae1,Ca-alpha1D,Ca-Ma2d,nrv3,CG1688,stj,Ih,DAT,Elk,CG34396,GlyT,SerT,Mid1,CG5687,Shab,tipE,CG4476,Shal,CG1090,NKCC,Task7,Task6,slo,Gat,Nckx30C,Atpalpha,RyR,SERCA,dpr3,zyd,Stacl,SLO2,Shawl,CG42594
20_Member	GO Biological Processes	GO:0098662	inorganic cation transmembrane transport	-3.95586	-2.66351	44/208	31317,31456,31550,31621,32428,32619,32780,33599,33659,33952,34005,34950,34951,35408,36005,36849,37047,37398,37772,37895,37953,38352,38521,39056,40129,40551,40663,41125,41671,42291,42759,43805,45248,45668,46069,48971,49090,49297,3354992,5740318,5740325,5740840,8674066,8674091	CG10804,SK,Ca-alpha1T,iav,eag,para,Sh,Shaw,ine,nrv1,Ndae1,Ca-alpha1D,Ca-Ma2d,nrv3,CG1688,DAT,Elk,CG34396,GlyT,SerT,Mid1,Shab,VhaM9.7-a,CG4476,Shal,CG1090,NKCC,Task7,Task6,ATPsynD,ATPsynCF6,Gat,Nckx30C,Vha68-1,ATPsynG,Atpalpha,RyR,SERCA,zyd,Stacl,SLO2,Shawl,OtopLa,CG42594
20_Member	GO Biological Processes	GO:0098660	inorganic ion transmembrane transport	-3.92938	-2.64253	49/240	31317,31456,31550,31621,32428,32619,32780,33599,33659,33952,34005,34950,34951,35408,36005,36849,36865,37047,37398,37772,37895,37953,38352,38521,39054,39056,39730,40129,40551,40663,41125,41428,41671,42291,42350,42759,43805,45248,45668,46069,48971,49090,49297,3354992,5740318,5740325,5740840,8674066,8674091	CG10804,SK,Ca-alpha1T,iav,eag,para,Sh,Shaw,ine,nrv1,Ndae1,Ca-alpha1D,Ca-Ma2d,nrv3,CG1688,DAT,Picot,Elk,CG34396,GlyT,SerT,Mid1,Shab,VhaM9.7-a,Rdl,CG4476,pHCl-1,Shal,CG1090,NKCC,Task7,ClC-a,Task6,ATPsynD,GluClalpha,ATPsynCF6,Gat,Nckx30C,Vha68-1,ATPsynG,Atpalpha,RyR,SERCA,zyd,Stacl,SLO2,Shawl,OtopLa,CG42594

## Sheet: T3>FACS
GroupID	Category	Term	Description	LogP	Log(q-value)	InTerm_InList	Genes	Symbols
1_Summary	GO Biological Processes	GO:0033554	cellular response to stress	-11.0334	-7.06433	118/546	31154,31373,31451,31667,31678,32001,32113,32322,32480,32532,32608,32739,32768,33294,33399,33507,33530,33569,33641,33642,33764,33991,34089,34406,34433,34434,34540,34565,34780,34930,35129,35236,35288,35365,35396,35529,35594,35646,35735,35793,35796,36243,36244,36447,36598,36654,36697,36722,36772,36821,37564,37729,37733,37912,37916,37978,38079,38176,38257,38344,38413,38541,38785,38865,39094,39243,395…	Edem1,mei-9,XRCC1,Dok,CHES-1-like,Atg8a,RPA3,DNAlig4,mh,CG8974,mei-41,corolla,CG6762,Tfb4,mio,okr,gkt,Thor,Psf2,Tps1,TotM,Mnn1,Sirup,CG5056,STUB1,Nse4,Wdr59,mre11,p38b,Ku80,Faf2,Top3alpha,lok,CG9272,Atg18b,SCAP,koi,Gadd45,phr,RagC-D,Mlh1,CG9005,CG9003,GLaz,Tfb1,Ercc1,Xpc,eIF2Bgamma,CG8405,Atg9,rad50,Dcp-1,Pi3K59F,Letm1,Brca2,Atf-2,Rev1,Iml1,mu2,Atg2,PHGPx,Syx17,melt,CG7457,CG3448,Irbp18,RecQ5,mrn…
1_Member	GO Biological Processes	GO:0033554	cellular response to stress	-11.0334	-7.06433	118/546	31154,31373,31451,31667,31678,32001,32113,32322,32480,32532,32608,32739,32768,33294,33399,33507,33530,33569,33641,33642,33764,33991,34089,34406,34433,34434,34540,34565,34780,34930,35129,35236,35288,35365,35396,35529,35594,35646,35735,35793,35796,36243,36244,36447,36598,36654,36697,36722,36772,36821,37564,37729,37733,37912,37916,37978,38079,38176,38257,38344,38413,38541,38785,38865,39094,39243,395…	Edem1,mei-9,XRCC1,Dok,CHES-1-like,Atg8a,RPA3,DNAlig4,mh,CG8974,mei-41,corolla,CG6762,Tfb4,mio,okr,gkt,Thor,Psf2,Tps1,TotM,Mnn1,Sirup,CG5056,STUB1,Nse4,Wdr59,mre11,p38b,Ku80,Faf2,Top3alpha,lok,CG9272,Atg18b,SCAP,koi,Gadd45,phr,RagC-D,Mlh1,CG9005,CG9003,GLaz,Tfb1,Ercc1,Xpc,eIF2Bgamma,CG8405,Atg9,rad50,Dcp-1,Pi3K59F,Letm1,Brca2,Atf-2,Rev1,Iml1,mu2,Atg2,PHGPx,Syx17,melt,CG7457,CG3448,Irbp18,RecQ5,mrn…
1_Member	GO Biological Processes	GO:0006281	DNA repair	-9.72786	-6.05985	53/184	31373,31451,32113,32322,32480,32608,32739,33294,33399,33507,33530,33641,33991,34434,34565,34930,35236,35365,35594,35735,35796,36598,36654,36697,37564,37916,38079,38257,38865,39094,39243,39594,39688,40003,40054,40438,40816,40965,40972,40994,41518,41615,41839,41872,42078,42314,42322,42876,44259,47186,117419,2768853,3772069	mei-9,XRCC1,RPA3,DNAlig4,mh,mei-41,corolla,Tfb4,mio,okr,gkt,Psf2,Mnn1,Nse4,mre11,Ku80,Top3alpha,CG9272,koi,phr,Mlh1,Tfb1,Ercc1,Xpc,rad50,Brca2,Rev1,mu2,CG7457,CG3448,Irbp18,RecQ5,mrn,mus304,Rad9,DNApol-eta,agt,DNApol-iota,RpA-70,CG9601,DNAlig3,timeout,tefu,CG6171,CG5285,Ino80,CG5316,jnj,nbs,DNApol-zeta,Irbp,mei-W68,mus201
1_Member	GO Biological Processes	GO:0006974	cellular response to DNA damage stimulus	-8.02981	-4.96385	57/226	31373,31451,31678,32113,32322,32480,32608,32739,33294,33399,33507,33530,33641,33991,34434,34565,34930,35236,35288,35365,35594,35735,35796,36598,36654,36697,37564,37916,38079,38257,38865,39094,39243,39594,39688,40003,40054,40438,40816,40965,40972,40994,41087,41518,41615,41839,41872,42078,42314,42322,42876,44259,47186,117419,2768677,2768853,3772069	mei-9,XRCC1,CHES-1-like,RPA3,DNAlig4,mh,mei-41,corolla,Tfb4,mio,okr,gkt,Psf2,Mnn1,Nse4,mre11,Ku80,Top3alpha,lok,CG9272,koi,phr,Mlh1,Tfb1,Ercc1,Xpc,rad50,Brca2,Rev1,mu2,CG7457,CG3448,Irbp18,RecQ5,mrn,mus304,Rad9,DNApol-eta,agt,DNApol-iota,RpA-70,CG9601,Rel,DNAlig3,timeout,tefu,CG6171,CG5285,Ino80,CG5316,jnj,nbs,DNApol-zeta,Irbp,p53,mei-W68,mus201
1_Member	GO Biological Processes	GO:0006302	double-strand break repair	-7.53664	-4.5676	32/98	31373,32113,32322,32608,32739,33399,33507,33530,33641,34565,34930,35236,35594,37564,37916,38079,38257,38865,39094,39243,39594,40438,40972,41518,41839,41872,42322,42876,44259,47186,117419,2768853	mei-9,RPA3,DNAlig4,mei-41,corolla,mio,okr,gkt,Psf2,mre11,Ku80,Top3alpha,koi,rad50,Brca2,Rev1,mu2,CG7457,CG3448,Irbp18,RecQ5,DNApol-eta,RpA-70,DNAlig3,tefu,CG6171,CG5316,jnj,nbs,DNApol-zeta,Irbp,mei-W68
1_Member	GO Biological Processes	GO:0006310	DNA recombination	-6.09959	-3.43158	30/101	31373,32113,32322,32608,32739,32932,33507,33641,34565,34930,35236,35594,36654,36697,37564,37916,38079,38865,39094,39594,40003,40972,41374,41518,42876,44259,47186,47765,2768677,2768853	mei-9,RPA3,DNAlig4,mei-41,corolla,narya,okr,Psf2,mre11,Ku80,Top3alpha,koi,Ercc1,Xpc,rad50,Brca2,Rev1,CG7457,CG3448,RecQ5,mus304,RpA-70,Exd2,DNAlig3,jnj,nbs,DNApol-zeta,c(3)G,p53,mei-W68
1_Member	GO Biological Processes	GO:0006259	DNA metabolic process	-5.1521	-2.73807	63/311	31310,31373,31451,32113,32322,32480,32608,32739,32932,33294,33399,33507,33530,33641,33991,34434,34565,34930,35236,35365,35594,35735,35746,35796,36309,36598,36654,36697,37564,37916,38079,38257,38865,39094,39243,39432,39594,39688,40003,40054,40438,40816,40965,40972,40994,41374,41518,41615,41839,41872,42078,42314,42322,42876,42953,44259,47186,47765,117419,2768677,2768853,2768870,3772069	Myc,mei-9,XRCC1,RPA3,DNAlig4,mh,mei-41,corolla,narya,Tfb4,mio,okr,gkt,Psf2,Mnn1,Nse4,mre11,Ku80,Top3alpha,CG9272,koi,phr,rnh1,Mlh1,EndoG,Tfb1,Ercc1,Xpc,rad50,Brca2,Rev1,mu2,CG7457,CG3448,Irbp18,ver,RecQ5,mrn,mus304,Rad9,DNApol-eta,agt,DNApol-iota,RpA-70,CG9601,Exd2,DNAlig3,timeout,tefu,CG6171,CG5285,Ino80,CG5316,jnj,Ude,nbs,DNApol-zeta,c(3)G,Irbp,p53,mei-W68,AlkB,mus201
1_Member	GO Biological Processes	GO:0000724	double-strand break repair via homologous recombination	-2.93081	-1.18448	17/66	31373,32113,32608,33507,33641,34565,35236,35594,37916,38079,38865,39594,40972,42876,44259,47186,2768853	mei-9,RPA3,mei-41,okr,Psf2,mre11,Top3alpha,koi,Brca2,Rev1,CG7457,RecQ5,RpA-70,jnj,nbs,DNApol-zeta,mei-W68
1_Member	GO Biological Processes	GO:0000725	recombinational repair	-2.93081	-1.18448	17/66	31373,32113,32608,33507,33641,34565,35236,35594,37916,38079,38865,39594,40972,42876,44259,47186,2768853	mei-9,RPA3,mei-41,okr,Psf2,mre11,Top3alpha,koi,Brca2,Rev1,CG7457,RecQ5,RpA-70,jnj,nbs,DNApol-zeta,mei-W68
1_Member	Reactome Gene Sets	R-DME-73894	DNA Repair	-2.1493	-0.699288	34/190	31373,31441,31451,32113,32480,32608,33294,34565,35288,35365,35796,36514,36598,36654,36697,37564,38079,38478,39688,40003,40054,40438,40677,40965,40972,41518,41615,41721,41839,42078,42314,44259,47186,2768677	mei-9,Cdk7,XRCC1,RPA3,mh,mei-41,Tfb4,mre11,lok,CG9272,Mlh1,fand,Tfb1,Ercc1,Xpc,rad50,Rev1,Rcd5,mrn,mus304,Rad9,DNApol-eta,Rev7,DNApol-iota,RpA-70,DNAlig3,timeout,RpII140,tefu,CG5285,Ino80,nbs,DNApol-zeta,p53
2_Summary	GO Biological Processes	GO:0042594	response to starvation	-8.89048	-5.39856	46/156	31245,31310,32001,32009,32136,33399,33569,34371,34540,34780,35793,36424,36447,36595,36821,36914,36960,36961,37729,37733,38057,38058,38176,38344,38541,38636,38785,40162,40664,40700,41087,41096,41260,42446,42515,42850,42866,43503,43505,43904,47767,53578,64880,317987,2768677,3355130,32878,40201,3355069,44121	Seipin,Myc,Atg8a,Imp,rudhira,mio,Thor,REPTOR-BP,Wdr59,p38b,RagC-D,sug,GLaz,Arc1,Atg9,Dark,mthl4,mthl3,Dcp-1,Pi3K59F,mthl10,mth,Iml1,Atg2,Syx17,mthl2,melt,cyc,Itpr,Atg17,Rel,Vps15,Bruce,Pi3K92E,SNF4Agamma,Atg6,p38a,CIA30,Wdr24,AMPKalpha,crc,Jafrac1,chico,Vps11,p53,lt,shop,gig,CG17691,TotA
2_Member	GO Biological Processes	GO:0042594	response to starvation	-8.89048	-5.39856	46/156	31245,31310,32001,32009,32136,33399,33569,34371,34540,34780,35793,36424,36447,36595,36821,36914,36960,36961,37729,37733,38057,38058,38176,38344,38541,38636,38785,40162,40664,40700,41087,41096,41260,42446,42515,42850,42866,43503,43505,43904,47767,53578,64880,317987,2768677,3355130	Seipin,Myc,Atg8a,Imp,rudhira,mio,Thor,REPTOR-BP,Wdr59,p38b,RagC-D,sug,GLaz,Arc1,Atg9,Dark,mthl4,mthl3,Dcp-1,Pi3K59F,mthl10,mth,Iml1,Atg2,Syx17,mthl2,melt,cyc,Itpr,Atg17,Rel,Vps15,Bruce,Pi3K92E,SNF4Agamma,Atg6,p38a,CIA30,Wdr24,AMPKalpha,crc,Jafrac1,chico,Vps11,p53,lt
2_Member	GO Biological Processes	GO:0031667	response to nutrient levels	-8.49455	-5.12756	49/176	31245,31310,32001,32009,32136,32878,33399,33569,34371,34540,34780,35793,36424,36447,36595,36821,36914,36960,36961,37729,37733,38057,38058,38176,38344,38541,38636,38785,40162,40201,40664,40700,41087,41096,41260,42446,42515,42850,42866,43503,43505,43904,47767,53578,64880,317987,2768677,3355069,3355130	Seipin,Myc,Atg8a,Imp,rudhira,shop,mio,Thor,REPTOR-BP,Wdr59,p38b,RagC-D,sug,GLaz,Arc1,Atg9,Dark,mthl4,mthl3,Dcp-1,Pi3K59F,mthl10,mth,Iml1,Atg2,Syx17,mthl2,melt,cyc,gig,Itpr,Atg17,Rel,Vps15,Bruce,Pi3K92E,SNF4Agamma,Atg6,p38a,CIA30,Wdr24,AMPKalpha,crc,Jafrac1,chico,Vps11,p53,CG17691,lt
2_Member	GO Biological Processes	GO:0009991	response to extracellular stimulus	-8.31613	-5.08121	49/178	31245,31310,32001,32009,32136,32878,33399,33569,34371,34540,34780,35793,36424,36447,36595,36821,36914,36960,36961,37729,37733,38057,38058,38176,38344,38541,38636,38785,40162,40201,40664,40700,41087,41096,41260,42446,42515,42850,42866,43503,43505,43904,47767,53578,64880,317987,2768677,3355069,3355130	Seipin,Myc,Atg8a,Imp,rudhira,shop,mio,Thor,REPTOR-BP,Wdr59,p38b,RagC-D,sug,GLaz,Arc1,Atg9,Dark,mthl4,mthl3,Dcp-1,Pi3K59F,mthl10,mth,Iml1,Atg2,Syx17,mthl2,melt,cyc,gig,Itpr,Atg17,Rel,Vps15,Bruce,Pi3K92E,SNF4Agamma,Atg6,p38a,CIA30,Wdr24,AMPKalpha,crc,Jafrac1,chico,Vps11,p53,CG17691,lt
2_Member	GO Biological Processes	GO:0031669	cellular response to nutrient levels	-5.86592	-3.24683	28/93	31310,32001,33399,34540,35793,36424,36447,36821,37729,37733,38176,38344,38541,38785,40664,40700,41087,41096,41260,42446,42515,42850,43505,43904,64880,317987,2768677,3355130	Myc,Atg8a,mio,Wdr59,RagC-D,sug,GLaz,Atg9,Dcp-1,Pi3K59F,Iml1,Atg2,Syx17,melt,Itpr,Atg17,Rel,Vps15,Bruce,Pi3K92E,SNF4Agamma,Atg6,Wdr24,AMPKalpha,chico,Vps11,p53,lt
2_Member	GO Biological Processes	GO:0071496	cellular response to external stimulus	-5.68245	-3.11134	29/100	31310,32001,33399,34540,35793,36424,36447,36821,37729,37733,38176,38344,38541,38785,40664,40700,41087,41096,41260,42446,42515,42850,43505,43904,44121,64880,317987,2768677,3355130	Myc,Atg8a,mio,Wdr59,RagC-D,sug,GLaz,Atg9,Dcp-1,Pi3K59F,Iml1,Atg2,Syx17,melt,Itpr,Atg17,Rel,Vps15,Bruce,Pi3K92E,SNF4Agamma,Atg6,Wdr24,AMPKalpha,TotA,chico,Vps11,p53,lt
2_Member	GO Biological Processes	GO:0031668	cellular response to extracellular stimulus	-5.66173	-3.10766	28/95	31310,32001,33399,34540,35793,36424,36447,36821,37729,37733,38176,38344,38541,38785,40664,40700,41087,41096,41260,42446,42515,42850,43505,43904,64880,317987,2768677,3355130	Myc,Atg8a,mio,Wdr59,RagC-D,sug,GLaz,Atg9,Dcp-1,Pi3K59F,Iml1,Atg2,Syx17,melt,Itpr,Atg17,Rel,Vps15,Bruce,Pi3K92E,SNF4Agamma,Atg6,Wdr24,AMPKalpha,chico,Vps11,p53,lt
2_Member	GO Biological Processes	GO:0009267	cellular response to starvation	-5.52963	-3.03771	26/86	32001,33399,34540,35793,36447,36821,37729,37733,38176,38344,38541,38785,40664,40700,41087,41096,41260,42446,42515,42850,43505,43904,64880,317987,2768677,3355130	Atg8a,mio,Wdr59,RagC-D,GLaz,Atg9,Dcp-1,Pi3K59F,Iml1,Atg2,Syx17,melt,Itpr,Atg17,Rel,Vps15,Bruce,Pi3K92E,SNF4Agamma,Atg6,Wdr24,AMPKalpha,chico,Vps11,p53,lt
3_Summary	GO Biological Processes	GO:0016236	macroautophagy	-8.27211	-5.08121	28/74	32001,32158,32195,32722,32871,33338,33684,34405,34626,35246,35396,36821,37733,38344,38541,38543,38930,39611,40700,41074,41096,41112,42215,42524,42850,44360,317987,3355130,31607,35540,41868,42446,42515,8674073,31903,32589,34148,34735,35793,35931,36959,38599,40193,40201,40250,41387,41839,42928,43450,43904,47905,326161,36311,43505,31684,36546,40278,40664,64880,35528,35747,36914,39027,64874	Atg8a,cac,Rab40,CG5445,Atg101,CG31935,tank,lft,Rab3-GAP,ref(2)P,Atg18b,Atg9,Pi3K59F,Atg2,Syx17,DOR,Rab19,bmm,Atg17,CG11975,Vps15,Aduk,Vti1b,Rab1,Atg6,Rab18,Vps11,lt,Pink1,EcR,Atg4b,Pi3K92E,SNF4Agamma,CG42554,Lst8,CG3632,CG7627,Uvrag,RagC-D,alc,EDTP,CHMP2B,CG14184,gig,CG5498,Mrp4,tefu,CG5789,rdog,AMPKalpha,l(2)03659,CG31793,wash,Wdr24,Rab39,Cp1,CG5059,Itpr,chico,Strica,drosha,Dark,pix,eIF2D
3_Member	GO Biological Processes	GO:0016236	macroautophagy	-8.27211	-5.08121	28/74	32001,32158,32195,32722,32871,33338,33684,34405,34626,35246,35396,36821,37733,38344,38541,38543,38930,39611,40700,41074,41096,41112,42215,42524,42850,44360,317987,3355130	Atg8a,cac,Rab40,CG5445,Atg101,CG31935,tank,lft,Rab3-GAP,ref(2)P,Atg18b,Atg9,Pi3K59F,Atg2,Syx17,DOR,Rab19,bmm,Atg17,CG11975,Vps15,Aduk,Vti1b,Rab1,Atg6,Rab18,Vps11,lt
3_Member	GO Biological Processes	GO:0006914	autophagy	-6.97689	-4.15398	34/113	31607,32001,32158,32195,32722,32871,33338,33684,34405,34626,35246,35396,35540,36821,37733,38344,38541,38543,38930,39611,40700,41074,41096,41112,41868,42215,42446,42515,42524,42850,44360,317987,3355130,8674073	Pink1,Atg8a,cac,Rab40,CG5445,Atg101,CG31935,tank,lft,Rab3-GAP,ref(2)P,Atg18b,EcR,Atg9,Pi3K59F,Atg2,Syx17,DOR,Rab19,bmm,Atg17,CG11975,Vps15,Aduk,Atg4b,Vti1b,Pi3K92E,SNF4Agamma,Rab1,Atg6,Rab18,Vps11,lt,CG42554
3_Member	GO Biological Processes	GO:0061919	process utilizing autophagic mechanism	-6.97689	-4.15398	34/113	31607,32001,32158,32195,32722,32871,33338,33684,34405,34626,35246,35396,35540,36821,37733,38344,38541,38543,38930,39611,40700,41074,41096,41112,41868,42215,42446,42515,42524,42850,44360,317987,3355130,8674073	Pink1,Atg8a,cac,Rab40,CG5445,Atg101,CG31935,tank,lft,Rab3-GAP,ref(2)P,Atg18b,EcR,Atg9,Pi3K59F,Atg2,Syx17,DOR,Rab19,bmm,Atg17,CG11975,Vps15,Aduk,Atg4b,Vti1b,Pi3K92E,SNF4Agamma,Rab1,Atg6,Rab18,Vps11,lt,CG42554
3_Member	Reactome Gene Sets	R-DME-1632852	Macroautophagy	-6.85664	-4.09172	30/94	31607,31903,32001,32589,32871,34148,34735,35246,35396,35793,35931,36959,37733,38599,40193,40201,40250,40700,41074,41096,41387,41839,41868,42515,42850,42928,43450,43904,47905,326161	Pink1,Lst8,Atg8a,CG3632,Atg101,CG7627,Uvrag,ref(2)P,Atg18b,RagC-D,alc,EDTP,Pi3K59F,CHMP2B,CG14184,gig,CG5498,Atg17,CG11975,Vps15,Mrp4,tefu,Atg4b,SNF4Agamma,Atg6,CG5789,rdog,AMPKalpha,l(2)03659,CG31793
3_Member	Reactome Gene Sets	R-DME-9612973	Autophagy	-6.85664	-4.09172	30/94	31607,31903,32001,32589,32871,34148,34735,35246,35396,35793,35931,36959,37733,38599,40193,40201,40250,40700,41074,41096,41387,41839,41868,42515,42850,42928,43450,43904,47905,326161	Pink1,Lst8,Atg8a,CG3632,Atg101,CG7627,Uvrag,ref(2)P,Atg18b,RagC-D,alc,EDTP,Pi3K59F,CHMP2B,CG14184,gig,CG5498,Atg17,CG11975,Vps15,Mrp4,tefu,Atg4b,SNF4Agamma,Atg6,CG5789,rdog,AMPKalpha,l(2)03659,CG31793
3_Member	GO Biological Processes	GO:1905037	autophagosome organization	-4.54315	-2.27308	13/32	32001,32871,35396,36821,37733,38344,38543,38930,40700,41074,41112,42524,42850	Atg8a,Atg101,Atg18b,Atg9,Pi3K59F,Atg2,DOR,Rab19,Atg17,CG11975,Aduk,Rab1,Atg6
3_Member	GO Biological Processes	GO:0007033	vacuole organization	-4.30117	-2.11559	17/52	32001,32871,35396,36311,36821,37733,38344,38543,38930,40193,40700,41074,41112,42524,42850,43505,317987	Atg8a,Atg101,Atg18b,wash,Atg9,Pi3K59F,Atg2,DOR,Rab19,CG14184,Atg17,CG11975,Aduk,Rab1,Atg6,Wdr24,Vps11
3_Member	KEGG Pathway	dme04140	Autophagy - animal - Drosophila melanogaster (fruit fly)	-4.24764	-2.08477	26/100	31684,31903,32001,32589,32871,34735,35396,35793,36546,36821,36959,37733,38344,38541,38543,40201,40278,40664,40700,41096,41868,42446,42524,42850,43904,64880	Rab39,Lst8,Atg8a,CG3632,Atg101,Uvrag,Atg18b,RagC-D,Cp1,Atg9,EDTP,Pi3K59F,Atg2,Syx17,DOR,gig,CG5059,Itpr,Atg17,Vps15,Atg4b,Pi3K92E,Rab1,Atg6,AMPKalpha,chico
3_Member	GO Biological Processes	GO:0000045	autophagosome assembly	-4.15606	-2.03212	12/30	32001,32871,35396,36821,37733,38344,38543,38930,40700,41074,42524,42850	Atg8a,Atg101,Atg18b,Atg9,Pi3K59F,Atg2,DOR,Rab19,Atg17,CG11975,Rab1,Atg6
3_Member	KEGG Pathway	dme04136	Autophagy - other - Drosophila melanogaster (fruit fly)	-3.54898	-1.59277	10/25	31903,32001,32871,35396,36821,37733,38344,41096,41868,42850	Lst8,Atg8a,Atg101,Atg18b,Atg9,Pi3K59F,Atg2,Vps15,Atg4b,Atg6
3_Member	GO Biological Processes	GO:0035069	larval midgut histolysis	-2.46755	-0.915148	9/28	32001,32871,36821,37733,38344,40201,40700,41096,42850	Atg8a,Atg101,Atg9,Pi3K59F,Atg2,gig,Atg17,Vps15,Atg6
3_Member	GO Biological Processes	GO:0035096	larval midgut cell programmed cell death	-2.23207	-0.770879	8/25	32001,32871,36821,37733,38344,40700,41096,42850	Atg8a,Atg101,Atg9,Pi3K59F,Atg2,Atg17,Vps15,Atg6
3_Member	GO Biological Processes	GO:0060033	anatomical structure regression	-2.16556	-0.709732	14/59	32001,32871,35528,35540,35747,36821,36914,37733,38344,40201,40664,40700,41096,42850	Atg8a,Atg101,Strica,EcR,drosha,Atg9,Dark,Pi3K59F,Atg2,gig,Itpr,Atg17,Vps15,Atg6
3_Member	GO Biological Processes	GO:1903008	organelle disassembly	-2.14199	-0.699288	9/31	31607,32001,35246,35396,38344,39027,40700,41074,64874	Pink1,Atg8a,ref(2)P,Atg18b,Atg2,pix,Atg17,CG11975,eIF2D
4_Summary	GO Biological Processes	GO:0044248	cellular catabolic process	-8.0612	-4.96385	146/797	30995,31012,31154,31245,31594,31607,31641,31695,31728,32001,32005,32158,32195,32436,32441,32532,32582,32722,32788,32796,32871,32933,33338,33377,33510,33597,33684,33705,33854,33922,33931,33937,34064,34122,34123,34250,34317,34355,34378,34405,34433,34453,34484,34626,34804,35129,35246,35396,35420,35540,35746,35747,35864,35893,35930,36031,36121,36131,36244,36269,36309,36316,36317,36318,36463,36546,367…	CG17896,su(sable),Edem1,Seipin,APC7,Pink1,CG4586,CG10932,UbcE2H,Atg8a,stx,cac,Rab40,dob,CG5599,CG8974,Mfe2,CG5445,CG7206,ari-1,Atg101,CG32533,CG31935,CG4238,CG17224,CG2818,tank,jet,Fbw5,CG13766,CG31633,cort,LKRSDH,CG8360,CG8353,Cks30A,CG4592,CG5731,Ufd4,lft,STUB1,Trim9,CG6729,Rab3-GAP,Smg5,Faf2,ref(2)P,Atg18b,Cul2,EcR,rnh1,drosha,gcl,PAN2,Hydr1,Etf-QO,CG11883,CG33144,CG9003,cuff,EndoG,Cyp6g1,Cyp6…
4_Member	GO Biological Processes	GO:0044248	cellular catabolic process	-8.0612	-4.96385	146/797	30995,31012,31154,31245,31594,31607,31641,31695,31728,32001,32005,32158,32195,32436,32441,32532,32582,32722,32788,32796,32871,32933,33338,33377,33510,33597,33684,33705,33854,33922,33931,33937,34064,34122,34123,34250,34317,34355,34378,34405,34433,34453,34484,34626,34804,35129,35246,35396,35420,35540,35746,35747,35864,35893,35930,36031,36121,36131,36244,36269,36309,36316,36317,36318,36463,36546,367…	CG17896,su(sable),Edem1,Seipin,APC7,Pink1,CG4586,CG10932,UbcE2H,Atg8a,stx,cac,Rab40,dob,CG5599,CG8974,Mfe2,CG5445,CG7206,ari-1,Atg101,CG32533,CG31935,CG4238,CG17224,CG2818,tank,jet,Fbw5,CG13766,CG31633,cort,LKRSDH,CG8360,CG8353,Cks30A,CG4592,CG5731,Ufd4,lft,STUB1,Trim9,CG6729,Rab3-GAP,Smg5,Faf2,ref(2)P,Atg18b,Cul2,EcR,rnh1,drosha,gcl,PAN2,Hydr1,Etf-QO,CG11883,CG33144,CG9003,cuff,EndoG,Cyp6g1,Cyp6…
5_Summary	GO Biological Processes	GO:0042592	homeostatic process	-7.59194	-4.57714	94/460	31037,31245,31310,31376,31641,31704,31775,31826,32158,32436,32556,33218,33225,33237,33524,33727,33987,34127,34242,34966,35113,35402,35513,35540,35733,35931,35944,35975,36099,36102,36311,36447,36694,36821,36914,37028,37164,37455,37637,37733,37912,37938,38193,38413,38541,38596,38639,38930,38933,38946,38976,39048,39160,39611,40045,40048,40155,40193,40201,40404,40664,40700,41059,41096,41202,41269,413…	Lztr1,Seipin,Myc,norpA,CG4586,snz,Miga,rdgA,cac,dob,Stim,ex,ush,cold,FASN1,Col4a1,MME1,Pvr,tai,Syx5,Atac2,Mondo,ZnT41F,EcR,puml,alc,VhaAC45,Wnt2,CG11825,RanBPM,wash,GLaz,Trpm,Atg9,Dark,CG5009,Jabba,Egfr,asrij,Pi3K59F,Letm1,Adck1,ABCB7,PHGPx,Syx17,Fitm,lin-28,Rab19,CG7194,Culd,foi,teq,iPLA2-VIA,bmm,ftz-f1,Cat,SREBP,CG14184,gig,ORMDL,Itpr,Atg17,IscU,Vps15,MtnA,Irp-1B,Csk,Ho,cv-c,tefu,Pi3K92E,Mvl,SN…
5_Member	GO Biological Processes	GO:0042592	homeostatic process	-7.59194	-4.57714	94/460	31037,31245,31310,31376,31641,31704,31775,31826,32158,32436,32556,33218,33225,33237,33524,33727,33987,34127,34242,34966,35113,35402,35513,35540,35733,35931,35944,35975,36099,36102,36311,36447,36694,36821,36914,37028,37164,37455,37637,37733,37912,37938,38193,38413,38541,38596,38639,38930,38933,38946,38976,39048,39160,39611,40045,40048,40155,40193,40201,40404,40664,40700,41059,41096,41202,41269,413…	Lztr1,Seipin,Myc,norpA,CG4586,snz,Miga,rdgA,cac,dob,Stim,ex,ush,cold,FASN1,Col4a1,MME1,Pvr,tai,Syx5,Atac2,Mondo,ZnT41F,EcR,puml,alc,VhaAC45,Wnt2,CG11825,RanBPM,wash,GLaz,Trpm,Atg9,Dark,CG5009,Jabba,Egfr,asrij,Pi3K59F,Letm1,Adck1,ABCB7,PHGPx,Syx17,Fitm,lin-28,Rab19,CG7194,Culd,foi,teq,iPLA2-VIA,bmm,ftz-f1,Cat,SREBP,CG14184,gig,ORMDL,Itpr,Atg17,IscU,Vps15,MtnA,Irp-1B,Csk,Ho,cv-c,tefu,Pi3K92E,Mvl,SN…
5_Member	GO Biological Processes	GO:0055088	lipid homeostasis	-5.85415	-3.24683	26/83	31037,31310,31641,31704,32436,33524,35402,35540,35733,36447,36914,37028,37164,37938,38596,39160,39611,40045,40155,40193,40201,40404,40664,42446,42515,64880	Lztr1,Myc,CG4586,snz,dob,FASN1,Mondo,EcR,puml,GLaz,Dark,CG5009,Jabba,Adck1,Fitm,iPLA2-VIA,bmm,ftz-f1,SREBP,CG14184,gig,ORMDL,Itpr,Pi3K92E,SNF4Agamma,chico
5_Member	GO Biological Processes	GO:0048878	chemical homeostasis	-4.97924	-2.62298	57/276	31037,31245,31310,31641,31704,32436,32556,33524,33987,34966,35402,35513,35540,35733,35944,36099,36311,36447,36694,36914,37028,37164,37912,37938,38193,38596,38933,38976,39048,39160,39611,40045,40155,40193,40201,40404,40664,41059,41202,41269,41407,42446,42490,42515,42524,42679,42689,43353,43505,43533,43999,44965,45012,46415,59223,64880,326264	Lztr1,Seipin,Myc,CG4586,snz,dob,Stim,FASN1,MME1,Syx5,Mondo,ZnT41F,EcR,puml,VhaAC45,CG11825,wash,GLaz,Trpm,Dark,CG5009,Jabba,Letm1,Adck1,ABCB7,Fitm,CG7194,foi,teq,iPLA2-VIA,bmm,ftz-f1,SREBP,CG14184,gig,ORMDL,Itpr,IscU,MtnA,Irp-1B,Ho,Pi3K92E,Mvl,SNF4Agamma,Rab1,wfs1,Irp-1A,mfrn,Wdr24,Zip99C,trbl,Fer2LCH,Vha68-2,Fer1HCH,MCU,chico,AGBE
6_Summary	GO Biological Processes	GO:0031329	regulation of cellular catabolic process	-7.40996	-4.48231	63/270	31095,31177,31310,31607,31684,31728,32001,32222,32532,32589,32796,32871,33094,33218,33399,33937,34378,35215,35420,35540,35793,35893,35940,36102,36131,36386,36772,36990,37014,37272,37729,37733,37966,38176,38344,38443,38541,38543,38639,38644,39888,40155,40201,40843,40847,41112,41248,41260,41919,42446,42896,43223,43505,43904,43999,44793,45682,46243,49895,64880,318867,2768677,3355150,33377,33854,4013…	Lrpprc2,CG4025,Myc,Pink1,Rab39,UbcE2H,Atg8a,Tis11,CG8974,CG3632,ari-1,Atg101,CG15445,ex,mio,cort,Ufd4,Pax,Cul2,EcR,RagC-D,PAN2,Rab32,RanBPM,CG33144,muskelin,CG8405,POSH,Dlish,Toll-7,Dcp-1,Pi3K59F,CG3589,Iml1,Atg2,ntc,Syx17,DOR,lin-28,Usp47,CG9951,SREBP,gig,Ufl1,Tailor,Aduk,Timp,Bruce,spn-E,Pi3K92E,crb,Lerp,Wdr24,AMPKalpha,trbl,abo,eIF3h,poe,Marf1,chico,CG31643,p53,AGO3,CG4238,Fbw5,Lon,Spn28Dc,STU…
6_Member	GO Biological Processes	GO:0031329	regulation of cellular catabolic process	-7.40996	-4.48231	63/270	31095,31177,31310,31607,31684,31728,32001,32222,32532,32589,32796,32871,33094,33218,33399,33937,34378,35215,35420,35540,35793,35893,35940,36102,36131,36386,36772,36990,37014,37272,37729,37733,37966,38176,38344,38443,38541,38543,38639,38644,39888,40155,40201,40843,40847,41112,41248,41260,41919,42446,42896,43223,43505,43904,43999,44793,45682,46243,49895,64880,318867,2768677,3355150	Lrpprc2,CG4025,Myc,Pink1,Rab39,UbcE2H,Atg8a,Tis11,CG8974,CG3632,ari-1,Atg101,CG15445,ex,mio,cort,Ufd4,Pax,Cul2,EcR,RagC-D,PAN2,Rab32,RanBPM,CG33144,muskelin,CG8405,POSH,Dlish,Toll-7,Dcp-1,Pi3K59F,CG3589,Iml1,Atg2,ntc,Syx17,DOR,lin-28,Usp47,CG9951,SREBP,gig,Ufl1,Tailor,Aduk,Timp,Bruce,spn-E,Pi3K92E,crb,Lerp,Wdr24,AMPKalpha,trbl,abo,eIF3h,poe,Marf1,chico,CG31643,p53,AGO3
6_Member	GO Biological Processes	GO:0009894	regulation of catabolic process	-6.98932	-4.15398	66/295	31095,31177,31310,31607,31684,31728,32001,32222,32532,32589,32796,32871,33094,33218,33377,33399,33854,33937,34378,35215,35420,35540,35793,35893,35940,36102,36131,36386,36772,36990,37014,37272,37729,37733,37966,38176,38344,38443,38541,38543,38639,38644,39888,40138,40155,40201,40843,40847,41112,41248,41260,41919,42446,42896,43223,43505,43904,43999,44793,45682,46243,49895,64880,318867,2768677,3355150	Lrpprc2,CG4025,Myc,Pink1,Rab39,UbcE2H,Atg8a,Tis11,CG8974,CG3632,ari-1,Atg101,CG15445,ex,CG4238,mio,Fbw5,cort,Ufd4,Pax,Cul2,EcR,RagC-D,PAN2,Rab32,RanBPM,CG33144,muskelin,CG8405,POSH,Dlish,Toll-7,Dcp-1,Pi3K59F,CG3589,Iml1,Atg2,ntc,Syx17,DOR,lin-28,Usp47,CG9951,Lon,SREBP,gig,Ufl1,Tailor,Aduk,Timp,Bruce,spn-E,Pi3K92E,crb,Lerp,Wdr24,AMPKalpha,trbl,abo,eIF3h,poe,Marf1,chico,CG31643,p53,AGO3
6_Member	GO Biological Processes	GO:0030162	regulation of proteolysis	-5.39567	-2.91799	38/153	31728,32532,32796,33094,33218,33937,34091,34378,34433,35288,35420,35599,35600,36102,36131,36386,36565,36748,36772,36914,36990,37014,37229,38443,38644,39888,39944,40843,41248,42594,42896,43999,44793,45682,46243,49805,49808,2768677	UbcE2H,CG8974,ari-1,CG15445,ex,cort,Spn28Dc,Ufd4,STUB1,lok,Cul2,Spn42Db,Spn42Dc,RanBPM,CG33144,muskelin,eIF3m,Diap2,CG8405,Dark,POSH,Dlish,cer,ntc,Usp47,CG9951,CG32176,Ufl1,Timp,Fadd,crb,trbl,abo,eIF3h,poe,Spn42Da,Spn42Dd,p53
6_Member	GO Biological Processes	GO:0032268	regulation of cellular protein metabolic process	-5.20892	-2.75839	95/524	31095,31441,31607,31608,31728,32001,32135,32222,32532,32732,32787,32796,33094,33218,33343,33507,33569,33638,33937,34064,34091,34378,34433,34688,34774,34780,34908,35113,35126,35288,35420,35599,35600,35893,36102,36131,36386,36565,36674,36748,36772,36804,36824,36914,36981,36990,37014,37065,37229,37422,37734,37767,37768,37909,38424,38443,38644,38934,39043,39293,39833,39888,39944,40032,40201,40681,407…	Lrpprc2,Cdk7,Pink1,CG3184,UbcE2H,Atg8a,CG1578,Tis11,CG8974,Ankle2,Ada3,ari-1,CG15445,ex,chinmo,okr,Thor,Traf4,cort,LKRSDH,Spn28Dc,Ufd4,STUB1,kek1,ics,p38b,sna,Atac2,CG10376,lok,Cul2,Spn42Db,Spn42Dc,PAN2,RanBPM,CG33144,muskelin,eIF3m,pcs,Diap2,CG8405,krimp,CG8060,Dark,eIF3b,POSH,Dlish,stau,cer,ASPP,apt,Ssrp,CG5543,Ssl,sty,ntc,Usp47,Sbp2,CG4911,Mob2,aos,CG9951,CG32176,MYPT-75D,gig,SecS,Atg17,Ufl1,T…
6_Member	GO Biological Processes	GO:2000058	regulation of ubiquitin-dependent protein catabolic process	-4.96554	-2.61975	21/66	31728,32532,32796,33094,33218,33937,34378,35420,36102,36131,36386,36990,37014,38644,39888,40843,42896,43999,44793,45682,46243	UbcE2H,CG8974,ari-1,CG15445,ex,cort,Ufd4,Cul2,RanBPM,CG33144,muskelin,POSH,Dlish,Usp47,CG9951,Ufl1,crb,trbl,abo,eIF3h,poe
6_Member	GO Biological Processes	GO:0051246	regulation of protein metabolic process	-4.8592	-2.52363	98/555	31095,31441,31607,31608,31728,32001,32135,32222,32532,32732,32787,32796,33094,33218,33343,33377,33507,33569,33638,33854,33937,34064,34091,34378,34433,34688,34774,34780,34908,35113,35126,35288,35420,35599,35600,35893,36102,36131,36386,36565,36674,36748,36772,36804,36824,36914,36981,36990,37014,37065,37229,37422,37734,37767,37768,37909,38424,38443,38644,38934,39043,39293,39833,39888,39944,40032,401…	Lrpprc2,Cdk7,Pink1,CG3184,UbcE2H,Atg8a,CG1578,Tis11,CG8974,Ankle2,Ada3,ari-1,CG15445,ex,chinmo,CG4238,okr,Thor,Traf4,Fbw5,cort,LKRSDH,Spn28Dc,Ufd4,STUB1,kek1,ics,p38b,sna,Atac2,CG10376,lok,Cul2,Spn42Db,Spn42Dc,PAN2,RanBPM,CG33144,muskelin,eIF3m,pcs,Diap2,CG8405,krimp,CG8060,Dark,eIF3b,POSH,Dlish,stau,cer,ASPP,apt,Ssrp,CG5543,Ssl,sty,ntc,Usp47,Sbp2,CG4911,Mob2,aos,CG9951,CG32176,MYPT-75D,Lon,gig,S…
6_Member	GO Biological Processes	GO:1903050	regulation of proteolysis involved in cellular protein catabolic process	-4.64724	-2.34095	22/74	31728,32532,32796,33094,33218,33937,34378,35420,36102,36131,36386,36772,36990,37014,38644,39888,40843,42896,43999,44793,45682,46243	UbcE2H,CG8974,ari-1,CG15445,ex,cort,Ufd4,Cul2,RanBPM,CG33144,muskelin,CG8405,POSH,Dlish,Usp47,CG9951,Ufl1,crb,trbl,abo,eIF3h,poe
6_Member	GO Biological Processes	GO:0032434	regulation of proteasomal ubiquitin-dependent protein catabolic process	-4.408	-2.17136	18/56	31728,32796,33218,33937,34378,35420,36102,36131,36386,36990,37014,38644,40843,42896,43999,44793,45682,46243	UbcE2H,ari-1,ex,cort,Ufd4,Cul2,RanBPM,CG33144,muskelin,POSH,Dlish,Usp47,Ufl1,crb,trbl,abo,eIF3h,poe
6_Member	GO Biological Processes	GO:1903362	regulation of cellular protein catabolic process	-4.35185	-2.13868	22/77	31728,32532,32796,33094,33218,33937,34378,35420,36102,36131,36386,36772,36990,37014,38644,39888,40843,42896,43999,44793,45682,46243	UbcE2H,CG8974,ari-1,CG15445,ex,cort,Ufd4,Cul2,RanBPM,CG33144,muskelin,CG8405,POSH,Dlish,Usp47,CG9951,Ufl1,crb,trbl,abo,eIF3h,poe
6_Member	GO Biological Processes	GO:0042176	regulation of protein catabolic process	-4.32818	-2.12543	26/99	31728,32532,32796,33094,33218,33377,33854,33937,34378,35420,36102,36131,36386,36772,36990,37014,38644,39888,40138,40843,41248,42896,43999,44793,45682,46243	UbcE2H,CG8974,ari-1,CG15445,ex,CG4238,Fbw5,cort,Ufd4,Cul2,RanBPM,CG33144,muskelin,CG8405,POSH,Dlish,Usp47,CG9951,Lon,Ufl1,Timp,crb,trbl,abo,eIF3h,poe
6_Member	GO Biological Processes	GO:0061136	regulation of proteasomal protein catabolic process	-4.18945	-2.05292	19/63	31728,32796,33218,33937,34378,35420,36102,36131,36386,36772,36990,37014,38644,40843,42896,43999,44793,45682,46243	UbcE2H,ari-1,ex,cort,Ufd4,Cul2,RanBPM,CG33144,muskelin,CG8405,POSH,Dlish,Usp47,Ufl1,crb,trbl,abo,eIF3h,poe
6_Member	GO Biological Processes	GO:0009896	positive regulation of catabolic process	-3.95572	-1.86749	39/182	31607,31728,32222,32532,32796,32871,33218,33377,33399,33854,33937,34378,35420,35893,36102,36131,36386,36772,36990,37014,37272,37729,38176,38443,39888,40138,40201,40847,41112,41919,43223,43505,43904,43999,44793,46243,49895,2768677,3355150	Pink1,UbcE2H,Tis11,CG8974,ari-1,Atg101,ex,CG4238,mio,Fbw5,cort,Ufd4,Cul2,PAN2,RanBPM,CG33144,muskelin,CG8405,POSH,Dlish,Toll-7,Dcp-1,Iml1,ntc,CG9951,Lon,gig,Tailor,Aduk,spn-E,Lerp,Wdr24,AMPKalpha,trbl,abo,poe,Marf1,p53,AGO3
6_Member	GO Biological Processes	GO:0031331	positive regulation of cellular catabolic process	-3.86351	-1.79756	36/165	31607,31728,32222,32532,32796,32871,33218,33399,33937,34378,35420,35893,36102,36131,36386,36772,36990,37014,37272,37729,38176,38443,39888,40201,40847,41112,41919,43223,43505,43904,43999,44793,46243,49895,2768677,3355150	Pink1,UbcE2H,Tis11,CG8974,ari-1,Atg101,ex,mio,cort,Ufd4,Cul2,PAN2,RanBPM,CG33144,muskelin,CG8405,POSH,Dlish,Toll-7,Dcp-1,Iml1,ntc,CG9951,gig,Tailor,Aduk,spn-E,Lerp,Wdr24,AMPKalpha,trbl,abo,poe,Marf1,p53,AGO3
6_Member	GO Biological Processes	GO:0045862	positive regulation of proteolysis	-3.83491	-1.78495	24/94	31728,32532,32796,33218,33937,34378,34433,35288,35420,36102,36131,36386,36565,36772,36914,36990,37014,38443,39888,42594,43999,44793,46243,2768677	UbcE2H,CG8974,ari-1,ex,cort,Ufd4,STUB1,lok,Cul2,RanBPM,CG33144,muskelin,eIF3m,CG8405,Dark,POSH,Dlish,ntc,CG9951,Fadd,trbl,abo,poe,p53
6_Member	GO Biological Processes	GO:1903052	positive regulation of proteolysis involved in cellular protein catabolic process	-3.64283	-1.66442	17/58	31728,32532,32796,33218,33937,34378,35420,36102,36131,36386,36772,36990,37014,39888,43999,44793,46243	UbcE2H,CG8974,ari-1,ex,cort,Ufd4,Cul2,RanBPM,CG33144,muskelin,CG8405,POSH,Dlish,CG9951,trbl,abo,poe
6_Member	GO Biological Processes	GO:0051247	positive regulation of protein metabolic process	-3.57845	-1.61801	48/248	31728,32532,32732,32787,32796,33218,33377,33638,33854,33937,34378,34433,34780,34908,35113,35288,35420,36102,36131,36386,36565,36748,36772,36914,36990,37014,37422,38443,39043,39293,39888,40138,40201,40700,41374,42253,42356,42446,42594,42936,43811,43999,44672,44793,46243,53567,326197,2768677	UbcE2H,CG8974,Ankle2,Ada3,ari-1,ex,CG4238,Traf4,Fbw5,cort,Ufd4,STUB1,p38b,sna,Atac2,lok,Cul2,RanBPM,CG33144,muskelin,eIF3m,Diap2,CG8405,Dark,POSH,Dlish,ASPP,ntc,CG4911,Mob2,CG9951,Lon,gig,Atg17,Exd2,Mekk1,bnl,Pi3K92E,Fadd,ash2,myo,trbl,Lk6,abo,poe,larp,Ndfip,p53
6_Member	GO Biological Processes	GO:2000060	positive regulation of ubiquitin-dependent protein catabolic process	-3.5213	-1.56929	16/54	31728,32532,32796,33218,33937,34378,35420,36102,36131,36386,36990,37014,39888,43999,44793,46243	UbcE2H,CG8974,ari-1,ex,cort,Ufd4,Cul2,RanBPM,CG33144,muskelin,POSH,Dlish,CG9951,trbl,abo,poe
6_Member	GO Biological Processes	GO:0032270	positive regulation of cellular protein metabolic process	-3.50024	-1.55239	45/230	31728,32532,32732,32787,32796,33218,33638,33937,34378,34433,34780,34908,35113,35288,35420,36102,36131,36386,36565,36748,36772,36914,36990,37014,37422,38443,39043,39293,39888,40201,40700,41374,42253,42356,42446,42594,42936,43811,43999,44672,44793,46243,53567,326197,2768677	UbcE2H,CG8974,Ankle2,Ada3,ari-1,ex,Traf4,cort,Ufd4,STUB1,p38b,sna,Atac2,lok,Cul2,RanBPM,CG33144,muskelin,eIF3m,Diap2,CG8405,Dark,POSH,Dlish,ASPP,ntc,CG4911,Mob2,CG9951,gig,Atg17,Exd2,Mekk1,bnl,Pi3K92E,Fadd,ash2,myo,trbl,Lk6,abo,poe,larp,Ndfip,p53
6_Member	GO Biological Processes	GO:1903364	positive regulation of cellular protein catabolic process	-3.35628	-1.44793	17/61	31728,32532,32796,33218,33937,34378,35420,36102,36131,36386,36772,36990,37014,39888,43999,44793,46243	UbcE2H,CG8974,ari-1,ex,cort,Ufd4,Cul2,RanBPM,CG33144,muskelin,CG8405,POSH,Dlish,CG9951,trbl,abo,poe
6_Member	GO Biological Processes	GO:0045732	positive regulation of protein catabolic process	-3.32014	-1.42831	20/78	31728,32532,32796,33218,33377,33854,33937,34378,35420,36102,36131,36386,36772,36990,37014,39888,40138,43999,44793,46243	UbcE2H,CG8974,ari-1,ex,CG4238,Fbw5,cort,Ufd4,Cul2,RanBPM,CG33144,muskelin,CG8405,POSH,Dlish,CG9951,Lon,trbl,abo,poe
6_Member	GO Biological Processes	GO:1901800	positive regulation of proteasomal protein catabolic process	-3.19916	-1.34738	15/52	31728,32796,33218,33937,34378,35420,36102,36131,36386,36772,36990,37014,43999,44793,46243	UbcE2H,ari-1,ex,cort,Ufd4,Cul2,RanBPM,CG33144,muskelin,CG8405,POSH,Dlish,trbl,abo,poe
6_Member	GO Biological Processes	GO:0032436	positive regulation of proteasomal ubiquitin-dependent protein catabolic process	-3.07476	-1.27598	14/48	31728,32796,33218,33937,34378,35420,36102,36131,36386,36990,37014,43999,44793,46243	UbcE2H,ari-1,ex,cort,Ufd4,Cul2,RanBPM,CG33144,muskelin,POSH,Dlish,trbl,abo,poe
7_Summary	GO Biological Processes	GO:0006790	sulfur compound metabolic process	-6.53123	-3.79264	44/172	31186,31695,32513,32878,33047,34613,35000,35153,35452,35995,36233,36857,36914,37106,37111,37112,37128,37357,37358,38193,38596,38972,38975,40259,40282,40348,41059,41417,41502,41503,42867,42926,43713,44154,48336,48338,48339,49424,53581,59240,246386,318990,326189,5740624,37699,39827,317887,33421,41334,45398,53502,33510,34122,34123,36953,37197,41894,38413,44291	bcn92,CG10932,MagR,shop,GstT3,Nfs1,CG17904,CG10623,CG3262,GstT1,CG30022,CG8306,Dark,GstE1,GstE6,GstE7,GstE11,CG17999,CG9993,ABCB7,Fitm,GstO3,GstO1,Las,CG4858,AcCoAS,IscU,CG14721,GstD9,GstD1,CG6178,CG13623,CG11334,Hmgs,GstD3,GstD5,GstD6,CIAPIN1,Gclc,GstD10,GstT2,Qtzl,Adi1,Hsc20,Mthfs,TMS1,l(3)72Dp,CG3609,Ugt35A1,Aldh-III,Ugt302K1,CG17224,CG8360,CG8353,l(2)k01209,CG15117,AOX1,PHGPx,Idh
7_Member	GO Biological Processes	GO:0006790	sulfur compound metabolic process	-6.53123	-3.79264	44/172	31186,31695,32513,32878,33047,34613,35000,35153,35452,35995,36233,36857,36914,37106,37111,37112,37128,37357,37358,38193,38596,38972,38975,40259,40282,40348,41059,41417,41502,41503,42867,42926,43713,44154,48336,48338,48339,49424,53581,59240,246386,318990,326189,5740624	bcn92,CG10932,MagR,shop,GstT3,Nfs1,CG17904,CG10623,CG3262,GstT1,CG30022,CG8306,Dark,GstE1,GstE6,GstE7,GstE11,CG17999,CG9993,ABCB7,Fitm,GstO3,GstO1,Las,CG4858,AcCoAS,IscU,CG14721,GstD9,GstD1,CG6178,CG13623,CG11334,Hmgs,GstD3,GstD5,GstD6,CIAPIN1,Gclc,GstD10,GstT2,Qtzl,Adi1,Hsc20
7_Member	GO Biological Processes	GO:0006749	glutathione metabolic process	-4.18259	-2.0524	17/53	33047,35995,36233,37106,37111,37112,37128,38972,38975,41502,41503,48336,48338,48339,53581,59240,246386	GstT3,GstT1,CG30022,GstE1,GstE6,GstE7,GstE11,GstO3,GstO1,GstD9,GstD1,GstD3,GstD5,GstD6,Gclc,GstD10,GstT2
7_Member	GO Biological Processes	GO:0006575	cellular modified amino acid metabolic process	-3.35242	-1.44783	22/89	33047,35153,35995,36233,36914,37106,37111,37112,37128,37699,38972,38975,39827,41502,41503,48336,48338,48339,53581,59240,246386,317887	GstT3,CG10623,GstT1,CG30022,Dark,GstE1,GstE6,GstE7,GstE11,Mthfs,GstO3,GstO1,TMS1,GstD9,GstD1,GstD3,GstD5,GstD6,Gclc,GstD10,GstT2,l(3)72Dp
7_Member	KEGG Pathway	dme00980	Metabolism of xenobiotics by cytochrome P450 - Drosophila melanogaster (fruit fly)	-3.14086	-1.31795	18/69	33047,33421,35995,37106,37111,37112,37128,38975,41334,41502,41503,45398,48336,48338,48339,53502,59240,246386	GstT3,CG3609,GstT1,GstE1,GstE6,GstE7,GstE11,GstO1,Ugt35A1,GstD9,GstD1,Aldh-III,GstD3,GstD5,GstD6,Ugt302K1,GstD10,GstT2
7_Member	KEGG Pathway	dme00983	Drug metabolism - other enzymes - Drosophila melanogaster (fruit fly)	-2.87882	-1.13767	22/96	33047,33510,34122,34123,35995,36953,37106,37111,37112,37128,37197,38975,41334,41502,41503,41894,48336,48338,48339,53502,59240,246386	GstT3,CG17224,CG8360,CG8353,GstT1,l(2)k01209,GstE1,GstE6,GstE7,GstE11,CG15117,GstO1,Ugt35A1,GstD9,GstD1,AOX1,GstD3,GstD5,GstD6,Ugt302K1,GstD10,GstT2
7_Member	KEGG Pathway	dme00982	Drug metabolism - cytochrome P450 - Drosophila melanogaster (fruit fly)	-2.85269	-1.12508	17/67	33047,35995,37106,37111,37112,37128,38975,41334,41502,41503,45398,48336,48338,48339,53502,59240,246386	GstT3,GstT1,GstE1,GstE6,GstE7,GstE11,GstO1,Ugt35A1,GstD9,GstD1,Aldh-III,GstD3,GstD5,GstD6,Ugt302K1,GstD10,GstT2
7_Member	KEGG Pathway	dme00480	Glutathione metabolism - Drosophila melanogaster (fruit fly)	-2.42804	-0.88713	18/79	33047,35995,37106,37111,37112,37128,38413,38972,38975,41502,41503,44291,48336,48338,48339,53581,59240,246386	GstT3,GstT1,GstE1,GstE6,GstE7,GstE11,PHGPx,GstO3,GstO1,GstD9,GstD1,Idh,GstD3,GstD5,GstD6,Gclc,GstD10,GstT2
8_Summary	GO Biological Processes	GO:0016226	iron-sulfur cluster assembly	-6.18728	-3.49699	12/21	31186,32513,34613,35000,35452,38193,40282,41059,42926,49424,318990,5740624,39070,246485	bcn92,MagR,Nfs1,CG17904,CG3262,ABCB7,CG4858,IscU,CG13623,CIAPIN1,Qtzl,Hsc20,Fdx1,galla-1
8_Member	GO Biological Processes	GO:0016226	iron-sulfur cluster assembly	-6.18728	-3.49699	12/21	31186,32513,34613,35000,35452,38193,40282,41059,42926,49424,318990,5740624	bcn92,MagR,Nfs1,CG17904,CG3262,ABCB7,CG4858,IscU,CG13623,CIAPIN1,Qtzl,Hsc20
8_Member	GO Biological Processes	GO:0031163	metallo-sulfur cluster assembly	-6.18728	-3.49699	12/21	31186,32513,34613,35000,35452,38193,40282,41059,42926,49424,318990,5740624	bcn92,MagR,Nfs1,CG17904,CG3262,ABCB7,CG4858,IscU,CG13623,CIAPIN1,Qtzl,Hsc20
8_Member	Reactome Gene Sets	R-DME-1362409	Mitochondrial iron-sulfur cluster biogenesis	-4.20451	-2.05501	7/11	31186,32513,34613,39070,41059,42926,5740624	bcn92,MagR,Nfs1,Fdx1,IscU,CG13623,Hsc20
8_Member	GO Biological Processes	GO:0097428	protein maturation by iron-sulfur cluster transfer	-2.05754	-0.648404	4/8	32513,42926,246485,5740624	MagR,CG13623,galla-1,Hsc20
9_Summary	GO Biological Processes	GO:1902531	regulation of intracellular signal transduction	-6.01258	-3.36576	72/351	31037,31224,31473,31764,31903,32070,33218,33338,33399,33627,33638,33882,33991,34127,34179,34378,34540,34573,34774,34780,35253,35793,35956,35975,36404,36821,36881,36990,37014,37121,37455,38070,38137,38176,38344,38424,38644,38657,38785,38793,39735,39833,40193,40201,40410,40778,40779,40999,41398,41749,41783,41839,42253,42446,42643,42734,42896,43018,43026,43330,43505,43767,43904,43999,44432,44573,462…	Lztr1,PsGEF,RhoGAP5A,Corp,Lst8,Gapvd1,ex,CG31935,mio,ft,Traf4,Pez,Mnn1,Pvr,d,Ufd4,Wdr59,Dlg5,ics,p38b,spi,RagC-D,Myd88,Wnt2,Mos,Atg9,CG5522,POSH,Dlish,slim,Egfr,Hipk,Sac1,Iml1,Atg2,sty,Usp47,vn,melt,BHD,elgi,aos,CG14184,gig,Als2,CG17917,CG10298,stck,Csk,cv-c,kibra,tefu,Mekk1,Pi3K92E,CG7054,Rassf,crb,Clbn,Cad96Ca,ALiX,Wdr24,ci,AMPKalpha,trbl,IKKbeta,MAPk-Ak2,poe,sra,crc,chico,Nox,PRAS40,Dredd,Rtca…
9_Member	GO Biological Processes	GO:1902531	regulation of intracellular signal transduction	-6.01258	-3.36576	72/351	31037,31224,31473,31764,31903,32070,33218,33338,33399,33627,33638,33882,33991,34127,34179,34378,34540,34573,34774,34780,35253,35793,35956,35975,36404,36821,36881,36990,37014,37121,37455,38070,38137,38176,38344,38424,38644,38657,38785,38793,39735,39833,40193,40201,40410,40778,40779,40999,41398,41749,41783,41839,42253,42446,42643,42734,42896,43018,43026,43330,43505,43767,43904,43999,44432,44573,462…	Lztr1,PsGEF,RhoGAP5A,Corp,Lst8,Gapvd1,ex,CG31935,mio,ft,Traf4,Pez,Mnn1,Pvr,d,Ufd4,Wdr59,Dlg5,ics,p38b,spi,RagC-D,Myd88,Wnt2,Mos,Atg9,CG5522,POSH,Dlish,slim,Egfr,Hipk,Sac1,Iml1,Atg2,sty,Usp47,vn,melt,BHD,elgi,aos,CG14184,gig,Als2,CG17917,CG10298,stck,Csk,cv-c,kibra,tefu,Mekk1,Pi3K92E,CG7054,Rassf,crb,Clbn,Cad96Ca,ALiX,Wdr24,ci,AMPKalpha,trbl,IKKbeta,MAPk-Ak2,poe,sra,crc,chico,Nox,PRAS40
9_Member	GO Biological Processes	GO:0080134	regulation of response to stress	-5.06333	-2.69253	67/339	31011,31175,31245,31764,32009,32534,33225,33303,33638,33690,33882,33991,33994,34068,34091,34127,34774,34780,35288,35340,35956,35966,35975,35997,36635,36748,36772,36821,36990,37121,37183,37272,37455,37513,37514,37637,38079,38137,38443,39020,39160,40034,40248,40999,41087,41096,41839,41869,42253,42356,42429,42551,42594,42850,42866,42934,43018,43026,43330,44432,44573,47767,49808,53433,117365,2768677,…	Dredd,Rtca,Seipin,Corp,Imp,PGRP-LE,ush,Charon,Traf4,smog,Pez,Mnn1,Pvf2,LanB1,Spn28Dc,Pvr,ics,p38b,lok,dia,Myd88,wun,Wnt2,Mmp2,Dro,Diap2,CG8405,Atg9,POSH,slim,DptA,Toll-7,Egfr,CG11475,CG11474,asrij,Rev1,Sac1,ntc,GNBP3,iPLA2-VIA,GNBP1,Ide,stck,Rel,Vps15,tefu,CG5044,Mekk1,bnl,DPCoAC,Archease,Fadd,Atg6,p38a,atl,Clbn,Cad96Ca,ALiX,IKKbeta,MAPk-Ak2,crc,Spn42Dd,Vhl,HBS1,p53,kay
9_Member	GO Biological Processes	GO:0048584	positive regulation of response to stimulus	-4.56314	-2.28429	92/522	31011,31224,31245,31903,32009,32159,32534,33043,33218,33224,33225,33230,33303,33399,33627,33638,33684,33690,33882,33991,33994,34068,34127,34540,35253,35340,35793,35956,35975,35997,36048,36404,36635,36748,36772,36821,36990,37121,37149,37183,37272,37455,37456,37637,38070,38639,38644,38657,38785,38793,38897,38957,39020,39160,39596,39735,39750,40034,40193,40201,40248,40314,40398,40587,40999,41087,413…	Dredd,PsGEF,Seipin,Lst8,Imp,gd,PGRP-LE,cactin,ex,cbt,ush,rempA,Charon,mio,ft,Traf4,tank,smog,Pez,Mnn1,Pvf2,LanB1,Pvr,Wdr59,spi,dia,RagC-D,Myd88,Wnt2,Mmp2,magu,Mos,Dro,Diap2,CG8405,Atg9,POSH,slim,edl,DptA,Toll-7,Egfr,twz,asrij,Hipk,lin-28,Usp47,vn,melt,BHD,Nulp1,Oseg1,GNBP3,iPLA2-VIA,dlp,elgi,mib1,GNBP1,CG14184,gig,Ide,fng,TfAP-2,eIF3f1,stck,Rel,Csk,poly,kibra,Mekk1,bnl,DPCoAC,Pi3K92E,Archease,Fad…
9_Member	GO Biological Processes	GO:1902533	positive regulation of intracellular signal transduction	-4.29875	-2.11559	40/182	31224,31903,33218,33399,33627,33638,33882,33991,34127,34540,35253,35793,35956,35975,36404,36821,36990,37121,37455,38070,38644,38657,38785,38793,39735,40193,40201,41398,41783,42253,42446,42896,43018,43026,43330,43505,44432,47767,64880,5740310	PsGEF,Lst8,ex,mio,ft,Traf4,Pez,Mnn1,Pvr,Wdr59,spi,RagC-D,Myd88,Wnt2,Mos,Atg9,POSH,slim,Egfr,Hipk,Usp47,vn,melt,BHD,elgi,CG14184,gig,Csk,kibra,Mekk1,Pi3K92E,crb,Clbn,Cad96Ca,ALiX,Wdr24,IKKbeta,crc,chico,Nox
9_Member	GO Biological Processes	GO:0080135	regulation of cellular response to stress	-4.29224	-2.11559	31/128	31175,31245,31764,32009,33638,33991,34127,34774,34780,35288,35975,36772,36821,36990,37121,37513,37514,38079,38137,38443,40999,42253,42551,42866,42934,43018,43330,44573,47767,53433,2768677	Rtca,Seipin,Corp,Imp,Traf4,Mnn1,Pvr,ics,p38b,lok,Wnt2,CG8405,Atg9,POSH,slim,CG11475,CG11474,Rev1,Sac1,ntc,stck,Mekk1,Archease,p38a,atl,Clbn,ALiX,MAPk-Ak2,crc,Vhl,p53
9_Member	GO Biological Processes	GO:0043408	regulation of MAPK cascade	-3.04665	-1.26771	28/130	31473,33638,33991,34127,34378,34774,35253,35975,36404,36821,36990,37121,37455,38137,38424,38644,38657,39833,40193,40778,40779,40999,42253,42643,43330,44573,46243,47767	RhoGAP5A,Traf4,Mnn1,Pvr,Ufd4,ics,spi,Wnt2,Mos,Atg9,POSH,slim,Egfr,Sac1,sty,Usp47,vn,aos,CG14184,CG17917,CG10298,stck,Mekk1,CG7054,ALiX,MAPk-Ak2,poe,crc
9_Member	GO Biological Processes	GO:0043410	positive regulation of MAPK cascade	-2.42967	-0.887138	16/67	33638,33991,34127,35253,35975,36404,36821,36990,37121,37455,38644,38657,40193,42253,43330,47767	Traf4,Mnn1,Pvr,spi,Wnt2,Mos,Atg9,POSH,slim,Egfr,Usp47,vn,CG14184,Mekk1,ALiX,crc
9_Member	GO Biological Processes	GO:0032874	positive regulation of stress-activated MAPK cascade	-2.27246	-0.780859	10/35	33638,33991,34127,35975,36821,36990,37121,42253,43330,47767	Traf4,Mnn1,Pvr,Wnt2,Atg9,POSH,slim,Mekk1,ALiX,crc
9_Member	GO Biological Processes	GO:0070304	positive regulation of stress-activated protein kinase signaling cascade	-2.27246	-0.780859	10/35	33638,33991,34127,35975,36821,36990,37121,42253,43330,47767	Traf4,Mnn1,Pvr,Wnt2,Atg9,POSH,slim,Mekk1,ALiX,crc
10_Summary	GO Biological Processes	GO:0002376	immune system process	-5.70901	-3.12018	64/306	31011,31376,32534,33219,33225,33569,33621,33764,33994,34127,34193,34302,34780,34966,35248,35340,35956,35997,36463,36484,36546,36635,36636,36708,36914,36990,37084,37183,37184,37272,37314,37637,37978,38419,38424,38723,39020,39529,39683,40034,40201,40249,40410,41087,41641,42253,42446,42594,42757,42850,42866,43077,43767,44121,44432,44513,47457,50286,53542,53578,117407,246606,318600,7354475,31669,3322…	Dredd,norpA,PGRP-LE,crq,ush,Thor,Sr-CI,TotM,Pvf2,Pvr,Glt,CG4036,p38b,Syx5,Tep4,dia,Myd88,Mmp2,fsd,AttC,Cp1,Dro,AttA,Mtk,Dark,POSH,CG5721,DptA,DptB,Toll-7,CG18067,asrij,Atf-2,Drs,sty,LanA,GNBP3,Hml,AGO2,GNBP1,gig,RhoBTB,Als2,Rel,poly,Mekk1,Pi3K92E,Fadd,pnt,Atg6,p38a,Vps33B,ci,TotA,IKKbeta,PPO3,ytr,Nplp2,lectin-28C,Jafrac1,Tsp68C,CG30424,Wsck,CG42259,CBP,Ets21C,Charon,Traf4,LanB1,NimC1,coro,wun,Cyp…
10_Member	GO Biological Processes	GO:0002376	immune system process	-5.70901	-3.12018	64/306	31011,31376,32534,33219,33225,33569,33621,33764,33994,34127,34193,34302,34780,34966,35248,35340,35956,35997,36463,36484,36546,36635,36636,36708,36914,36990,37084,37183,37184,37272,37314,37637,37978,38419,38424,38723,39020,39529,39683,40034,40201,40249,40410,41087,41641,42253,42446,42594,42757,42850,42866,43077,43767,44121,44432,44513,47457,50286,53542,53578,117407,246606,318600,7354475	Dredd,norpA,PGRP-LE,crq,ush,Thor,Sr-CI,TotM,Pvf2,Pvr,Glt,CG4036,p38b,Syx5,Tep4,dia,Myd88,Mmp2,fsd,AttC,Cp1,Dro,AttA,Mtk,Dark,POSH,CG5721,DptA,DptB,Toll-7,CG18067,asrij,Atf-2,Drs,sty,LanA,GNBP3,Hml,AGO2,GNBP1,gig,RhoBTB,Als2,Rel,poly,Mekk1,Pi3K92E,Fadd,pnt,Atg6,p38a,Vps33B,ci,TotA,IKKbeta,PPO3,ytr,Nplp2,lectin-28C,Jafrac1,Tsp68C,CG30424,Wsck,CG42259
10_Member	GO Biological Processes	GO:0006955	immune response	-5.15081	-2.73807	44/192	31011,31376,32534,33569,33621,34127,34193,34780,35248,35340,35956,36484,36546,36635,36636,36708,36914,36990,37183,37184,37272,37314,37978,38419,38723,39020,39529,39683,40034,40249,40410,41087,41641,42253,42594,42866,43077,43767,44432,44513,50286,246606,318600,7354475	Dredd,norpA,PGRP-LE,Thor,Sr-CI,Pvr,Glt,p38b,Tep4,dia,Myd88,AttC,Cp1,Dro,AttA,Mtk,Dark,POSH,DptA,DptB,Toll-7,CG18067,Atf-2,Drs,LanA,GNBP3,Hml,AGO2,GNBP1,RhoBTB,Als2,Rel,poly,Mekk1,Fadd,p38a,Vps33B,ci,IKKbeta,PPO3,Nplp2,CG30424,Wsck,CG42259
10_Member	GO Biological Processes	GO:0098542	defense response to other organism	-3.73549	-1.72727	64/352	31011,31669,32534,33219,33229,33303,33569,33621,33638,33764,34068,34127,34193,34780,34816,35248,35340,35596,35956,35966,36484,36635,36636,36664,36708,36748,36891,36914,36948,36990,37183,37184,37232,37272,37314,37340,38419,38488,38723,39020,39252,39529,39683,39889,40034,40248,40249,40410,41087,41641,42122,42429,42594,42850,42866,43077,44432,44513,117365,246606,318160,318600,3772082,7354475	Dredd,CBP,PGRP-LE,crq,Ets21C,Charon,Thor,Sr-CI,Traf4,TotM,LanB1,Pvr,Glt,p38b,NimC1,Tep4,dia,coro,Myd88,wun,AttC,Dro,AttA,Cyp6a20,Mtk,Diap2,CG6426,Dark,Camp,POSH,DptA,DptB,CalpA,Toll-7,CG18067,CG16799,Drs,Fit1,LanA,GNBP3,FoxK,Hml,AGO2,Lmpt,GNBP1,Ide,RhoBTB,Als2,Rel,poly,AttD,DPCoAC,Fadd,Atg6,p38a,Vps33B,IKKbeta,PPO3,HBS1,CG30424,CG32706,Wsck,kay,CG42259
10_Member	GO Biological Processes	GO:0042742	defense response to bacterium	-3.24206	-1.36292	40/203	31011,31669,32534,33229,33303,33569,33621,33638,33764,34068,34780,34816,35956,35966,36484,36635,36636,36664,36708,36748,36891,36948,37183,37184,37340,38419,38488,40034,40248,41087,42122,42429,42594,42850,42866,43077,44432,117365,318160,3772082	Dredd,CBP,PGRP-LE,Ets21C,Charon,Thor,Sr-CI,Traf4,TotM,LanB1,p38b,NimC1,Myd88,wun,AttC,Dro,AttA,Cyp6a20,Mtk,Diap2,CG6426,Camp,DptA,DptB,CG16799,Drs,Fit1,GNBP1,Ide,Rel,AttD,DPCoAC,Fadd,Atg6,p38a,Vps33B,IKKbeta,HBS1,CG32706,kay
10_Member	GO Biological Processes	GO:0009617	response to bacterium	-2.83405	-1.12112	43/233	31011,31669,32339,32534,33229,33303,33569,33621,33638,33764,34068,34780,34816,35956,35966,36484,36635,36636,36664,36708,36748,36891,36948,36990,37183,37184,37340,38419,38488,40034,40248,41087,42122,42429,42594,42850,42866,43077,44121,44432,117365,318160,3772082	Dredd,CBP,Yp3,PGRP-LE,Ets21C,Charon,Thor,Sr-CI,Traf4,TotM,LanB1,p38b,NimC1,Myd88,wun,AttC,Dro,AttA,Cyp6a20,Mtk,Diap2,CG6426,Camp,POSH,DptA,DptB,CG16799,Drs,Fit1,GNBP1,Ide,Rel,AttD,DPCoAC,Fadd,Atg6,p38a,Vps33B,TotA,IKKbeta,HBS1,CG32706,kay
10_Member	GO Biological Processes	GO:0050829	defense response to Gram-negative bacterium	-2.38185	-0.846762	23/111	31011,31669,32534,33621,33638,34068,35966,36635,36636,36664,36708,36748,36891,37183,37340,38419,38488,40248,41087,42429,42594,42850,117365	Dredd,CBP,PGRP-LE,Sr-CI,Traf4,LanB1,wun,Dro,AttA,Cyp6a20,Mtk,Diap2,CG6426,DptA,CG16799,Drs,Fit1,Ide,Rel,DPCoAC,Fadd,Atg6,HBS1
11_Summary	GO Biological Processes	GO:0044255	cellular lipid metabolic process	-5.55452	-3.04161	76/387	31245,31289,31358,31376,31623,31641,31695,31826,32436,32479,32582,32589,32629,33524,33569,33597,33658,34175,34176,34317,34355,34711,35554,35570,35706,35708,35733,35930,35966,36031,36045,37028,37289,37357,37358,37733,38137,38147,38374,38596,38816,38823,38928,39611,39734,39827,40155,40259,40346,40348,40404,40623,40640,40670,40672,40692,40944,40957,41191,41480,42446,42545,42849,42867,43350,43443,439…	Seipin,CG3603,brn,norpA,xit,CG4586,CG10932,rdgA,dob,Alg14,Mfe2,CG3632,CG9784,FASN1,Thor,CG2818,FIG4,Aasdh,Agpat2,CG4592,CG5731,CG5287,Pld,PGAP3,CG2070,CG2064,puml,Hydr1,wun,Etf-QO,oys,CG5009,Hsl,CG17999,CG9993,Pi3K59F,Sac1,CG9149,Alg2,Fitm,qm,SMSr,cert,bmm,GXIVsPLA2,TMS1,SREBP,Las,CG9391,AcCoAS,ORMDL,Sccpdh1,Cerk,Pi4KIIalpha,CG12746,CG12170,PIG-H,CG7900,CG8412,CG4860,Pi3K92E,CG7956,Pisd,CG6178,mi…
11_Member	GO Biological Processes	GO:0044255	cellular lipid metabolic process	-5.55452	-3.04161	76/387	31245,31289,31358,31376,31623,31641,31695,31826,32436,32479,32582,32589,32629,33524,33569,33597,33658,34175,34176,34317,34355,34711,35554,35570,35706,35708,35733,35930,35966,36031,36045,37028,37289,37357,37358,37733,38137,38147,38374,38596,38816,38823,38928,39611,39734,39827,40155,40259,40346,40348,40404,40623,40640,40670,40672,40692,40944,40957,41191,41480,42446,42545,42849,42867,43350,43443,439…	Seipin,CG3603,brn,norpA,xit,CG4586,CG10932,rdgA,dob,Alg14,Mfe2,CG3632,CG9784,FASN1,Thor,CG2818,FIG4,Aasdh,Agpat2,CG4592,CG5731,CG5287,Pld,PGAP3,CG2070,CG2064,puml,Hydr1,wun,Etf-QO,oys,CG5009,Hsl,CG17999,CG9993,Pi3K59F,Sac1,CG9149,Alg2,Fitm,qm,SMSr,cert,bmm,GXIVsPLA2,TMS1,SREBP,Las,CG9391,AcCoAS,ORMDL,Sccpdh1,Cerk,Pi4KIIalpha,CG12746,CG12170,PIG-H,CG7900,CG8412,CG4860,Pi3K92E,CG7956,Pisd,CG6178,mi…
11_Member	GO Biological Processes	GO:0046486	glycerolipid metabolic process	-3.14533	-1.31931	31/147	31245,31376,31826,32436,32589,32629,33524,33569,33597,33658,34176,35554,35570,35733,37289,37733,38137,39611,39827,40346,40670,40944,42446,42545,42849,43350,43913,47767,117353,5740362,19835383	Seipin,norpA,rdgA,dob,CG3632,CG9784,FASN1,Thor,CG2818,FIG4,Agpat2,Pld,PGAP3,puml,Hsl,Pi3K59F,Sac1,bmm,TMS1,CG9391,Pi4KIIalpha,PIG-H,Pi3K92E,CG7956,Pisd,mino,Gk1,crc,Pcyt1,CG34384,PIG-V
11_Member	GO Biological Processes	GO:0006644	phospholipid metabolic process	-2.13999	-0.698582	29/156	31245,31376,31826,32589,32629,33597,33658,34176,35554,35570,35733,35966,37733,38137,38596,38823,39734,39827,40346,40670,40672,40944,42446,42545,42849,43350,44154,117353,19835383	Seipin,norpA,rdgA,CG3632,CG9784,CG2818,FIG4,Agpat2,Pld,PGAP3,puml,wun,Pi3K59F,Sac1,Fitm,SMSr,GXIVsPLA2,TMS1,CG9391,Pi4KIIalpha,CG12746,PIG-H,Pi3K92E,CG7956,Pisd,mino,Hmgs,Pcyt1,PIG-V
11_Member	Reactome Gene Sets	R-DME-1483257	Phospholipid metabolism	-2.09054	-0.656834	26/137	31775,31938,31939,32339,32436,32589,32629,32967,34176,35554,35733,35930,36045,36959,37733,38137,39160,39611,39734,40670,41096,42446,42545,43350,117300,117353	Miga,Yp2,Yp1,Yp3,dob,CG3632,CG9784,CG12237,Agpat2,Pld,puml,Hydr1,oys,EDTP,Pi3K59F,Sac1,iPLA2-VIA,bmm,GXIVsPLA2,Pi4KIIalpha,Vps15,Pi3K92E,CG7956,mino,clt,Pcyt1
12_Summary	GO Biological Processes	GO:0008340	determination of adult lifespan	-5.55004	-3.04161	42/174	31154,31704,31805,32001,32534,33231,33569,33991,34251,34780,35123,35540,35615,36048,36447,36960,36961,36990,37081,37232,37455,38057,38058,38636,40048,40049,40201,40248,40935,41387,42066,42348,42757,42866,43811,44007,53578,64880,117353,326264,2768677,3355130	Edem1,snz,Ppt1,Atg8a,PGRP-LE,Tspo,Thor,Mnn1,Eaat1,p38b,CG10383,EcR,Tsp42Ef,magu,GLaz,mthl4,mthl3,POSH,CG10916,CalpA,Egfr,mthl10,mth,mthl2,Cat,Indy,gig,Ide,Prat,Mrp4,cher,Naam,pnt,p38a,myo,Coq7,Jafrac1,chico,Pcyt1,AGBE,p53,lt
12_Member	GO Biological Processes	GO:0008340	determination of adult lifespan	-5.55004	-3.04161	42/174	31154,31704,31805,32001,32534,33231,33569,33991,34251,34780,35123,35540,35615,36048,36447,36960,36961,36990,37081,37232,37455,38057,38058,38636,40048,40049,40201,40248,40935,41387,42066,42348,42757,42866,43811,44007,53578,64880,117353,326264,2768677,3355130	Edem1,snz,Ppt1,Atg8a,PGRP-LE,Tspo,Thor,Mnn1,Eaat1,p38b,CG10383,EcR,Tsp42Ef,magu,GLaz,mthl4,mthl3,POSH,CG10916,CalpA,Egfr,mthl10,mth,mthl2,Cat,Indy,gig,Ide,Prat,Mrp4,cher,Naam,pnt,p38a,myo,Coq7,Jafrac1,chico,Pcyt1,AGBE,p53,lt
13_Summary	Reactome Gene Sets	R-DME-6804756	Regulation of TP53 Activity through Phosphorylation	-5.54826	-3.04161	22/66	32113,32608,34565,34780,35288,35931,37564,37767,38070,38543,40003,40054,40134,40972,41839,42515,42750,42866,43904,44259,44573,2768677,37422,31451,41518,31441,31903,33294,34374,35646,35793,35969,36598,39044,39688,40193,40201,40995,41721,42749,53578,41615,32322,34930,39432,117419,33507,31678,33991,35236,32533,33136,33610,34621,36404,37455,37916,38176,39594,41271,43999	RPA3,mei-41,mre11,p38b,lok,alc,rad50,Ssrp,Hipk,DOR,mus304,Rad9,Taf6,RpA-70,tefu,SNF4Agamma,wda,p38a,AMPKalpha,nbs,MAPk-Ak2,p53,ASPP,XRCC1,DNAlig3,Cdk7,Lst8,Tfb4,CG4957,Gadd45,RagC-D,prel,Tfb1,CG4942,mrn,CG14184,gig,COX7AL,RpII140,EloA,Jafrac1,timeout,DNAlig4,Ku80,ver,Irbp,okr,CHES-1-like,Mnn1,Top3alpha,CG15602,Cp110,Cep97,CG6770,Mos,Egfr,Brca2,Iml1,RecQ5,CG6345,trbl
13_Member	Reactome Gene Sets	R-DME-6804756	Regulation of TP53 Activity through Phosphorylation	-5.54826	-3.04161	22/66	32113,32608,34565,34780,35288,35931,37564,37767,38070,38543,40003,40054,40134,40972,41839,42515,42750,42866,43904,44259,44573,2768677	RPA3,mei-41,mre11,p38b,lok,alc,rad50,Ssrp,Hipk,DOR,mus304,Rad9,Taf6,RpA-70,tefu,SNF4Agamma,wda,p38a,AMPKalpha,nbs,MAPk-Ak2,p53
13_Member	Reactome Gene Sets	R-DME-5633007	Regulation of TP53 Activity	-3.40929	-1.48164	23/94	32113,32608,34565,34780,35288,35931,37422,37564,37767,38070,38543,40003,40054,40134,40972,41839,42515,42750,42866,43904,44259,44573,2768677	RPA3,mei-41,mre11,p38b,lok,alc,ASPP,rad50,Ssrp,Hipk,DOR,mus304,Rad9,Taf6,RpA-70,tefu,SNF4Agamma,wda,p38a,AMPKalpha,nbs,MAPk-Ak2,p53
13_Member	Reactome Gene Sets	R-DME-69473	G2/M DNA damage checkpoint	-3.31817	-1.42831	11/31	32113,32608,34565,35288,37564,40003,40054,40972,41839,44259,2768677	RPA3,mei-41,mre11,lok,rad50,mus304,Rad9,RpA-70,tefu,nbs,p53
13_Member	Reactome Gene Sets	R-DME-5685939	HDR through MMEJ (alt-NHEJ)	-3.05241	-1.26771	5/8	31451,34565,37564,41518,44259	XRCC1,mre11,rad50,DNAlig3,nbs
13_Member	Reactome Gene Sets	R-DME-3700989	Transcriptional Regulation by TP53	-3.04164	-1.26572	39/201	31441,31903,32113,32608,33294,34374,34565,34780,35288,35646,35793,35931,35969,36598,37422,37564,37767,38070,38543,39044,39688,40003,40054,40134,40193,40201,40972,40995,41721,41839,42515,42749,42750,42866,43904,44259,44573,53578,2768677	Cdk7,Lst8,RPA3,mei-41,Tfb4,CG4957,mre11,p38b,lok,Gadd45,RagC-D,alc,prel,Tfb1,ASPP,rad50,Ssrp,Hipk,DOR,CG4942,mrn,mus304,Rad9,Taf6,CG14184,gig,RpA-70,COX7AL,RpII140,tefu,SNF4Agamma,EloA,wda,p38a,AMPKalpha,nbs,MAPk-Ak2,Jafrac1,p53
13_Member	Reactome Gene Sets	R-DME-5693607	Processing of DNA double-strand break ends	-2.95162	-1.18869	10/29	32113,32608,34565,37564,40003,40054,40972,41615,41839,44259	RPA3,mei-41,mre11,rad50,mus304,Rad9,RpA-70,timeout,tefu,nbs
13_Member	Reactome Gene Sets	R-DME-5693538	Homology Directed Repair	-2.93474	-1.18448	12/39	31451,32113,32608,34565,37564,40003,40054,40972,41518,41615,41839,44259	XRCC1,RPA3,mei-41,mre11,rad50,mus304,Rad9,RpA-70,DNAlig3,timeout,tefu,nbs
13_Member	GO Biological Processes	GO:0000723	telomere maintenance	-2.93275	-1.18448	11/34	32322,32608,34565,34930,37564,39432,40003,40972,41839,44259,117419	DNAlig4,mei-41,mre11,Ku80,rad50,ver,mus304,RpA-70,tefu,nbs,Irbp
13_Member	Reactome Gene Sets	R-DME-5693548	Sensing of DNA Double Strand Breaks	-2.64263	-1.03152	4/6	34565,37564,41839,44259	mre11,rad50,tefu,nbs
13_Member	WikiPathways	WP1205	Homologous recombination	-2.64263	-1.03152	4/6	33507,34565,37564,41839	okr,mre11,rad50,tefu
13_Member	GO Biological Processes	GO:0044774	mitotic DNA integrity checkpoint signaling	-2.58925	-0.98942	9/27	31678,32608,33991,34565,35288,40003,40054,41839,44259	CHES-1-like,mei-41,Mnn1,mre11,lok,mus304,Rad9,tefu,nbs
13_Member	GO Biological Processes	GO:0032200	telomere organization	-2.49922	-0.926379	11/38	32322,32608,34565,34930,37564,39432,40003,40972,41839,44259,117419	DNAlig4,mei-41,mre11,Ku80,rad50,ver,mus304,RpA-70,tefu,nbs,Irbp
13_Member	GO Biological Processes	GO:0042770	signal transduction in response to DNA damage	-2.49922	-0.926379	11/38	31678,32608,33991,34565,35288,40003,40054,41615,41839,44259,2768677	CHES-1-like,mei-41,Mnn1,mre11,lok,mus304,Rad9,timeout,tefu,nbs,p53
13_Member	Reactome Gene Sets	R-DME-2559586	DNA Damage/Telomere Stress Induced Senescence	-2.48673	-0.924386	5/10	34565,37564,41839,44259,2768677	mre11,rad50,tefu,nbs,p53
13_Member	KEGG Pathway	dme03440	Homologous recombination - Drosophila melanogaster (fruit fly)	-2.4835	-0.924386	8/23	32113,33507,34565,35236,37564,40972,41839,44259	RPA3,okr,mre11,Top3alpha,rad50,RpA-70,tefu,nbs
13_Member	Reactome Gene Sets	R-DME-5693567	HDR through Homologous Recombination (HRR) or Single Strand Annealing (SSA)	-2.37159	-0.840299	10/34	32113,32608,34565,37564,40003,40054,40972,41615,41839,44259	RPA3,mei-41,mre11,rad50,mus304,Rad9,RpA-70,timeout,tefu,nbs
13_Member	GO Biological Processes	GO:0045786	negative regulation of cell cycle	-2.29217	-0.789998	21/100	31678,32533,32608,33136,33610,33991,34565,34621,35288,36404,37455,37916,38176,39594,40003,40054,41271,41615,41839,43999,44259	CHES-1-like,CG15602,mei-41,Cp110,Cep97,Mnn1,mre11,CG6770,lok,Mos,Egfr,Brca2,Iml1,RecQ5,mus304,Rad9,CG6345,timeout,tefu,trbl,nbs
13_Member	GO Biological Processes	GO:0000077	DNA damage checkpoint signaling	-2.08806	-0.656834	10/37	31678,32608,33991,34565,35288,40003,40054,41615,41839,44259	CHES-1-like,mei-41,Mnn1,mre11,lok,mus304,Rad9,timeout,tefu,nbs
14_Summary	GO Biological Processes	GO:0055072	iron ion homeostasis	-5.21725	-2.75839	11/21	38193,41059,41269,41407,42490,42689,43353,43533,44965,46415,326264,31224,32556,32612,34780,35513,36316,40204,41202,41925,42253,42866,44121,53581,34966,36099,36694,38933,38976,36800,34406,40048,42679,53578,31245,33987,37912,40664,59223,35944,36311,43505,45012,37546	ABCB7,IscU,Irp-1B,Ho,Mvl,Irp-1A,mfrn,Zip99C,Fer2LCH,Fer1HCH,AGBE,PsGEF,Stim,AnxB11,p38b,ZnT41F,Cyp6g1,CG7328,MtnA,Hmt-1,Mekk1,p38a,TotA,Gclc,Syx5,CG11825,Trpm,CG7194,foi,Tsf3,CG5056,Cat,wfs1,Jafrac1,Seipin,MME1,Letm1,Itpr,MCU,VhaAC45,wash,Wdr24,Vha68-2,dve
14_Member	GO Biological Processes	GO:0055072	iron ion homeostasis	-5.21725	-2.75839	11/21	38193,41059,41269,41407,42490,42689,43353,43533,44965,46415,326264	ABCB7,IscU,Irp-1B,Ho,Mvl,Irp-1A,mfrn,Zip99C,Fer2LCH,Fer1HCH,AGBE
14_Member	GO Biological Processes	GO:0010038	response to metal ion	-5.13115	-2.73031	19/55	31224,32556,32612,34780,35513,36316,40204,41202,41269,41925,42253,42490,42689,42866,43533,44121,44965,46415,53581	PsGEF,Stim,AnxB11,p38b,ZnT41F,Cyp6g1,CG7328,MtnA,Irp-1B,Hmt-1,Mekk1,Mvl,Irp-1A,p38a,Zip99C,TotA,Fer2LCH,Fer1HCH,Gclc
14_Member	GO Biological Processes	GO:0034755	iron ion transmembrane transport	-4.66821	-2.35238	5/5	38193,42490,43353,44965,46415	ABCB7,Mvl,mfrn,Fer2LCH,Fer1HCH
14_Member	GO Biological Processes	GO:0055076	transition metal ion homeostasis	-4.19743	-2.05447	16/48	34966,36099,36694,38193,38933,38976,41059,41269,41407,42490,42689,43353,43533,44965,46415,326264	Syx5,CG11825,Trpm,ABCB7,CG7194,foi,IscU,Irp-1B,Ho,Mvl,Irp-1A,mfrn,Zip99C,Fer2LCH,Fer1HCH,AGBE
14_Member	GO Biological Processes	GO:0006826	iron ion transport	-3.99338	-1.89205	8/15	36800,38193,41925,42490,43353,43533,44965,46415	Tsf3,ABCB7,Hmt-1,Mvl,mfrn,Zip99C,Fer2LCH,Fer1HCH
14_Member	GO Biological Processes	GO:0006879	cellular iron ion homeostasis	-3.58081	-1.61801	7/13	38193,41059,41269,42689,44965,46415,326264	ABCB7,IscU,Irp-1B,Irp-1A,Fer2LCH,Fer1HCH,AGBE
14_Member	GO Biological Processes	GO:0010035	response to inorganic substance	-3.26955	-1.38686	23/96	31224,32556,32612,34406,34780,35513,36316,40048,40204,41202,41269,41925,42253,42490,42679,42689,42866,43533,44121,44965,46415,53578,53581	PsGEF,Stim,AnxB11,CG5056,p38b,ZnT41F,Cyp6g1,Cat,CG7328,MtnA,Irp-1B,Hmt-1,Mekk1,Mvl,wfs1,Irp-1A,p38a,Zip99C,TotA,Fer2LCH,Fer1HCH,Jafrac1,Gclc
14_Member	GO Biological Processes	GO:0046916	cellular transition metal ion homeostasis	-3.2323	-1.36017	10/27	34966,38193,38976,41059,41269,42689,43533,44965,46415,326264	Syx5,ABCB7,foi,IscU,Irp-1B,Irp-1A,Zip99C,Fer2LCH,Fer1HCH,AGBE
14_Member	GO Biological Processes	GO:0010039	response to iron ion	-3.0775	-1.27598	4/5	41269,42689,44965,46415	Irp-1B,Irp-1A,Fer2LCH,Fer1HCH
14_Member	GO Biological Processes	GO:0055065	metal ion homeostasis	-2.55559	-0.963129	24/114	31245,32556,33987,34966,36099,36694,37912,38193,38933,38976,40664,41059,41202,41269,41407,42490,42679,42689,43353,43533,44965,46415,59223,326264	Seipin,Stim,MME1,Syx5,CG11825,Trpm,Letm1,ABCB7,CG7194,foi,Itpr,IscU,MtnA,Irp-1B,Ho,Mvl,wfs1,Irp-1A,mfrn,Zip99C,Fer2LCH,Fer1HCH,MCU,AGBE
14_Member	GO Biological Processes	GO:0050801	ion homeostasis	-2.51912	-0.942776	29/147	31245,32556,33987,34966,35513,35944,36099,36311,36694,37912,38193,38933,38976,40664,41059,41202,41269,41407,42490,42679,42689,43353,43505,43533,44965,45012,46415,59223,326264	Seipin,Stim,MME1,Syx5,ZnT41F,VhaAC45,CG11825,wash,Trpm,Letm1,ABCB7,CG7194,foi,Itpr,IscU,MtnA,Irp-1B,Ho,Mvl,wfs1,Irp-1A,mfrn,Wdr24,Zip99C,Fer2LCH,Vha68-2,Fer1HCH,MCU,AGBE
14_Member	GO Biological Processes	GO:0098771	inorganic ion homeostasis	-2.40385	-0.864558	28/143	31245,32556,33987,34966,35944,36099,36311,36694,37912,38193,38933,38976,40664,41059,41202,41269,41407,42490,42679,42689,43353,43505,43533,44965,45012,46415,59223,326264	Seipin,Stim,MME1,Syx5,VhaAC45,CG11825,wash,Trpm,Letm1,ABCB7,CG7194,foi,Itpr,IscU,MtnA,Irp-1B,Ho,Mvl,wfs1,Irp-1A,mfrn,Wdr24,Zip99C,Fer2LCH,Vha68-2,Fer1HCH,MCU,AGBE
14_Member	GO Biological Processes	GO:0055080	cation homeostasis	-2.35976	-0.830046	28/144	31245,32556,33987,34966,35944,36099,36311,36694,37912,38193,38933,38976,40664,41059,41202,41269,41407,42490,42679,42689,43353,43505,43533,44965,45012,46415,59223,326264	Seipin,Stim,MME1,Syx5,VhaAC45,CG11825,wash,Trpm,Letm1,ABCB7,CG7194,foi,Itpr,IscU,MtnA,Irp-1B,Ho,Mvl,wfs1,Irp-1A,mfrn,Wdr24,Zip99C,Fer2LCH,Vha68-2,Fer1HCH,MCU,AGBE
14_Member	GO Biological Processes	GO:0000041	transition metal ion transport	-2.31046	-0.801206	11/40	35513,36800,37546,38193,38976,41925,42490,43353,43533,44965,46415	ZnT41F,Tsf3,dve,ABCB7,foi,Hmt-1,Mvl,mfrn,Zip99C,Fer2LCH,Fer1HCH
15_Summary	GO Biological Processes	GO:0048871	multicellular organismal homeostasis	-5.18707	-2.74951	23/74	31376,31775,31826,33218,33225,33237,33727,36821,37455,37733,38930,38946,40700,41096,41398,41749,41839,42896,42987,43353,43533,44155,2768677,32158,34242,35931,35975,36102,36914,38541,38639,64880	norpA,Miga,rdgA,ex,ush,cold,Col4a1,Atg9,Egfr,Pi3K59F,Rab19,Culd,Atg17,Vps15,Csk,cv-c,tefu,crb,Nmnat,mfrn,Zip99C,CG10939,p53,cac,tai,alc,Wnt2,RanBPM,Dark,Syx17,lin-28,chico
15_Member	GO Biological Processes	GO:0048871	multicellular organismal homeostasis	-5.18707	-2.74951	23/74	31376,31775,31826,33218,33225,33237,33727,36821,37455,37733,38930,38946,40700,41096,41398,41749,41839,42896,42987,43353,43533,44155,2768677	norpA,Miga,rdgA,ex,ush,cold,Col4a1,Atg9,Egfr,Pi3K59F,Rab19,Culd,Atg17,Vps15,Csk,cv-c,tefu,crb,Nmnat,mfrn,Zip99C,CG10939,p53
15_Member	GO Biological Processes	GO:0001894	tissue homeostasis	-4.6287	-2.34089	20/64	31376,31775,31826,33225,33237,33727,36821,37455,37733,38930,38946,40700,41096,41398,41749,41839,42896,42987,44155,2768677	norpA,Miga,rdgA,ush,cold,Col4a1,Atg9,Egfr,Pi3K59F,Rab19,Culd,Atg17,Vps15,Csk,cv-c,tefu,crb,Nmnat,CG10939,p53
15_Member	GO Biological Processes	GO:0060249	anatomical structure homeostasis	-2.61083	-1.00727	29/145	31376,31775,31826,32158,33225,33237,33727,34242,35931,35975,36102,36821,36914,37455,37733,38541,38639,38930,38946,40700,41096,41398,41749,41839,42896,42987,44155,64880,2768677	norpA,Miga,rdgA,cac,ush,cold,Col4a1,tai,alc,Wnt2,RanBPM,Atg9,Dark,Egfr,Pi3K59F,Syx17,lin-28,Rab19,Culd,Atg17,Vps15,Csk,cv-c,tefu,crb,Nmnat,CG10939,chico,p53
15_Member	GO Biological Processes	GO:0010669	epithelial structure maintenance	-2.24446	-0.771134	9/30	33727,36821,37455,37733,40700,41096,41398,41749,44155	Col4a1,Atg9,Egfr,Pi3K59F,Atg17,Vps15,Csk,cv-c,CG10939
16_Summary	GO Biological Processes	GO:0044262	cellular carbohydrate metabolic process	-5.0884	-2.69914	24/80	31839,32629,32938,33137,33524,33642,34114,35692,36821,37197,37360,37435,38344,39391,40204,40346,40700,41313,42047,42850,43913,44010,47767,326264,31007,31154,31935,32009,32165,33476,34355,34414,34598,34978,34979,36593,38223,38528,38697,39020,39097,39945,40034,42626,318624,3355116,32195,35246,39611	CG7766,CG9784,Pfrx,l(1)G0196,FASN1,Tps1,CG8475,Rpe,Atg9,CG15117,Ipk1,CG9485,Atg2,CG6910,CG7328,CG9391,Atg17,Sodh-2,CG3534,Atg6,Gk1,Pgm1,crc,AGBE,CG13369,Edem1,Cht6,Imp,regucalcin,G6P,CG5731,Mdh1,Mal-B2,Idgf1,Idgf2,CG8613,Cht2,Hexo1,CG10467,GNBP3,CG3552,CG12229,GNBP1,CG7059,alpha-Man-Ic,Cht10,Rab40,ref(2)P,bmm
16_Member	GO Biological Processes	GO:0044262	cellular carbohydrate metabolic process	-5.0884	-2.69914	24/80	31839,32629,32938,33137,33524,33642,34114,35692,36821,37197,37360,37435,38344,39391,40204,40346,40700,41313,42047,42850,43913,44010,47767,326264	CG7766,CG9784,Pfrx,l(1)G0196,FASN1,Tps1,CG8475,Rpe,Atg9,CG15117,Ipk1,CG9485,Atg2,CG6910,CG7328,CG9391,Atg17,Sodh-2,CG3534,Atg6,Gk1,Pgm1,crc,AGBE
16_Member	GO Biological Processes	GO:0005977	glycogen metabolic process	-3.72319	-1.72727	10/24	31839,33524,34114,36821,37435,38344,40700,42850,44010,326264	CG7766,FASN1,CG8475,Atg9,CG9485,Atg2,Atg17,Atg6,Pgm1,AGBE
16_Member	GO Biological Processes	GO:0006073	cellular glucan metabolic process	-3.72319	-1.72727	10/24	31839,33524,34114,36821,37435,38344,40700,42850,44010,326264	CG7766,FASN1,CG8475,Atg9,CG9485,Atg2,Atg17,Atg6,Pgm1,AGBE
16_Member	GO Biological Processes	GO:0006112	energy reserve metabolic process	-3.72319	-1.72727	10/24	31839,33524,34114,36821,37435,38344,40700,42850,44010,326264	CG7766,FASN1,CG8475,Atg9,CG9485,Atg2,Atg17,Atg6,Pgm1,AGBE
16_Member	GO Biological Processes	GO:0044042	glucan metabolic process	-3.72319	-1.72727	10/24	31839,33524,34114,36821,37435,38344,40700,42850,44010,326264	CG7766,FASN1,CG8475,Atg9,CG9485,Atg2,Atg17,Atg6,Pgm1,AGBE
16_Member	GO Biological Processes	GO:0005975	carbohydrate metabolic process	-3.11554	-1.29878	46/246	31007,31154,31839,31935,32009,32165,32629,32938,33137,33476,33524,33642,34114,34355,34414,34598,34978,34979,35692,36593,36821,37197,37360,37435,38223,38344,38528,38697,39020,39097,39391,39945,40034,40204,40346,40700,41313,42047,42626,42850,43913,44010,47767,318624,326264,3355116	CG13369,Edem1,CG7766,Cht6,Imp,regucalcin,CG9784,Pfrx,l(1)G0196,G6P,FASN1,Tps1,CG8475,CG5731,Mdh1,Mal-B2,Idgf1,Idgf2,Rpe,CG8613,Atg9,CG15117,Ipk1,CG9485,Cht2,Atg2,Hexo1,CG10467,GNBP3,CG3552,CG6910,CG12229,GNBP1,CG7328,CG9391,Atg17,Sodh-2,CG3534,CG7059,Atg6,Gk1,Pgm1,crc,alpha-Man-Ic,AGBE,Cht10
16_Member	GO Biological Processes	GO:0005976	polysaccharide metabolic process	-2.82286	-1.12112	10/30	31839,33524,34114,36821,37435,38344,40700,42850,44010,326264	CG7766,FASN1,CG8475,Atg9,CG9485,Atg2,Atg17,Atg6,Pgm1,AGBE
16_Member	GO Biological Processes	GO:0044264	cellular polysaccharide metabolic process	-2.82286	-1.12112	10/30	31839,33524,34114,36821,37435,38344,40700,42850,44010,326264	CG7766,FASN1,CG8475,Atg9,CG9485,Atg2,Atg17,Atg6,Pgm1,AGBE
16_Member	GO Biological Processes	GO:0061912	selective autophagy	-2.54166	-0.958221	7/18	32195,35246,36821,38344,39611,40700,42850	Rab40,ref(2)P,Atg9,Atg2,bmm,Atg17,Atg6
16_Member	GO Biological Processes	GO:0044275	cellular carbohydrate catabolic process	-2.4835	-0.924386	8/23	36821,37197,37435,38344,39391,40700,41313,42850	Atg9,CG15117,CG9485,Atg2,CG6910,Atg17,Sodh-2,Atg6
17_Summary	GO Biological Processes	GO:0050790	regulation of catalytic activity	-5.05952	-2.69253	65/326	31422,31441,31473,32070,32686,32790,32999,33263,33338,33389,33638,33937,34089,34127,34626,34688,34774,34803,35126,35215,35288,35600,35931,36565,36674,36748,36824,36881,36914,37229,37422,37455,37909,37924,38424,38443,38793,39070,39094,39833,39944,40201,40361,40410,40487,40622,40677,40700,41248,41271,41390,41833,41866,42446,42515,42594,43026,43999,49805,49808,318604,2768677,3346209,3355139,26067067…	CG4041,Cdk7,RhoGAP5A,Gapvd1,RhoGAP15B,RhoGAP16F,amn,drongo,CG31935,TBCD,Traf4,cort,Sirup,Pvr,Rab3-GAP,kek1,ics,CenG1A,CG10376,Pax,lok,Spn42Dc,alc,eIF3m,pcs,Diap2,CG8060,CG5522,Dark,cer,ASPP,Egfr,Ssl,uri,sty,ntc,BHD,Fdx1,CG3448,aos,CG32176,gig,CG7324,Als2,ArfGAP3,CG1116,Rev7,Atg17,Timp,CG6345,wkd,SIDL,Trs33,Pi3K92E,SNF4Agamma,Fadd,Cad96Ca,trbl,Spn42Da,Spn42Dd,Slimp,p53,Ddr,CG17883,PRAS40,rtv,Stim,…
17_Member	GO Biological Processes	GO:0050790	regulation of catalytic activity	-5.05952	-2.69253	65/326	31422,31441,31473,32070,32686,32790,32999,33263,33338,33389,33638,33937,34089,34127,34626,34688,34774,34803,35126,35215,35288,35600,35931,36565,36674,36748,36824,36881,36914,37229,37422,37455,37909,37924,38424,38443,38793,39070,39094,39833,39944,40201,40361,40410,40487,40622,40677,40700,41248,41271,41390,41833,41866,42446,42515,42594,43026,43999,49805,49808,318604,2768677,3346209,3355139,26067067	CG4041,Cdk7,RhoGAP5A,Gapvd1,RhoGAP15B,RhoGAP16F,amn,drongo,CG31935,TBCD,Traf4,cort,Sirup,Pvr,Rab3-GAP,kek1,ics,CenG1A,CG10376,Pax,lok,Spn42Dc,alc,eIF3m,pcs,Diap2,CG8060,CG5522,Dark,cer,ASPP,Egfr,Ssl,uri,sty,ntc,BHD,Fdx1,CG3448,aos,CG32176,gig,CG7324,Als2,ArfGAP3,CG1116,Rev7,Atg17,Timp,CG6345,wkd,SIDL,Trs33,Pi3K92E,SNF4Agamma,Fadd,Cad96Ca,trbl,Spn42Da,Spn42Dd,Slimp,p53,Ddr,CG17883,PRAS40
17_Member	GO Biological Processes	GO:0065009	regulation of molecular function	-4.50071	-2.25595	77/420	31422,31441,31473,32056,32070,32556,32686,32790,32999,33225,33263,33303,33338,33389,33638,33937,34089,34127,34626,34688,34774,34803,35126,35215,35288,35355,35600,35931,36565,36674,36748,36824,36881,36914,37149,37229,37422,37455,37767,37909,37924,38424,38443,38785,38793,39070,39094,39833,39944,40201,40314,40361,40410,40487,40622,40677,40700,41248,41271,41390,41833,41866,42446,42515,42594,42757,430…	CG4041,Cdk7,RhoGAP5A,rtv,Gapvd1,Stim,RhoGAP15B,RhoGAP16F,amn,ush,drongo,Charon,CG31935,TBCD,Traf4,cort,Sirup,Pvr,Rab3-GAP,kek1,ics,CenG1A,CG10376,Pax,lok,CG9336,Spn42Dc,alc,eIF3m,pcs,Diap2,CG8060,CG5522,Dark,edl,cer,ASPP,Egfr,Ssrp,Ssl,uri,sty,ntc,melt,BHD,Fdx1,CG3448,aos,CG32176,gig,fng,CG7324,Als2,ArfGAP3,CG1116,Rev7,Atg17,Timp,CG6345,wkd,SIDL,Trs33,Pi3K92E,SNF4Agamma,Fadd,pnt,Cad96Ca,trbl,IKKbe…
17_Member	GO Biological Processes	GO:0051336	regulation of hydrolase activity	-3.37987	-1.46773	38/187	31422,31473,32070,32686,32790,33263,33338,33389,34626,34803,35215,35288,35600,36565,36748,36881,36914,37229,37909,37924,38443,38793,39944,40201,40361,40410,40487,40622,40677,41248,41390,41833,41866,42594,49805,49808,2768677,3355139	CG4041,RhoGAP5A,Gapvd1,RhoGAP15B,RhoGAP16F,drongo,CG31935,TBCD,Rab3-GAP,CenG1A,Pax,lok,Spn42Dc,eIF3m,Diap2,CG5522,Dark,cer,Ssl,uri,ntc,BHD,CG32176,gig,CG7324,Als2,ArfGAP3,CG1116,Rev7,Timp,wkd,SIDL,Trs33,Fadd,Spn42Da,Spn42Dd,p53,CG17883
17_Member	GO Biological Processes	GO:0043087	regulation of GTPase activity	-2.52436	-0.946255	22/102	31422,31473,32070,32686,32790,33263,33338,33389,34626,34803,35215,36881,38793,40201,40361,40410,40487,40622,41390,41833,41866,3355139	CG4041,RhoGAP5A,Gapvd1,RhoGAP15B,RhoGAP16F,drongo,CG31935,TBCD,Rab3-GAP,CenG1A,Pax,CG5522,BHD,gig,CG7324,Als2,ArfGAP3,CG1116,wkd,SIDL,Trs33,CG17883
17_Member	GO Biological Processes	GO:0043085	positive regulation of catalytic activity	-2.32589	-0.801577	35/192	31422,31473,32686,32790,32999,33338,33389,33638,33937,34089,34127,34803,35288,36565,36881,36914,37422,37455,38443,38793,39070,39094,40201,40361,40410,40622,40677,40700,41390,42446,42594,43026,318604,2768677,3346209	CG4041,RhoGAP5A,RhoGAP15B,RhoGAP16F,amn,CG31935,TBCD,Traf4,cort,Sirup,Pvr,CenG1A,lok,eIF3m,CG5522,Dark,ASPP,Egfr,ntc,BHD,Fdx1,CG3448,gig,CG7324,Als2,CG1116,Rev7,Atg17,wkd,Pi3K92E,Fadd,Cad96Ca,Slimp,p53,Ddr
18_Summary	GO Biological Processes	GO:1902532	negative regulation of intracellular signal transduction	-4.78042	-2.45483	32/127	31037,31473,31764,33991,34179,34378,34573,34774,34780,36821,36990,37014,38070,38137,38176,38344,38424,39833,40201,40778,40779,40999,41749,41839,42253,42643,42734,43767,43904,43999,46243,26067067,34127,35253,37455,38644,38657	Lztr1,RhoGAP5A,Corp,Mnn1,d,Ufd4,Dlg5,ics,p38b,Atg9,POSH,Dlish,Hipk,Sac1,Iml1,Atg2,sty,aos,gig,CG17917,CG10298,stck,cv-c,tefu,Mekk1,CG7054,Rassf,ci,AMPKalpha,trbl,poe,PRAS40,Pvr,spi,Egfr,Usp47,vn
18_Member	GO Biological Processes	GO:1902532	negative regulation of intracellular signal transduction	-4.78042	-2.45483	32/127	31037,31473,31764,33991,34179,34378,34573,34774,34780,36821,36990,37014,38070,38137,38176,38344,38424,39833,40201,40778,40779,40999,41749,41839,42253,42643,42734,43767,43904,43999,46243,26067067	Lztr1,RhoGAP5A,Corp,Mnn1,d,Ufd4,Dlg5,ics,p38b,Atg9,POSH,Dlish,Hipk,Sac1,Iml1,Atg2,sty,aos,gig,CG17917,CG10298,stck,cv-c,tefu,Mekk1,CG7054,Rassf,ci,AMPKalpha,trbl,poe,PRAS40
18_Member	GO Biological Processes	GO:0070372	regulation of ERK1 and ERK2 cascade	-2.85108	-1.12508	13/45	31473,34127,34378,35253,37455,38424,38644,38657,39833,40778,40779,42643,46243	RhoGAP5A,Pvr,Ufd4,spi,Egfr,sty,Usp47,vn,aos,CG17917,CG10298,CG7054,poe
18_Member	GO Biological Processes	GO:0070373	negative regulation of ERK1 and ERK2 cascade	-2.62292	-1.01749	8/22	31473,34378,38424,39833,40778,40779,42643,46243	RhoGAP5A,Ufd4,sty,aos,CG17917,CG10298,CG7054,poe
19_Summary	GO Biological Processes	GO:0016192	vesicle-mediated transport	-4.63735	-2.34089	87/485	31030,31105,31224,31684,31698,31805,32136,32158,32195,32483,32594,32683,33034,33218,33219,33621,33774,33849,34110,34442,34626,34677,34696,34735,34788,34816,34824,34966,35221,35540,35940,35971,36311,36595,37015,37637,37697,37733,38058,38418,38541,38599,38698,38735,38930,38943,38946,39315,39750,39847,39881,40193,40249,40250,40410,40487,40622,40712,40791,40913,41023,41096,41459,41833,41866,42215,422…	Sec22,rush,PsGEF,Rab39,p115,Ppt1,rudhira,cac,Rab40,Gmap,SWIP,wus,Syx16,ex,crq,Sr-CI,Vps52,IPIP,Rbsn-5,Cog4,Rab3-GAP,PICK1,Yip1d1,Uvrag,CG16865,NimC1,NimC4,Syx5,Rab9,EcR,Rab32,ced-6,wash,Arc1,Snx16,asrij,CG3500,Pi3K59F,mth,kst,Syx17,CHMP2B,loj,Vps8,Rab19,CG7083,Culd,Pldn,mib1,Syx8,TSG101,CG14184,RhoBTB,CG5498,Als2,ArfGAP3,CG1116,Sec8,gzl,Nlg1,CG11753,Vps15,GCC185,SIDL,Trs33,Vti1b,Mekk1,Rab1,Atg6,G…
19_Member	GO Biological Processes	GO:0016192	vesicle-mediated transport	-4.63735	-2.34089	87/485	31030,31105,31224,31684,31698,31805,32136,32158,32195,32483,32594,32683,33034,33218,33219,33621,33774,33849,34110,34442,34626,34677,34696,34735,34788,34816,34824,34966,35221,35540,35940,35971,36311,36595,37015,37637,37697,37733,38058,38418,38541,38599,38698,38735,38930,38943,38946,39315,39750,39847,39881,40193,40249,40250,40410,40487,40622,40712,40791,40913,41023,41096,41459,41833,41866,42215,422…	Sec22,rush,PsGEF,Rab39,p115,Ppt1,rudhira,cac,Rab40,Gmap,SWIP,wus,Syx16,ex,crq,Sr-CI,Vps52,IPIP,Rbsn-5,Cog4,Rab3-GAP,PICK1,Yip1d1,Uvrag,CG16865,NimC1,NimC4,Syx5,Rab9,EcR,Rab32,ced-6,wash,Arc1,Snx16,asrij,CG3500,Pi3K59F,mth,kst,Syx17,CHMP2B,loj,Vps8,Rab19,CG7083,Culd,Pldn,mib1,Syx8,TSG101,CG14184,RhoBTB,CG5498,Als2,ArfGAP3,CG1116,Sec8,gzl,Nlg1,CG11753,Vps15,GCC185,SIDL,Trs33,Vti1b,Mekk1,Rab1,Atg6,G…
19_Member	GO Biological Processes	GO:0048193	Golgi vesicle transport	-2.28912	-0.788425	27/139	31030,31698,32483,33034,33774,34442,34696,34788,34966,37697,38541,38698,38943,40487,40712,41023,41459,41833,41866,42215,42524,42905,43223,45250,47942,261626,3355139	Sec22,p115,Gmap,Syx16,Vps52,Cog4,Yip1d1,CG16865,Syx5,CG3500,Syx17,loj,CG7083,ArfGAP3,Sec8,CG11753,GCC185,SIDL,Trs33,Vti1b,Rab1,Golgin84,Lerp,deltaCOP,scat,CG31495,CG17883
20_Summary	GO Biological Processes	GO:0006289	nucleotide-excision repair	-4.51292	-2.25653	12/28	31373,32113,32322,33294,33991,35365,36598,36654,36697,39688,40972,3772069,32480,40438,44121,2768677,31441	mei-9,RPA3,DNAlig4,Tfb4,Mnn1,CG9272,Tfb1,Ercc1,Xpc,mrn,RpA-70,mus201,mh,DNApol-eta,TotA,p53,Cdk7
20_Member	GO Biological Processes	GO:0006289	nucleotide-excision repair	-4.51292	-2.25653	12/28	31373,32113,32322,33294,33991,35365,36598,36654,36697,39688,40972,3772069	mei-9,RPA3,DNAlig4,Tfb4,Mnn1,CG9272,Tfb1,Ercc1,Xpc,mrn,RpA-70,mus201
20_Member	GO Biological Processes	GO:0009411	response to UV	-2.14199	-0.699288	9/31	32480,33294,36598,36654,39688,40438,44121,2768677,3772069	mh,Tfb4,Tfb1,Ercc1,mrn,DNApol-eta,TotA,p53,mus201
20_Member	Reactome Gene Sets	R-DME-5696395	Formation of Incision Complex in GG-NER	-2.14199	-0.699288	9/31	31373,31441,32113,33294,36598,36654,36697,39688,40972	mei-9,Cdk7,RPA3,Tfb4,Tfb1,Ercc1,Xpc,mrn,RpA-70
20_Member	GO Biological Processes	GO:0001109	promoter clearance during DNA-templated transcription	-2.05754	-0.648404	4/8	31441,33294,36598,39688	Cdk7,Tfb4,Tfb1,mrn
20_Member	GO Biological Processes	GO:0001111	promoter clearance from RNA polymerase II promoter	-2.05754	-0.648404	4/8	31441,33294,36598,39688	Cdk7,Tfb4,Tfb1,mrn

## Sheet: T3<FACS
GroupID	Category	Term	Description	LogP	Log(q-value)	InTerm_InList	Genes	Symbols
1_Summary	GO Biological Processes	GO:0048699	generation of neurons	-47.7004	-43.7313	257/767	30983,30985,31002,31003,31181,31239,31293,31309,31332,31364,31620,31717,31722,31792,31802,31813,32039,32162,32358,32400,32406,32544,32567,32661,32723,32724,32743,32780,32782,32838,32849,32910,33059,33245,33262,33314,33374,33474,33759,33770,33834,33896,33981,33995,34007,34009,34192,34263,34277,34284,34328,34385,34411,34479,34560,34569,34636,34772,34882,34927,34939,34945,34947,34950,34974,34982,350…	l(1)sc,ase,Appl,vnd,ph-p,egh,N,dnc,Rala,Fas2,pod1,sn,fs(1)h,Nrg,oc,Lim1,sev,fw,ben,NetB,rut,Gbeta13F,exd,if,B-H2,B-H1,RhoGAPp190,Sh,CG6867,Wnt5,wgn,Ulp1,run,ds,dock,robo3,Npc2a,daw,vri,mid,chic,Tig,smt3,Pvf3,Wnt4,wg,Sema1a,numb,gcm,Pka-C1,Dref,Cdk5alpha,Cdk1,EMC3,ab,salm,Rab6,kuz,ck,Gli,beat-Ib,beat-Ic,beat-Ia,Ca-alpha1D,chif,dac,beat-IIIb,beat-IIIc,Dif,dl,Oli,CadN,CadN2,CG5758,Fas3,tup,Lim3,brat…
1_Member	GO Biological Processes	GO:0048699	generation of neurons	-47.7004	-43.7313	257/767	30983,30985,31002,31003,31181,31239,31293,31309,31332,31364,31620,31717,31722,31792,31802,31813,32039,32162,32358,32400,32406,32544,32567,32661,32723,32724,32743,32780,32782,32838,32849,32910,33059,33245,33262,33314,33374,33474,33759,33770,33834,33896,33981,33995,34007,34009,34192,34263,34277,34284,34328,34385,34411,34479,34560,34569,34636,34772,34882,34927,34939,34945,34947,34950,34974,34982,350…	l(1)sc,ase,Appl,vnd,ph-p,egh,N,dnc,Rala,Fas2,pod1,sn,fs(1)h,Nrg,oc,Lim1,sev,fw,ben,NetB,rut,Gbeta13F,exd,if,B-H2,B-H1,RhoGAPp190,Sh,CG6867,Wnt5,wgn,Ulp1,run,ds,dock,robo3,Npc2a,daw,vri,mid,chic,Tig,smt3,Pvf3,Wnt4,wg,Sema1a,numb,gcm,Pka-C1,Dref,Cdk5alpha,Cdk1,EMC3,ab,salm,Rab6,kuz,ck,Gli,beat-Ib,beat-Ic,beat-Ia,Ca-alpha1D,chif,dac,beat-IIIb,beat-IIIc,Dif,dl,Oli,CadN,CadN2,CG5758,Fas3,tup,Lim3,brat…
1_Member	GO Biological Processes	GO:0061564	axon development	-45.5513	-41.8833	147/319	31002,31239,31293,31309,31364,31620,31792,32358,32400,32406,32661,32743,32780,32782,32838,32849,32910,33059,33262,33314,33474,33770,33896,33981,34007,34192,34277,34284,34385,34560,34636,34772,34939,34945,34947,34974,34982,35031,35037,35066,35070,35071,35097,35147,35184,35259,35277,35509,35555,35652,35813,35851,36041,36295,36329,36384,36436,36445,36692,36702,36703,36746,36791,36810,36930,37201,372…	Appl,egh,N,dnc,Fas2,pod1,Nrg,ben,NetB,rut,if,RhoGAPp190,Sh,CG6867,Wnt5,wgn,Ulp1,run,dock,robo3,daw,mid,Tig,smt3,Wnt4,Sema1a,gcm,Pka-C1,Cdk5alpha,ab,Rab6,kuz,beat-Ib,beat-Ic,beat-Ia,chif,dac,beat-IIIb,beat-IIIc,Oli,CadN,CadN2,Fas3,tup,Lim3,Lar,sick,ap,jing,Dscam1,pdm3,ptc,Pka-R2,jeb,Cam,Galphaq,Drl-2,Nrk,scb,Hr51,unc-5,sli,Lis-1,Khc,CG15611,ena,hts,sm,shg,Sdc,Fmr1,Liprin-gamma,wrapper,tsr,nvy,beta…
1_Member	GO Biological Processes	GO:0030182	neuron differentiation	-44.6356	-41.1437	240/714	30983,31002,31181,31239,31293,31309,31332,31364,31620,31717,31722,31792,31802,31813,32039,32162,32358,32400,32406,32567,32661,32723,32724,32743,32780,32782,32838,32849,32910,33059,33245,33262,33314,33374,33474,33759,33770,33834,33896,33981,33995,34007,34009,34192,34277,34284,34328,34385,34479,34560,34569,34636,34772,34882,34927,34939,34945,34947,34950,34974,34982,35031,35037,35045,35047,35066,350…	l(1)sc,Appl,ph-p,egh,N,dnc,Rala,Fas2,pod1,sn,fs(1)h,Nrg,oc,Lim1,sev,fw,ben,NetB,rut,exd,if,B-H2,B-H1,RhoGAPp190,Sh,CG6867,Wnt5,wgn,Ulp1,run,ds,dock,robo3,Npc2a,daw,vri,mid,chic,Tig,smt3,Pvf3,Wnt4,wg,Sema1a,gcm,Pka-C1,Dref,Cdk5alpha,EMC3,ab,salm,Rab6,kuz,ck,Gli,beat-Ib,beat-Ic,beat-Ia,Ca-alpha1D,chif,dac,beat-IIIb,beat-IIIc,Dif,dl,Oli,CadN,CadN2,CG5758,Fas3,tup,Lim3,brat,Lar,sick,ap,jing,vimar,Dsc…
1_Member	GO Biological Processes	GO:0007409	axonogenesis	-43.2468	-39.8798	141/308	31002,31239,31293,31309,31364,31620,31792,32358,32400,32406,32661,32780,32782,32838,32849,32910,33059,33262,33314,33474,33770,33896,33981,34007,34192,34277,34385,34560,34636,34772,34939,34945,34947,34974,34982,35031,35037,35066,35070,35071,35097,35147,35184,35259,35277,35509,35555,35652,35813,35851,36041,36295,36329,36384,36436,36445,36692,36702,36703,36746,36791,36810,36930,37201,37230,37254,373…	Appl,egh,N,dnc,Fas2,pod1,Nrg,ben,NetB,rut,if,Sh,CG6867,Wnt5,wgn,Ulp1,run,dock,robo3,daw,mid,Tig,smt3,Wnt4,Sema1a,gcm,Cdk5alpha,ab,Rab6,kuz,beat-Ib,beat-Ic,beat-Ia,chif,dac,beat-IIIb,beat-IIIc,Oli,CadN,CadN2,Fas3,tup,Lim3,Lar,sick,ap,jing,Dscam1,pdm3,ptc,Pka-R2,jeb,Cam,Galphaq,Drl-2,Nrk,scb,Hr51,unc-5,sli,Lis-1,Khc,CG15611,ena,hts,sm,shg,Sdc,Fmr1,Liprin-gamma,tsr,nvy,betaTub60D,rho,Dbx,vvl,Mp,Dsca…
1_Member	GO Biological Processes	GO:0006935	chemotaxis	-40.694	-37.4239	127/269	31239,31293,31364,31620,31792,32400,32661,32782,32838,32849,33059,33262,33314,33474,33770,33896,34007,34192,34277,34385,34560,34636,34772,34939,34945,34947,34974,34982,35031,35037,35066,35070,35071,35097,35147,35184,35259,35509,35555,35652,35813,35851,36041,36295,36329,36384,36436,36445,36692,36702,36703,36746,36791,36810,36930,36956,37201,37230,37254,37447,37528,37886,37888,38254,38565,38590,387…	egh,N,Fas2,pod1,Nrg,NetB,if,CG6867,Wnt5,wgn,run,dock,robo3,daw,mid,Tig,Wnt4,Sema1a,gcm,Cdk5alpha,ab,Rab6,kuz,beat-Ib,beat-Ic,beat-Ia,chif,dac,beat-IIIb,beat-IIIc,Oli,CadN,CadN2,Fas3,tup,Lim3,Lar,ap,jing,Dscam1,pdm3,ptc,Pka-R2,jeb,Cam,Galphaq,Drl-2,Nrk,scb,Hr51,unc-5,sli,Lis-1,Khc,CG15611,Bap55,ena,hts,sm,Sdc,Fmr1,nvy,betaTub60D,Dbx,HDAC1,Con,vvl,Mp,Dscam2,dally,mirr,trn,dysc,Toll-6,comm2,comm,Nrt…
1_Member	GO Biological Processes	GO:0048666	neuron development	-39.9402	-36.7636	199/566	31002,31181,31239,31293,31309,31364,31620,31717,31722,31792,31802,32358,32400,32406,32567,32661,32743,32780,32782,32838,32849,32910,33059,33262,33314,33374,33474,33770,33834,33896,33981,33995,34007,34192,34277,34284,34328,34385,34479,34560,34636,34772,34927,34939,34945,34947,34950,34974,34982,35031,35037,35045,35047,35066,35070,35071,35083,35097,35147,35184,35259,35277,35509,35555,35609,35652,358…	Appl,ph-p,egh,N,dnc,Fas2,pod1,sn,fs(1)h,Nrg,oc,ben,NetB,rut,exd,if,RhoGAPp190,Sh,CG6867,Wnt5,wgn,Ulp1,run,dock,robo3,Npc2a,daw,mid,chic,Tig,smt3,Pvf3,Wnt4,Sema1a,gcm,Pka-C1,Dref,Cdk5alpha,EMC3,ab,Rab6,kuz,Gli,beat-Ib,beat-Ic,beat-Ia,Ca-alpha1D,chif,dac,beat-IIIb,beat-IIIc,Dif,dl,Oli,CadN,CadN2,CG5758,Fas3,tup,Lim3,Lar,sick,ap,jing,vimar,Dscam1,pdm3,ptc,Pka-R2,jeb,Cam,Galphaq,Drl-2,Nrk,chn,scb,Hr5…
1_Member	GO Biological Processes	GO:0031175	neuron projection development	-39.8875	-36.7636	168/433	31002,31239,31293,31309,31364,31620,31717,31722,31792,31802,32358,32400,32406,32661,32743,32780,32782,32838,32849,32910,33059,33262,33314,33474,33770,33896,33981,34007,34192,34277,34284,34328,34385,34560,34636,34772,34939,34945,34947,34974,34982,35031,35037,35066,35070,35071,35097,35147,35184,35259,35277,35509,35555,35652,35813,35851,36041,36295,36329,36384,36436,36445,36678,36692,36702,36703,367…	Appl,egh,N,dnc,Fas2,pod1,sn,fs(1)h,Nrg,oc,ben,NetB,rut,if,RhoGAPp190,Sh,CG6867,Wnt5,wgn,Ulp1,run,dock,robo3,daw,mid,Tig,smt3,Wnt4,Sema1a,gcm,Pka-C1,Dref,Cdk5alpha,ab,Rab6,kuz,beat-Ib,beat-Ic,beat-Ia,chif,dac,beat-IIIb,beat-IIIc,Oli,CadN,CadN2,Fas3,tup,Lim3,Lar,sick,ap,jing,Dscam1,pdm3,ptc,Pka-R2,jeb,Cam,Galphaq,Drl-2,Nrk,chn,scb,Hr51,unc-5,sli,Lis-1,Khc,CG15611,Bap55,ena,hts,sm,shg,Sdc,Fmr1,Lipri…
1_Member	GO Biological Processes	GO:0042330	taxis	-39.6389	-36.5729	144/338	31239,31271,31293,31364,31620,31792,32400,32603,32661,32782,32838,32849,33059,33262,33314,33474,33571,33770,33896,34007,34096,34192,34277,34385,34560,34636,34772,34939,34945,34947,34974,34982,35031,35037,35066,35070,35071,35097,35147,35184,35190,35259,35509,35555,35652,35813,35851,36041,36076,36295,36329,36384,36436,36445,36692,36702,36703,36746,36791,36810,36930,36956,37201,37230,37254,37447,375…	egh,w,N,Fas2,pod1,Nrg,NetB,nonA,if,CG6867,Wnt5,wgn,run,dock,robo3,daw,tim,mid,Tig,Wnt4,Cka,Sema1a,gcm,Cdk5alpha,ab,Rab6,kuz,beat-Ib,beat-Ic,beat-Ia,chif,dac,beat-IIIb,beat-IIIc,Oli,CadN,CadN2,Fas3,tup,Lim3,Ddc,Lar,ap,jing,Dscam1,pdm3,ptc,Pka-R2,Hdc,jeb,Cam,Galphaq,Drl-2,Nrk,scb,Hr51,unc-5,sli,Lis-1,Khc,CG15611,Bap55,ena,hts,sm,Sdc,Fmr1,nvy,betaTub60D,lov,Dbx,HDAC1,Con,shep,vvl,Mp,Dscam2,nmo,dally…
1_Member	GO Biological Processes	GO:0097485	neuron projection guidance	-39.5189	-36.5041	123/260	31239,31293,31364,31620,31792,32400,32661,32782,32838,32849,33059,33262,33314,33474,33770,33896,34007,34192,34277,34385,34560,34636,34772,34939,34945,34947,34974,34982,35031,35037,35066,35070,35071,35097,35147,35184,35259,35509,35555,35652,35813,35851,36041,36295,36329,36384,36436,36445,36692,36702,36703,36746,36791,36810,36930,36956,37201,37230,37254,37447,37528,37886,37888,38254,38565,38752,387…	egh,N,Fas2,pod1,Nrg,NetB,if,CG6867,Wnt5,wgn,run,dock,robo3,daw,mid,Tig,Wnt4,Sema1a,gcm,Cdk5alpha,ab,Rab6,kuz,beat-Ib,beat-Ic,beat-Ia,chif,dac,beat-IIIb,beat-IIIc,Oli,CadN,CadN2,Fas3,tup,Lim3,Lar,ap,jing,Dscam1,pdm3,ptc,Pka-R2,jeb,Cam,Galphaq,Drl-2,Nrk,scb,Hr51,unc-5,sli,Lis-1,Khc,CG15611,Bap55,ena,hts,sm,Sdc,Fmr1,nvy,betaTub60D,Dbx,HDAC1,vvl,Mp,Dscam2,dally,mirr,trn,dysc,Toll-6,comm2,comm,Nrt,tap…
1_Member	GO Biological Processes	GO:0007411	axon guidance	-38.9141	-35.945	120/252	31239,31293,31364,31620,31792,32400,32661,32782,32838,32849,33059,33262,33314,33474,33770,33896,34007,34192,34277,34385,34560,34636,34772,34939,34945,34947,34974,34982,35031,35037,35066,35070,35071,35097,35147,35184,35259,35509,35555,35652,35813,35851,36041,36295,36329,36384,36436,36445,36692,36702,36703,36746,36791,36810,36930,37201,37230,37254,37447,37528,37886,37888,38254,38752,38769,38788,390…	egh,N,Fas2,pod1,Nrg,NetB,if,CG6867,Wnt5,wgn,run,dock,robo3,daw,mid,Tig,Wnt4,Sema1a,gcm,Cdk5alpha,ab,Rab6,kuz,beat-Ib,beat-Ic,beat-Ia,chif,dac,beat-IIIb,beat-IIIc,Oli,CadN,CadN2,Fas3,tup,Lim3,Lar,ap,jing,Dscam1,pdm3,ptc,Pka-R2,jeb,Cam,Galphaq,Drl-2,Nrk,scb,Hr51,unc-5,sli,Lis-1,Khc,CG15611,ena,hts,sm,Sdc,Fmr1,nvy,betaTub60D,Dbx,vvl,Mp,Dscam2,dally,mirr,trn,dysc,Toll-6,comm2,comm,Nrt,tap,fz2,gogo,Te…
1_Member	GO Biological Processes	GO:0048812	neuron projection morphogenesis	-38.4558	-35.5281	159/405	31002,31239,31293,31309,31364,31620,31717,31722,31792,31802,32358,32400,32406,32661,32780,32782,32838,32849,32910,33059,33262,33314,33474,33770,33896,33981,34007,34192,34277,34328,34385,34560,34636,34772,34939,34945,34947,34974,34982,35031,35037,35066,35070,35071,35097,35147,35184,35259,35277,35509,35555,35652,35813,35851,36041,36295,36329,36384,36436,36445,36678,36692,36702,36703,36746,36791,368…	Appl,egh,N,dnc,Fas2,pod1,sn,fs(1)h,Nrg,oc,ben,NetB,rut,if,Sh,CG6867,Wnt5,wgn,Ulp1,run,dock,robo3,daw,mid,Tig,smt3,Wnt4,Sema1a,gcm,Dref,Cdk5alpha,ab,Rab6,kuz,beat-Ib,beat-Ic,beat-Ia,chif,dac,beat-IIIb,beat-IIIc,Oli,CadN,CadN2,Fas3,tup,Lim3,Lar,sick,ap,jing,Dscam1,pdm3,ptc,Pka-R2,jeb,Cam,Galphaq,Drl-2,Nrk,chn,scb,Hr51,unc-5,sli,Lis-1,Khc,CG15611,Bap55,ena,hts,sm,shg,Sdc,Fmr1,Liprin-gamma,tsr,nvy,be…
1_Member	GO Biological Processes	GO:0032990	cell part morphogenesis	-38.1843	-35.3304	161/415	31002,31239,31293,31309,31364,31620,31717,31722,31792,31802,32358,32400,32406,32661,32780,32782,32838,32849,32910,33059,33262,33314,33474,33770,33896,33981,34007,34192,34277,34328,34385,34560,34636,34772,34939,34945,34947,34961,34974,34982,35031,35037,35066,35070,35071,35097,35147,35184,35259,35277,35509,35555,35652,35813,35851,36041,36295,36329,36384,36436,36445,36583,36678,36692,36702,36703,367…	Appl,egh,N,dnc,Fas2,pod1,sn,fs(1)h,Nrg,oc,ben,NetB,rut,if,Sh,CG6867,Wnt5,wgn,Ulp1,run,dock,robo3,daw,mid,Tig,smt3,Wnt4,Sema1a,gcm,Dref,Cdk5alpha,ab,Rab6,kuz,beat-Ib,beat-Ic,beat-Ia,heix,chif,dac,beat-IIIb,beat-IIIc,Oli,CadN,CadN2,Fas3,tup,Lim3,Lar,sick,ap,jing,Dscam1,pdm3,ptc,Pka-R2,jeb,Cam,Galphaq,Drl-2,Nrk,Hsc70-5,chn,scb,Hr51,unc-5,sli,Lis-1,Khc,CG15611,Bap55,ena,hts,sm,shg,Sdc,Fmr1,Liprin-gam…
1_Member	GO Biological Processes	GO:0048858	cell projection morphogenesis	-38.1422	-35.3304	159/407	31002,31239,31293,31309,31364,31620,31717,31722,31792,31802,32358,32400,32406,32661,32780,32782,32838,32849,32910,33059,33262,33314,33474,33770,33896,33981,34007,34192,34277,34328,34385,34560,34636,34772,34939,34945,34947,34974,34982,35031,35037,35066,35070,35071,35097,35147,35184,35259,35277,35509,35555,35652,35813,35851,36041,36295,36329,36384,36436,36445,36678,36692,36702,36703,36746,36791,368…	Appl,egh,N,dnc,Fas2,pod1,sn,fs(1)h,Nrg,oc,ben,NetB,rut,if,Sh,CG6867,Wnt5,wgn,Ulp1,run,dock,robo3,daw,mid,Tig,smt3,Wnt4,Sema1a,gcm,Dref,Cdk5alpha,ab,Rab6,kuz,beat-Ib,beat-Ic,beat-Ia,chif,dac,beat-IIIb,beat-IIIc,Oli,CadN,CadN2,Fas3,tup,Lim3,Lar,sick,ap,jing,Dscam1,pdm3,ptc,Pka-R2,jeb,Cam,Galphaq,Drl-2,Nrk,chn,scb,Hr51,unc-5,sli,Lis-1,Khc,CG15611,Bap55,ena,hts,sm,shg,Sdc,Fmr1,Liprin-gamma,tsr,nvy,be…
1_Member	GO Biological Processes	GO:0120039	plasma membrane bounded cell projection morphogenesis	-38.1422	-35.3304	159/407	31002,31239,31293,31309,31364,31620,31717,31722,31792,31802,32358,32400,32406,32661,32780,32782,32838,32849,32910,33059,33262,33314,33474,33770,33896,33981,34007,34192,34277,34328,34385,34560,34636,34772,34939,34945,34947,34974,34982,35031,35037,35066,35070,35071,35097,35147,35184,35259,35277,35509,35555,35652,35813,35851,36041,36295,36329,36384,36436,36445,36678,36692,36702,36703,36746,36791,368…	Appl,egh,N,dnc,Fas2,pod1,sn,fs(1)h,Nrg,oc,ben,NetB,rut,if,Sh,CG6867,Wnt5,wgn,Ulp1,run,dock,robo3,daw,mid,Tig,smt3,Wnt4,Sema1a,gcm,Dref,Cdk5alpha,ab,Rab6,kuz,beat-Ib,beat-Ic,beat-Ia,chif,dac,beat-IIIb,beat-IIIc,Oli,CadN,CadN2,Fas3,tup,Lim3,Lar,sick,ap,jing,Dscam1,pdm3,ptc,Pka-R2,jeb,Cam,Galphaq,Drl-2,Nrk,chn,scb,Hr51,unc-5,sli,Lis-1,Khc,CG15611,Bap55,ena,hts,sm,shg,Sdc,Fmr1,Liprin-gamma,tsr,nvy,be…
1_Member	GO Biological Processes	GO:0048667	cell morphogenesis involved in neuron differentiation	-38.1233	-35.3304	158/403	31002,31239,31293,31309,31364,31620,31722,31792,31802,32358,32400,32406,32661,32780,32782,32838,32849,32910,33059,33262,33314,33474,33770,33896,33981,34007,34192,34277,34328,34385,34560,34636,34772,34939,34945,34947,34974,34982,35031,35037,35066,35070,35071,35097,35147,35184,35259,35277,35509,35555,35652,35813,35851,36041,36295,36329,36384,36436,36445,36678,36692,36702,36703,36746,36791,36810,369…	Appl,egh,N,dnc,Fas2,pod1,fs(1)h,Nrg,oc,ben,NetB,rut,if,Sh,CG6867,Wnt5,wgn,Ulp1,run,dock,robo3,daw,mid,Tig,smt3,Wnt4,Sema1a,gcm,Dref,Cdk5alpha,ab,Rab6,kuz,beat-Ib,beat-Ic,beat-Ia,chif,dac,beat-IIIb,beat-IIIc,Oli,CadN,CadN2,Fas3,tup,Lim3,Lar,sick,ap,jing,Dscam1,pdm3,ptc,Pka-R2,jeb,Cam,Galphaq,Drl-2,Nrk,chn,scb,Hr51,unc-5,sli,Lis-1,Khc,CG15611,Bap55,ena,hts,sm,shg,Sdc,Fmr1,Liprin-gamma,tsr,nvy,betaT…
1_Member	GO Biological Processes	GO:0000904	cell morphogenesis involved in differentiation	-36.0936	-33.3287	165/446	31002,31181,31239,31248,31293,31309,31364,31596,31620,31722,31792,31802,32358,32400,32406,32661,32780,32782,32838,32849,32910,33059,33262,33314,33474,33770,33896,33981,34007,34192,34277,34328,34385,34560,34636,34772,34939,34945,34947,34974,34982,35031,35037,35066,35070,35071,35097,35147,35184,35259,35277,35509,35555,35652,35813,35851,36041,36295,36329,36384,36436,36445,36678,36692,36702,36703,367…	Appl,ph-p,egh,sgg,N,dnc,Fas2,pigs,pod1,fs(1)h,Nrg,oc,ben,NetB,rut,if,Sh,CG6867,Wnt5,wgn,Ulp1,run,dock,robo3,daw,mid,Tig,smt3,Wnt4,Sema1a,gcm,Dref,Cdk5alpha,ab,Rab6,kuz,beat-Ib,beat-Ic,beat-Ia,chif,dac,beat-IIIb,beat-IIIc,Oli,CadN,CadN2,Fas3,tup,Lim3,Lar,sick,ap,jing,Dscam1,pdm3,ptc,Pka-R2,jeb,Cam,Galphaq,Drl-2,Nrk,chn,scb,Hr51,unc-5,sli,Lis-1,Khc,CG15611,Bap55,ena,hts,sm,shg,Sdc,Fmr1,Liprin-gamma…
1_Member	GO Biological Processes	GO:0000902	cell morphogenesis	-33.8674	-31.1288	176/511	31002,31181,31239,31248,31293,31309,31364,31596,31620,31717,31722,31792,31802,32221,32358,32400,32406,32661,32780,32782,32838,32849,32910,33059,33262,33314,33346,33474,33770,33834,33864,33896,33981,34007,34009,34192,34277,34328,34385,34560,34636,34772,34939,34945,34947,34974,34982,35031,35037,35066,35070,35071,35097,35147,35184,35259,35277,35505,35509,35555,35652,35813,35851,36001,36041,36295,363…	Appl,ph-p,egh,sgg,N,dnc,Fas2,pigs,pod1,sn,fs(1)h,Nrg,oc,CkIalpha,ben,NetB,rut,if,Sh,CG6867,Wnt5,wgn,Ulp1,run,dock,robo3,cpb,daw,mid,chic,Arpc4,Tig,smt3,Wnt4,wg,Sema1a,gcm,Dref,Cdk5alpha,ab,Rab6,kuz,beat-Ib,beat-Ic,beat-Ia,chif,dac,beat-IIIb,beat-IIIc,Oli,CadN,CadN2,Fas3,tup,Lim3,Lar,sick,scaf,ap,jing,Dscam1,pdm3,ptc,dap,Pka-R2,jeb,Cam,Galphaq,vg,Drl-2,Nrk,chn,scb,Hr51,unc-5,sli,Lis-1,Khc,CG15611,…
1_Member	GO Biological Processes	GO:0032989	cellular component morphogenesis	-31.7428	-29.0526	180/547	31002,31129,31239,31293,31309,31364,31620,31717,31722,31792,31802,32358,32400,32406,32661,32780,32782,32838,32849,32910,33059,33262,33314,33474,33619,33770,33896,33981,34007,34192,34277,34328,34385,34560,34636,34648,34772,34939,34945,34947,34961,34974,34982,35031,35037,35066,35070,35071,35097,35104,35147,35184,35259,35277,35509,35555,35563,35652,35813,35851,36041,36057,36295,36329,36384,36436,364…	Appl,Scgdelta,egh,N,dnc,Fas2,pod1,sn,fs(1)h,Nrg,oc,ben,NetB,rut,if,Sh,CG6867,Wnt5,wgn,Ulp1,run,dock,robo3,daw,ed,mid,Tig,smt3,Wnt4,Sema1a,gcm,Dref,Cdk5alpha,ab,Rab6,bru1,kuz,beat-Ib,beat-Ic,beat-Ia,heix,chif,dac,beat-IIIb,beat-IIIc,Oli,CadN,CadN2,Fas3,kon,tup,Lim3,Lar,sick,ap,jing,geminin,Dscam1,pdm3,ptc,Pka-R2,Jra,jeb,Cam,Galphaq,Drl-2,Nrk,mip120,Hsc70-5,chn,scb,Hr51,unc-5,sli,Lis-1,Khc,CG15611,…
1_Member	GO Biological Processes	GO:0040011	locomotion	-30.3419	-27.6951	199/650	31239,31271,31293,31332,31364,31620,31717,31718,31792,32007,32303,32400,32544,32603,32661,32782,32838,32849,33059,33226,33262,33314,33346,33474,33571,33770,33896,33995,34007,34096,34137,34192,34263,34277,34385,34560,34636,34772,34939,34945,34947,34950,34963,34974,34982,35031,35037,35066,35070,35071,35097,35147,35184,35190,35227,35259,35509,35555,35652,35813,35851,35881,36041,36076,36209,36258,362…	egh,w,N,Rala,Fas2,pod1,sn,Tbh,Nrg,sesB,Neto,NetB,Gbeta13F,nonA,if,CG6867,Wnt5,wgn,run,lwr,dock,robo3,cpb,daw,tim,mid,Tig,Pvf3,Wnt4,Cka,Ostgamma,Sema1a,numb,gcm,Cdk5alpha,ab,Rab6,kuz,beat-Ib,beat-Ic,beat-Ia,Ca-alpha1D,GMF,chif,dac,beat-IIIb,beat-IIIc,Oli,CadN,CadN2,Fas3,tup,Lim3,Ddc,tj,Lar,ap,jing,Dscam1,pdm3,ptc,Ggamma1,Pka-R2,Hdc,Fpps,ths,jeb,Cam,Galphaq,Drl-2,Nrk,mip120,scb,Hr51,unc-5,sli,Lis-1…
1_Member	GO Biological Processes	GO:0120036	plasma membrane bounded cell projection organization	-27.037	-24.4104	191/645	31002,31239,31293,31309,31364,31405,31620,31717,31722,31792,31802,32071,32162,32358,32400,32406,32661,32743,32780,32782,32838,32849,32910,33059,33093,33245,33262,33314,33474,33759,33770,33826,33896,33917,33981,34007,34067,34192,34277,34284,34328,34385,34560,34636,34772,34882,34927,34939,34945,34947,34974,34982,35031,35037,35066,35070,35071,35097,35147,35184,35259,35277,35509,35555,35652,35715,358…	Appl,egh,N,dnc,Fas2,ctp,pod1,sn,fs(1)h,Nrg,oc,Kap3,fw,ben,NetB,rut,if,RhoGAPp190,Sh,CG6867,Wnt5,wgn,Ulp1,run,unc,ds,dock,robo3,daw,vri,mid,CG13999,Tig,IFT52,smt3,Wnt4,cdc14,Sema1a,gcm,Pka-C1,Dref,Cdk5alpha,ab,Rab6,kuz,ck,Gli,beat-Ib,beat-Ic,beat-Ia,chif,dac,beat-IIIb,beat-IIIc,Oli,CadN,CadN2,Fas3,tup,Lim3,Lar,sick,ap,jing,Dscam1,LRR,pdm3,ptc,Pka-R2,Galphao,jeb,Cam,Galphaq,Drl-2,Nrk,chn,scb,Hr51,u…
1_Member	GO Biological Processes	GO:0030030	cell projection organization	-26.2937	-23.7048	192/658	31002,31239,31293,31309,31364,31405,31620,31717,31722,31792,31802,32071,32162,32358,32400,32406,32661,32743,32780,32782,32838,32849,32910,33059,33093,33245,33262,33314,33474,33759,33770,33826,33864,33896,33917,33981,34007,34067,34192,34277,34284,34328,34385,34560,34636,34772,34882,34927,34939,34945,34947,34974,34982,35031,35037,35066,35070,35071,35097,35147,35184,35259,35277,35509,35555,35652,357…	Appl,egh,N,dnc,Fas2,ctp,pod1,sn,fs(1)h,Nrg,oc,Kap3,fw,ben,NetB,rut,if,RhoGAPp190,Sh,CG6867,Wnt5,wgn,Ulp1,run,unc,ds,dock,robo3,daw,vri,mid,CG13999,Arpc4,Tig,IFT52,smt3,Wnt4,cdc14,Sema1a,gcm,Pka-C1,Dref,Cdk5alpha,ab,Rab6,kuz,ck,Gli,beat-Ib,beat-Ic,beat-Ia,chif,dac,beat-IIIb,beat-IIIc,Oli,CadN,CadN2,Fas3,tup,Lim3,Lar,sick,ap,jing,Dscam1,LRR,pdm3,ptc,Pka-R2,Galphao,jeb,Cam,Galphaq,Drl-2,Nrk,chn,scb,…
1_Member	GO Biological Processes	GO:0006928	movement of cell or subcellular component	-18.3565	-15.9316	181/700	31179,31239,31293,31332,31349,31364,31620,31717,31792,32071,32400,32437,32544,32661,32782,32838,32849,33059,33226,33262,33314,33346,33474,33770,33896,33917,33995,34007,34137,34192,34263,34277,34385,34560,34636,34772,34882,34939,34945,34947,34963,34974,34982,35031,35037,35066,35070,35071,35097,35147,35184,35227,35259,35509,35555,35652,35813,35851,35881,36041,36209,36258,36295,36329,36384,36436,364…	Unc-76,egh,N,Rala,Vap33,Fas2,pod1,sn,Nrg,Kap3,NetB,Lsd-2,Gbeta13F,if,CG6867,Wnt5,wgn,run,lwr,dock,robo3,cpb,daw,mid,Tig,IFT52,Pvf3,Wnt4,Ostgamma,Sema1a,numb,gcm,Cdk5alpha,ab,Rab6,kuz,ck,beat-Ib,beat-Ic,beat-Ia,GMF,chif,dac,beat-IIIb,beat-IIIc,Oli,CadN,CadN2,Fas3,tup,Lim3,tj,Lar,ap,jing,Dscam1,pdm3,ptc,Ggamma1,Pka-R2,Fpps,ths,jeb,Cam,Galphaq,Drl-2,Nrk,mip120,scb,Hr51,unc-5,sli,Lis-1,Khc,unc-104,CG…
1_Member	GO Biological Processes	GO:0008045	motor neuron axon guidance	-17.5489	-15.1362	42/74	31293,31364,31792,32400,32782,34007,34192,34385,34939,34945,34947,35031,35037,35066,35147,35184,35259,36436,36703,37447,38752,38769,39013,39491,40090,40464,40962,41575,41578,41583,42082,42086,42944,43256,43300,43377,43469,43650,44817,45320,45821,46027	N,Fas2,Nrg,NetB,CG6867,Wnt4,Sema1a,Cdk5alpha,beat-Ib,beat-Ic,beat-Ia,beat-IIIb,beat-IIIc,Oli,tup,Lim3,Lar,Drl-2,unc-5,Sdc,vvl,Mp,dally,trn,fz2,Ten-m,grn,beat-Vc,beat-Va,beat-Vb,beat-IIb,beat-IIa,tok,spz,side,beat-VI,Ptp99A,zfh1,for,trol,Abl,kermit
2_Summary	GO Biological Processes	GO:0050808	synapse organization	-33.2877	-30.5739	93/182	31002,31248,31349,31364,31620,31702,31792,32007,32087,32303,32358,32387,32406,32552,32572,32587,32797,32799,32910,33125,33795,33962,33981,34009,34192,34408,34557,35259,35977,36057,36127,36295,36526,36876,37528,37555,37556,37950,38017,38101,38337,38484,38863,39180,39387,39717,39844,40090,40288,40331,40401,40461,40464,40619,40800,40912,41247,41363,41381,41423,41473,41880,42272,42402,42646,42707,432…	Appl,sgg,Vap33,Fas2,pod1,dpr14,Nrg,sesB,Gs2,Neto,ben,dpr8,rut,Lrp4,dpr18,caz,Frq1,Frq2,Ulp1,DIP-beta,DIP-theta,Nlg2,smt3,wg,Sema1a,dpr19,Ca-beta,Lar,brp,Jra,Rab3,jeb,stj,unc-104,Fmr1,wrapper,CG13506,SiaT,Pdk1,dpr20,Fife,Gad1,Ank2,dpr10,Nrx-IV,comm,Smn,fz2,cmpy,ICA69,CG7166,Srpk79D,Ten-m,dpr16,dpr11,Nlg3,Syn,pros,dpr5,l(3)neo38,dpr15,Rbp,Smu1,Nlg4,Nrx-1,klg,Tl,DIP-gamma,RhoGAP100F,mGluR,nej,wit,rg…
2_Member	GO Biological Processes	GO:0050808	synapse organization	-33.2877	-30.5739	93/182	31002,31248,31349,31364,31620,31702,31792,32007,32087,32303,32358,32387,32406,32552,32572,32587,32797,32799,32910,33125,33795,33962,33981,34009,34192,34408,34557,35259,35977,36057,36127,36295,36526,36876,37528,37555,37556,37950,38017,38101,38337,38484,38863,39180,39387,39717,39844,40090,40288,40331,40401,40461,40464,40619,40800,40912,41247,41363,41381,41423,41473,41880,42272,42402,42646,42707,432…	Appl,sgg,Vap33,Fas2,pod1,dpr14,Nrg,sesB,Gs2,Neto,ben,dpr8,rut,Lrp4,dpr18,caz,Frq1,Frq2,Ulp1,DIP-beta,DIP-theta,Nlg2,smt3,wg,Sema1a,dpr19,Ca-beta,Lar,brp,Jra,Rab3,jeb,stj,unc-104,Fmr1,wrapper,CG13506,SiaT,Pdk1,dpr20,Fife,Gad1,Ank2,dpr10,Nrx-IV,comm,Smn,fz2,cmpy,ICA69,CG7166,Srpk79D,Ten-m,dpr16,dpr11,Nlg3,Syn,pros,dpr5,l(3)neo38,dpr15,Rbp,Smu1,Nlg4,Nrx-1,klg,Tl,DIP-gamma,RhoGAP100F,mGluR,nej,wit,rg…
2_Member	GO Biological Processes	GO:0034330	cell junction organization	-31.0428	-28.3748	109/250	31002,31168,31248,31292,31349,31364,31620,31702,31792,32007,32087,32303,32358,32387,32406,32552,32572,32587,32797,32799,32910,33062,33125,33795,33962,33981,34009,34192,34408,34557,34927,35259,35343,35442,35977,36057,36104,36127,36295,36526,36876,37386,37528,37555,37556,37949,37950,38017,38101,38244,38337,38484,38765,38863,39180,39387,39717,39844,40090,40288,40331,40401,40461,40464,40619,40800,409…	Appl,moody,sgg,kirre,Vap33,Fas2,pod1,dpr14,Nrg,sesB,Gs2,Neto,ben,dpr8,rut,Lrp4,dpr18,caz,Frq1,Frq2,Ulp1,shakB,DIP-beta,DIP-theta,Nlg2,smt3,wg,Sema1a,dpr19,Ca-beta,Gli,Lar,vari,CG42748,brp,Jra,Galphao,Rab3,jeb,stj,unc-104,shg,Fmr1,wrapper,CG13506,Mmp1,SiaT,Pdk1,dpr20,Rap1,Fife,Gad1,Galphai,Ank2,dpr10,Nrx-IV,comm,Smn,fz2,cmpy,ICA69,CG7166,Srpk79D,Ten-m,dpr16,dpr11,Nlg3,Syn,pros,dpr5,l(3)neo38,dpr15…
2_Member	GO Biological Processes	GO:0007528	neuromuscular junction development	-15.2199	-12.9136	43/86	31248,31349,31364,32007,32303,32358,32406,32587,32797,32799,33962,34009,34557,35259,36057,36295,36526,36876,37528,37950,38017,38484,38863,39844,40288,40464,40800,40912,41247,41423,42272,42646,43417,43838,44096,44531,47285,48971,50225,64877,249072,318958,26067049	sgg,Vap33,Fas2,sesB,Neto,ben,rut,caz,Frq1,Frq2,Nlg2,wg,Ca-beta,Lar,Jra,jeb,stj,unc-104,Fmr1,SiaT,Pdk1,Gad1,Ank2,Smn,cmpy,Ten-m,dpr11,Nlg3,Syn,l(3)neo38,Smu1,Nrx-1,DIP-gamma,mGluR,wit,rg,repo,Atpalpha,Prosap,cpx,Liprin-alpha,DIP-kappa,DIP-lambda
2_Member	GO Biological Processes	GO:0007416	synapse assembly	-10.3502	-8.40231	30/62	31248,32007,32087,32358,32587,33962,34009,34192,35259,36057,36295,38017,38337,38484,39387,39717,40464,40912,41247,41363,42402,42646,43222,43856,44096,47285,48971,50225,64877,249072	sgg,sesB,Gs2,ben,caz,Nlg2,wg,Sema1a,Lar,Jra,jeb,Pdk1,Fife,Gad1,Nrx-IV,comm,Ten-m,Nlg3,Syn,pros,Nlg4,Nrx-1,Tl,nej,wit,repo,Atpalpha,Prosap,cpx,Liprin-alpha
2_Member	GO Biological Processes	GO:0034329	cell junction assembly	-9.48222	-7.61355	43/118	31168,31248,31292,31792,32007,32087,32358,32587,33062,33962,34009,34192,34927,35259,35343,36057,36104,36295,37386,38017,38244,38337,38484,38765,39387,39717,40464,40912,41247,41363,42402,42646,43222,43856,44096,44097,47285,48971,48973,50225,64877,249072,3346167	moody,sgg,kirre,Nrg,sesB,Gs2,ben,caz,shakB,Nlg2,wg,Sema1a,Gli,Lar,vari,Jra,Galphao,jeb,shg,Pdk1,Rap1,Fife,Gad1,Galphai,Nrx-IV,comm,Ten-m,Nlg3,Syn,pros,Nlg4,Nrx-1,Tl,nej,wit,sns,repo,Atpalpha,Src64B,Prosap,cpx,Liprin-alpha,btsz
2_Member	GO Biological Processes	GO:0051124	synaptic assembly at neuromuscular junction	-7.56613	-5.85716	19/36	31248,32007,32358,32587,33962,34009,35259,36057,36295,38017,40464,41247,42646,44096,47285,48971,50225,64877,249072	sgg,sesB,ben,caz,Nlg2,wg,Lar,Jra,jeb,Pdk1,Ten-m,Syn,Nrx-1,wit,repo,Atpalpha,Prosap,cpx,Liprin-alpha
3_Summary	GO Biological Processes	GO:0007267	cell-cell signaling	-26.7366	-24.1293	118/312	31023,31293,31309,31349,31767,31997,32002,32007,32303,32406,32430,32435,32442,32554,32797,32799,32838,32928,33248,33427,33473,33962,34007,34009,34038,34264,34304,34557,34878,35068,35430,35977,36104,36127,36421,36436,36526,36533,36555,36574,36699,36849,37196,37384,37892,38005,38196,38337,38352,38493,38545,38801,39052,39054,39259,39630,39730,39844,40090,40129,40305,40459,40461,40464,40506,40521,405…	fz3,N,dnc,Vap33,nAChRalpha3,X11Lbeta,Rph,sesB,Neto,rut,be,opm,Rab3-GEF,Lcch3,Frq1,Frq2,Wnt5,nAChRalpha7,GABA-B-R3,VGlut,Syt1,Nlg2,Wnt4,wg,Slob,Gdi,nAChRalpha6,Ca-beta,GABA-B-R1,Sytalpha,tsh,brp,Galphao,Rab3,vg,Drl-2,stj,Syngr,mam,VGAT,Arf51F,DAT,5-HT1A,RIC-3,mAChR-A,gsb,nSyb,Fife,Shab,Rop,nAChRbeta1,unc-13-4A,nwk,Rdl,wls,Sytbeta,pHCl-1,Smn,fz2,Shal,Pka-R1,Csp,Srpk79D,Ten-m,Arf79F,nAChRalpha4,hkb,…
3_Member	GO Biological Processes	GO:0007267	cell-cell signaling	-26.7366	-24.1293	118/312	31023,31293,31309,31349,31767,31997,32002,32007,32303,32406,32430,32435,32442,32554,32797,32799,32838,32928,33248,33427,33473,33962,34007,34009,34038,34264,34304,34557,34878,35068,35430,35977,36104,36127,36421,36436,36526,36533,36555,36574,36699,36849,37196,37384,37892,38005,38196,38337,38352,38493,38545,38801,39052,39054,39259,39630,39730,39844,40090,40129,40305,40459,40461,40464,40506,40521,405…	fz3,N,dnc,Vap33,nAChRalpha3,X11Lbeta,Rph,sesB,Neto,rut,be,opm,Rab3-GEF,Lcch3,Frq1,Frq2,Wnt5,nAChRalpha7,GABA-B-R3,VGlut,Syt1,Nlg2,Wnt4,wg,Slob,Gdi,nAChRalpha6,Ca-beta,GABA-B-R1,Sytalpha,tsh,brp,Galphao,Rab3,vg,Drl-2,stj,Syngr,mam,VGAT,Arf51F,DAT,5-HT1A,RIC-3,mAChR-A,gsb,nSyb,Fife,Shab,Rop,nAChRbeta1,unc-13-4A,nwk,Rdl,wls,Sytbeta,pHCl-1,Smn,fz2,Shal,Pka-R1,Csp,Srpk79D,Ten-m,Arf79F,nAChRalpha4,hkb,…
3_Member	GO Biological Processes	GO:0007268	chemical synaptic transmission	-23.4195	-20.8654	92/227	31309,31349,31767,31997,32002,32007,32303,32406,32430,32442,32554,32797,32799,32928,33427,33473,33962,34038,34264,34304,34557,35068,35977,36127,36526,36533,36574,36699,36849,37196,37384,37892,38005,38196,38337,38352,38493,38545,38801,39052,39054,39630,39730,39844,40129,40305,40459,40461,40464,40506,40521,40665,40863,40876,40912,40955,40993,41193,41247,41625,41719,41726,41880,42150,42249,42272,423…	dnc,Vap33,nAChRalpha3,X11Lbeta,Rph,sesB,Neto,rut,be,Rab3-GEF,Lcch3,Frq1,Frq2,nAChRalpha7,VGlut,Syt1,Nlg2,Slob,Gdi,nAChRalpha6,Ca-beta,Sytalpha,brp,Rab3,stj,Syngr,VGAT,Arf51F,DAT,5-HT1A,RIC-3,mAChR-A,gsb,nSyb,Fife,Shab,Rop,nAChRbeta1,unc-13-4A,nwk,Rdl,Sytbeta,pHCl-1,Smn,Shal,Pka-R1,Csp,Srpk79D,Ten-m,Arf79F,nAChRalpha4,Nmdar1,lap,Syt4,Nlg3,mAChR-B,Arl2,Snap24,Syn,Ace,twf,Dop1R1,Rbp,Rim,ChAT,Smu1,Gl…
3_Member	GO Biological Processes	GO:0098916	anterograde trans-synaptic signaling	-23.4195	-20.8654	92/227	31309,31349,31767,31997,32002,32007,32303,32406,32430,32442,32554,32797,32799,32928,33427,33473,33962,34038,34264,34304,34557,35068,35977,36127,36526,36533,36574,36699,36849,37196,37384,37892,38005,38196,38337,38352,38493,38545,38801,39052,39054,39630,39730,39844,40129,40305,40459,40461,40464,40506,40521,40665,40863,40876,40912,40955,40993,41193,41247,41625,41719,41726,41880,42150,42249,42272,423…	dnc,Vap33,nAChRalpha3,X11Lbeta,Rph,sesB,Neto,rut,be,Rab3-GEF,Lcch3,Frq1,Frq2,nAChRalpha7,VGlut,Syt1,Nlg2,Slob,Gdi,nAChRalpha6,Ca-beta,Sytalpha,brp,Rab3,stj,Syngr,VGAT,Arf51F,DAT,5-HT1A,RIC-3,mAChR-A,gsb,nSyb,Fife,Shab,Rop,nAChRbeta1,unc-13-4A,nwk,Rdl,Sytbeta,pHCl-1,Smn,Shal,Pka-R1,Csp,Srpk79D,Ten-m,Arf79F,nAChRalpha4,Nmdar1,lap,Syt4,Nlg3,mAChR-B,Arl2,Snap24,Syn,Ace,twf,Dop1R1,Rbp,Rim,ChAT,Smu1,Gl…
3_Member	GO Biological Processes	GO:0099537	trans-synaptic signaling	-23.0923	-20.5546	92/229	31309,31349,31767,31997,32002,32007,32303,32406,32430,32442,32554,32797,32799,32928,33427,33473,33962,34038,34264,34304,34557,35068,35977,36127,36526,36533,36574,36699,36849,37196,37384,37892,38005,38196,38337,38352,38493,38545,38801,39052,39054,39630,39730,39844,40129,40305,40459,40461,40464,40506,40521,40665,40863,40876,40912,40955,40993,41193,41247,41625,41719,41726,41880,42150,42249,42272,423…	dnc,Vap33,nAChRalpha3,X11Lbeta,Rph,sesB,Neto,rut,be,Rab3-GEF,Lcch3,Frq1,Frq2,nAChRalpha7,VGlut,Syt1,Nlg2,Slob,Gdi,nAChRalpha6,Ca-beta,Sytalpha,brp,Rab3,stj,Syngr,VGAT,Arf51F,DAT,5-HT1A,RIC-3,mAChR-A,gsb,nSyb,Fife,Shab,Rop,nAChRbeta1,unc-13-4A,nwk,Rdl,Sytbeta,pHCl-1,Smn,Shal,Pka-R1,Csp,Srpk79D,Ten-m,Arf79F,nAChRalpha4,Nmdar1,lap,Syt4,Nlg3,mAChR-B,Arl2,Snap24,Syn,Ace,twf,Dop1R1,Rbp,Rim,ChAT,Smu1,Gl…
3_Member	GO Biological Processes	GO:0099536	synaptic signaling	-22.3083	-19.7864	93/238	31309,31349,31767,31997,32002,32007,32303,32406,32430,32442,32554,32797,32799,32928,33427,33473,33962,34038,34264,34304,34557,35068,35977,36127,36526,36533,36574,36699,36849,37196,37384,37892,38005,38196,38337,38352,38493,38545,38801,39052,39054,39630,39730,39844,40129,40305,40459,40461,40464,40506,40521,40665,40863,40876,40912,40955,40993,41193,41247,41625,41719,41726,41880,42150,42249,42272,423…	dnc,Vap33,nAChRalpha3,X11Lbeta,Rph,sesB,Neto,rut,be,Rab3-GEF,Lcch3,Frq1,Frq2,nAChRalpha7,VGlut,Syt1,Nlg2,Slob,Gdi,nAChRalpha6,Ca-beta,Sytalpha,brp,Rab3,stj,Syngr,VGAT,Arf51F,DAT,5-HT1A,RIC-3,mAChR-A,gsb,nSyb,Fife,Shab,Rop,nAChRbeta1,unc-13-4A,nwk,Rdl,Sytbeta,pHCl-1,Smn,Shal,Pka-R1,Csp,Srpk79D,Ten-m,Arf79F,nAChRalpha4,Nmdar1,lap,Syt4,Nlg3,mAChR-B,Arl2,Snap24,Syn,Ace,twf,Dop1R1,Rbp,Rim,ChAT,Smu1,Gl…
3_Member	GO Biological Processes	GO:0001505	regulation of neurotransmitter levels	-12.2355	-10.099	47/116	31271,31349,31718,32002,32442,32797,32799,33473,34264,35068,35977,36127,36395,36533,36589,36699,36849,37895,38196,38244,38337,38493,38801,39630,39900,40453,40459,40506,40876,40993,41193,41247,41625,42150,42245,42249,42561,42632,42854,43618,43783,43856,44317,47091,49968,64877,3355084	w,Vap33,Tbh,Rph,Rab3-GEF,Frq1,Frq2,Syt1,Gdi,Sytalpha,brp,Rab3,nemy,Syngr,Ih,Arf51F,DAT,SerT,nSyb,Rap1,Fife,Rop,unc-13-4A,Sytbeta,Exn,olf413,Csp,Arf79F,Syt4,Arl2,Snap24,Syn,Ace,Rim,ChT,ChAT,GABA-B-R2,lqfR,Syx1A,CDase,Syt7,nej,CanB,comt,Cadps,cpx,Snap25
3_Member	GO Biological Processes	GO:0006836	neurotransmitter transport	-12.0766	-9.96486	46/113	31271,31317,31349,32002,32442,32797,32799,33427,33473,33659,34264,35068,35977,36127,36533,36574,36699,36849,37129,37772,37895,38196,38337,38493,38801,39056,39630,40459,40506,40876,40993,41193,41247,42150,42632,42854,43618,43783,43856,44317,47091,49968,64877,117368,3346192,3355084	w,CG10804,Vap33,Rph,Rab3-GEF,Frq1,Frq2,VGlut,Syt1,ine,Gdi,Sytalpha,brp,Rab3,Syngr,VGAT,Arf51F,DAT,CG43066,GlyT,SerT,nSyb,Fife,Rop,unc-13-4A,CG4476,Sytbeta,Csp,Arf79F,Syt4,Arl2,Snap24,Syn,Rim,lqfR,Syx1A,CDase,Syt7,nej,CanB,comt,Cadps,cpx,prt,Vmat,Snap25
3_Member	GO Biological Processes	GO:0099003	vesicle-mediated transport in synapse	-9.68637	-7.80011	40/104	31271,31349,32002,33211,33427,33473,33962,36526,36533,36574,36699,37528,38196,38337,38493,38801,39630,40459,40506,40863,40876,40912,40993,41193,41247,41719,42150,42402,42632,42646,42854,43618,43783,45928,47091,49968,64877,117368,3346192,3355084	w,Vap33,Rph,AP-2alpha,VGlut,Syt1,Nlg2,stj,Syngr,VGAT,Arf51F,Fmr1,nSyb,Fife,Rop,unc-13-4A,Sytbeta,Csp,Arf79F,lap,Syt4,Nlg3,Arl2,Snap24,Syn,twf,Rim,Nlg4,lqfR,Nrx-1,Syx1A,CDase,Syt7,shi,comt,Cadps,cpx,prt,Vmat,Snap25
3_Member	GO Biological Processes	GO:0099504	synaptic vesicle cycle	-9.68637	-7.80011	40/104	31271,31349,32002,33211,33427,33473,33962,36526,36533,36574,36699,37528,38196,38337,38493,38801,39630,40459,40506,40863,40876,40912,40993,41193,41247,41719,42150,42402,42632,42646,42854,43618,43783,45928,47091,49968,64877,117368,3346192,3355084	w,Vap33,Rph,AP-2alpha,VGlut,Syt1,Nlg2,stj,Syngr,VGAT,Arf51F,Fmr1,nSyb,Fife,Rop,unc-13-4A,Sytbeta,Csp,Arf79F,lap,Syt4,Nlg3,Arl2,Snap24,Syn,twf,Rim,Nlg4,lqfR,Nrx-1,Syx1A,CDase,Syt7,shi,comt,Cadps,cpx,prt,Vmat,Snap25
3_Member	Reactome Gene Sets	R-DME-181429	Serotonin Neurotransmitter Release Cycle	-9.37009	-7.51499	13/15	33473,36127,38196,38337,38493,41193,41247,42854,64877,117368,249072,3346192,3355084	Syt1,Rab3,nSyb,Fife,Rop,Snap24,Syn,Syx1A,cpx,prt,Liprin-alpha,Vmat,Snap25
3_Member	Reactome Gene Sets	R-DME-264642	Acetylcholine Neurotransmitter Release Cycle	-9.37009	-7.51499	13/15	33473,36127,38196,38337,38493,41193,42245,42249,42795,42854,64877,249072,3355084	Syt1,Rab3,nSyb,Fife,Rop,Snap24,ChT,ChAT,VAChT,Syx1A,cpx,Liprin-alpha,Snap25
3_Member	GO Biological Processes	GO:0007269	neurotransmitter secretion	-9.01911	-7.20235	34/84	31349,32002,32442,32797,32799,33473,34264,35068,35977,36127,36533,36699,38196,38337,38493,38801,39630,40459,40506,40876,40993,41193,41247,42150,42632,42854,43618,43783,43856,44317,47091,49968,64877,3355084	Vap33,Rph,Rab3-GEF,Frq1,Frq2,Syt1,Gdi,Sytalpha,brp,Rab3,Syngr,Arf51F,nSyb,Fife,Rop,unc-13-4A,Sytbeta,Csp,Arf79F,Syt4,Arl2,Snap24,Syn,Rim,lqfR,Syx1A,CDase,Syt7,nej,CanB,comt,Cadps,cpx,Snap25
3_Member	GO Biological Processes	GO:0099643	signal release from synapse	-9.01911	-7.20235	34/84	31349,32002,32442,32797,32799,33473,34264,35068,35977,36127,36533,36699,38196,38337,38493,38801,39630,40459,40506,40876,40993,41193,41247,42150,42632,42854,43618,43783,43856,44317,47091,49968,64877,3355084	Vap33,Rph,Rab3-GEF,Frq1,Frq2,Syt1,Gdi,Sytalpha,brp,Rab3,Syngr,Arf51F,nSyb,Fife,Rop,unc-13-4A,Sytbeta,Csp,Arf79F,Syt4,Arl2,Snap24,Syn,Rim,lqfR,Syx1A,CDase,Syt7,nej,CanB,comt,Cadps,cpx,Snap25
3_Member	Reactome Gene Sets	R-DME-212676	Dopamine Neurotransmitter Release Cycle	-8.89196	-7.08727	14/18	31997,33473,36127,38196,38337,38493,41193,41247,42854,64877,117368,249072,3346192,3355084	X11Lbeta,Syt1,Rab3,nSyb,Fife,Rop,Snap24,Syn,Syx1A,cpx,prt,Liprin-alpha,Vmat,Snap25
3_Member	GO Biological Processes	GO:0023061	signal release	-8.72437	-6.93717	36/94	31349,32002,32435,32442,32797,32799,33473,34264,35068,35977,36127,36533,36699,38196,38337,38493,38801,39259,39630,40459,40506,40876,40993,41193,41247,42150,42632,42854,43618,43783,43856,44317,47091,49968,64877,3355084	Vap33,Rph,opm,Rab3-GEF,Frq1,Frq2,Syt1,Gdi,Sytalpha,brp,Rab3,Syngr,Arf51F,nSyb,Fife,Rop,unc-13-4A,wls,Sytbeta,Csp,Arf79F,Syt4,Arl2,Snap24,Syn,Rim,lqfR,Syx1A,CDase,Syt7,nej,CanB,comt,Cadps,cpx,Snap25
3_Member	Reactome Gene Sets	R-DME-210500	Glutamate Neurotransmitter Release Cycle	-7.37755	-5.69854	12/16	33247,33427,33473,36127,38196,38337,38493,41193,42854,64877,249072,3355084	Eaat2,VGlut,Syt1,Rab3,nSyb,Fife,Rop,Snap24,Syx1A,cpx,Liprin-alpha,Snap25
3_Member	Reactome Gene Sets	R-DME-112310	Neurotransmitter release cycle	-6.76376	-5.17312	25/62	31997,33247,33427,33473,36127,36574,38196,38337,38484,38493,40188,40459,41193,41247,41962,42245,42249,42795,42854,43805,64877,117368,249072,3346192,3355084	X11Lbeta,Eaat2,VGlut,Syt1,Rab3,VGAT,nSyb,Fife,Gad1,Rop,Gabat,Csp,Snap24,Syn,CG6006,ChT,ChAT,VAChT,Syx1A,Gat,cpx,prt,Liprin-alpha,Vmat,Snap25
3_Member	Reactome Gene Sets	R-DME-888590	GABA synthesis, release, reuptake and degradation	-6.7571	-5.16827	14/23	33473,36127,36574,38196,38337,38484,38493,40188,40459,41193,42854,43805,64877,3355084	Syt1,Rab3,VGAT,nSyb,Fife,Gad1,Rop,Gabat,Csp,Snap24,Syx1A,Gat,cpx,Snap25
3_Member	GO Biological Processes	GO:0016079	synaptic vesicle exocytosis	-5.329	-3.91141	21/55	31349,32002,33473,36533,38196,38337,38493,38801,39630,40459,40876,41193,41247,42150,42854,43618,43783,47091,49968,64877,3355084	Vap33,Rph,Syt1,Syngr,nSyb,Fife,Rop,unc-13-4A,Sytbeta,Csp,Syt4,Snap24,Syn,Rim,Syx1A,CDase,Syt7,comt,Cadps,cpx,Snap25
3_Member	GO Biological Processes	GO:0045055	regulated exocytosis	-5.08035	-3.69789	22/61	31349,32002,33473,35068,36533,38196,38337,38493,38801,39630,40459,40876,41193,41247,42150,42854,43618,43783,47091,49968,64877,3355084	Vap33,Rph,Syt1,Sytalpha,Syngr,nSyb,Fife,Rop,unc-13-4A,Sytbeta,Csp,Syt4,Snap24,Syn,Rim,Syx1A,CDase,Syt7,comt,Cadps,cpx,Snap25
3_Member	GO Biological Processes	GO:0140352	export from cell	-4.21755	-2.91783	44/180	31349,32002,32435,32442,32797,32799,33025,33473,33952,34264,34636,35068,35408,35577,35977,36127,36533,36699,38196,38337,38493,38801,39259,39630,40459,40506,40876,40993,41193,41247,42150,42632,42854,43265,43618,43783,43856,44317,47091,48971,49968,64877,318059,3355084	Vap33,Rph,opm,Rab3-GEF,Frq1,Frq2,Rab10,Syt1,nrv1,Gdi,Rab6,Sytalpha,nrv3,Rab2,brp,Rab3,Syngr,Arf51F,nSyb,Fife,Rop,unc-13-4A,wls,Sytbeta,Csp,Arf79F,Syt4,Arl2,Snap24,Syn,Rim,lqfR,Syx1A,gb,CDase,Syt7,nej,CanB,comt,Atpalpha,Cadps,cpx,tbc,Snap25
3_Member	GO Biological Processes	GO:0046903	secretion	-3.97864	-2.71031	44/184	31349,31402,32002,32435,32442,32797,32799,33025,33473,34181,34264,34636,35068,35577,35977,36127,36533,36699,38196,38337,38493,38801,39259,39630,40459,40506,40876,40993,41170,41193,41247,42150,42632,42854,43265,43618,43783,43856,44317,47091,49968,64877,318059,3355084	Vap33,CG3009,Rph,opm,Rab3-GEF,Frq1,Frq2,Rab10,Syt1,Dh31,Gdi,Rab6,Sytalpha,Rab2,brp,Rab3,Syngr,Arf51F,nSyb,Fife,Rop,unc-13-4A,wls,Sytbeta,Csp,Arf79F,Syt4,Arl2,Dh44,Snap24,Syn,Rim,lqfR,Syx1A,gb,CDase,Syt7,nej,CanB,comt,Cadps,cpx,tbc,Snap25
3_Member	GO Biological Processes	GO:0032940	secretion by cell	-3.71806	-2.47899	41/172	31349,32002,32435,32442,32797,32799,33025,33473,34264,34636,35068,35577,35977,36127,36533,36699,38196,38337,38493,38801,39259,39630,40459,40506,40876,40993,41193,41247,42150,42632,42854,43265,43618,43783,43856,44317,47091,49968,64877,318059,3355084	Vap33,Rph,opm,Rab3-GEF,Frq1,Frq2,Rab10,Syt1,Gdi,Rab6,Sytalpha,Rab2,brp,Rab3,Syngr,Arf51F,nSyb,Fife,Rop,unc-13-4A,wls,Sytbeta,Csp,Arf79F,Syt4,Arl2,Snap24,Syn,Rim,lqfR,Syx1A,gb,CDase,Syt7,nej,CanB,comt,Cadps,cpx,tbc,Snap25
3_Member	GO Biological Processes	GO:0006887	exocytosis	-3.29414	-2.10686	25/93	31349,32002,33025,33473,34636,35068,36127,36533,38196,38337,38493,38801,39630,40459,40876,41193,41247,42150,42854,43618,43783,47091,49968,64877,3355084	Vap33,Rph,Rab10,Syt1,Rab6,Sytalpha,Rab3,Syngr,nSyb,Fife,Rop,unc-13-4A,Sytbeta,Csp,Syt4,Snap24,Syn,Rim,Syx1A,CDase,Syt7,comt,Cadps,cpx,Snap25
3_Member	Reactome Gene Sets	R-DME-181430	Norepinephrine Neurotransmitter Release Cycle	-2.98392	-1.85056	13/38	33473,36127,38196,38337,38493,41193,41962,42854,64877,117368,249072,3346192,3355084	Syt1,Rab3,nSyb,Fife,Rop,Snap24,CG6006,Syx1A,cpx,prt,Liprin-alpha,Vmat,Snap25
4_Summary	Reactome Gene Sets	R-DME-112316	Neuronal System	-21.6249	-19.1183	87/218	31107,31456,31744,31767,31955,31997,32087,32406,32428,32544,32554,32780,32928,33172,33247,33427,33473,33599,33962,34284,34304,34557,34878,34921,34927,34951,35259,35881,36005,36041,36127,36329,36574,36589,36849,37047,37895,38196,38337,38352,38484,38493,38545,38742,38765,39054,39730,39835,39873,40129,40180,40186,40187,40188,40305,40333,40459,40521,40665,40912,41125,41193,41247,41625,41671,41962,422…	Nmdar2,SK,Gbeta5,nAChRalpha3,Hk,X11Lbeta,Gs2,rut,eag,Gbeta13F,Lcch3,Sh,nAChRalpha7,Gs1,Eaat2,VGlut,Syt1,Shaw,Nlg2,Pka-C1,nAChRalpha6,Ca-beta,GABA-B-R1,CG4587,Gli,Ca-Ma2d,Lar,Ggamma1,CG1688,Pka-R2,Rab3,Cam,VGAT,Ih,DAT,Elk,SerT,nSyb,Fife,Shab,Gad1,Rop,nAChRbeta1,GluRIA,Galphai,Rdl,pHCl-1,CG43373,Nrt,Shal,Ac76E,Nca,CG7646,Gabat,Pka-R1,Ac78C,Csp,nAChRalpha4,Nmdar1,Nlg3,Task7,Snap24,Syn,Ace,Task6,CG60…
4_Member	Reactome Gene Sets	R-DME-112316	Neuronal System	-21.6249	-19.1183	87/218	31107,31456,31744,31767,31955,31997,32087,32406,32428,32544,32554,32780,32928,33172,33247,33427,33473,33599,33962,34284,34304,34557,34878,34921,34927,34951,35259,35881,36005,36041,36127,36329,36574,36589,36849,37047,37895,38196,38337,38352,38484,38493,38545,38742,38765,39054,39730,39835,39873,40129,40180,40186,40187,40188,40305,40333,40459,40521,40665,40912,41125,41193,41247,41625,41671,41962,422…	Nmdar2,SK,Gbeta5,nAChRalpha3,Hk,X11Lbeta,Gs2,rut,eag,Gbeta13F,Lcch3,Sh,nAChRalpha7,Gs1,Eaat2,VGlut,Syt1,Shaw,Nlg2,Pka-C1,nAChRalpha6,Ca-beta,GABA-B-R1,CG4587,Gli,Ca-Ma2d,Lar,Ggamma1,CG1688,Pka-R2,Rab3,Cam,VGAT,Ih,DAT,Elk,SerT,nSyb,Fife,Shab,Gad1,Rop,nAChRbeta1,GluRIA,Galphai,Rdl,pHCl-1,CG43373,Nrt,Shal,Ac76E,Nca,CG7646,Gabat,Pka-R1,Ac78C,Csp,nAChRalpha4,Nmdar1,Nlg3,Task7,Snap24,Syn,Ace,Task6,CG60…
4_Member	Reactome Gene Sets	R-DME-112315	Transmission across Chemical Synapses	-15.4049	-13.0891	68/181	31107,31744,31767,31997,32087,32406,32544,32554,32928,33172,33247,33427,33473,34284,34304,34557,34878,34921,34951,35881,36041,36127,36329,36574,36849,37895,38196,38337,38484,38493,38545,38742,38765,39054,39730,39835,39873,40180,40186,40187,40188,40305,40333,40459,40521,40665,41193,41247,41625,41962,42245,42249,42350,42465,42795,42854,42918,42919,43805,43822,44484,45234,50391,64877,117368,249072,3…	Nmdar2,Gbeta5,nAChRalpha3,X11Lbeta,Gs2,rut,Gbeta13F,Lcch3,nAChRalpha7,Gs1,Eaat2,VGlut,Syt1,Pka-C1,nAChRalpha6,Ca-beta,GABA-B-R1,CG4587,Ca-Ma2d,Ggamma1,Pka-R2,Rab3,Cam,VGAT,DAT,SerT,nSyb,Fife,Gad1,Rop,nAChRbeta1,GluRIA,Galphai,Rdl,pHCl-1,CG43373,Nrt,Ac76E,Nca,CG7646,Gabat,Pka-R1,Ac78C,Csp,nAChRalpha4,Nmdar1,Snap24,Syn,Ace,CG6006,ChT,ChAT,GluClalpha,CG17272,VAChT,Syx1A,nAChRalpha1,nAChRalpha2,Gat,C…
4_Member	Reactome Gene Sets	R-DME-112314	Neurotransmitter receptors and postsynaptic signal transmission	-7.15278	-5.4976	34/97	31107,31744,31767,32406,32544,32554,32928,34284,34304,34878,35881,36041,36329,38545,38742,38765,39054,39730,39835,40180,40186,40187,40305,40333,40521,40665,42350,42465,42918,42919,43822,44484,45234,50391	Nmdar2,Gbeta5,nAChRalpha3,rut,Gbeta13F,Lcch3,nAChRalpha7,Pka-C1,nAChRalpha6,GABA-B-R1,Ggamma1,Pka-R2,Cam,nAChRbeta1,GluRIA,Galphai,Rdl,pHCl-1,CG43373,Ac76E,Nca,CG7646,Pka-R1,Ac78C,nAChRalpha4,Nmdar1,GluClalpha,CG17272,nAChRalpha1,nAChRalpha2,CG11155,GluRIB,Ggamma30A,Grip
5_Summary	GO Biological Processes	GO:0051239	regulation of multicellular organismal process	-20.1669	-17.675	167/603	30983,30985,31162,31211,31239,31248,31251,31293,31364,31718,31802,31955,32253,32406,32428,32536,32544,32587,32780,32838,32846,32918,33111,33226,33346,33474,33571,33619,33759,33770,33834,33944,33968,34007,34009,34096,34181,34192,34263,34277,34284,34364,34569,34648,34738,34772,34927,34961,35045,35047,35070,35168,35197,35286,35430,35505,35764,35851,35881,36054,36057,36104,36526,36589,36692,36702,367…	l(1)sc,ase,Hr4,CG3078,egh,sgg,per,N,Fas2,Tbh,oc,Hk,rad,rut,eag,sd,Gbeta13F,caz,Sh,Wnt5,Bx,Hs3st-B,dod,lwr,cpb,daw,tim,ed,vri,mid,chic,homer,Hrb27C,Wnt4,wg,Cka,Dh31,Sema1a,numb,gcm,Pka-C1,me31B,salm,bru1,CG43778,kuz,Gli,heix,Dif,dl,CadN,Sidpn,brat,sNPF,tsh,scaf,Hey,ptc,Ggamma1,egr,Jra,Galphao,stj,Ih,scb,Hr51,sli,Lis-1,unc-104,5-HT1A,ena,shg,Pu,Sdc,Fmr1,Liprin-gamma,ITP,Pdk1,bab1,Trh,rho,Bgb,Cdc37,…
5_Member	GO Biological Processes	GO:0051239	regulation of multicellular organismal process	-20.1669	-17.675	167/603	30983,30985,31162,31211,31239,31248,31251,31293,31364,31718,31802,31955,32253,32406,32428,32536,32544,32587,32780,32838,32846,32918,33111,33226,33346,33474,33571,33619,33759,33770,33834,33944,33968,34007,34009,34096,34181,34192,34263,34277,34284,34364,34569,34648,34738,34772,34927,34961,35045,35047,35070,35168,35197,35286,35430,35505,35764,35851,35881,36054,36057,36104,36526,36589,36692,36702,367…	l(1)sc,ase,Hr4,CG3078,egh,sgg,per,N,Fas2,Tbh,oc,Hk,rad,rut,eag,sd,Gbeta13F,caz,Sh,Wnt5,Bx,Hs3st-B,dod,lwr,cpb,daw,tim,ed,vri,mid,chic,homer,Hrb27C,Wnt4,wg,Cka,Dh31,Sema1a,numb,gcm,Pka-C1,me31B,salm,bru1,CG43778,kuz,Gli,heix,Dif,dl,CadN,Sidpn,brat,sNPF,tsh,scaf,Hey,ptc,Ggamma1,egr,Jra,Galphao,stj,Ih,scb,Hr51,sli,Lis-1,unc-104,5-HT1A,ena,shg,Pu,Sdc,Fmr1,Liprin-gamma,ITP,Pdk1,bab1,Trh,rho,Bgb,Cdc37,…
5_Member	GO Biological Processes	GO:0050793	regulation of developmental process	-19.1261	-16.6622	180/684	30983,30985,31014,31162,31248,31290,31292,31293,31332,31339,31364,31405,31802,32536,32544,32567,32587,32684,32743,32838,32846,32918,33003,33172,33226,33245,33346,33474,33613,33619,33770,33834,33837,33864,34007,34009,34096,34192,34263,34277,34364,34569,34648,34772,34961,35045,35047,35070,35151,35168,35197,35238,35259,35286,35430,35505,35652,35764,35771,35881,36054,36104,36176,36384,36526,36587,366…	l(1)sc,ase,Roc1a,Hr4,sgg,rst,kirre,N,Rala,ec,Fas2,ctp,oc,sd,Gbeta13F,exd,caz,CG13001,RhoGAPp190,Wnt5,Bx,Hs3st-B,pico,Gs1,lwr,ds,cpb,daw,fred,ed,mid,chic,lid,Arpc4,Wnt4,wg,Cka,Sema1a,numb,gcm,me31B,salm,bru1,kuz,heix,Dif,dl,CadN,Nedd8,Sidpn,brat,Hasp,Lar,sNPF,tsh,scaf,Dscam1,Hey,lig,Ggamma1,egr,Galphao,metro,Galphaq,stj,Sps1,mspo,chn,scb,Hr51,Lis-1,Syn2,unc-104,ena,Sdc,Fmr1,Liprin-gamma,PIP5K59B,P…
5_Member	GO Biological Processes	GO:0051960	regulation of nervous system development	-11.3154	-9.25483	69/219	30983,30985,31248,31293,32536,32587,32838,32918,33346,33474,33619,33770,33834,34096,34192,34263,34277,35070,35168,35197,35764,36104,36526,36692,36702,36791,36876,37201,37447,37528,37552,38232,38389,38565,38863,38890,39052,39844,39879,39935,40715,40831,40835,41353,41363,41549,41942,42130,42313,42460,42652,43150,43151,43152,43156,43160,43161,43824,43826,44096,45307,45320,45821,45959,47285,47877,489…	l(1)sc,ase,sgg,N,sd,caz,Wnt5,Hs3st-B,cpb,daw,ed,mid,chic,Cka,Sema1a,numb,gcm,CadN,Sidpn,brat,Hey,Galphao,stj,scb,Hr51,Lis-1,unc-104,ena,Sdc,Fmr1,Liprin-gamma,Cdc37,Hsp83,HDAC1,Ank2,nmo,nwk,Smn,nudC,tap,kat-60L1,Ama,Antp,Arfip,pros,Octbeta2R,mor,osa,Dl,Syp,Octbeta1R,E(spl)mdelta-HLH,E(spl)mgamma-HLH,E(spl)mbeta-HLH,E(spl)m3-HLH,E(spl)m7-HLH,E(spl)m8-HLH,Cals,Actbeta,wit,fz,trol,Abl,mts,repo,tws,Sr…
5_Member	GO Biological Processes	GO:0045595	regulation of cell differentiation	-11.1694	-9.12468	82/283	30983,30985,31014,31293,31364,31405,31802,32536,32684,32838,32918,33226,33474,33619,33770,33834,33837,34009,34096,34192,34263,34277,34569,34648,34961,35047,35070,35151,35168,35197,35764,36678,36702,36791,37528,38232,38244,38389,38565,39340,39879,39935,40506,40715,40831,40835,41085,41273,41363,41942,42130,42148,42289,42313,43038,43150,43151,43152,43156,43160,43161,43404,43650,43825,43826,43991,440…	l(1)sc,ase,Roc1a,N,Fas2,ctp,oc,sd,CG13001,Wnt5,Hs3st-B,lwr,daw,ed,mid,chic,lid,wg,Cka,Sema1a,numb,gcm,salm,bru1,heix,dl,CadN,Nedd8,Sidpn,brat,Hey,chn,Hr51,Lis-1,Fmr1,Cdc37,Rap1,Hsp83,HDAC1,CycA,nudC,tap,Arf79F,kat-60L1,Ama,Antp,neur,hth,pros,mor,osa,tinc,cdi,Dl,bam,E(spl)mdelta-HLH,E(spl)mgamma-HLH,E(spl)mbeta-HLH,E(spl)m3-HLH,E(spl)m7-HLH,E(spl)m8-HLH,spg,zfh1,sv,Actbeta,Pten,cas,bab2,nerfin-1,c…
5_Member	GO Biological Processes	GO:2000026	regulation of multicellular organismal development	-10.9951	-8.97548	82/285	30983,30985,31162,31248,31293,32536,32544,32587,32838,32918,33226,33346,33474,33619,33770,33834,34096,34192,34263,34277,34961,35070,35168,35197,35505,35764,35881,36104,36526,36692,36702,36791,36876,37201,37447,37528,37552,38232,38244,38389,38565,38863,38890,39052,39844,39879,39935,40715,40831,40835,41085,41353,41363,41549,41942,42130,42313,42460,42652,43150,43151,43152,43156,43160,43161,43824,438…	l(1)sc,ase,Hr4,sgg,N,sd,Gbeta13F,caz,Wnt5,Hs3st-B,lwr,cpb,daw,ed,mid,chic,Cka,Sema1a,numb,gcm,heix,CadN,Sidpn,brat,scaf,Hey,Ggamma1,Galphao,stj,scb,Hr51,Lis-1,unc-104,ena,Sdc,Fmr1,Liprin-gamma,Cdc37,Rap1,Hsp83,HDAC1,Ank2,nmo,nwk,Smn,nudC,tap,kat-60L1,Ama,Antp,neur,Arfip,pros,Octbeta2R,mor,osa,Dl,Syp,Octbeta1R,E(spl)mdelta-HLH,E(spl)mgamma-HLH,E(spl)mbeta-HLH,E(spl)m3-HLH,E(spl)m7-HLH,E(spl)m8-HLH…
5_Member	GO Biological Processes	GO:0060284	regulation of cell development	-8.6569	-6.87255	53/170	30983,30985,31014,31293,31364,31405,31802,32536,32838,32918,33474,33619,33834,34096,34192,34263,34277,35070,35168,35197,35764,36702,36791,37528,38232,38389,38565,39879,39935,40506,40715,40831,40835,41085,41363,41942,42130,42148,42313,43150,43151,43152,43156,43160,43161,43826,45278,45307,45320,45959,47285,47877,326152	l(1)sc,ase,Roc1a,N,Fas2,ctp,oc,sd,Wnt5,Hs3st-B,daw,ed,chic,Cka,Sema1a,numb,gcm,CadN,Sidpn,brat,Hey,Hr51,Lis-1,Fmr1,Cdc37,Hsp83,HDAC1,nudC,tap,Arf79F,kat-60L1,Ama,Antp,neur,pros,mor,osa,tinc,Dl,E(spl)mdelta-HLH,E(spl)mgamma-HLH,E(spl)mbeta-HLH,E(spl)m3-HLH,E(spl)m7-HLH,E(spl)m8-HLH,Actbeta,csw,fz,trol,mts,repo,tws,erm
5_Member	GO Biological Processes	GO:0050767	regulation of neurogenesis	-8.45675	-6.68083	45/135	30983,30985,31293,32536,32838,32918,33474,33619,33834,34096,34192,34263,34277,35070,35168,35197,35764,36702,36791,37528,38232,38389,38565,39879,39935,40715,40831,40835,41363,41942,42130,42313,43150,43151,43152,43156,43160,43161,43826,45307,45320,45959,47285,47877,326152	l(1)sc,ase,N,sd,Wnt5,Hs3st-B,daw,ed,chic,Cka,Sema1a,numb,gcm,CadN,Sidpn,brat,Hey,Hr51,Lis-1,Fmr1,Cdc37,Hsp83,HDAC1,nudC,tap,kat-60L1,Ama,Antp,pros,mor,osa,Dl,E(spl)mdelta-HLH,E(spl)mgamma-HLH,E(spl)mbeta-HLH,E(spl)m3-HLH,E(spl)m7-HLH,E(spl)m8-HLH,Actbeta,fz,trol,mts,repo,tws,erm
5_Member	GO Biological Processes	GO:0051240	positive regulation of multicellular organismal process	-8.17008	-6.42115	60/209	31162,31293,31802,31955,32587,32780,32838,33346,33474,33759,33834,33944,34096,34181,34277,35286,36054,36057,36589,36702,36791,37447,37528,38017,38232,38352,38389,38863,38890,39430,39844,39879,40186,40305,40715,40831,41353,41363,41549,41742,42034,42037,43151,43152,43156,43193,43551,43812,43824,43826,43844,43982,44096,45307,45320,47285,250710,2768718,2768944,3346167	Hr4,N,oc,Hk,caz,Sh,Wnt5,cpb,daw,vri,chic,homer,Cka,Dh31,gcm,sNPF,egr,Jra,Ih,Hr51,Lis-1,Sdc,Fmr1,Pdk1,Cdc37,Shab,Hsp83,Ank2,nmo,tral,Smn,nudC,Nca,Pka-R1,kat-60L1,Ama,Arfip,pros,Octbeta2R,Crz,Ubx,abd-A,E(spl)mgamma-HLH,E(spl)mbeta-HLH,E(spl)m3-HLH,Pdf,TkR99D,ey,Cals,Actbeta,Sox102F,Oamb,wit,fz,trol,repo,Proc,qvr,rho-5,btsz
5_Member	GO Biological Processes	GO:0042127	regulation of cell population proliferation	-8.16382	-6.4175	62/219	30985,31293,32536,32679,33226,33474,34007,34009,34096,34263,34277,34328,34961,35045,35047,35197,35430,36057,36421,37528,37723,38198,38232,38389,38565,39516,40081,40090,40831,41273,41363,41455,41679,41942,42130,42313,42453,42550,42848,43150,43151,43152,43156,43222,43428,43466,43812,43826,43991,44013,44018,45307,45320,45655,45840,45959,47877,48311,49090,50225,53439,326152	ase,N,sd,DENR,lwr,daw,Wnt4,wg,Cka,numb,gcm,Dref,heix,Dif,dl,brat,tsh,Jra,vg,Fmr1,mi,Bgb,Cdc37,Hsp83,HDAC1,CG10738,Mkp3,fz2,Ama,hth,pros,mfas,Adgf-D,mor,osa,Dl,Cdk2,E2f1,Rox8,E(spl)mdelta-HLH,E(spl)mgamma-HLH,E(spl)mbeta-HLH,E(spl)m3-HLH,Tl,Pkc98E,stg,ey,Actbeta,Pten,sls,cas,fz,trol,dom,cpo,mts,tws,Pkc53E,RyR,Prosap,pont,erm
5_Member	GO Biological Processes	GO:1902692	regulation of neuroblast proliferation	-6.82499	-5.22702	22/50	31293,32536,33474,34096,34263,35197,37528,38232,38389,38565,41363,41942,42130,43150,43151,43152,43156,43826,45320,45959,47877,326152	N,sd,daw,Cka,numb,brat,Fmr1,Cdc37,Hsp83,HDAC1,pros,mor,osa,E(spl)mdelta-HLH,E(spl)mgamma-HLH,E(spl)mbeta-HLH,E(spl)m3-HLH,Actbeta,trol,mts,tws,erm
5_Member	GO Biological Processes	GO:2000177	regulation of neural precursor cell proliferation	-6.44098	-4.9081	24/60	30985,31293,32536,33474,34096,34263,35197,37528,38232,38389,38565,41363,41942,42130,43150,43151,43152,43156,43826,44018,45320,45959,47877,326152	ase,N,sd,daw,Cka,numb,brat,Fmr1,Cdc37,Hsp83,HDAC1,pros,mor,osa,E(spl)mdelta-HLH,E(spl)mgamma-HLH,E(spl)mbeta-HLH,E(spl)m3-HLH,Actbeta,cas,trol,mts,tws,erm
5_Member	GO Biological Processes	GO:0051094	positive regulation of developmental process	-6.07786	-4.59454	61/242	31014,31162,31293,31339,31405,31802,32587,32684,32838,33003,33172,33346,33474,33834,34009,34096,34277,34648,35047,35286,36702,36791,37447,37528,38017,38232,38389,38493,38513,38863,38890,39340,39430,39844,39879,40506,40715,40831,41353,41363,41549,42034,42037,42550,43038,43151,43152,43156,43514,43812,43824,43826,44096,44786,45307,45320,47285,47763,326152,3346167,3346192	Roc1a,Hr4,N,ec,ctp,oc,caz,CG13001,Wnt5,pico,Gs1,cpb,daw,chic,wg,Cka,gcm,bru1,dl,sNPF,Hr51,Lis-1,Sdc,Fmr1,Pdk1,Cdc37,Hsp83,Rop,ImpL2,Ank2,nmo,CycA,tral,Smn,nudC,Arf79F,kat-60L1,Ama,Arfip,pros,Octbeta2R,Ubx,abd-A,E2f1,bam,E(spl)mgamma-HLH,E(spl)mbeta-HLH,E(spl)m3-HLH,Drice,ey,Cals,Actbeta,wit,nerfin-1,fz,trol,repo,Abd-B,erm,btsz,Vmat
5_Member	GO Biological Processes	GO:0045597	positive regulation of cell differentiation	-5.38598	-3.96224	35/118	31014,31293,31405,31802,32684,32838,33474,33834,34009,34096,34277,34648,35047,36702,36791,37528,38232,38389,39340,39879,40506,40715,40831,41363,43038,43151,43152,43156,43826,44786,45307,45320,47285,326152,3346192	Roc1a,N,ctp,oc,CG13001,Wnt5,daw,chic,wg,Cka,gcm,bru1,dl,Hr51,Lis-1,Fmr1,Cdc37,Hsp83,CycA,nudC,Arf79F,kat-60L1,Ama,pros,bam,E(spl)mgamma-HLH,E(spl)mbeta-HLH,E(spl)m3-HLH,Actbeta,nerfin-1,fz,trol,repo,erm,Vmat
5_Member	GO Biological Processes	GO:0008284	positive regulation of cell population proliferation	-4.96294	-3.58718	28/89	31293,32679,33474,34009,34096,34277,35047,35430,37528,37723,38232,38389,39516,40831,41273,41363,41679,42313,42453,43151,43152,43156,43222,43466,43812,43826,45320,50225	N,DENR,daw,wg,Cka,gcm,dl,tsh,Fmr1,mi,Cdc37,Hsp83,CG10738,Ama,hth,pros,Adgf-D,Dl,Cdk2,E(spl)mgamma-HLH,E(spl)mbeta-HLH,E(spl)m3-HLH,Tl,stg,ey,Actbeta,trol,Prosap
5_Member	GO Biological Processes	GO:0051962	positive regulation of nervous system development	-4.70017	-3.35302	32/111	31293,32587,32838,33346,33474,33834,34096,34277,36702,36791,37447,37528,38232,38389,38863,38890,39844,39879,40715,40831,41353,41363,41549,43151,43152,43156,43824,43826,44096,45307,45320,47285	N,caz,Wnt5,cpb,daw,chic,Cka,gcm,Hr51,Lis-1,Sdc,Fmr1,Cdc37,Hsp83,Ank2,nmo,Smn,nudC,kat-60L1,Ama,Arfip,pros,Octbeta2R,E(spl)mgamma-HLH,E(spl)mbeta-HLH,E(spl)m3-HLH,Cals,Actbeta,wit,fz,trol,repo
5_Member	GO Biological Processes	GO:0010720	positive regulation of cell development	-4.31866	-3.01049	26/86	31014,31293,31405,31802,32838,33474,33834,34096,34277,36702,36791,37528,38232,38389,39879,40506,40715,40831,41363,43151,43152,43156,43826,45307,45320,47285	Roc1a,N,ctp,oc,Wnt5,daw,chic,Cka,gcm,Hr51,Lis-1,Fmr1,Cdc37,Hsp83,nudC,Arf79F,kat-60L1,Ama,pros,E(spl)mgamma-HLH,E(spl)mbeta-HLH,E(spl)m3-HLH,Actbeta,fz,trol,repo
5_Member	GO Biological Processes	GO:0050769	positive regulation of neurogenesis	-4.23604	-2.93351	22/68	31293,32838,33474,33834,34096,34277,36702,36791,37528,38232,38389,39879,40715,40831,41363,43151,43152,43156,43826,45307,45320,47285	N,Wnt5,daw,chic,Cka,gcm,Hr51,Lis-1,Fmr1,Cdc37,Hsp83,nudC,kat-60L1,Ama,pros,E(spl)mgamma-HLH,E(spl)mbeta-HLH,E(spl)m3-HLH,Actbeta,fz,trol,repo
5_Member	GO Biological Processes	GO:0002052	positive regulation of neuroblast proliferation	-4.22779	-2.92713	12/26	31293,33474,34096,37528,38232,38389,41363,43151,43152,43156,43826,45320	N,daw,Cka,Fmr1,Cdc37,Hsp83,pros,E(spl)mgamma-HLH,E(spl)mbeta-HLH,E(spl)m3-HLH,Actbeta,trol
5_Member	GO Biological Processes	GO:2000179	positive regulation of neural precursor cell proliferation	-4.0297	-2.75262	12/27	31293,33474,34096,37528,38232,38389,41363,43151,43152,43156,43826,45320	N,daw,Cka,Fmr1,Cdc37,Hsp83,pros,E(spl)mgamma-HLH,E(spl)mbeta-HLH,E(spl)m3-HLH,Actbeta,trol
6_Summary	GO Biological Processes	GO:0009887	animal organ morphogenesis	-19.9384	-17.4607	200/779	30985,30998,31248,31290,31292,31293,31332,31339,31364,31379,31405,31665,31717,31792,31802,31813,32039,32162,32285,32400,32536,32544,32567,32661,32723,32724,32838,32846,32918,33059,33107,33245,33474,33477,33607,33613,33619,33759,33834,34007,34009,34263,34284,34328,34479,34569,34636,34772,34882,34927,34947,34982,35045,35070,35071,35147,35227,35259,35430,35505,35509,35555,35609,35851,35881,36001,360…	ase,svr,sgg,rst,kirre,N,Rala,ec,Fas2,bi,ctp,brk,sn,Nrg,oc,Lim1,sev,fw,IP3K2,NetB,sd,Gbeta13F,exd,if,B-H2,B-H1,Wnt5,Bx,Hs3st-B,run,Dd,ds,daw,Duox,slp1,fred,ed,vri,chic,Wnt4,wg,numb,Pka-C1,Dref,EMC3,salm,Rab6,kuz,ck,Gli,beat-Ia,dac,Dif,CadN,CadN2,tup,tj,Lar,tsh,scaf,ap,jing,vimar,ptc,Ggamma1,dap,Jra,Galphao,psq,inv,jeb,Cam,sca,vg,Drl-2,Nrk,mam,LamC,chn,Arf51F,Hr51,unc-5,Poxn,sli,SP2353,Lis-1,Khc,Sy…
6_Member	GO Biological Processes	GO:0009887	animal organ morphogenesis	-19.9384	-17.4607	200/779	30985,30998,31248,31290,31292,31293,31332,31339,31364,31379,31405,31665,31717,31792,31802,31813,32039,32162,32285,32400,32536,32544,32567,32661,32723,32724,32838,32846,32918,33059,33107,33245,33474,33477,33607,33613,33619,33759,33834,34007,34009,34263,34284,34328,34479,34569,34636,34772,34882,34927,34947,34982,35045,35070,35071,35147,35227,35259,35430,35505,35509,35555,35609,35851,35881,36001,360…	ase,svr,sgg,rst,kirre,N,Rala,ec,Fas2,bi,ctp,brk,sn,Nrg,oc,Lim1,sev,fw,IP3K2,NetB,sd,Gbeta13F,exd,if,B-H2,B-H1,Wnt5,Bx,Hs3st-B,run,Dd,ds,daw,Duox,slp1,fred,ed,vri,chic,Wnt4,wg,numb,Pka-C1,Dref,EMC3,salm,Rab6,kuz,ck,Gli,beat-Ia,dac,Dif,CadN,CadN2,tup,tj,Lar,tsh,scaf,ap,jing,vimar,ptc,Ggamma1,dap,Jra,Galphao,psq,inv,jeb,Cam,sca,vg,Drl-2,Nrk,mam,LamC,chn,Arf51F,Hr51,unc-5,Poxn,sli,SP2353,Lis-1,Khc,Sy…
6_Member	GO Biological Processes	GO:0007423	sensory organ development	-18.5411	-16.1036	142/496	30983,30985,31248,31290,31292,31293,31332,31339,31364,31379,31405,31533,31717,31802,31813,32039,32162,32400,32536,32567,32587,32723,32724,32846,32918,33059,33245,33474,33613,33619,33759,34009,34263,34328,34479,34560,34569,34636,34882,34947,34982,35070,35071,35077,35147,35259,35430,35609,35851,36001,36057,36295,36329,36411,36421,36445,36678,36699,36741,36771,36791,36810,36848,37201,37386,37449,378…	l(1)sc,ase,sgg,rst,kirre,N,Rala,ec,Fas2,bi,ctp,CG4766,sn,oc,Lim1,sev,fw,NetB,sd,exd,caz,B-H2,B-H1,Bx,Hs3st-B,run,ds,daw,fred,ed,vri,wg,numb,Dref,EMC3,ab,salm,Rab6,ck,beat-Ia,dac,CadN,CadN2,rdo,tup,Lar,tsh,vimar,ptc,dap,Jra,jeb,Cam,sca,vg,Nrk,chn,Arf51F,Poxn,SP2353,Lis-1,Khc,Syn2,ena,shg,Fkbp14,tsr,nvy,rno,emc,rho,Rap1,Usp5,Awh,nmo,dally,wls,ara,caup,mirr,Srrm1,dysc,tap,atk,Ten-m,Arf79F,Scr,rn,neu…
6_Member	GO Biological Processes	GO:0001654	eye development	-14.1839	-11.9416	113/402	31290,31292,31293,31332,31339,31364,31379,31533,31802,31813,32039,32162,32400,32536,32567,32587,32723,32724,32918,33059,33245,33474,33613,34009,34328,34479,34569,34636,34947,34982,35070,35071,35259,35430,35609,35851,36057,36295,36329,36411,36421,36445,36678,36699,36771,36791,36810,36848,37201,37386,37841,38027,38091,38168,38244,38375,38451,38890,39013,39259,39439,39440,39441,39483,39533,40464,405…	rst,kirre,N,Rala,ec,Fas2,bi,CG4766,oc,Lim1,sev,fw,NetB,sd,exd,caz,B-H2,B-H1,Hs3st-B,run,ds,daw,fred,wg,Dref,EMC3,salm,Rab6,beat-Ia,dac,CadN,CadN2,Lar,tsh,vimar,ptc,Jra,jeb,Cam,sca,vg,Nrk,chn,Arf51F,SP2353,Lis-1,Khc,Syn2,ena,shg,tsr,rno,emc,rho,Rap1,Usp5,Awh,nmo,dally,wls,ara,caup,mirr,Srrm1,dysc,Ten-m,Arf79F,rn,neur,Scm,jumu,hth,pros,rdx,Dl,klg,E(spl)mdelta-HLH,E(spl)m8-HLH,amon,Hrb98DE,spg,RhoGA…
6_Member	GO Biological Processes	GO:0048880	sensory system development	-14.1839	-11.9416	113/402	31290,31292,31293,31332,31339,31364,31379,31533,31802,31813,32039,32162,32400,32536,32567,32587,32723,32724,32918,33059,33245,33474,33613,34009,34328,34479,34569,34636,34947,34982,35070,35071,35259,35430,35609,35851,36057,36295,36329,36411,36421,36445,36678,36699,36771,36791,36810,36848,37201,37386,37841,38027,38091,38168,38244,38375,38451,38890,39013,39259,39439,39440,39441,39483,39533,40464,405…	rst,kirre,N,Rala,ec,Fas2,bi,CG4766,oc,Lim1,sev,fw,NetB,sd,exd,caz,B-H2,B-H1,Hs3st-B,run,ds,daw,fred,wg,Dref,EMC3,salm,Rab6,beat-Ia,dac,CadN,CadN2,Lar,tsh,vimar,ptc,Jra,jeb,Cam,sca,vg,Nrk,chn,Arf51F,SP2353,Lis-1,Khc,Syn2,ena,shg,tsr,rno,emc,rho,Rap1,Usp5,Awh,nmo,dally,wls,ara,caup,mirr,Srrm1,dysc,Ten-m,Arf79F,rn,neur,Scm,jumu,hth,pros,rdx,Dl,klg,E(spl)mdelta-HLH,E(spl)m8-HLH,amon,Hrb98DE,spg,RhoGA…
6_Member	GO Biological Processes	GO:0150063	visual system development	-14.1839	-11.9416	113/402	31290,31292,31293,31332,31339,31364,31379,31533,31802,31813,32039,32162,32400,32536,32567,32587,32723,32724,32918,33059,33245,33474,33613,34009,34328,34479,34569,34636,34947,34982,35070,35071,35259,35430,35609,35851,36057,36295,36329,36411,36421,36445,36678,36699,36771,36791,36810,36848,37201,37386,37841,38027,38091,38168,38244,38375,38451,38890,39013,39259,39439,39440,39441,39483,39533,40464,405…	rst,kirre,N,Rala,ec,Fas2,bi,CG4766,oc,Lim1,sev,fw,NetB,sd,exd,caz,B-H2,B-H1,Hs3st-B,run,ds,daw,fred,wg,Dref,EMC3,salm,Rab6,beat-Ia,dac,CadN,CadN2,Lar,tsh,vimar,ptc,Jra,jeb,Cam,sca,vg,Nrk,chn,Arf51F,SP2353,Lis-1,Khc,Syn2,ena,shg,tsr,rno,emc,rho,Rap1,Usp5,Awh,nmo,dally,wls,ara,caup,mirr,Srrm1,dysc,Ten-m,Arf79F,rn,neur,Scm,jumu,hth,pros,rdx,Dl,klg,E(spl)mdelta-HLH,E(spl)m8-HLH,amon,Hrb98DE,spg,RhoGA…
6_Member	GO Biological Processes	GO:0048749	compound eye development	-11.873	-9.77316	102/375	31290,31292,31293,31332,31339,31379,31802,31813,32039,32162,32400,32536,32587,32723,32724,32918,33245,33474,33613,34009,34328,34479,34569,34636,34982,35070,35071,35259,35430,35609,36057,36295,36329,36411,36421,36445,36678,36699,36771,36791,36848,37201,37386,37841,38027,38091,38168,38244,38375,38451,38890,39013,39259,39439,39440,39441,39483,39533,40464,40506,40879,41085,41168,41265,41273,41363,417…	rst,kirre,N,Rala,ec,bi,oc,Lim1,sev,fw,NetB,sd,caz,B-H2,B-H1,Hs3st-B,ds,daw,fred,wg,Dref,EMC3,salm,Rab6,dac,CadN,CadN2,Lar,tsh,vimar,Jra,jeb,Cam,sca,vg,Nrk,chn,Arf51F,SP2353,Lis-1,Syn2,ena,shg,tsr,rno,emc,rho,Rap1,Usp5,Awh,nmo,dally,wls,ara,caup,mirr,Srrm1,dysc,Ten-m,Arf79F,rn,neur,Scm,jumu,hth,pros,rdx,Dl,klg,E(spl)mdelta-HLH,E(spl)m8-HLH,amon,Hrb98DE,spg,RhoGAP100F,ey,sv,Actbeta,toy,nej,skd,Pten…
6_Member	GO Biological Processes	GO:0048592	eye morphogenesis	-11.4884	-9.41149	89/314	31290,31292,31293,31332,31339,31364,31379,31802,32039,32162,32536,32723,32724,32918,33059,33245,33474,33613,34009,34328,34479,34569,34636,34947,34982,35070,35071,35259,35609,35851,36057,36295,36329,36411,36421,36445,36678,36699,36771,36791,36810,36848,37386,37841,38027,38091,38168,38244,38375,38890,39259,39439,39440,39441,39533,40464,40506,41273,41363,41704,42313,42707,43150,43215,43385,43404,437…	rst,kirre,N,Rala,ec,Fas2,bi,oc,sev,fw,sd,B-H2,B-H1,Hs3st-B,run,ds,daw,fred,wg,Dref,EMC3,salm,Rab6,beat-Ia,dac,CadN,CadN2,Lar,vimar,ptc,Jra,jeb,Cam,sca,vg,Nrk,chn,Arf51F,SP2353,Lis-1,Khc,Syn2,shg,tsr,rno,emc,rho,Rap1,Usp5,nmo,wls,ara,caup,mirr,dysc,Ten-m,Arf79F,hth,pros,rdx,Dl,klg,E(spl)mdelta-HLH,amon,Hrb98DE,spg,RhoGAP100F,ey,sv,Actbeta,nej,Pten,sns,rg,csw,fz,fzr,shi,mts,tutl,rin,ttk,Hrb87F,CSN8…
6_Member	GO Biological Processes	GO:0090596	sensory organ morphogenesis	-11.4884	-9.41149	89/314	31290,31292,31293,31332,31339,31364,31379,31802,32039,32162,32536,32723,32724,32918,33059,33245,33474,33613,34009,34328,34479,34569,34636,34947,34982,35070,35071,35259,35609,35851,36057,36295,36329,36411,36421,36445,36678,36699,36771,36791,36810,36848,37386,37841,38027,38091,38168,38244,38375,38890,39259,39439,39440,39441,39533,40464,40506,41273,41363,41704,42313,42707,43150,43215,43385,43404,437…	rst,kirre,N,Rala,ec,Fas2,bi,oc,sev,fw,sd,B-H2,B-H1,Hs3st-B,run,ds,daw,fred,wg,Dref,EMC3,salm,Rab6,beat-Ia,dac,CadN,CadN2,Lar,vimar,ptc,Jra,jeb,Cam,sca,vg,Nrk,chn,Arf51F,SP2353,Lis-1,Khc,Syn2,shg,tsr,rno,emc,rho,Rap1,Usp5,nmo,wls,ara,caup,mirr,dysc,Ten-m,Arf79F,hth,pros,rdx,Dl,klg,E(spl)mdelta-HLH,amon,Hrb98DE,spg,RhoGAP100F,ey,sv,Actbeta,nej,Pten,sns,rg,csw,fz,fzr,shi,mts,tutl,rin,ttk,Hrb87F,CSN8…
6_Member	GO Biological Processes	GO:0001745	compound eye morphogenesis	-10.3249	-8.38113	83/298	31290,31292,31293,31332,31339,31379,31802,32039,32162,32536,32723,32724,32918,33245,33474,33613,34009,34328,34479,34569,34636,34982,35070,35071,35259,35609,36057,36295,36329,36411,36421,36445,36678,36699,36771,36791,36848,37386,37841,38027,38091,38168,38244,38375,38890,39259,39439,39440,39441,39533,40464,40506,41273,41363,41704,42313,42707,43150,43215,43385,43404,43758,43812,43825,43826,43856,439…	rst,kirre,N,Rala,ec,bi,oc,sev,fw,sd,B-H2,B-H1,Hs3st-B,ds,daw,fred,wg,Dref,EMC3,salm,Rab6,dac,CadN,CadN2,Lar,vimar,Jra,jeb,Cam,sca,vg,Nrk,chn,Arf51F,SP2353,Lis-1,Syn2,shg,tsr,rno,emc,rho,Rap1,Usp5,nmo,wls,ara,caup,mirr,dysc,Ten-m,Arf79F,hth,pros,rdx,Dl,klg,E(spl)mdelta-HLH,amon,Hrb98DE,spg,RhoGAP100F,ey,sv,Actbeta,nej,Pten,sns,rg,csw,fz,fzr,shi,mts,tutl,rin,ttk,Hrb87F,CSN8,Alk,Liprin-alpha,tau,eys
6_Member	GO Biological Processes	GO:0046530	photoreceptor cell differentiation	-8.00858	-6.26742	58/201	31293,31332,31802,32039,32358,32723,32724,33474,34479,34569,34636,34982,35070,35071,35259,35609,36057,36295,36329,36445,36771,36791,36810,36848,37841,38027,38091,38168,38244,38375,39533,40464,41273,41363,42130,42313,42707,43150,43215,43404,43758,43812,43826,43856,43991,44531,45278,45307,45959,46015,47998,48317,49077,53425,249072,318841,326116,3771890	N,Rala,oc,sev,ben,B-H2,B-H1,daw,EMC3,salm,Rab6,dac,CadN,CadN2,Lar,vimar,Jra,jeb,Cam,Nrk,SP2353,Lis-1,Khc,Syn2,tsr,rno,emc,rho,Rap1,Usp5,dysc,Ten-m,hth,pros,osa,Dl,klg,E(spl)mdelta-HLH,amon,spg,RhoGAP100F,ey,Actbeta,nej,Pten,rg,csw,fz,mts,tutl,rin,ttk,CSN8,Alk,Liprin-alpha,Bsg,tau,eys
6_Member	GO Biological Processes	GO:0001754	eye photoreceptor cell differentiation	-7.52093	-5.81906	53/182	31293,31332,31802,32039,32723,32724,33474,34479,34569,34636,34982,35070,35071,35259,35609,36057,36295,36329,36445,36771,36791,36810,36848,37841,38027,38091,38168,38244,38375,39533,40464,41273,41363,42313,42707,43150,43215,43404,43758,43826,43856,43991,44531,45278,45307,45959,46015,47998,48317,53425,249072,326116,3771890	N,Rala,oc,sev,B-H2,B-H1,daw,EMC3,salm,Rab6,dac,CadN,CadN2,Lar,vimar,Jra,jeb,Cam,Nrk,SP2353,Lis-1,Khc,Syn2,tsr,rno,emc,rho,Rap1,Usp5,dysc,Ten-m,hth,pros,Dl,klg,E(spl)mdelta-HLH,amon,spg,RhoGAP100F,Actbeta,nej,Pten,rg,csw,fz,mts,tutl,rin,ttk,Alk,Liprin-alpha,tau,eys
6_Member	GO Biological Processes	GO:0001751	compound eye photoreceptor cell differentiation	-7.18538	-5.52168	51/176	31293,31332,31802,32039,32723,32724,33474,34479,34569,34636,34982,35070,35071,35259,35609,36057,36295,36329,36445,36771,36791,36848,37841,38027,38091,38168,38244,38375,39533,40464,41273,41363,42313,42707,43150,43215,43404,43758,43826,43856,43991,45278,45307,45959,46015,47998,48317,53425,249072,326116,3771890	N,Rala,oc,sev,B-H2,B-H1,daw,EMC3,salm,Rab6,dac,CadN,CadN2,Lar,vimar,Jra,jeb,Cam,Nrk,SP2353,Lis-1,Syn2,tsr,rno,emc,rho,Rap1,Usp5,dysc,Ten-m,hth,pros,Dl,klg,E(spl)mdelta-HLH,amon,spg,RhoGAP100F,Actbeta,nej,Pten,csw,fz,mts,tutl,rin,ttk,Alk,Liprin-alpha,tau,eys
6_Member	GO Biological Processes	GO:0042461	photoreceptor cell development	-5.44999	-4.02128	32/103	31802,32358,34479,34636,34982,35070,35071,35259,35609,36295,36329,36445,36771,36791,36848,37841,38027,39533,40464,42313,43758,43991,44531,45278,46015,48317,49077,53425,249072,318841,326116,3771890	oc,ben,EMC3,Rab6,dac,CadN,CadN2,Lar,vimar,jeb,Cam,Nrk,SP2353,Lis-1,Syn2,tsr,rno,dysc,Ten-m,Dl,RhoGAP100F,Pten,rg,csw,tutl,ttk,CSN8,Alk,Liprin-alpha,Bsg,tau,eys
6_Member	GO Biological Processes	GO:0042462	eye photoreceptor cell development	-5.28308	-3.86913	28/86	31802,34479,34636,34982,35070,35071,35259,35609,36295,36329,36445,36771,36791,36848,37841,38027,39533,40464,42313,43758,43991,44531,46015,48317,53425,249072,326116,3771890	oc,EMC3,Rab6,dac,CadN,CadN2,Lar,vimar,jeb,Cam,Nrk,SP2353,Lis-1,Syn2,tsr,rno,dysc,Ten-m,Dl,RhoGAP100F,Pten,rg,tutl,ttk,Alk,Liprin-alpha,tau,eys
6_Member	GO Biological Processes	GO:0042051	compound eye photoreceptor development	-5.0002	-3.62333	27/84	31802,34479,34636,34982,35070,35071,35259,35609,36295,36329,36445,36771,36791,36848,37841,38027,39533,40464,42313,43758,43991,46015,48317,53425,249072,326116,3771890	oc,EMC3,Rab6,dac,CadN,CadN2,Lar,vimar,jeb,Cam,Nrk,SP2353,Lis-1,Syn2,tsr,rno,dysc,Ten-m,Dl,RhoGAP100F,Pten,tutl,ttk,Alk,Liprin-alpha,tau,eys
7_Summary	GO Biological Processes	GO:0007610	behavior	-18.7028	-16.2523	164/606	30998,31002,31107,31168,31239,31248,31251,31271,31293,31309,31364,31718,31792,31802,31955,32132,32245,32253,32303,32358,32406,32428,32430,32574,32579,32587,32603,32619,32690,32780,32846,32864,32928,33007,33062,33093,33462,33473,33571,33739,33759,33824,33837,33944,33948,33962,34009,34170,34284,34364,34385,34594,34831,35190,35286,35771,35832,35881,35977,36041,36384,36395,36574,36589,36692,36699,367…	svr,Appl,Nmdar2,moody,egh,sgg,per,w,N,dnc,Fas2,Tbh,Nrg,oc,Hk,CkIIbeta,fne,rad,Neto,ben,rut,eag,be,Tob,disco,caz,nonA,para,wcy,Sh,Bx,CCKLR-17D3,nAChRalpha7,Dop2R,shakB,unc,Bacc,Syt1,tim,qtc,vri,Gpdh1,lid,homer,meng,Nlg2,wg,Akap200,Pka-C1,me31B,Cdk5alpha,Pde1c,Dyrk2,Ddc,sNPF,lig,mtt,Ggamma1,brp,Pka-R2,Galphaq,nemy,VGAT,Ih,scb,Arf51F,Hr51,Poxn,Khc,DAT,unc-104,5-HT1A,sm,Fmr1,betaTub60D,CG4612,ITP,Mid…
7_Member	GO Biological Processes	GO:0007610	behavior	-18.7028	-16.2523	164/606	30998,31002,31107,31168,31239,31248,31251,31271,31293,31309,31364,31718,31792,31802,31955,32132,32245,32253,32303,32358,32406,32428,32430,32574,32579,32587,32603,32619,32690,32780,32846,32864,32928,33007,33062,33093,33462,33473,33571,33739,33759,33824,33837,33944,33948,33962,34009,34170,34284,34364,34385,34594,34831,35190,35286,35771,35832,35881,35977,36041,36384,36395,36574,36589,36692,36699,367…	svr,Appl,Nmdar2,moody,egh,sgg,per,w,N,dnc,Fas2,Tbh,Nrg,oc,Hk,CkIIbeta,fne,rad,Neto,ben,rut,eag,be,Tob,disco,caz,nonA,para,wcy,Sh,Bx,CCKLR-17D3,nAChRalpha7,Dop2R,shakB,unc,Bacc,Syt1,tim,qtc,vri,Gpdh1,lid,homer,meng,Nlg2,wg,Akap200,Pka-C1,me31B,Cdk5alpha,Pde1c,Dyrk2,Ddc,sNPF,lig,mtt,Ggamma1,brp,Pka-R2,Galphaq,nemy,VGAT,Ih,scb,Arf51F,Hr51,Poxn,Khc,DAT,unc-104,5-HT1A,sm,Fmr1,betaTub60D,CG4612,ITP,Mid…
7_Member	GO Biological Processes	GO:0007611	learning or memory	-12.2263	-10.0961	59/166	30998,31002,31107,31248,31251,31271,31293,31309,31364,31718,32253,32406,32428,32430,32574,32690,32780,33007,33948,34009,34284,34364,35190,35977,36395,36692,37196,37528,37914,38484,38539,38863,39198,40129,40305,40665,40675,40680,41085,41182,41247,41616,41726,42646,42707,43428,43741,43838,43982,44531,44817,45064,45821,45928,48973,49260,117368,5740544,14462605	svr,Appl,Nmdar2,sgg,per,w,N,dnc,Fas2,Tbh,rad,rut,eag,be,Tob,wcy,Sh,Dop2R,meng,wg,Pka-C1,me31B,Ddc,brp,nemy,scb,5-HT1A,Fmr1,CG4612,Gad1,DopEcR,Ank2,Rbfox1,Shal,Pka-R1,Nmdar1,CRMP,kra,neur,FoxP,Syn,2mit,Dop1R1,Nrx-1,klg,Pkc98E,CG1910,mGluR,Oamb,rg,for,Nsun2,Abl,shi,Src64B,Pp1-87B,prt,futsch,Rgk1
7_Member	GO Biological Processes	GO:0050890	cognition	-12.0975	-9.97975	59/167	30998,31002,31107,31248,31251,31271,31293,31309,31364,31718,32253,32406,32428,32430,32574,32690,32780,33007,33948,34009,34284,34364,35190,35977,36395,36692,37196,37528,37914,38484,38539,38863,39198,40129,40305,40665,40675,40680,41085,41182,41247,41616,41726,42646,42707,43428,43741,43838,43982,44531,44817,45064,45821,45928,48973,49260,117368,5740544,14462605	svr,Appl,Nmdar2,sgg,per,w,N,dnc,Fas2,Tbh,rad,rut,eag,be,Tob,wcy,Sh,Dop2R,meng,wg,Pka-C1,me31B,Ddc,brp,nemy,scb,5-HT1A,Fmr1,CG4612,Gad1,DopEcR,Ank2,Rbfox1,Shal,Pka-R1,Nmdar1,CRMP,kra,neur,FoxP,Syn,2mit,Dop1R1,Nrx-1,klg,Pkc98E,CG1910,mGluR,Oamb,rg,for,Nsun2,Abl,shi,Src64B,Pp1-87B,prt,futsch,Rgk1
7_Member	GO Biological Processes	GO:0003008	system process	-10.9182	-8.90336	149/644	30998,31002,31107,31129,31248,31251,31271,31292,31293,31309,31364,31550,31702,31713,31718,31767,32071,32253,32340,32387,32406,32428,32430,32554,32572,32574,32603,32619,32661,32690,32780,32846,32928,33007,33093,33314,33361,33659,33770,33948,34009,34284,34304,34364,34408,34569,34831,34882,34950,35190,35408,35652,35789,35813,35881,35977,36084,36104,36329,36384,36395,36526,36692,37196,37400,37528,376…	svr,Appl,Nmdar2,Scgdelta,sgg,per,w,kirre,N,dnc,Fas2,Ca-alpha1T,dpr14,Ubr3,Tbh,nAChRalpha3,Kap3,rad,rdgB,dpr8,rut,eag,be,Lcch3,dpr18,Tob,nonA,para,if,wcy,Sh,Bx,nAChRalpha7,Dop2R,unc,robo3,wry,ine,mid,meng,wg,Pka-C1,nAChRalpha6,me31B,dpr19,salm,Dyrk2,ck,Ca-alpha1D,Ddc,nrv3,Dscam1,Obp44a,pdm3,Ggamma1,brp,CAP,Galphao,Cam,Galphaq,nemy,stj,scb,5-HT1A,ktub,Fmr1,inaD,CG4612,dpr20,Gad1,DopEcR,nAChRbeta1,M…
7_Member	GO Biological Processes	GO:0050877	nervous system process	-9.82638	-7.92553	133/574	30998,31002,31107,31248,31251,31271,31293,31309,31364,31550,31702,31713,31718,31767,32071,32253,32340,32387,32406,32428,32430,32554,32572,32574,32603,32619,32661,32690,32780,32928,33007,33093,33659,33948,34009,34284,34304,34364,34408,34569,34831,34882,35190,35408,35652,35789,35813,35977,36084,36104,36329,36384,36395,36526,36692,37196,37400,37528,37629,37914,38101,38484,38539,38545,38863,39054,391…	svr,Appl,Nmdar2,sgg,per,w,N,dnc,Fas2,Ca-alpha1T,dpr14,Ubr3,Tbh,nAChRalpha3,Kap3,rad,rdgB,dpr8,rut,eag,be,Lcch3,dpr18,Tob,nonA,para,if,wcy,Sh,nAChRalpha7,Dop2R,unc,ine,meng,wg,Pka-C1,nAChRalpha6,me31B,dpr19,salm,Dyrk2,ck,Ddc,nrv3,Dscam1,Obp44a,pdm3,brp,CAP,Galphao,Cam,Galphaq,nemy,stj,scb,5-HT1A,ktub,Fmr1,inaD,CG4612,dpr20,Gad1,DopEcR,nAChRbeta1,Ank2,Rdl,dpr10,Or67d,Rbfox1,Klp68D,INPP5E,dysc,pHCl-…
7_Member	GO Biological Processes	GO:0007613	memory	-8.95706	-7.14638	43/122	30998,31002,31107,31251,31271,31293,31309,31364,31718,32253,32406,32430,32574,33007,33948,34009,34284,35190,35977,36395,36692,37196,37528,37914,38863,39198,40665,40675,40680,41085,41247,41616,41726,42707,43428,43741,43838,44531,44817,45064,45928,48973,14462605	svr,Appl,Nmdar2,per,w,N,dnc,Fas2,Tbh,rad,rut,be,Tob,Dop2R,meng,wg,Pka-C1,Ddc,brp,nemy,scb,5-HT1A,Fmr1,CG4612,Ank2,Rbfox1,Nmdar1,CRMP,kra,neur,Syn,2mit,Dop1R1,klg,Pkc98E,CG1910,mGluR,rg,for,Nsun2,shi,Src64B,Rgk1
7_Member	GO Biological Processes	GO:0007616	long-term memory	-3.10813	-1.95929	21/75	30998,31002,31107,31251,31293,32430,32574,33948,34009,35190,37528,37914,40665,40680,41085,42707,43428,43741,43838,44817,48973	svr,Appl,Nmdar2,per,N,be,Tob,meng,wg,Ddc,Fmr1,CG4612,Nmdar1,kra,neur,klg,Pkc98E,CG1910,mGluR,for,Src64B
8_Summary	GO Biological Processes	GO:0098609	cell-cell adhesion	-17.472	-15.0711	53/111	31239,31290,31292,31364,31792,32162,32661,33245,33613,33619,33962,34330,34939,34945,34947,35031,35037,35070,35071,35097,36692,37386,37555,37556,38590,38788,38978,39873,40401,40515,40831,40912,41575,41578,41583,42025,42082,42086,42103,42402,42707,42778,43213,43377,43824,44097,44129,45307,46015,48973,50391,318841,2769008,32544,33864,33896,34927,35083,35881,36104,36333,36632,37949,39387,39491,39972,…	egh,rst,kirre,Fas2,Nrg,fw,if,ds,fred,ed,Nlg2,bib,beat-Ib,beat-Ic,beat-Ia,beat-IIIb,beat-IIIc,CadN,CadN2,Fas3,scb,shg,wrapper,CG13506,Con,Dscam2,rhea,Nrt,CG7166,nrm,Ama,Nlg3,beat-Vc,beat-Va,beat-Vb,Fas1,beat-IIb,beat-IIa,Dscam3,Nlg4,klg,beat-IV,beat-VII,beat-VI,Cals,sns,hbs,fz,tutl,Src64B,Grip,Bsg,Dscam4,Gbeta13F,Arpc4,Tig,Gli,CG5758,Ggamma1,Galphao,CG17739,mspo,Mmp1,Nrx-IV,trn,Ccn,mfas,alpha-Catr…
8_Member	GO Biological Processes	GO:0098609	cell-cell adhesion	-17.472	-15.0711	53/111	31239,31290,31292,31364,31792,32162,32661,33245,33613,33619,33962,34330,34939,34945,34947,35031,35037,35070,35071,35097,36692,37386,37555,37556,38590,38788,38978,39873,40401,40515,40831,40912,41575,41578,41583,42025,42082,42086,42103,42402,42707,42778,43213,43377,43824,44097,44129,45307,46015,48973,50391,318841,2769008	egh,rst,kirre,Fas2,Nrg,fw,if,ds,fred,ed,Nlg2,bib,beat-Ib,beat-Ic,beat-Ia,beat-IIIb,beat-IIIc,CadN,CadN2,Fas3,scb,shg,wrapper,CG13506,Con,Dscam2,rhea,Nrt,CG7166,nrm,Ama,Nlg3,beat-Vc,beat-Va,beat-Vb,Fas1,beat-IIb,beat-IIa,Dscam3,Nlg4,klg,beat-IV,beat-VII,beat-VI,Cals,sns,hbs,fz,tutl,Src64B,Grip,Bsg,Dscam4
8_Member	GO Biological Processes	GO:0098742	cell-cell adhesion via plasma-membrane adhesion molecules	-17.2171	-14.8278	41/72	31290,31292,31364,32162,32661,33245,33619,34939,34945,34947,35031,35037,35070,35071,35097,36692,37386,37555,37556,38590,38788,39873,40401,40831,41575,41578,41583,42025,42082,42086,42103,42707,42778,43213,43377,43824,44097,45307,46015,318841,2769008	rst,kirre,Fas2,fw,if,ds,ed,beat-Ib,beat-Ic,beat-Ia,beat-IIIb,beat-IIIc,CadN,CadN2,Fas3,scb,shg,wrapper,CG13506,Con,Dscam2,Nrt,CG7166,Ama,beat-Vc,beat-Va,beat-Vb,Fas1,beat-IIb,beat-IIa,Dscam3,klg,beat-IV,beat-VII,beat-VI,Cals,sns,fz,tutl,Bsg,Dscam4
8_Member	GO Biological Processes	GO:0007155	cell adhesion	-16.7648	-14.4085	69/176	31239,31290,31292,31364,31792,32162,32544,32661,33245,33613,33619,33864,33896,33962,34330,34927,34939,34945,34947,35031,35037,35070,35071,35083,35097,35881,36104,36333,36632,36692,37386,37555,37556,37949,38590,38788,38978,39387,39491,39873,39972,40401,40515,40831,40912,41455,41575,41578,41583,42025,42082,42086,42103,42402,42707,42778,43213,43377,43824,44097,44129,45307,46015,48973,49713,50391,318…	egh,rst,kirre,Fas2,Nrg,fw,Gbeta13F,if,ds,fred,ed,Arpc4,Tig,Nlg2,bib,Gli,beat-Ib,beat-Ic,beat-Ia,beat-IIIb,beat-IIIc,CadN,CadN2,CG5758,Fas3,Ggamma1,Galphao,CG17739,mspo,scb,shg,wrapper,CG13506,Mmp1,Con,Dscam2,rhea,Nrx-IV,trn,Nrt,Ccn,CG7166,nrm,Ama,Nlg3,mfas,beat-Vc,beat-Va,beat-Vb,Fas1,beat-IIb,beat-IIa,Dscam3,Nlg4,klg,beat-IV,beat-VII,beat-VI,Cals,sns,hbs,fz,tutl,Src64B,alpha-Catr,Grip,Bsg,Dscam4…
8_Member	GO Biological Processes	GO:0007157	heterophilic cell-cell adhesion via plasma membrane cell adhesion molecules	-11.3458	-9.27981	20/28	31292,32661,33245,34939,34945,34947,35031,35037,36692,39873,40831,41575,41578,41583,42082,42086,42778,43213,43377,44097	kirre,if,ds,beat-Ib,beat-Ic,beat-Ia,beat-IIIb,beat-IIIc,scb,Nrt,Ama,beat-Vc,beat-Va,beat-Vb,beat-IIb,beat-IIa,beat-IV,beat-VII,beat-VI,sns
8_Member	GO Biological Processes	GO:0007156	homophilic cell adhesion via plasma membrane adhesion molecules	-10.3748	-8.41438	24/42	31290,31292,31364,32162,33245,33619,35070,35071,35097,37386,37555,37556,38590,38788,40401,42025,42103,42707,43824,44097,45307,46015,318841,2769008	rst,kirre,Fas2,fw,ds,ed,CadN,CadN2,Fas3,shg,wrapper,CG13506,Con,Dscam2,CG7166,Fas1,Dscam3,klg,Cals,sns,fz,tutl,Bsg,Dscam4
[truncated: 196 more rows]

## Sheet: T3>T0
GroupID	Category	Term	Description	LogP	Log(q-value)	InTerm_InList	Genes	Symbols
1_Summary	GO Biological Processes	GO:0051128	regulation of cellular component organization	-5.19814	-1.22989	9/686	31310,31331,32009,32429,33343,35238,42460,42549,46008,32098,40398	Myc,Mnt,Imp,hiw,chinmo,Hasp,Syp,InR,Gel,CG1572,TfAP-2
1_Member	GO Biological Processes	GO:0051128	regulation of cellular component organization	-5.19814	-1.22989	9/686	31310,31331,32009,32429,33343,35238,42460,42549,46008	Myc,Mnt,Imp,hiw,chinmo,Hasp,Syp,InR,Gel
1_Member	GO Biological Processes	GO:0050793	regulation of developmental process	-3.39441	-0.586934	7/684	31310,32009,32098,32429,35238,42460,42549	Myc,Imp,CG1572,hiw,Hasp,Syp,InR
1_Member	GO Biological Processes	GO:0040008	regulation of growth	-3.34815	-0.58402	5/316	31310,31331,32429,42460,42549	Myc,Mnt,hiw,Syp,InR
[truncated: 51 more rows]

## Sheet: T3<T0
GroupID	Category	Term	Description	LogP	Log(q-value)	InTerm_InList	Genes	Symbols
[truncated: 49 more rows]
