# Supplementary material for: Growth deregulation and interaction with host hemocytes contribute to tumor progression in a Drosophila brain tumor model
Source: Proc Natl Acad Sci U S A. 2023 Aug 7;120(33):e2221601120. doi: 10.1073/pnas.2221601120 (PMC10438840; doi:10.1073/pnas.2221601120)
Supplement: Supplementary file 4 — Dataset S03 (XLSX) [file pnas.2221601120.sd03.xlsx]

## Sheet: N vs DM FACS
	baseMean	log2FoldChange	lfcSE	stat	pvalue	padj	ensembl_gene_id	ensembl_gene_symbol
FBgn0030244	52.3586	8.30633	1.24124	6.69194	2.20235e-11	5.01761e-09	FBgn0030244	CG2157
FBgn0032266	15.0192	7.47222	1.34818	5.54243	2.98297e-08	3.53131e-06	FBgn0032266	CG18302
FBgn0028886	10.3675	6.93693	3.91137	1.77353	0.0761413	0.563891	FBgn0028886	CG15279
FBgn0030870	8.35775	6.62738	1.49386	4.43643	9.14651e-06	0.00056638	FBgn0030870	CG6398
FBgn0035550	6.83741	6.33995	1.5487	4.09372	4.24501e-05	0.00207524	FBgn0035550	CG11349
FBgn0259229	6.13671	6.17944	1.57256	3.92955	8.51052e-05	0.00369338	FBgn0259229	CG42329
FBgn0004228	5.1731	5.93496	1.58775	3.73797	0.000185515	0.00734456	FBgn0004228	mex1
FBgn0031182	4.53601	5.74358	3.9173	1.46621	0.142592	0.735643	FBgn0031182	Cyp6t1
FBgn0053469	4.34393	5.68626	1.80235	3.15492	0.00160544	0.0422345	FBgn0053469	CG33469
FBgn0039473	4.06312	5.58796	1.7506	3.19203	0.00141275	0.0380781	FBgn0039473	CG17191
FBgn0037487	8.08795	5.58352	1.73456	3.21899	0.00128642	0.0359572	FBgn0037487	thw
FBgn0052252	3.99138	5.56442	1.83055	3.03975	0.00236778	0.057176	FBgn0052252	asRNA:CR32252
FBgn0038422	3.98301	5.5553	1.73379	3.20414	0.00135466	0.0371763	FBgn0038422	CG14880
FBgn0030103	3.96761	5.55024	1.68667	3.29064	0.000999589	0.0290844	FBgn0030103	Obp8a
FBgn0031012	3.83896	5.50082	1.78475	3.08213	0.00205528	0.0505447	FBgn0031012	CG8051
FBgn0052572	13.0675	5.41715	1.2577	4.3072	1.65332e-05	0.00090334	FBgn0052572	CG32572
FBgn0039151	3.37079	5.31785	1.82607	2.91219	0.00358908	0.0775279	FBgn0039151	CG13607
FBgn0035143	3.1492	5.22204	1.85461	2.8157	0.00486707	0.0981133	FBgn0035143	Ppm1
FBgn0035695	3.13148	5.21444	1.91126	2.72827	0.00636679	0.121837	FBgn0035695	CG10226
FBgn0030104	3.11955	5.20755	2.28731	2.27672	0.0228032	0.288625	FBgn0030104	CG15368
FBgn0003011	6.13568	5.18893	1.51955	3.41477	0.000638349	0.0205002	FBgn0003011	ort
FBgn0038018	3.05717	5.17472	1.87096	2.76582	0.00567804	0.111122	FBgn0038018	Tim17a1
FBgn0044050	2.97467	5.13966	1.90125	2.7033	0.00686539	0.129328	FBgn0044050	Ilp3
FBgn0261292	2.75516	5.0212	1.92364	2.61026	0.00904722	0.156736	FBgn0261292	CheB53a
FBgn0053319	2.71739	5.00343	1.88846	2.64947	0.00806173	0.145292	FBgn0053319	CR33319
FBgn0038017	2.66918	4.98054	2.009	2.47911	0.0131711	0.198996	FBgn0038017	CG4115
FBgn0052249	2.66802	4.97969	2.24134	2.22175	0.0263002	0.31548	FBgn0052249	CG32249
FBgn0053017	2.65261	4.9729	1.89668	2.6219	0.00874403	0.153465	FBgn0053017	CG33017
FBgn0266397	5.28073	4.96548	1.7262	2.87653	0.00402071	0.0848777	FBgn0266397	lncRNA:CR45037
FBgn0028841	2.49928	4.88529	1.93619	2.52314	0.0116311	0.186021	FBgn0028841	jhamt
FBgn0261526	2.4958	4.88319	2.27645	2.14509	0.0319455	0.354869	FBgn0261526	NT1
FBgn0030777	2.48272	4.87692	1.93765	2.51692	0.0118386	0.186135	FBgn0030777	CG9672
FBgn0036809	2.44379	4.85627	2.06261	2.35443	0.0185512	0.250886	FBgn0036809	CG12477
FBgn0266757	2.41098	4.83575	2.72063	1.77744	0.0754958	0.563071	FBgn0266757	mfr
FBgn0035434	2.2893	4.76109	2.00646	2.37288	0.0176498	0.242459	FBgn0035434	Drsl5
FBgn0035636	2.25037	4.73734	2.35088	2.01513	0.0438905	0.422526	FBgn0035636	Cralbp
FBgn0034187	2.24805	4.73612	2.31915	2.04218	0.0411338	0.409137	FBgn0034187	CG6967
FBgn0085202	2.21847	4.70748	2.04845	2.29807	0.0215579	0.277599	FBgn0085202	CG34173
FBgn0038134	2.15138	4.6683	2.36223	1.97622	0.0481296	0.445238	FBgn0038134	wntD
FBgn0040629	2.13713	4.65992	2.02785	2.29796	0.0215642	0.277599	FBgn0040629	CAH5
FBgn0040658	2.13481	4.65856	2.01463	2.31237	0.0207576	0.272343	FBgn0040658	CG13516
FBgn0267302	7.66549	4.63401	1.34472	3.44608	0.000568778	0.018663	FBgn0267302	asRNA:CR45738
FBgn0042110	2.07352	4.61972	2.36675	1.95192	0.0509473	0.461507	FBgn0042110	CG18765
FBgn0259187	2.07352	4.61972	2.36675	1.95192	0.0509473	0.461507	FBgn0259187	Ir60d
FBgn0034328	15.8604	4.61198	0.939452	4.90923	9.14366e-07	7.16946e-05	FBgn0034328	BomBc1
FBgn0037324	7.55255	4.56151	1.31317	3.47367	0.000513388	0.0172199	FBgn0037324	Orco
FBgn0035545	14.7418	4.5592	1.02671	4.44059	8.97126e-06	0.000562206	FBgn0035545	CG12607
FBgn0261293	1.97916	4.54749	2.4157	1.88247	0.0597719	NA	FBgn0261293	CheB53b
FBgn0031002	1.95796	4.53325	2.43837	1.85914	0.063008	NA	FBgn0031002	CG14196
FBgn0034662	1.93675	4.5188	2.47533	1.82553	0.0679206	NA	FBgn0034662	CG13492
FBgn0053110	1.92135	4.50959	2.15193	2.0956	0.0361175	NA	FBgn0053110	CG33110
FBgn0265740	1.92135	4.50959	2.15193	2.0956	0.0361175	NA	FBgn0265740	lncRNA:CR44547
FBgn0053548	3.88415	4.5079	1.69842	2.65418	0.00795026	0.143927	FBgn0053548	SmydA-8
FBgn0036766	1.90362	4.49618	2.45302	1.83292	0.0668151	NA	FBgn0036766	CG5506
FBgn0034994	1.89434	4.48808	2.90145	1.54684	0.121901	NA	FBgn0034994	Ir60a
FBgn0266036	1.89434	4.48808	2.90145	1.54684	0.121901	NA	FBgn0266036	lncRNA:CR44801
FBgn0034129	1.85284	4.44743	2.20063	2.02098	0.0432823	NA	FBgn0034129	Parp16
FBgn0002609	294.184	4.43114	0.369591	11.9893	4.04273e-33	6.102e-30	FBgn0002609	E(spl)m3-HLH
FBgn0051414	3.62595	4.40829	1.83142	2.40703	0.0160827	0.229556	FBgn0051414	Gba1b
FBgn0265824	1.79387	4.40609	2.49739	1.76428	0.0776855	NA	FBgn0265824	lncRNA:CR44613
FBgn0265929	1.7715	4.39013	2.18468	2.00951	0.0444833	NA	FBgn0265929	lncRNA:CR44718
FBgn0050222	1.76802	4.38768	2.15836	2.03288	0.0420649	NA	FBgn0050222	CG30222
FBgn0039797	1.76454	4.38425	2.53619	1.72867	0.0838673	NA	FBgn0039797	eIF4H2
FBgn0031542	20.3234	4.38365	0.857365	5.11294	3.17191e-07	3.01581e-05	FBgn0031542	CG15414
FBgn0013953	1.7503	4.37474	2.22278	1.96814	0.0490514	NA	FBgn0013953	Esp
FBgn0037023	1.7503	4.37474	2.22278	1.96814	0.0490514	NA	FBgn0037023	CG3698
FBgn0030900	12.6418	4.37027	1.16838	3.74045	0.000183692	0.00729632	FBgn0030900	Him
FBgn0030776	3.53636	4.36171	1.68442	2.58944	0.00961321	0.163723	FBgn0030776	CG4653
FBgn0264679	1.73373	4.35983	2.97594	1.46503	0.142914	NA	FBgn0264679	asRNA:CR43964
FBgn0039472	1.73141	4.35931	2.54714	1.71146	0.0869968	NA	FBgn0039472	CG17192
FBgn0264825	1.72909	4.35772	2.50364	1.74056	0.0817615	NA	FBgn0264825	lncRNA:CR44033
FBgn0025595	1.72909	4.35772	2.50364	1.74056	0.0817615	NA	FBgn0025595	AkhR
FBgn0284244	1.72793	4.35686	2.49988	1.74283	0.081364	NA	FBgn0284244	l(2)k05911
FBgn0036781	1.72213	4.35067	2.98124	1.45935	0.144469	NA	FBgn0036781	CG13699
FBgn0050275	1.72213	4.35067	2.98124	1.45935	0.144469	NA	FBgn0050275	CG30275
FBgn0050484	6.10158	4.30287	1.42831	3.01255	0.00259061	0.0603892	FBgn0050484	CG30484
FBgn0051815	3.13864	4.19011	1.75957	2.38133	0.01725	0.238869	FBgn0051815	CG31815
FBgn0005638	3.13516	4.18871	1.75162	2.39133	0.0167873	0.234621	FBgn0005638	slbo
FBgn0030332	16.6446	4.12267	0.899287	4.58438	4.5533e-06	0.000303763	FBgn0030332	CG9360
FBgn0035969	141.876	4.11986	1.19804	3.43883	0.000584244	0.0190155	FBgn0035969	CG4476
FBgn0038751	2.95715	4.09985	1.90403	2.15325	0.031299	0.350031	FBgn0038751	CG4770
FBgn0052082	232.03	4.05288	0.299993	13.5099	1.36643e-41	4.12492e-38	FBgn0052082	IRSp53
FBgn0267230	5.04014	4.01853	1.49306	2.69148	0.00711358	0.132761	FBgn0267230	lncRNA:CR45670
FBgn0283437	7.61014	4.01115	1.38163	2.90321	0.00369361	0.07936	FBgn0283437	PPO1
FBgn0266399	2.76721	4.00082	1.84166	2.17239	0.029826	0.340084	FBgn0266399	lncRNA:CR45039
FBgn0264541	2.76385	3.99215	1.87692	2.12696	0.0334232	0.365604	FBgn0264541	CG43920
FBgn0034126	20.9036	3.98187	0.762398	5.22282	1.76215e-07	1.80322e-05	FBgn0034126	jtb
FBgn0051680	2.72712	3.97969	2.06831	1.92413	0.0543381	0.48046	FBgn0051680	CG31680
FBgn0033921	177.907	3.96581	0.330536	11.9981	3.63555e-33	6.102e-30	FBgn0033921	tej
FBgn0013773	2.75449	3.96508	2.07358	1.91219	0.0558521	0.487293	FBgn0013773	Cyp6a22
FBgn0054007	2.67431	3.92423	1.80723	2.1714	0.0299006	0.340237	FBgn0054007	CG34007
FBgn0003388	14.2121	3.90514	0.929821	4.19988	2.67055e-05	0.00140204	FBgn0003388	shd
FBgn0266931	2.58932	3.89249	1.90799	2.0401	0.0413404	0.409841	FBgn0266931	lncRNA:CR45382
FBgn0034127	2.58778	3.88782	2.14182	1.8152	0.0694936	0.542079	FBgn0034127	CG7848
FBgn0030653	444.807	3.81403	0.734759	5.19085	2.09331e-07	2.1064e-05	FBgn0030653	CG7860
FBgn0030899	2.44747	3.8113	1.87143	2.03657	0.0416932	0.411311	FBgn0030899	Hesr
FBgn0052010	14.3423	3.80573	0.931372	4.08615	4.38587e-05	0.00211838	FBgn0052010	CR32010
FBgn0030949	4.27227	3.78192	1.67966	2.25161	0.0243472	0.303085	FBgn0030949	Cyp308a1
FBgn0034407	2.40286	3.77703	2.19427	1.72131	0.0851943	0.597746	FBgn0034407	DptB
FBgn0262538	2.4017	3.77655	2.16236	1.74649	0.0807255	0.580647	FBgn0262538	CG43092
FBgn0051219	30.4496	3.77172	0.642163	5.87346	4.26787e-09	5.98581e-07	FBgn0051219	CG31219
FBgn0035144	2.37316	3.75677	2.15858	1.74039	0.0817905	0.585083	FBgn0035144	Kah
FBgn0034005	8.01637	3.69665	1.37649	2.68556	0.0072409	0.134514	FBgn0034005	ItgaPS4
FBgn0263503	2.2815	3.69365	2.18743	1.68858	0.0912991	0.617918	FBgn0263503	lncRNA:CR43492
FBgn0033875	440.996	3.67818	0.732486	5.0215	5.12705e-07	4.48617e-05	FBgn0033875	CG6357
FBgn0038163	4.0057	3.66983	1.5619	2.34959	0.018794	0.253208	FBgn0038163	CG10841
FBgn0035798	2.24025	3.66909	2.07451	1.76865	0.076952	0.567621	FBgn0035798	frac
FBgn0264711	4.42046	3.6647	1.54932	2.36536	0.0180123	0.246039	FBgn0264711	CG43980
FBgn0040732	2.2497	3.66051	2.17136	1.68582	0.091831	0.618002	FBgn0040732	CG16926
FBgn0267673	3.96213	3.65859	1.60536	2.27898	0.0226683	0.288085	FBgn0267673	lncRNA:CR46009
FBgn0034194	33.8948	3.62537	1.47423	2.45916	0.0139263	0.208118	FBgn0034194	CG15611
FBgn0002733	1785.45	3.62324	0.162304	22.3238	2.16813e-110	2.61802e-106	FBgn0002733	E(spl)mbeta-HLH
FBgn0033027	2.15854	3.61296	2.1934	1.64719	0.0995183	0.639193	FBgn0033027	TpnC4
FBgn0034275	13.7461	3.60453	0.900585	4.00243	6.26951e-05	0.00283537	FBgn0034275	CG5002
FBgn0036150	16.2695	3.60452	0.835588	4.31376	1.60502e-05	0.000889018	FBgn0036150	Ir68a
FBgn0031653	2.13733	3.59932	2.19671	1.63851	0.101316	0.644569	FBgn0031653	Jon25Biii
FBgn0038466	2.13878	3.57651	1.9505	1.83363	0.0667083	0.533446	FBgn0038466	CG8907
FBgn0031520	7.99764	3.57646	1.33274	2.68355	0.00728458	0.13491	FBgn0031520	CG8837
FBgn0022355	53.0457	3.56798	0.725065	4.92092	8.61405e-07	6.79834e-05	FBgn0022355	Tsf1
FBgn0001321	2.09388	3.56253	1.94544	1.83123	0.0670669	0.534404	FBgn0001321	knk
FBgn0266446	2.11294	3.56013	1.98106	1.79708	0.0723224	0.551578	FBgn0266446	CG45076
FBgn0030985	2.08808	3.55755	2.25742	1.57593	0.115041	0.677935	FBgn0030985	Obp18a
FBgn0035697	2.07616	3.55073	2.04522	1.73611	0.0825436	0.586056	FBgn0035697	CG10163
FBgn0086408	39.4778	3.54606	0.674798	5.25499	1.48034e-07	1.56799e-05	FBgn0086408	stl
FBgn0025642	3.84682	3.54151	1.64886	2.14786	0.031725	0.352743	FBgn0025642	CG32812
FBgn0037666	2.03943	3.53484	2.22087	1.59165	0.111464	0.671959	FBgn0037666	CR16735
FBgn0038115	18.9761	3.49962	0.740691	4.7248	2.30337e-06	0.000164575	FBgn0038115	CG7966
FBgn0004169	1.98864	3.48335	2.01349	1.73001	0.0836287	NA	FBgn0004169	up
FBgn0051036	5.20907	3.48239	1.73593	2.00607	0.0448491	0.427738	FBgn0051036	CG31036
FBgn0037126	19.9587	3.4787	0.710189	4.89827	9.66825e-07	7.53188e-05	FBgn0037126	CG14567
FBgn0265606	1.92619	3.441	1.97542	1.74191	0.0815249	NA	FBgn0265606	Prosalpha4T1
FBgn0038353	1.92167	3.42809	1.99494	1.7184	0.0857241	NA	FBgn0038353	CG5399
FBgn0263118	21.7263	3.39946	0.785187	4.32948	1.4946e-05	0.000839409	FBgn0263118	tx
FBgn0266837	1.86721	3.39799	2.28237	1.4888	0.136539	NA	FBgn0266837	lncRNA:CR45299
FBgn0036359	1.86605	3.39722	2.26791	1.49796	0.134145	NA	FBgn0036359	CG14105
FBgn0029896	994.778	3.39569	0.682448	4.97575	6.49949e-07	5.56606e-05	FBgn0029896	CG3168
FBgn0025583	3.22127	3.37494	2.32945	1.44881	0.147389	0.746037	FBgn0025583	BomS2
FBgn0031741	5.29448	3.36344	1.28331	2.6209	0.00876975	0.153471	FBgn0031741	CG11034
FBgn0051436	3.68082	3.33805	1.9012	1.75576	0.0791301	0.576807	FBgn0051436	CG31436
FBgn0035300	4.81283	3.31509	1.60781	2.06186	0.0392207	0.39831	FBgn0035300	CG1139
FBgn0050046	3.32438	3.31107	1.64822	2.00888	0.0445496	0.426595	FBgn0050046	CG30046
FBgn0051089	1.80976	3.3083	2.07195	1.59671	0.11033	NA	FBgn0051089	CG31089
FBgn0034153	1.78607	3.30813	2.30014	1.43823	0.150368	NA	FBgn0034153	Acp53C14b
FBgn0028482	53.3272	3.30586	0.501295	6.59463	4.26319e-11	8.87552e-09	FBgn0028482	bdl
FBgn0050456	3.596	3.30365	1.90563	1.73363	0.0829839	0.587701	FBgn0050456	CG30456
FBgn0265467	1.75281	3.29316	2.04261	1.61223	0.106911	NA	FBgn0265467	lncRNA:CR44360
FBgn0038180	1.75049	3.29144	2.32162	1.41773	0.156268	NA	FBgn0038180	Cht5
FBgn0000166	1.7874	3.29144	2.30822	1.42597	0.153878	NA	FBgn0000166	bcd
FBgn0260458	1.7874	3.29144	2.30822	1.42597	0.153878	NA	FBgn0260458	PGRP-LD
FBgn0069973	7.72358	3.28728	1.27213	2.58408	0.00976382	0.165587	FBgn0069973	CG40485
FBgn0032658	3.09875	3.27935	1.69553	1.93411	0.0530993	0.473891	FBgn0032658	CG5681
FBgn0284082	209.658	3.27414	0.296647	11.0372	2.52858e-28	2.54438e-25	FBgn0284082	CG46304
FBgn0031689	18.1861	3.26722	0.74767	4.36986	1.24324e-05	0.000732297	FBgn0031689	Cyp28d1
FBgn0036868	1.72361	3.25921	2.17481	1.49862	0.133972	NA	FBgn0036868	ms(3)76Ba
FBgn0037714	1.70808	3.25708	2.41648	1.34786	0.177703	NA	FBgn0037714	CG9396
FBgn0051371	1.70808	3.25708	2.41648	1.34786	0.177703	NA	FBgn0051371	CG31371
FBgn0031900	1.70808	3.25708	2.41648	1.34786	0.177703	NA	FBgn0031900	CG13786
FBgn0038752	18.9403	3.25432	0.828306	3.92889	8.53378e-05	0.00369338	FBgn0038752	CG4462
FBgn0004513	12.1721	3.24881	0.933984	3.47844	0.000504335	0.0169634	FBgn0004513	Mdr65
FBgn0266776	1.69616	3.24737	2.41964	1.34209	0.179567	NA	FBgn0266776	lncRNA:CR45241
FBgn0038612	1.7319	3.24681	2.34835	1.38259	0.16679	NA	FBgn0038612	cona
FBgn0259680	1.70125	3.23815	2.71461	1.19286	0.232923	NA	FBgn0259680	Pkcdelta
FBgn0033733	1.68688	3.23813	2.7214	1.18988	0.234095	NA	FBgn0033733	CG8834
FBgn0032069	1.68688	3.23813	2.7214	1.18988	0.234095	NA	FBgn0032069	LManVI
FBgn0053723	3.15217	3.22616	1.6794	1.92102	0.0547296	0.480975	FBgn0053723	CG33723
FBgn0034943	3.2563	3.21911	1.8656	1.72551	0.0844353	0.594147	FBgn0034943	Fmo-1
FBgn0033202	16.7848	3.21321	0.775043	4.14584	3.38566e-05	0.00171772	FBgn0033202	CG1339
FBgn0051901	5.86847	3.20607	1.35785	2.36113	0.0182192	0.248023	FBgn0051901	Mur29B
FBgn0000045	4.7022	3.19942	1.34562	2.37765	0.0174232	0.240441	FBgn0000045	Act79B
FBgn0261452	2.89456	3.19735	2.13871	1.49499	0.134918	0.720538	FBgn0261452	scaRNA:MeU2-G25
FBgn0030904	15.2213	3.18812	0.867404	3.67548	0.000237405	0.00893041	FBgn0030904	upd2
FBgn0264487	7.51827	3.15224	1.27257	2.47707	0.0132466	0.198996	FBgn0264487	CG43895
FBgn0083021	2.83682	3.1349	1.74632	1.79514	0.0726306	0.552276	FBgn0083021	snoRNA:Psi18S-640f
FBgn0261705	2.95411	3.12394	1.7202	1.81603	0.0693662	0.542079	FBgn0261705	CG42741
FBgn0266155	2.79789	3.11538	1.73889	1.79159	0.0731993	0.554944	FBgn0266155	lncRNA:CR44861
FBgn0051683	13.5789	3.09211	0.831667	3.71797	0.000200832	0.00779779	FBgn0051683	CG31683
FBgn0033141	2.69651	3.08142	2.04941	1.50357	0.132693	0.717128	FBgn0033141	CG12831
FBgn0052407	13.896	3.0702	0.802683	3.82492	0.000130813	0.00542807	FBgn0052407	CG32407
FBgn0028939	2.76521	3.05792	1.70208	1.79658	0.0724018	0.551578	FBgn0028939	NimC2
FBgn0002734	136.566	3.05317	0.352321	8.66586	4.48098e-18	2.2545e-15	FBgn0002734	E(spl)mdelta-HLH
FBgn0035049	341.468	3.02879	0.658236	4.60137	4.19713e-06	0.00028313	FBgn0035049	Mmp1
FBgn0030927	9.73264	3.02832	0.896601	3.37755	0.000731341	0.0225855	FBgn0030927	CG15046
FBgn0040296	10.8623	3.02348	0.970211	3.11631	0.00183132	0.0473212	FBgn0040296	Ocho
FBgn0264496	2.59751	3.01747	2.06967	1.45795	0.144854	0.739052	FBgn0264496	asRNA:CR43898
FBgn0038435	2.58095	2.99141	1.7755	1.68483	0.0920222	0.61869	FBgn0038435	Gyc89Da
FBgn0039807	2.5339	2.98672	2.19103	1.36316	0.172834	0.78962	FBgn0039807	CG15546
FBgn0036612	2.94021	2.97951	1.98176	1.50347	0.132718	0.717128	FBgn0036612	CG4998
FBgn0038201	7.49284	2.96531	1.35624	2.18642	0.0287849	0.333248	FBgn0038201	PK1-R
FBgn0023495	4.03713	2.95981	1.3715	2.15808	0.0309216	0.347977	FBgn0023495	Lip3
FBgn0038465	128.703	2.95558	0.492827	5.99721	2.00738e-09	3.06824e-07	FBgn0038465	Irc
FBgn0010038	8.30247	2.90115	1.09697	2.6447	0.00817631	0.146554	FBgn0010038	GstD2
FBgn0026397	2.59781	2.90022	1.68832	1.71782	0.0858301	0.599063	FBgn0026397	Or22b
FBgn0038279	6.17681	2.8992	1.45162	1.99722	0.0458017	0.433483	FBgn0038279	Sdr
FBgn0039051	3.6025	2.88195	1.54323	1.86748	0.0618349	0.514936	FBgn0039051	CG17109
FBgn0030357	3.65232	2.87828	1.70496	1.68818	0.0913767	0.617918	FBgn0030357	Sclp
FBgn0038350	2.36168	2.87363	2.22126	1.29369	0.195771	0.825032	FBgn0038350	AOX4
FBgn0040350	2.38869	2.87082	1.83007	1.5687	0.116719	0.684166	FBgn0040350	CG3690
FBgn0031857	5.10499	2.86603	1.577	1.81739	0.069157	0.541614	FBgn0031857	LUBEL
FBgn0032684	2.36981	2.86358	1.89614	1.51021	0.13099	0.717128	FBgn0032684	Ugt301D1
FBgn0033203	35.2997	2.86086	0.692903	4.12881	3.64651e-05	0.00182704	FBgn0033203	CG2070
FBgn0033248	2.3486	2.86061	2.10084	1.36165	0.173308	0.790699	FBgn0033248	Dic3
FBgn0037515	57.8834	2.85211	0.510846	5.58312	2.36246e-08	2.85267e-06	FBgn0037515	Sp7
FBgn0035847	4.89718	2.84019	1.3318	2.13259	0.0329584	0.362782	FBgn0035847	mthl7
FBgn0028675	9.793	2.83921	1.21992	2.32738	0.019945	0.264655	FBgn0028675	Sur
FBgn0033498	53.2566	2.82504	0.493203	5.72793	1.01661e-08	1.2526e-06	FBgn0033498	CG12209
FBgn0050378	2.43515	2.80918	1.84172	1.5253	0.127184	0.708969	FBgn0050378	CG30378
FBgn0286879	3.42192	2.80171	1.74471	1.60583	0.108311	0.663211	FBgn0286879	CR46401
FBgn0038349	15.1608	2.7971	0.994482	2.81262	0.00491393	0.098753	FBgn0038349	AOX3
FBgn0035539	48.2835	2.79205	0.445835	6.26252	3.78814e-10	6.62925e-08	FBgn0035539	slow
FBgn0263655	24.0013	2.79179	0.663934	4.20492	2.61177e-05	0.0013832	FBgn0263655	CG43646
FBgn0010424	2.51898	2.79029	1.91962	1.45356	0.146068	0.741973	FBgn0010424	TpnC73F
FBgn0264698	2.25889	2.77634	1.86512	1.48856	0.136604	0.724732	FBgn0264698	lncRNA:CR43967
FBgn0038647	3.49447	2.7706	1.7184	1.61231	0.106895	0.658883	FBgn0038647	CG14302
FBgn0063381	5.9838	2.77011	1.10161	2.51459	0.0119171	0.186881	FBgn0063381	snoRNA:Me28S-G3081a
FBgn0283678	5.75684	2.76888	1.15064	2.40638	0.0161116	0.229556	FBgn0283678	Osi21
FBgn0002732	304.053	2.76782	0.292946	9.44822	3.4464e-21	2.60096e-18	FBgn0002732	E(spl)malpha-BFM
FBgn0067312	2.19991	2.74822	2.03145	1.35284	0.176108	0.79275	FBgn0067312	CheB38a
FBgn0085488	2.17639	2.73781	2.14863	1.27421	0.202587	0.832632	FBgn0085488	CG34459
FBgn0054027	3.39894	2.71375	1.64488	1.64982	0.0989804	0.636755	FBgn0054027	CG34027
FBgn0037996	3.16372	2.6854	1.91492	1.40236	0.160808	0.773602	FBgn0037996	CG4830
FBgn0046294	2.24637	2.67695	1.87287	1.42933	0.152909	0.757023	FBgn0046294	CG12699
FBgn0086367	10.6523	2.67418	0.940807	2.84244	0.004477	0.0924099	FBgn0086367	t
FBgn0265048	231.851	2.66318	0.388133	6.86151	6.81363e-12	1.82832e-09	FBgn0265048	cv-d
FBgn0002592	49.4185	2.65759	0.477819	5.56192	2.6682e-08	3.18996e-06	FBgn0002592	E(spl)m2-BFM
FBgn0035578	21.8574	2.65741	0.724947	3.66565	0.000246707	0.0092515	FBgn0035578	CG13707
FBgn0030816	12.1565	2.65639	0.874674	3.03701	0.00238939	0.0573596	FBgn0030816	CG16700
FBgn0035290	3.28802	2.65565	1.76114	1.50791	0.131577	0.717128	FBgn0035290	dsb
FBgn0266044	3.30582	2.64378	1.66011	1.59253	0.111266	0.671959	FBgn0266044	lncRNA:CR44809
FBgn0034903	3.0577	2.63647	1.97297	1.33629	0.181453	0.802582	FBgn0034903	sona
FBgn0262570	2.03846	2.62946	2.23079	1.17872	0.238511	0.866544	FBgn0262570	CG43110
FBgn0016047	7.41212	2.62732	1.01987	2.57613	0.00999124	0.167753	FBgn0016047	nompA
FBgn0034201	3.04809	2.61868	1.70491	1.53596	0.124548	0.702765	FBgn0034201	CG17290
FBgn0022770	3.138	2.61734	1.53358	1.70669	0.0878799	0.608209	FBgn0022770	Peritrophin-A
FBgn0031461	151.099	2.61564	0.358736	7.29127	3.0705e-13	1.12352e-10	FBgn0031461	daw
FBgn0033033	194.157	2.60835	0.921768	2.82972	0.00465884	0.095187	FBgn0033033	scaf
FBgn0015522	12.7718	2.60708	0.75321	3.4613	0.000537575	0.0178821	FBgn0015522	olf186-M
FBgn0267663	2.0219	2.60547	1.96522	1.32579	0.184911	0.80773	FBgn0267663	lncRNA:CR46001
FBgn0053519	6.17113	2.59972	1.17818	2.20655	0.0273452	0.321826	FBgn0053519	Unc-89
FBgn0266866	2.081	2.59321	1.84317	1.40693	0.159449	0.770309	FBgn0266866	lncRNA:CR45327
FBgn0058354	47.6715	2.58782	0.42003	6.16104	7.22673e-10	1.17923e-07	FBgn0058354	CR40354
FBgn0085446	153.629	2.58078	0.387956	6.65224	2.8867e-11	6.33762e-09	FBgn0085446	CG34417
FBgn0037387	10.5344	2.58002	0.83288	3.09771	0.00195022	0.0488566	FBgn0037387	CG1213
FBgn0051116	63.9548	2.57904	0.424892	6.06988	1.28009e-09	2.06094e-07	FBgn0051116	ClC-a
FBgn0051954	3.11929	2.56397	1.51791	1.68915	0.091191	0.617918	FBgn0051954	CG31954
FBgn0036948	2.03743	2.56364	1.83536	1.39681	0.162472	0.776469	FBgn0036948	CG7298
FBgn0000927	4.27829	2.55978	1.45249	1.76234	0.0780125	0.573342	FBgn0000927	fs(1)Ya
FBgn0010052	2.01042	2.5546	2.35168	1.08629	0.277352	NA	FBgn0010052	Jhe
FBgn0264724	2.27256	2.55228	1.95276	1.30701	0.191208	0.818733	FBgn0264724	lncRNA:CR43992
FBgn0038299	3.89395	2.54898	1.51038	1.68764	0.0914809	0.617918	FBgn0038299	Spn88Eb
FBgn0086082	2.27372	2.54878	2.01068	1.26762	0.204932	0.833864	FBgn0086082	snoRNA:Or-CD11
FBgn0026756	2.073	2.542	1.90897	1.3316	0.18299	0.805543	FBgn0026756	Ugt37A1
FBgn0032376	2.88548	2.54017	1.99633	1.27242	0.203224	0.833845	FBgn0032376	Tsp33B
FBgn0050440	6.17155	2.54016	1.09755	2.31439	0.0206464	0.271575	FBgn0050440	CG30440
FBgn0260746	65.3994	2.53648	0.466325	5.43929	5.3492e-08	5.9807e-06	FBgn0260746	Ect3
FBgn0038260	11.8408	2.53635	0.962378	2.6355	0.00840132	0.149185	FBgn0038260	CG14855
FBgn0029968	3.08191	2.52915	1.73815	1.45508	0.145646	0.741484	FBgn0029968	Ir7g
FBgn0039616	5.09206	2.52794	1.26871	1.99252	0.046314	0.435184	FBgn0039616	CG11828
FBgn0041087	712.45	2.52784	0.2844	8.88833	6.20355e-19	3.4049e-16	FBgn0041087	wun2
FBgn0034166	2.89128	2.52588	1.65799	1.52346	0.127644	0.708969	FBgn0034166	CG6472
FBgn0004956	2.04599	2.52284	2.28492	1.10413	0.269537	0.892043	FBgn0004956	upd1
FBgn0030940	3.79612	2.51932	1.82211	1.38264	0.166776	0.780997	FBgn0030940	CG15040
FBgn0083031	1.90866	2.51432	2.22883	1.12809	0.259283	NA	FBgn0083031	snoRNA:Psi18S-525h
FBgn0031515	6.74534	2.5124	1.15399	2.17714	0.0294699	0.337617	FBgn0031515	CG9664
FBgn0039316	5.97332	2.51116	1.17199	2.14265	0.0321414	0.356062	FBgn0039316	CG11893
FBgn0032350	178.409	2.49837	0.335242	7.45245	9.16237e-14	3.45736e-11	FBgn0032350	CG6287
FBgn0037385	1.88746	2.49833	2.24489	1.1129	0.265752	NA	FBgn0037385	glob3
FBgn0036750	2.03876	2.49522	2.00671	1.24344	0.213707	0.845514	FBgn0036750	CG6034
FBgn0024294	2.90565	2.49272	1.52869	1.63062	0.10297	0.647249	FBgn0024294	Spn43Aa
FBgn0000591	1493.23	2.49097	0.155261	16.0437	6.32791e-58	3.82048e-54	FBgn0000591	E(spl)m8-HLH
FBgn0034785	3.7383	2.47954	1.51827	1.63314	0.10244	0.645118	FBgn0034785	CG3649
FBgn0003507	2.94238	2.4786	1.5191	1.63162	0.102759	0.646255	FBgn0003507	srp
FBgn0036183	3.90283	2.46447	1.6459	1.49734	0.134305	0.719493	FBgn0036183	CG6083
FBgn0032774	5.04273	2.45816	1.18421	2.07579	0.0379137	0.392033	FBgn0032774	CG17549
FBgn0086519	2.89649	2.4581	1.58922	1.54673	0.121928	0.696234	FBgn0086519	Cpr47Eg
FBgn0036568	8.76867	2.45786	1.07188	2.29303	0.021846	0.28033	FBgn0036568	ATPsynbetaL
FBgn0037409	2.15584	2.45687	1.93781	1.26786	0.204847	0.833864	FBgn0037409	Osi24
FBgn0266392	2.78153	2.45659	1.69049	1.45319	0.146171	0.741973	FBgn0266392	lncRNA:CR45032
FBgn0039467	2.95675	2.45481	1.64587	1.49149	0.135832	0.723474	FBgn0039467	CG14253
FBgn0264444	2.05313	2.45442	2.00262	1.22561	0.220346	0.850991	FBgn0264444	lncRNA:CR43862
FBgn0034974	12.688	2.4513	1.13045	2.16843	0.030126	0.34093	FBgn0034974	CG16786
FBgn0263078	2.97916	2.45033	1.66918	1.46798	0.142109	0.733946	FBgn0263078	CG43339
FBgn0013307	4.16644	2.45028	1.69399	1.44645	0.148051	0.746749	FBgn0013307	Odc1
FBgn0031251	445.881	2.4455	0.219425	11.145	7.57098e-29	8.31087e-26	FBgn0031251	CG4213
FBgn0265376	20.9002	2.43621	0.762196	3.1963	0.00139201	0.0376871	FBgn0265376	lncRNA:CR44317
FBgn0265663	7.99503	2.43457	1.09083	2.23185	0.0256246	0.310348	FBgn0265663	lncRNA:CR44470
FBgn0003495	100.208	2.42995	0.408616	5.9468	2.73438e-09	4.07625e-07	FBgn0003495	spz
FBgn0034128	364.52	2.42538	0.352094	6.88845	5.64033e-12	1.54789e-09	FBgn0034128	CG4409
FBgn0265822	2.66358	2.41214	2.1231	1.13615	0.255896	0.877546	FBgn0265822	lncRNA:CR44611
FBgn0050289	2.66126	2.40748	2.0281	1.18707	0.235202	0.864996	FBgn0050289	CG30289
FBgn0034956	1.91619	2.40686	2.23521	1.07679	0.281572	NA	FBgn0034956	CG4324
FBgn0020415	16.8515	2.40275	0.83018	2.89426	0.00380055	0.0809377	FBgn0020415	Idgf2
FBgn0032213	51.0806	2.39507	0.555444	4.312	1.61786e-05	0.000892038	FBgn0032213	CG5390
FBgn0034602	46.0604	2.38817	0.431767	5.53115	3.18141e-08	3.72966e-06	FBgn0034602	Lapsyn
FBgn0040364	3.74832	2.38757	1.34572	1.7742	0.07603	0.563891	FBgn0040364	CG11378
FBgn0032362	2.91567	2.38579	1.60713	1.4845	0.137675	0.726042	FBgn0032362	spz4
FBgn0002940	2.91103	2.38098	1.67937	1.41778	0.156256	0.764364	FBgn0002940	ninaE
FBgn0085246	24.0251	2.37653	0.730144	3.25488	0.0011344	0.0324959	FBgn0085246	CG34217
FBgn0004133	250.015	2.37375	0.297715	7.97324	1.54569e-15	6.66578e-13	FBgn0004133	blow
FBgn0267626	1.75765	2.37334	2.29068	1.03608	0.300163	NA	FBgn0267626	lncRNA:CR45964
FBgn0040299	2.92036	2.3712	1.64587	1.4407	0.14967	0.750216	FBgn0040299	Myo28B1
FBgn0034335	219.094	2.36944	0.326282	7.26193	3.816e-13	1.31652e-10	FBgn0034335	GstE1
FBgn0034638	66.614	2.36919	0.451592	5.2463	1.55182e-07	1.62255e-05	FBgn0034638	CG10433
FBgn0010549	351.272	2.36578	0.26367	8.9725	2.89863e-19	1.75005e-16	FBgn0010549	l(2)03659
FBgn0266072	1.88891	2.36368	1.89635	1.24644	0.212602	NA	FBgn0266072	lncRNA:CR44825
FBgn0033443	2.75597	2.35444	1.5512	1.51782	0.12906	0.712901	FBgn0033443	CG1698
FBgn0034985	118.399	2.34777	0.484457	4.84619	1.25857e-06	9.43927e-05	FBgn0034985	CG3328
FBgn0002631	11.634	2.34642	0.946477	2.47911	0.0131709	0.198996	FBgn0002631	E(spl)m5-HLH
FBgn0036835	5.88338	2.33839	1.27957	1.82748	0.0676283	0.536097	FBgn0036835	CG14075
FBgn0015714	44.5095	2.33283	0.473532	4.92645	8.37385e-07	6.65225e-05	FBgn0015714	Cyp6a17
FBgn0033115	2.7715	2.33064	1.47704	1.57792	0.114585	0.677935	FBgn0033115	Spn42De
FBgn0026415	129.239	2.32243	0.341935	6.79202	1.10572e-11	2.72481e-09	FBgn0026415	Idgf4
FBgn0021767	5.07135	2.31764	1.372	1.68924	0.0911735	0.617918	FBgn0021767	org-1
FBgn0024288	1.8288	2.31762	2.35028	0.986102	0.324083	NA	FBgn0024288	Sox100B
FBgn0051141	2.54918	2.31706	1.76957	1.30939	0.190401	0.81731	FBgn0051141	CG31141
FBgn0029804	46.6569	2.31605	0.573804	4.03631	5.42987e-05	0.00253149	FBgn0029804	CG3097
FBgn0259734	25.3474	2.31465	0.626584	3.69408	0.000220685	0.00843282	FBgn0259734	Nost
FBgn0033499	66.7848	2.31032	0.424238	5.44581	5.15699e-08	5.81969e-06	FBgn0033499	CG12914
FBgn0051755	55.5933	2.31008	0.41262	5.59856	2.16146e-08	2.63632e-06	FBgn0051755	SoYb
FBgn0039671	1.68095	2.30963	2.39139	0.965811	0.334139	NA	FBgn0039671	CG11470
FBgn0034290	3.80892	2.30926	1.43298	1.61151	0.10707	0.65934	FBgn0034290	CG5773
FBgn0052512	197.125	2.30268	0.387799	5.93782	2.88835e-09	4.25328e-07	FBgn0052512	CG32512
FBgn0262360	1.66091	2.30031	2.7073	0.849671	0.395508	NA	FBgn0262360	CG43058
FBgn0262100	2.96423	2.29885	1.76141	1.30511	0.191854	0.818733	FBgn0262100	CG42853
FBgn0037129	4.14067	2.29803	1.77042	1.29802	0.194282	0.822277	FBgn0037129	CG14565
FBgn0262568	1.67863	2.29539	2.08936	1.09861	0.271939	NA	FBgn0262568	CG43108
FBgn0033500	849.509	2.29376	0.213271	10.7551	5.60527e-27	5.20643e-24	FBgn0033500	CG12913
FBgn0035696	2.95727	2.29364	1.78263	1.28666	0.198212	0.828234	FBgn0035696	Best2
FBgn0038225	1.67747	2.29343	2.06917	1.10839	0.267695	NA	FBgn0038225	soti
FBgn0035557	2.50329	2.2926	1.81763	1.26131	0.207197	0.838601	FBgn0035557	CG11353
FBgn0053914	59.1149	2.2907	0.451884	5.06922	3.99439e-07	3.71018e-05	FBgn0053914	CG33914
FBgn0266819	8.75655	2.28661	0.907979	2.51835	0.0117907	0.186135	FBgn0266819	asRNA:CR45281
FBgn0010015	8.67059	2.28249	1.22361	1.86538	0.0621286	0.516148	FBgn0010015	CanA1
FBgn0083038	1.73309	2.28045	1.87593	1.21564	0.224123	NA	FBgn0083038	snoRNA:Psi18S-525a
FBgn0263414	5.43717	2.27377	1.19289	1.9061	0.0566374	0.490271	FBgn0263414	asRNA:CR43460
FBgn0030814	4.89218	2.26114	1.4678	1.54049	0.12344	0.699127	FBgn0030814	CG4955
FBgn0287613	6.88785	2.25429	1.14259	1.97296	0.0485001	0.447053	FBgn0287613	lncRNA:CR46482
FBgn0053300	3.37904	2.24967	1.46279	1.53794	0.124064	0.70126	FBgn0053300	Muc30E
FBgn0267078	4.04516	2.24386	1.53371	1.46303	0.14346	0.736198	FBgn0267078	lncRNA:CR45522
FBgn0036072	1.91885	2.23844	2.31614	0.966452	0.333818	NA	FBgn0036072	CG6628
FBgn0265853	8.24988	2.23052	0.995336	2.24097	0.0250281	0.306816	FBgn0265853	lncRNA:CR44642
FBgn0040358	3.21934	2.22794	1.61001	1.38381	0.166417	0.780687	FBgn0040358	CG14625
FBgn0041182	61.6674	2.22559	0.479812	4.63847	3.51002e-06	0.000239455	FBgn0041182	Tep2
FBgn0030348	5.76341	2.21548	1.19026	1.86134	0.062696	0.517467	FBgn0030348	CG10352
FBgn0030398	2.56295	2.21223	2.08213	1.06248	0.288018	0.907402	FBgn0030398	Cpr11B
FBgn0038469	1.89765	2.20768	2.61702	0.843584	0.398902	NA	FBgn0038469	CG4009
FBgn0015574	1.70157	2.20561	2.3822	0.925869	0.354514	NA	FBgn0015574	alpha-Est6
FBgn0037166	263.556	2.20305	0.24293	9.06867	1.20479e-19	7.65673e-17	FBgn0037166	CG11426
FBgn0031800	5.13496	2.19923	1.13613	1.93573	0.0529012	0.472652	FBgn0031800	CG9497
FBgn0035346	107.38	2.19724	0.382016	5.75169	8.83565e-09	1.11136e-06	FBgn0035346	CG1146
FBgn0283531	59.1434	2.19524	0.436668	5.02724	4.97577e-07	4.38558e-05	FBgn0283531	Duox
FBgn0033710	134.194	2.18482	0.375977	5.81106	6.20798e-09	8.23751e-07	FBgn0033710	CG17739
FBgn0032381	4.91767	2.17896	1.25537	1.7357	0.0826165	0.58613	FBgn0032381	Mal-B1
FBgn0003028	22.6203	2.17854	0.627912	3.4695	0.000521436	0.0173932	FBgn0003028	ovo
FBgn0000449	3.10727	2.17708	1.91255	1.13831	0.25499	0.877546	FBgn0000449	dib
FBgn0265729	2.31103	2.1657	2.06848	1.047	0.2951	0.911613	FBgn0265729	lncRNA:CR44536
FBgn0038575	6.63689	2.16075	1.0137	2.13155	0.0330441	0.363395	FBgn0038575	CG7208
FBgn0039972	389.977	2.15862	0.253807	8.50499	1.81619e-17	8.77218e-15	FBgn0039972	Marf1
FBgn0033501	2020.86	2.15592	0.240509	8.96401	3.13092e-19	1.80028e-16	FBgn0033501	CG12911
FBgn0052170	3.98882	2.15191	1.30859	1.64445	0.100083	0.641456	FBgn0052170	CG32170
FBgn0039774	62.1669	2.14734	0.389983	5.50625	3.66556e-08	4.25593e-06	FBgn0039774	CDase
FBgn0011559	5.16231	2.1472	1.30512	1.64521	0.0999263	0.641456	FBgn0011559	Acp36DE
FBgn0265511	6.45868	2.13489	1.04434	2.04426	0.040928	0.409111	FBgn0265511	lncRNA:CR44373
FBgn0036289	2.42695	2.13323	1.86691	1.14265	0.253183	0.877501	FBgn0036289	CG10657
FBgn0035293	101.132	2.13015	0.546621	3.89695	9.74134e-05	0.00414178	FBgn0035293	CG5687
FBgn0037386	7.70276	2.11341	1.04155	2.02909	0.0424489	0.416331	FBgn0037386	CG1208
FBgn0010383	3.21552	2.10661	1.69994	1.23922	0.215263	0.847176	FBgn0010383	Cyp18a1
FBgn0261673	245.771	2.10468	0.363809	5.78511	7.24667e-09	9.40898e-07	FBgn0261673	nemy
FBgn0038846	20.6659	2.1001	0.861556	2.43756	0.0147866	0.216685	FBgn0038846	CG5697
FBgn0262964	3.90064	2.09785	1.33115	1.57597	0.115034	0.677935	FBgn0262964	CR43275
FBgn0039709	10.4412	2.09024	1.02315	2.04295	0.0410572	0.409137	FBgn0039709	Cad99C
FBgn0030077	28.1978	2.08627	0.611736	3.41041	0.000648647	0.0207207	FBgn0030077	CG15365
FBgn0031907	14.7595	2.07332	0.925175	2.241	0.0250261	0.306816	FBgn0031907	CG5171
FBgn0030257	51.8897	2.07314	0.418876	4.9493	7.44814e-07	6.24557e-05	FBgn0030257	SmydA-4
FBgn0259737	4.49023	2.06119	1.57801	1.3062	0.191486	0.818733	FBgn0259737	CG42391
FBgn0010651	107.202	2.05729	0.382091	5.38429	7.2731e-08	7.98388e-06	FBgn0010651	MFS14
FBgn0260718	1.72776	2.05434	2.31548	0.887217	0.374962	NA	FBgn0260718	CR42545
FBgn0260437	2.17891	2.04775	1.83656	1.11499	0.264855	0.886677	FBgn0260437	CR42532
FBgn0023549	3.20848	2.04537	1.72545	1.18541	0.235856	0.865271	FBgn0023549	Mct1
FBgn0053225	2.34576	2.04515	2.13041	0.959978	0.337066	0.934758	FBgn0053225	CG33225
FBgn0250904	3.76	2.04355	1.37618	1.48495	0.137558	0.726042	FBgn0250904	CG34434
FBgn0262480	2.40251	2.03982	1.78892	1.14025	0.254181	0.877501	FBgn0262480	CG43070
FBgn0004240	5.43957	2.03629	1.33463	1.52574	0.127075	0.708969	FBgn0004240	DptA
FBgn0005619	129.868	2.03597	0.415991	4.89425	9.86823e-07	7.63839e-05	FBgn0005619	Hdc
FBgn0004647	29286.8	2.03549	0.180443	11.2805	1.63776e-29	1.9776e-26	FBgn0004647	N
FBgn0020556	12.5971	2.03403	0.713911	2.84913	0.00438384	0.0909533	FBgn0020556	lncRNA:bxd
FBgn0026403	29.8263	2.03311	0.555502	3.65995	0.000252263	0.00937254	FBgn0026403	Ndg
FBgn0003319	2.18979	2.01848	1.9512	1.03448	0.300911	0.916281	FBgn0003319	Sb
FBgn0005390	7.0532	2.01618	1.15105	1.75161	0.0798412	0.578251	FBgn0005390	fs(1)M3
FBgn0287608	13.4895	2.01483	0.820443	2.45578	0.0140578	0.209308	FBgn0287608	lncRNA:CR46477
FBgn0037455	2.40024	2.0139	1.9765	1.01893	0.308238	0.91755	FBgn0037455	CG2336
FBgn0054031	2.22537	2.00077	1.91692	1.04375	0.296603	0.912719	FBgn0054031	CG34031
FBgn0266372	2.22769	1.99727	1.67689	1.19106	0.233631	0.864996	FBgn0266372	asRNA:CR45016
FBgn0032253	4.54424	1.99405	1.57568	1.26552	0.205687	0.834565	FBgn0032253	LManI
FBgn0052191	2.5054	1.99386	1.75329	1.13721	0.25545	0.877546	FBgn0052191	CG32191
FBgn0038190	3.91508	1.99148	1.75327	1.13587	0.256012	0.877546	FBgn0038190	CG9926
FBgn0265704	4.36314	1.98943	1.30641	1.52283	0.127802	0.709195	FBgn0265704	lncRNA:CR44511
FBgn0031913	3.70618	1.98752	1.53916	1.2913	0.196599	0.826296	FBgn0031913	CG5958
FBgn0261989	3.70386	1.9862	1.49939	1.32466	0.185282	0.80773	FBgn0261989	CG42807
FBgn0267109	5.54848	1.98402	1.21439	1.63376	0.102308	0.645118	FBgn0267109	asRNA:CR45549
FBgn0034883	3.45885	1.97628	1.87018	1.05673	0.290633	0.908891	FBgn0034883	Eglp2
FBgn0038460	3.65644	1.97456	1.37286	1.43829	0.150352	0.751762	FBgn0038460	CG18622
FBgn0063493	66.6315	1.9743	0.449293	4.39425	1.11158e-05	0.000677896	FBgn0063493	GstE7
FBgn0034085	2.82567	1.97087	1.61677	1.21902	0.222836	0.851141	FBgn0034085	Ptp52F
FBgn0051792	6.30378	1.96944	1.28906	1.52781	0.12656	0.707607	FBgn0051792	CG31792
FBgn0038679	97.3013	1.96777	0.422224	4.66049	3.1546e-06	0.000218918	FBgn0038679	CG6040
FBgn0052121	4.97317	1.96684	1.47456	1.33385	0.182253	0.80347	FBgn0052121	CG32121
FBgn0033518	2.46183	1.9639	1.7917	1.09611	0.273029	0.894871	FBgn0033518	Prx2540-2
FBgn0264875	2.06683	1.95988	2.14818	0.912343	0.361588	0.948297	FBgn0264875	lncRNA:CR44066
FBgn0038315	2.81535	1.94173	2.07975	0.933638	0.350491	0.942053	FBgn0038315	CG14866
FBgn0032405	5.27461	1.94024	1.11659	1.73765	0.0822731	0.586056	FBgn0032405	firl
FBgn0031918	2.93587	1.93773	1.65673	1.16961	0.242159	0.868834	FBgn0031918	CG6055
FBgn0052580	3.27982	1.93748	2.03864	0.950379	0.34192	0.937774	FBgn0052580	Muc14A
FBgn0259219	5.16957	1.93399	1.09023	1.77393	0.0760748	0.563891	FBgn0259219	CG42319
FBgn0002629	41.591	1.93293	0.661249	2.92314	0.00346515	0.0753905	FBgn0002629	E(spl)m4-BFM
FBgn0045761	39.7406	1.93221	0.5671	3.40718	0.000656368	0.020857	FBgn0045761	CHKov1
FBgn0038294	2.02442	1.92736	2.16778	0.889093	0.373953	0.954566	FBgn0038294	Mf
FBgn0039321	4.53851	1.92629	1.16417	1.65464	0.0979967	0.635505	FBgn0039321	CG10550
FBgn0031426	2.24454	1.91762	1.67401	1.14553	0.25199	0.876414	FBgn0031426	CG18641
FBgn0050263	21.4329	1.91462	0.690635	2.77226	0.00556686	0.109301	FBgn0050263	stum
FBgn0031724	2.00321	1.91154	2.19926	0.869172	0.384753	NA	FBgn0031724	CG18266
FBgn0036738	10.4669	1.91091	0.920939	2.07496	0.0379903	0.392033	FBgn0036738	CG7542
FBgn0035412	10.8104	1.9108	0.789866	2.41915	0.015557	0.224527	FBgn0035412	CG14957
FBgn0259715	4.55636	1.90998	1.23743	1.5435	0.122709	0.697932	FBgn0259715	CG42369
FBgn0001217	5.60009	1.9098	1.47988	1.29051	0.196875	0.826296	FBgn0001217	Hsc70-2
FBgn0000071	1757.39	1.90381	0.246635	7.71913	1.17125e-14	4.87683e-12	FBgn0000071	Ama
FBgn0050090	8.72265	1.90368	0.902204	2.11003	0.0348554	0.375785	FBgn0050090	CG30090
FBgn0002306	15.3766	1.90153	0.745634	2.55022	0.0107656	0.176623	FBgn0002306	sas
FBgn0031001	5.26865	1.89868	1.70846	1.11134	0.266421	0.888304	FBgn0031001	CG7884
FBgn0063492	108.786	1.89822	0.30146	6.29676	3.03927e-10	5.4775e-08	FBgn0063492	GstE8
FBgn0266915	1.98897	1.89146	1.96163	0.964227	0.334932	NA	FBgn0266915	lncRNA:CR45375
FBgn0037016	31.434	1.88871	0.608774	3.10248	0.00191904	0.0483765	FBgn0037016	CG13252
FBgn0263390	1.98665	1.88825	1.92903	0.978862	0.327648	NA	FBgn0263390	Nha2
FBgn0032602	1.98433	1.88782	1.96228	0.962053	0.336023	NA	FBgn0032602	ppk17
FBgn0038832	7.11405	1.88639	1.04052	1.81293	0.0698427	0.543822	FBgn0038832	CG15695
FBgn0266223	4.17222	1.8805	1.41829	1.32589	0.184875	0.80773	FBgn0266223	lncRNA:CR44918
FBgn0037388	3.5437	1.87965	1.65735	1.13413	0.25674	0.878227	FBgn0037388	CG14676
FBgn0264862	3.63454	1.87629	1.25817	1.49128	0.135887	0.723474	FBgn0264862	asRNA:CR44053
FBgn0039622	3.98418	1.87317	1.41006	1.32843	0.184035	0.807061	FBgn0039622	eIF4E6
FBgn0013308	3.5708	1.86637	1.58195	1.17979	0.238084	0.866544	FBgn0013308	Odc2
FBgn0038130	4.05145	1.86432	1.33699	1.39442	0.163191	0.776469	FBgn0038130	CG8630
FBgn0035968	14.3037	1.8601	0.807824	2.30261	0.0213009	0.276866	FBgn0035968	Slc45-1
FBgn0034724	1351.96	1.85962	0.202548	9.18114	4.26567e-20	2.86155e-17	FBgn0034724	babos
FBgn0032369	14.1987	1.85859	0.768446	2.41864	0.0155787	0.224527	FBgn0032369	CG6614
FBgn0030261	9.43439	1.85104	1.2564	1.47329	0.140672	0.731529	FBgn0030261	CG15203
FBgn0003886	4.48524	1.84433	1.77403	1.03962	0.298515	0.914037	FBgn0003886	alphaTub85E
FBgn0262148	2.92196	1.83981	1.62087	1.13508	0.256343	0.877546	FBgn0262148	lncRNA:CR42874
FBgn0033134	9.02245	1.83921	0.893301	2.05889	0.0395049	0.400522	FBgn0033134	Tsp42El
FBgn0003463	19.2765	1.83335	0.657905	2.78665	0.00532562	0.105464	FBgn0003463	sog
FBgn0050203	14.7848	1.8227	0.761249	2.39436	0.0166493	0.233768	FBgn0050203	CG30203
FBgn0284408	493.257	1.82159	0.361386	5.04057	4.64138e-07	4.21389e-05	FBgn0284408	trol
FBgn0266248	1.91582	1.82109	2.23035	0.816503	0.414212	NA	FBgn0266248	lncRNA:CR44943
FBgn0028699	17.8047	1.82081	0.879521	2.07023	0.0384308	0.394041	FBgn0028699	Rh50
FBgn0036433	74.3448	1.81954	0.57289	3.17608	0.00149282	0.0400573	FBgn0036433	CG9628
FBgn0267809	1.99998	1.81619	2.28788	0.793831	0.427294	NA	FBgn0267809	asRNA:CR46134
FBgn0287620	292.12	1.81339	0.255882	7.08682	1.37231e-12	4.24889e-10	FBgn0287620	lncRNA:CR46489
FBgn0034920	3.84974	1.81157	1.49939	1.20821	0.226968	0.855382	FBgn0034920	CG5597
FBgn0267104	3.8567	1.80728	1.35426	1.33451	0.182038	0.80347	FBgn0267104	CG45544
FBgn0038012	2.77883	1.80628	1.50025	1.20399	0.228594	0.857602	FBgn0038012	CG10013
FBgn0034709	58.4364	1.80364	0.464557	3.88249	0.000103391	0.0043652	FBgn0034709	Swim
FBgn0035511	7.53322	1.80286	1.51846	1.18729	0.235112	0.864996	FBgn0035511	Cpr64Ab
FBgn0038407	36.5691	1.80278	0.439397	4.10286	4.08073e-05	0.00200304	FBgn0038407	CG6126
FBgn0003129	4.52235	1.80243	1.2687	1.42069	0.155406	0.762468	FBgn0003129	Poxm
FBgn0037227	8.69373	1.7966	1.08789	1.65145	0.0986459	0.636592	FBgn0037227	TwdlV
FBgn0261514	146.266	1.79656	0.398107	4.51277	6.39865e-06	0.000410977	FBgn0261514	NimA
FBgn0086711	9.51296	1.79457	0.799129	2.24566	0.0247257	0.305084	FBgn0086711	mol
FBgn0001168	50.2703	1.79444	0.413779	4.33671	1.4463e-05	0.000816078	FBgn0001168	h
FBgn0085209	4.55908	1.79426	1.2172	1.47409	0.140458	0.731529	FBgn0085209	CG34180
FBgn0039411	3.12048	1.792	1.73536	1.03264	0.301773	0.916571	FBgn0039411	dysf
FBgn0267575	2.02743	1.79148	1.95556	0.916092	0.359618	0.947644	FBgn0267575	lncRNA:CR45915
FBgn0265767	136.345	1.79122	0.404793	4.42504	9.64258e-06	0.000594052	FBgn0265767	zyd
FBgn0015011	2.26493	1.78945	2.2044	0.811764	0.416927	0.963182	FBgn0015011	AhcyL2
FBgn0037012	9.4483	1.7885	0.985116	1.81552	0.0694436	0.542079	FBgn0037012	Rcd2
FBgn0000560	400.759	1.78547	0.263568	6.77425	1.25056e-11	3.02009e-09	FBgn0000560	eg
FBgn0004650	6.1612	1.78505	1.0575	1.688	0.0914114	0.617918	FBgn0004650	fs(1)N
FBgn0065110	3.35376	1.77879	1.92712	0.923029	0.355992	0.945727	FBgn0065110	ppk10
FBgn0011701	411.28	1.77842	0.681485	2.60962	0.0090643	0.156807	FBgn0011701	repo
FBgn0031718	2.01086	1.778	2.17157	0.818765	0.412921	NA	FBgn0031718	CG14014
FBgn0031702	5.05898	1.77394	1.52707	1.16166	0.245374	0.871299	FBgn0031702	fusl
FBgn0082939	10.5628	1.7718	0.983717	1.80112	0.0716835	0.551136	FBgn0082939	snoRNA:Me28S-C3227b
FBgn0020414	59.2787	1.77139	0.518578	3.41587	0.000635795	0.0204726	FBgn0020414	Idgf3
FBgn0284247	85.3666	1.77011	0.500951	3.5335	0.000410103	0.0142709	FBgn0284247	ds
FBgn0031926	3.24492	1.7684	1.66859	1.05981	0.289229	0.90803	FBgn0031926	CG6739
FBgn0015801	28.3554	1.76759	0.721704	2.44919	0.0143179	0.211614	FBgn0015801	Reg-5
FBgn0032981	41.3715	1.76493	0.529681	3.33207	0.000862025	0.0258287	FBgn0032981	CG3635
FBgn0051706	121.501	1.76471	0.495571	3.56096	0.000369495	0.0131612	FBgn0051706	CG31706
FBgn0032264	76.6536	1.76361	0.546343	3.22802	0.0012465	0.0350851	FBgn0032264	Lip4
FBgn0038069	2.09823	1.76235	1.94592	0.905662	0.365115	0.950329	FBgn0038069	CG11608
FBgn0027556	14.582	1.76047	0.729683	2.41265	0.0158372	0.227119	FBgn0027556	CG4928
FBgn0038415	4.96958	1.75776	1.18928	1.478	0.139408	0.730294	FBgn0038415	CG17929
FBgn0286038	74.8831	1.75305	0.319229	5.49152	3.98485e-08	4.58258e-06	FBgn0286038	sisRNA:CR46360
FBgn0033204	32.3929	1.75164	0.617001	2.83895	0.0045262	0.093107	FBgn0033204	CG2065
FBgn0028526	23.7148	1.74859	0.591626	2.95557	0.00312087	0.0699157	FBgn0028526	CG15293
FBgn0266237	27.4962	1.74428	0.514611	3.38952	0.000700163	0.0219028	FBgn0266237	lncRNA:CR44932
FBgn0033760	5.98736	1.74407	1.25257	1.39239	0.163803	0.777486	FBgn0033760	CG8785
FBgn0034997	45.8706	1.74359	0.470885	3.70279	0.000213242	0.00820032	FBgn0034997	CG3376
FBgn0263656	16.2718	1.74302	0.702058	2.48273	0.0130381	0.198742	FBgn0263656	CG43647
FBgn0033135	11.7034	1.74288	0.819307	2.12726	0.0333988	0.365604	FBgn0033135	Tsp42En
FBgn0265496	4.07989	1.73603	1.43383	1.21076	0.225986	0.854783	FBgn0265496	lncRNA:CR44365
FBgn0038114	21.95	1.73446	0.582699	2.9766	0.00291466	0.0660311	FBgn0038114	CG11670
FBgn0039523	1.80979	1.7302	2.31188	0.748398	0.45422	NA	FBgn0039523	CG12885
FBgn0005659	5.87196	1.72798	1.1558	1.49505	0.1349	0.720538	FBgn0005659	Ets98B
FBgn0034021	7.14854	1.7274	0.935074	1.84734	0.0646973	0.52579	FBgn0034021	CG8180
FBgn0264381	1.79787	1.72648	2.6236	0.658058	0.510501	NA	FBgn0264381	asRNA:CR43833
FBgn0038113	6.445	1.72625	0.972325	1.77538	0.075835	0.563891	FBgn0038113	CG11668
FBgn0086906	87.6311	1.72616	0.326187	5.29194	1.21024e-07	1.30479e-05	FBgn0086906	sls
FBgn0050104	17.945	1.72386	0.713341	2.4166	0.0156664	0.22523	FBgn0050104	NT5E-2
FBgn0038526	38.9756	1.7229	0.608233	2.83263	0.00461666	0.0946455	FBgn0038526	CG14327
FBgn0035620	4.53133	1.72251	1.26069	1.36632	0.171838	0.78865	FBgn0035620	Alp9
FBgn0065051	1.79671	1.71843	2.31513	0.74226	0.45793	NA	FBgn0065051	scaRNA:MeU5-U42
FBgn0040091	54.7525	1.71605	0.541056	3.17167	0.00151564	0.0404004	FBgn0040091	Ugt317A1
FBgn0033978	7.40963	1.71521	1.06658	1.60815	0.107803	0.661781	FBgn0033978	Cyp6a23
FBgn0035789	1.79439	1.71383	2.22519	0.770192	0.441186	NA	FBgn0035789	mthl6
FBgn0027844	11.4273	1.71335	0.853306	2.0079	0.0446544	0.42726	FBgn0027844	CAH1
FBgn0085201	2.50025	1.71299	1.62702	1.05284	0.292414	0.909692	FBgn0085201	CG34172
FBgn0038285	1.79323	1.71281	2.22704	0.769098	0.441835	NA	FBgn0038285	CG6974
FBgn0038088	33.8372	1.71041	0.551999	3.09858	0.0019445	0.0488148	FBgn0038088	CG10126
FBgn0032119	3.2641	1.70953	1.34164	1.27421	0.20259	0.832632	FBgn0032119	CG3769
FBgn0026570	17.6958	1.70809	0.764876	2.23315	0.0255388	0.309859	FBgn0026570	CG5704
FBgn0034022	3.69189	1.70793	1.4643	1.16638	0.243462	0.869764	FBgn0034022	CG12964
FBgn0265186	3.70001	1.70621	1.34043	1.27288	0.20306	0.833714	FBgn0265186	CG44251
FBgn0039052	2.96599	1.70491	2.00192	0.85164	0.394414	0.962135	FBgn0039052	CG6733
FBgn0029656	1.85117	1.70467	1.82434	0.934404	0.350096	NA	FBgn0029656	CG10793
FBgn0267153	138.664	1.69891	0.263582	6.44549	1.15231e-10	2.24421e-08	FBgn0267153	lncRNA:CR45593
FBgn0034716	17.6749	1.69812	0.687567	2.46975	0.0135208	0.202561	FBgn0034716	Oatp58Dc
FBgn0260874	144.584	1.69706	0.248442	6.83079	8.44477e-12	2.21675e-09	FBgn0260874	Ir76a
FBgn0038219	3.60212	1.69631	1.67276	1.01408	0.310544	0.9202	FBgn0038219	CG14839
FBgn0035512	1881.77	1.69569	0.323364	5.2439	1.57216e-07	1.62255e-05	FBgn0035512	Cpr64Ac
FBgn0085428	38.9454	1.69071	0.499997	3.38144	0.000721071	0.0223255	FBgn0085428	Nox
FBgn0040507	5.10344	1.69022	1.29944	1.30073	0.193352	0.820911	FBgn0040507	ACXD
FBgn0015300	2.9375	1.69016	2.06544	0.818305	0.413183	0.963182	FBgn0015300	Ssl
FBgn0266596	5.20194	1.68712	1.27011	1.32833	0.18407	0.807061	FBgn0266596	asRNA:CR45121
FBgn0001970	3.23102	1.68311	1.34858	1.24806	0.212009	0.842967	FBgn0001970	Pgant35A
FBgn0051091	4.81269	1.68185	1.63737	1.02717	0.304341	0.916715	FBgn0051091	CG31091
FBgn0034479	1.91651	1.67841	2.20003	0.762902	0.445522	NA	FBgn0034479	CG8654
FBgn0266256	3.83848	1.67754	1.2473	1.34493	0.178647	0.79659	FBgn0266256	lncRNA:CR44951
FBgn0267793	15.5916	1.67673	0.783161	2.14098	0.0322759	0.356898	FBgn0267793	lncRNA:CR45232
FBgn0032075	7.43529	1.67486	1.029	1.62766	0.103597	0.649163	FBgn0032075	Tsp29Fb
FBgn0050036	2.55488	1.66906	1.46652	1.13811	0.255076	0.877546	FBgn0050036	CG30036
FBgn0043841	466.804	1.66828	0.352866	4.72779	2.26975e-06	0.000163138	FBgn0043841	vir-1
FBgn0052279	3.25118	1.6681	1.36936	1.21816	0.223165	0.851141	FBgn0052279	Drsl2
FBgn0267819	5.25924	1.66798	1.4273	1.16862	0.242556	0.868834	FBgn0267819	asRNA:CR46144
FBgn0050359	33.3872	1.66709	0.600241	2.77736	0.00548022	0.10795	FBgn0050359	Mal-A5
FBgn0285969	30.9057	1.666	0.510316	3.26464	0.00109601	0.0315856	FBgn0285969	sisRNA:4
FBgn0036978	5.95503	1.66324	1.37846	1.20659	0.227589	0.856833	FBgn0036978	Toll-9
FBgn0265252	4.11999	1.65828	1.41957	1.16816	0.242741	0.868834	FBgn0265252	asRNA:CR44266
FBgn0031313	135.579	1.65599	0.277038	5.97748	2.26612e-09	3.42043e-07	FBgn0031313	CG5080
FBgn0037895	25.0876	1.65547	0.582745	2.84081	0.00449987	0.0927235	FBgn0037895	CG6723
FBgn0036824	76.4883	1.65524	0.54404	3.0425	0.00234618	0.0567739	FBgn0036824	CG3902
FBgn0027348	3.9228	1.65418	1.3301	1.24365	0.213629	0.845482	FBgn0027348	bgm
FBgn0031816	65.6033	1.65343	0.517641	3.19416	0.00140236	0.0378826	FBgn0031816	Rchy1
FBgn0083007	3.08204	1.65132	1.42969	1.15502	0.248082	0.873859	FBgn0083007	snoRNA:Psi28S-1135f
FBgn0036101	10.1472	1.65118	1.09587	1.50674	0.131878	0.717128	FBgn0036101	NijA
FBgn0035308	236.312	1.6498	0.287388	5.74068	9.42993e-09	1.17388e-06	FBgn0035308	CG15822
FBgn0031517	4.41126	1.6498	1.22394	1.34793	0.177679	0.794308	FBgn0031517	CG15406
FBgn0036891	2.79135	1.64773	1.77697	0.927269	0.353787	0.943554	FBgn0036891	CG9372
FBgn0032897	88.4871	1.64582	0.412332	3.99149	6.56604e-05	0.00293648	FBgn0032897	CG9336
FBgn0028527	2.68013	1.6447	1.80483	0.911276	0.36215	0.948297	FBgn0028527	CG18507
FBgn0032899	77.8174	1.64009	0.422397	3.88281	0.000103255	0.0043652	FBgn0032899	CG9338
FBgn0024989	5.02809	1.6397	1.35195	1.21285	0.225189	0.853293	FBgn0024989	CG3777
FBgn0034670	1.81732	1.63848	2.33762	0.700917	0.483355	NA	FBgn0034670	CG13488
FBgn0034972	2.56461	1.63769	1.86863	0.876412	0.380806	0.959002	FBgn0034972	CG10339
FBgn0262475	11.4522	1.63663	0.893496	1.83171	0.0669944	0.534318	FBgn0262475	bru2
FBgn0264489	4.09547	1.62666	1.95872	0.830473	0.406272	0.963182	FBgn0264489	CG43897
FBgn0035436	2.41291	1.62343	1.84144	0.881608	0.377989	0.958842	FBgn0035436	CG12016
FBgn0051038	443.045	1.62043	0.313496	5.16889	2.35493e-07	2.35007e-05	FBgn0051038	CG31038
FBgn0035513	17.8346	1.61914	0.706894	2.2905	0.0219922	0.281607	FBgn0035513	Cpr64Ad
FBgn0031939	9.43242	1.61834	1.08575	1.49053	0.136084	0.724017	FBgn0031939	CG13796
FBgn0265919	3.09033	1.61831	1.46655	1.10348	0.269817	0.892043	FBgn0265919	lncRNA:CR44708
FBgn0015571	2.53264	1.61689	1.87152	0.863944	0.387619	0.962135	FBgn0015571	alpha-Est3
FBgn0030747	20.2643	1.61481	0.658233	2.45325	0.014157	0.210008	FBgn0030747	CG4301
FBgn0036146	34.6053	1.61133	0.532591	3.02546	0.00248255	0.0588157	FBgn0036146	nkt
FBgn0051324	133.816	1.61127	0.368816	4.36878	1.24944e-05	0.000732377	FBgn0051324	CG31324
FBgn0039800	1.84097	1.61102	2.61164	0.616859	0.537327	NA	FBgn0039800	Npc2g
FBgn0026061	8.51203	1.61077	1.09258	1.47428	0.140406	0.731529	FBgn0026061	Mipp1
FBgn0011723	2.99605	1.6101	1.70058	0.946795	0.343743	0.939263	FBgn0011723	byn
FBgn0000244	77.1563	1.60842	0.38369	4.19199	2.76512e-05	0.00144065	FBgn0000244	by
FBgn0028490	272.227	1.60561	0.310829	5.16558	2.39699e-07	2.37243e-05	FBgn0028490	CG31705
FBgn0033277	2.30555	1.60509	1.96058	0.818679	0.41297	0.963182	FBgn0033277	CG14760
FBgn0051551	14.8887	1.60312	0.938533	1.70811	0.0876151	0.606972	FBgn0051551	CG31551
FBgn0033654	153.22	1.60195	0.275033	5.82459	5.72531e-09	7.68146e-07	FBgn0033654	Sobp
FBgn0063494	275.568	1.60175	0.270005	5.93228	2.98754e-09	4.32452e-07	FBgn0063494	GstE6
FBgn0267811	5.03071	1.6017	1.08705	1.47344	0.140634	0.731529	FBgn0267811	asRNA:CR46136
FBgn0031808	3.03163	1.60081	1.61573	0.990769	0.321799	0.928441	FBgn0031808	Nepl5
FBgn0022774	22.9702	1.59748	0.546028	2.92564	0.00343749	0.0749235	FBgn0022774	Oat
FBgn0039099	6.52869	1.59686	1.09092	1.46377	0.143256	0.735704	FBgn0039099	GILT2
FBgn0030108	10.2776	1.59571	0.815939	1.95567	0.0505041	0.458869	FBgn0030108	Gr8a
FBgn0042206	29.0433	1.58898	0.540769	2.93837	0.0032994	0.0724368	FBgn0042206	GstD10
FBgn0000477	21.823	1.58724	0.673032	2.35834	0.0183567	0.249615	FBgn0000477	DNaseII
FBgn0030439	8.23157	1.58633	1.0688	1.48421	0.137753	0.726042	FBgn0030439	CG12716
FBgn0015336	10.7746	1.58551	0.829797	1.91072	0.05604	0.487504	FBgn0015336	CG15865
FBgn0266690	9.93982	1.57977	0.91475	1.727	0.0841681	0.593204	FBgn0266690	lncRNA:CR45180
FBgn0053775	5.88009	1.57933	1.21857	1.29605	0.194958	0.82451	FBgn0053775	CG33775
FBgn0038665	29.5664	1.57899	0.490855	3.21682	0.00129619	0.0361467	FBgn0038665	euc
FBgn0261386	4.78896	1.57848	1.58578	0.995397	0.319543	0.927074	FBgn0261386	Gpa2
FBgn0267461	14.394	1.57817	0.676187	2.33392	0.0196	0.261226	FBgn0267461	lncRNA:CR45811
FBgn0011812	5.9414	1.57683	1.00636	1.56686	0.117146	0.685008	FBgn0011812	Lcp1Psi
FBgn0032382	12.1982	1.57615	0.719511	2.19058	0.0284823	0.33111	FBgn0032382	Mal-B2
FBgn0265059	12.1857	1.57511	0.771288	2.04218	0.041134	0.409137	FBgn0265059	lncRNA:CR44170
FBgn0264979	7.89928	1.57045	0.880759	1.78307	0.0745752	0.559783	FBgn0264979	CG4267
FBgn0003890	11.5719	1.56553	0.79882	1.9598	0.0500188	0.456176	FBgn0003890	betaTub97EF
FBgn0261563	247.56	1.56457	0.270834	5.77686	7.61055e-09	9.77631e-07	FBgn0261563	wb
FBgn0265877	3.01518	1.56433	1.60997	0.971651	0.331224	0.932207	FBgn0265877	CG44666
FBgn0265953	30.3124	1.56406	0.453215	3.45104	0.000558435	0.0184743	FBgn0265953	lncRNA:CR44740
FBgn0051636	5.56189	1.56379	1.44281	1.08385	0.278432	0.898514	FBgn0051636	CG31636
FBgn0039798	1.65879	1.56199	2.30898	0.676483	0.498734	NA	FBgn0039798	CG11313
FBgn0262813	1.65879	1.56199	2.30898	0.676483	0.498734	NA	FBgn0262813	CG43184
FBgn0032639	3.29637	1.56138	1.93006	0.808984	0.418525	0.963728	FBgn0032639	CG18563
FBgn0030158	275.534	1.56051	0.322484	4.83904	1.30466e-06	9.72458e-05	FBgn0030158	CG9686
FBgn0016920	5.42715	1.55765	1.36232	1.14338	0.25288	0.877501	FBgn0016920	nompC
FBgn0053544	3.37783	1.55702	1.43183	1.08743	0.276846	0.897104	FBgn0053544	Vkor
FBgn0026385	1.66227	1.55419	2.00854	0.773791	0.439055	NA	FBgn0026385	Or47b
FBgn0034045	11.9123	1.55299	0.772805	2.00954	0.0444795	0.426377	FBgn0034045	CG8249
FBgn0052079	3.08714	1.55086	1.52157	1.01925	0.308086	0.91755	FBgn0052079	CG32079
FBgn0027843	7.75573	1.5506	1.2138	1.27747	0.201436	0.830716	FBgn0027843	CAH2
FBgn0036070	1.64454	1.54931	2.36776	0.654336	0.512895	NA	FBgn0036070	CG8072
FBgn0031365	2.79506	1.54862	1.58738	0.97558	0.329272	0.932207	FBgn0031365	CG17650
FBgn0263475	2.8472	1.54611	1.47239	1.05007	0.293686	0.911242	FBgn0263475	snoRNA:CG16892-a
FBgn0032749	20.8296	1.54334	0.618778	2.49417	0.012625	0.194696	FBgn0032749	Phlpp
FBgn0027376	14.4265	1.54141	0.747538	2.06199	0.0392089	0.39831	FBgn0027376	rha
FBgn0051902	3.25396	1.54099	2.02601	0.760605	0.446893	0.968889	FBgn0051902	Spn28Da
FBgn0266955	4.02373	1.53131	1.20038	1.27569	0.202066	0.83218	FBgn0266955	lncRNA:CR45406
FBgn0032211	5.58797	1.53125	1.25191	1.22313	0.22128	0.851141	FBgn0032211	CG13138
FBgn0037069	5.20871	1.53002	1.36611	1.11998	0.262722	0.884361	FBgn0037069	Cpr78Cc
FBgn0267089	3.52711	1.52864	1.38208	1.10604	0.26871	0.890866	FBgn0267089	lncRNA:CR45533
FBgn0036080	72.0056	1.52834	0.351833	4.34394	1.39951e-05	0.000797127	FBgn0036080	Or67d
FBgn0030964	7.01205	1.52673	0.978676	1.56	0.118761	0.689121	FBgn0030964	Pvf1
FBgn0035309	5.52096	1.52514	1.056	1.44426	0.148665	0.74815	FBgn0035309	CG15879
FBgn0259231	33.2076	1.52485	0.430988	3.53804	0.000403104	0.0141086	FBgn0259231	CCKLR-17D1
FBgn0040973	1.61986	1.5221	2.30029	0.661702	0.508162	NA	FBgn0040973	CG16824
FBgn0025878	53.0984	1.52048	0.471732	3.22317	0.00126779	0.0356012	FBgn0025878	wrapper
FBgn0033659	22.508	1.51838	0.862637	1.76016	0.0783813	0.574305	FBgn0033659	Damm
FBgn0051146	9.69804	1.51797	0.853344	1.77885	0.075264	0.562384	FBgn0051146	Nlg1
FBgn0266199	4.31316	1.51772	1.51563	1.00138	0.316642	0.924473	FBgn0266199	asRNA:CR44894
FBgn0265638	5.81304	1.51242	1.25243	1.20759	0.227206	0.856011	FBgn0265638	lncRNA:CR44445
FBgn0031737	4.75269	1.51118	1.23055	1.22805	0.219428	0.850552	FBgn0031737	obst-E
FBgn0031108	2.32745	1.50907	2.45789	0.61397	0.539235	0.981777	FBgn0031108	CG15459
FBgn0030775	4.98517	1.50897	1.19896	1.25856	0.20819	0.839508	FBgn0030775	CG9673
FBgn0031451	15.816	1.5087	0.680388	2.21742	0.0265947	0.31701	FBgn0031451	CG9961
FBgn0035751	19.5798	1.50864	0.679236	2.22108	0.0263457	0.31548	FBgn0035751	CG14829
FBgn0038148	2.39471	1.5084	1.64809	0.91524	0.360065	0.947644	FBgn0038148	CG14377
FBgn0051217	5.25605	1.50561	1.04572	1.43978	0.149931	0.750275	FBgn0051217	modSP
FBgn0034322	4.62104	1.50358	1.16489	1.29075	0.196791	0.826296	FBgn0034322	CG18536
FBgn0038386	1.71105	1.50349	1.81942	0.826357	0.408602	NA	FBgn0038386	CG5478
FBgn0002526	466.401	1.50187	0.186178	8.06686	7.21277e-16	3.34978e-13	FBgn0002526	LanA
FBgn0267476	2.48672	1.4995	1.83802	0.81582	0.414603	0.963182	FBgn0267476	lncRNA:CR45826
FBgn0037520	2.66397	1.49647	2.00308	0.747085	0.455013	0.972544	FBgn0037520	CG18268
FBgn0041246	32.2707	1.49233	0.591761	2.52185	0.0116739	0.186042	FBgn0041246	Gr32a
FBgn0002633	560.726	1.4923	0.152802	9.76619	1.57261e-22	1.35638e-19	FBgn0002633	E(spl)m7-HLH
FBgn0004397	248.727	1.49112	0.271831	5.48547	4.12367e-08	4.69748e-06	FBgn0004397	Vinc
FBgn0035767	50.8252	1.48785	0.511373	2.90952	0.00361986	0.0780531	FBgn0035767	Cln7
FBgn0032856	15.7914	1.48697	0.879834	1.69006	0.0910164	0.617918	FBgn0032856	CG16798
FBgn0029745	2.12593	1.48604	1.91823	0.77469	0.438523	0.967725	FBgn0029745	Rpn13R
FBgn0039415	6.48526	1.48229	1.32249	1.12083	0.262358	0.884217	FBgn0039415	CG6142
FBgn0036880	5.16457	1.48153	1.73068	0.856037	0.391978	0.962135	FBgn0036880	Cpr76Bc
FBgn0011653	1085.91	1.47988	0.278517	5.31341	1.07595e-07	1.17046e-05	FBgn0011653	mas
FBgn0038097	8.37529	1.47731	1.04962	1.40746	0.15929	0.770309	FBgn0038097	CG14384
FBgn0039722	77.5612	1.47601	0.454378	3.24842	0.00116046	0.0329707	FBgn0039722	Capa
FBgn0010497	17.6305	1.47317	0.616049	2.39132	0.0167878	0.234621	FBgn0010497	dmGlut
FBgn0033980	89.8924	1.47263	0.296317	4.96979	6.70268e-07	5.69963e-05	FBgn0033980	Cyp6a20
FBgn0032330	13.7208	1.47257	0.742428	1.98346	0.0473164	0.440853	FBgn0032330	Samuel
FBgn0086061	18.8668	1.47192	0.648223	2.2707	0.0231654	0.291794	FBgn0086061	snoRNA:Or-CD8
FBgn0266676	8.43827	1.47108	0.84738	1.73604	0.0825574	0.586056	FBgn0266676	lncRNA:CR45166
FBgn0037506	3.1964	1.46928	1.64329	0.894109	0.371263	0.954078	FBgn0037506	Mics1
FBgn0286785	266.327	1.46868	0.324098	4.5316	5.85388e-06	0.00038003	FBgn0286785	scb
FBgn0032900	2.4289	1.46835	1.62092	0.90587	0.365005	0.950329	FBgn0032900	CG14401
FBgn0002962	4.63245	1.4642	1.60629	0.911542	0.36201	0.948297	FBgn0002962	nos
FBgn0039747	11.3131	1.46285	0.891503	1.64088	0.100823	0.643125	FBgn0039747	AdoR
FBgn0032773	8.12006	1.46255	1.43511	1.01913	0.308143	0.91755	FBgn0032773	fon
FBgn0028491	6.47117	1.46247	1.06848	1.36874	0.171082	0.788312	FBgn0028491	CG2930
FBgn0003867	10.053	1.4547	0.88086	1.65146	0.0986451	0.636592	FBgn0003867	tsl
FBgn0029589	1.70305	1.45451	2.04544	0.7111	0.477022	NA	FBgn0029589	CG14810
FBgn0259188	1.70189	1.45417	2.29806	0.632783	0.526875	NA	FBgn0259188	Ir7f
FBgn0000490	22.3779	1.44897	0.76271	1.89977	0.0574635	0.495364	FBgn0000490	dpp
FBgn0038420	11.2121	1.44876	0.789103	1.83596	0.0663631	0.531726	FBgn0038420	CG10311
FBgn0052793	3.03925	1.448	1.70882	0.847367	0.396791	0.962135	FBgn0052793	CG32793
FBgn0265957	6.80156	1.44699	1.20236	1.20346	0.228799	0.857729	FBgn0265957	lncRNA:CR44744
FBgn0031412	9.51477	1.44255	0.774013	1.86373	0.0623598	0.516148	FBgn0031412	CG16995
FBgn0034391	3.80326	1.43952	1.40545	1.02424	0.305722	0.916991	FBgn0034391	CG15080
FBgn0031644	1.71006	1.43915	1.90886	0.753929	0.450892	NA	FBgn0031644	CG15625
FBgn0266086	5.23881	1.43744	1.05196	1.36643	0.171803	0.78865	FBgn0266086	lncRNA:CR44828
FBgn0082976	4.94633	1.43704	1.18652	1.21114	0.225841	0.8546	FBgn0082976	snoRNA:Psi28S-3305a
FBgn0031879	31.1394	1.43666	0.60835	2.36156	0.018198	0.248015	FBgn0031879	uif
FBgn0035034	2.23386	1.43605	1.71686	0.836439	0.402908	0.962277	FBgn0035034	CG3565
FBgn0011761	5.73089	1.43527	1.12848	1.27185	0.203425	0.833864	FBgn0011761	dhd
FBgn0033101	431.927	1.42466	0.22447	6.34675	2.19907e-10	4.0233e-08	FBgn0033101	CG9436
FBgn0039328	12.4501	1.4245	0.710133	2.00596	0.0448602	0.427738	FBgn0039328	CHKov2
FBgn0039640	73.9518	1.42002	0.497388	2.85495	0.00430433	0.0894575	FBgn0039640	CG14516
FBgn0043806	85.8584	1.41946	0.467793	3.03438	0.0024103	0.0577468	FBgn0043806	CG32032
FBgn0261547	102.061	1.41734	0.33042	4.28952	1.79062e-05	0.000969582	FBgn0261547	Exn
FBgn0267987	4.88778	1.41679	1.52829	0.927046	0.353902	0.943554	FBgn0267987	lncRNA:CR46254
FBgn0052594	81.316	1.41395	0.361058	3.91612	8.99841e-05	0.00388056	FBgn0052594	be
FBgn0263829	2.12998	1.41329	1.8741	0.754116	0.450779	0.971216	FBgn0263829	CG34334
FBgn0038402	385.599	1.41252	0.26018	5.42902	5.6663e-08	6.27711e-06	FBgn0038402	Fer2
FBgn0051676	109.199	1.4095	0.490615	2.87292	0.00406696	0.0857042	FBgn0051676	CG31676
FBgn0038629	3.11274	1.40794	1.95054	0.721819	0.470406	0.974572	FBgn0038629	CG14304
FBgn0037683	11.9478	1.40625	0.933074	1.50712	0.13178	0.717128	FBgn0037683	CG18473
FBgn0037812	7.62282	1.40375	0.942616	1.48921	0.136433	0.724732	FBgn0037812	CG18545
FBgn0030975	2.13931	1.40233	1.89248	0.741003	0.458692	0.972544	FBgn0030975	SdhBL
FBgn0034741	1.73608	1.40069	1.81423	0.772054	0.440082	NA	FBgn0034741	CG4269
FBgn0265760	4.16272	1.39752	1.29291	1.08091	0.279737	0.899676	FBgn0265760	lncRNA:CR44567
FBgn0027073	5.5797	1.39617	1.49111	0.93633	0.349103	0.940523	FBgn0027073	Ugt49B1
FBgn0028513	3.64245	1.3923	1.70519	0.816506	0.414211	0.963182	FBgn0028513	CG9254
FBgn0024293	3.38716	1.39076	1.35154	1.02902	0.303469	0.916715	FBgn0024293	Spn43Ab
FBgn0267970	4.08016	1.3891	1.57557	0.881646	0.377968	0.958842	FBgn0267970	lncRNA:CR46248
FBgn0039756	25.4507	1.38862	0.565668	2.45484	0.0140948	0.209342	FBgn0039756	CG9743
FBgn0031888	195.789	1.38719	0.29598	4.68675	2.77578e-06	0.000196009	FBgn0031888	Pvf2
FBgn0265823	2.74161	1.38421	1.72396	0.802925	0.422018	0.963795	FBgn0265823	lncRNA:CR44612
FBgn0264437	1.70322	1.38386	2.11891	0.6531	0.513692	NA	FBgn0264437	lncRNA:CR43855
FBgn0042173	81.4175	1.38369	0.320117	4.32246	1.54298e-05	0.000862567	FBgn0042173	CG18853
FBgn0039611	3.86855	1.37691	1.28973	1.06759	0.285704	0.904745	FBgn0039611	Nepl18
FBgn0002576	11.1211	1.37471	0.882146	1.55837	0.119146	0.689805	FBgn0002576	lz
FBgn0039203	6.05779	1.37377	1.03905	1.32214	0.186121	0.809293	FBgn0039203	CG13618
FBgn0051176	6.69056	1.3726	1.22104	1.12413	0.260959	0.883645	FBgn0051176	CG31176
FBgn0046763	114.219	1.37077	0.432021	3.17292	0.00150915	0.0403633	FBgn0046763	CG17278
FBgn0036235	5.73248	1.37076	1.21275	1.13029	0.258356	0.880261	FBgn0036235	CG6938
FBgn0020416	13.3523	1.36979	0.706139	1.93983	0.0524008	0.469187	FBgn0020416	Idgf1
FBgn0051248	7.36312	1.36822	0.924584	1.47983	0.13892	0.728378	FBgn0051248	CG31248
FBgn0000061	2.16567	1.36638	2.50181	0.546155	0.584959	0.985165	FBgn0000061	al
FBgn0011603	114.946	1.36445	0.430076	3.17258	0.00151091	0.0403633	FBgn0011603	ine
FBgn0266235	41.5226	1.36221	0.462856	2.94305	0.00324996	0.0720059	FBgn0266235	lncRNA:CR44930
FBgn0260745	290.908	1.35901	0.337426	4.02757	5.63572e-05	0.00260733	FBgn0260745	mfas
FBgn0263608	11.9768	1.35676	0.746753	1.81688	0.0692356	0.541814	FBgn0263608	l(3)72Dr
FBgn0034279	5.34707	1.35609	1.0977	1.2354	0.216683	0.848946	FBgn0034279	CG18635
FBgn0261636	22.043	1.35505	0.551623	2.45648	0.0140304	0.209156	FBgn0261636	lncRNA:CR42719
FBgn0033165	3.67466	1.35421	1.2675	1.0684	0.285338	0.904557	FBgn0033165	CG11113
FBgn0082941	8.49179	1.35072	1.03453	1.30564	0.191674	0.818733	FBgn0082941	snoRNA:Me28S-A992
FBgn0038142	2.47056	1.35067	2.05511	0.657226	0.511036	0.980785	FBgn0038142	CheA87a
FBgn0031409	1.72924	1.3504	1.84429	0.732205	0.464044	NA	FBgn0031409	CG4271
FBgn0050460	39.1209	1.34851	0.461946	2.91919	0.00350947	0.0760805	FBgn0050460	CG30460
FBgn0061356	9.70648	1.34793	0.771821	1.74642	0.0807375	0.580647	FBgn0061356	CG18003
FBgn0036205	13.0078	1.34712	0.74126	1.81734	0.0691651	0.541614	FBgn0036205	CG14131
FBgn0029932	5.65114	1.34439	1.15906	1.15989	0.246093	0.871299	FBgn0029932	CG4607
FBgn0028622	17.8488	1.34401	0.589794	2.27877	0.0226805	0.288085	FBgn0028622	qsm
FBgn0001311	20.0911	1.34124	0.702778	1.90849	0.0563283	0.488624	FBgn0001311	kkv
FBgn0033268	3438.87	1.34117	0.577498	2.32237	0.0202129	0.267037	FBgn0033268	Obp44a
FBgn0036463	106.196	1.33939	0.394339	3.39654	0.00068243	0.0214035	FBgn0036463	Reck
FBgn0034737	4.14882	1.33777	1.33972	0.998544	0.318016	0.925109	FBgn0034737	CG11362
FBgn0052036	9.66361	1.33475	1.12698	1.18437	0.236268	0.865434	FBgn0052036	CG32036
FBgn0037879	21.4974	1.32814	0.636887	2.08536	0.0370364	0.386195	FBgn0037879	scpr-C
FBgn0051674	14.0403	1.32754	0.85444	1.5537	0.120256	0.692462	FBgn0051674	CG31674
FBgn0267348	195.314	1.32746	0.38952	3.40792	0.000654598	0.0208556	FBgn0267348	LanB2
FBgn0027611	119.295	1.32735	0.402956	3.29403	0.000987623	0.0288057	FBgn0027611	LManII
FBgn0020299	126.996	1.32716	0.483466	2.7451	0.00604932	0.116873	FBgn0020299	stumps
FBgn0032850	23.903	1.32657	0.563783	2.35298	0.0186235	0.251542	FBgn0032850	Kua
FBgn0035385	52.5537	1.32409	0.48148	2.75005	0.00595869	0.115306	FBgn0035385	FMRFaR
FBgn0263383	15.7017	1.32223	0.789927	1.67386	0.0941572	0.627263	FBgn0263383	lncRNA:CR43435
FBgn0039155	62.1254	1.32185	0.531724	2.48598	0.0129195	0.197974	FBgn0039155	Kal1
FBgn0267463	5.77657	1.32094	1.27087	1.0394	0.298621	0.914037	FBgn0267463	asRNA:CR45813
FBgn0268063	14.4974	1.3203	0.771017	1.71242	0.0868195	0.603538	FBgn0268063	ltl
FBgn0030576	13.2211	1.32002	0.7211	1.83057	0.0671648	0.534617	FBgn0030576	CG15890
FBgn0263705	15.0332	1.31893	0.794571	1.65992	0.0969305	0.63342	FBgn0263705	Myo10A
FBgn0036145	132.183	1.31802	0.432533	3.04721	0.00230978	0.056231	FBgn0036145	CG7607
FBgn0035623	5.85616	1.31785	1.20826	1.0907	0.275404	0.897104	FBgn0035623	mthl2
FBgn0039613	3.27624	1.31761	1.28533	1.02511	0.30531	0.916715	FBgn0039613	Nepl20
FBgn0267495	7.60829	1.31691	1.13936	1.15584	0.247747	0.873492	FBgn0267495	asRNA:CR45185
FBgn0003366	266.955	1.31657	0.327432	4.02088	5.79813e-05	0.00266207	FBgn0003366	sev
FBgn0011296	29.4534	1.31427	0.480606	2.73461	0.00624545	0.120277	FBgn0011296	l(2)efl
FBgn0051659	1.92555	1.30904	2.56989	0.509378	0.610487	NA	FBgn0051659	CG31659
FBgn0262111	17.8293	1.30583	0.709988	1.83923	0.0658814	0.529914	FBgn0262111	f
FBgn0051538	17.0984	1.30583	0.594791	2.19544	0.0281321	0.328609	FBgn0051538	CG31538
FBgn0033582	5.81458	1.30277	0.959706	1.35747	0.174631	0.791678	FBgn0033582	CG9084
FBgn0033215	2.4672	1.30054	1.59315	0.816331	0.414311	0.963182	FBgn0033215	Dgat2
FBgn0000533	6.74764	1.30023	1.00724	1.29088	0.196745	0.826296	FBgn0000533	ea
FBgn0259149	8.23818	1.29793	0.955465	1.35843	0.174327	0.791678	FBgn0259149	CG42264
FBgn0037906	3.79708	1.29791	1.35803	0.955731	0.339208	0.934758	FBgn0037906	PGRP-LB
FBgn0038804	37.5443	1.29727	0.578468	2.2426	0.0249227	0.306458	FBgn0038804	CG10877
FBgn0053920	3.23731	1.29689	1.3456	0.963804	0.335144	0.934395	FBgn0053920	CG33920
FBgn0031292	7.34425	1.29576	1.09295	1.18556	0.235795	0.865271	FBgn0031292	CG15824
FBgn0039864	2.68982	1.29495	1.59737	0.810674	0.417553	0.963308	FBgn0039864	CG11550
FBgn0263446	11.9866	1.29476	0.699614	1.85068	0.0642159	0.52374	FBgn0263446	asRNA:CR43469
FBgn0033668	12.8344	1.29462	0.731043	1.77092	0.0765743	0.56562	FBgn0033668	exp
FBgn0267761	2.98416	1.29358	1.4467	0.894161	0.371236	0.954078	FBgn0267761	asRNA:CR46092
FBgn0030237	114.28	1.29139	0.432288	2.98733	0.00281426	0.0642084	FBgn0030237	CG15209
FBgn0266738	2.99465	1.28863	1.48381	0.868458	0.385144	0.962135	FBgn0266738	lncRNA:CR45211
FBgn0053474	2.96875	1.28744	1.51074	0.852191	0.394108	0.962135	FBgn0053474	CG33474
FBgn0262027	6.15058	1.28587	1.08281	1.18752	0.235021	0.864996	FBgn0262027	CR42838
FBgn0039595	13.1623	1.285	0.795415	1.61551	0.1062	0.656477	FBgn0039595	AstA-R2
FBgn0052029	118.429	1.28461	0.306482	4.19145	2.77173e-05	0.00144065	FBgn0052029	Cpr66D
FBgn0033572	4.44744	1.28167	1.39635	0.91787	0.358687	0.947527	FBgn0033572	polyph
FBgn0051204	10.2668	1.28106	0.786859	1.62807	0.10351	0.648955	FBgn0051204	CG31204
FBgn0029843	344.036	1.28097	0.259428	4.93767	7.90605e-07	6.44171e-05	FBgn0029843	Nep1
FBgn0030667	2.48156	1.2793	1.54998	0.825366	0.409164	0.963182	FBgn0030667	CG15599
FBgn0054034	14.6312	1.27909	0.816557	1.56645	0.117244	0.685022	FBgn0054034	CG34034
FBgn0035138	5.45772	1.27604	1.1848	1.07701	0.281476	0.901336	FBgn0035138	CG13884
FBgn0034069	78.6365	1.27403	0.364429	3.49598	0.000472326	0.0161567	FBgn0034069	CG8401
FBgn0030277	1.94572	1.27396	1.94669	0.654425	0.512838	NA	FBgn0030277	CG1394
FBgn0028523	81.7291	1.27241	0.335134	3.79673	0.000146617	0.00604232	FBgn0028523	CG5888
FBgn0034502	1.94224	1.27141	1.97203	0.644721	0.519108	NA	FBgn0034502	CG13871
FBgn0266180	9.7161	1.26543	0.945824	1.33791	0.180924	0.801322	FBgn0266180	lncRNA:CR44886
FBgn0032131	2.00603	1.26485	1.76465	0.71677	0.473516	NA	FBgn0032131	CG3841
FBgn0000492	922.814	1.26363	0.190866	6.62054	3.57883e-11	7.58148e-09	FBgn0000492	Dr
FBgn0029831	3.00941	1.26333	1.71717	0.735704	0.461911	0.972544	FBgn0029831	CG5966
FBgn0038697	3.95562	1.26205	1.34594	0.937671	0.348413	0.940129	FBgn0038697	CG3581
FBgn0261434	523.523	1.25931	0.240116	5.2446	1.56623e-07	1.62255e-05	FBgn0261434	hkb
FBgn0032010	27.7619	1.25867	0.547107	2.3006	0.0214145	0.277599	FBgn0032010	CG8086
FBgn0033153	255.123	1.25635	0.209261	6.00374	1.92821e-09	2.98502e-07	FBgn0033153	Gadd45
FBgn0037896	2.43799	1.25595	1.82655	0.687606	0.491701	0.979486	FBgn0037896	ninaG
FBgn0030756	27.6801	1.25512	0.536119	2.34113	0.0192256	0.257463	FBgn0030756	CG9903
FBgn0035000	7.51508	1.25502	0.956936	1.31149	0.189691	0.816003	FBgn0035000	CG13578
FBgn0051955	21.1981	1.25234	0.5542	2.25973	0.0238379	0.297666	FBgn0051955	CG31955
FBgn0034693	3.19414	1.25157	1.73721	0.720448	0.471249	0.974572	FBgn0034693	CG11073
FBgn0032252	87.7834	1.25075	0.293579	4.26033	2.04122e-05	0.0010858	FBgn0032252	loh
FBgn0262170	3.57359	1.24915	1.25135	0.998246	0.31816	0.925109	FBgn0262170	CG42878
FBgn0039023	8.06721	1.24752	0.950303	1.31276	0.189264	0.815664	FBgn0039023	Nepl14
FBgn0032590	2.04663	1.2458	2.16387	0.575728	0.564799	0.983836	FBgn0032590	CG4631
FBgn0265205	19.1962	1.24542	0.671645	1.85429	0.0636983	0.522673	FBgn0265205	lncRNA:CR44265
FBgn0029990	74.5947	1.24487	0.361995	3.43893	0.000584015	0.0190155	FBgn0029990	CG2233
FBgn0029863	8.35048	1.2443	0.901994	1.3795	0.16774	0.782975	FBgn0029863	CG3823
FBgn0029660	2.97628	1.24188	1.53966	0.806595	0.4199	0.963728	FBgn0029660	CG10801
FBgn0031449	5.02489	1.24172	1.04886	1.18388	0.236462	0.865761	FBgn0031449	CG31689
FBgn0262870	285.94	1.24166	0.300616	4.13038	3.62158e-05	0.00182211	FBgn0262870	axo
FBgn0267796	18.971	1.24048	0.66596	1.86269	0.0625058	0.516957	FBgn0267796	Tmc
FBgn0036348	2.9987	1.24032	1.38759	0.893869	0.371392	0.954078	FBgn0036348	CG17687
FBgn0033955	2.01923	1.2395	1.78786	0.69329	0.488128	0.978988	FBgn0033955	CG12866
FBgn0031126	20.1594	1.2388	0.725997	1.70634	0.0879444	0.608209	FBgn0031126	Cyp6v1
FBgn0267472	4.14015	1.23592	1.23708	0.999059	0.317766	0.925109	FBgn0267472	asRNA:CR45822
FBgn0267189	9.27256	1.23524	0.820187	1.50604	0.132057	0.717128	FBgn0267189	asRNA:CR45629
FBgn0053970	1.99218	1.23501	1.76635	0.699186	0.484436	NA	FBgn0053970	CG33970
FBgn0003358	1.98986	1.2349	2.02247	0.610589	0.541472	NA	FBgn0003358	Jon99Ci
FBgn0033164	3.72362	1.23442	1.66362	0.74201	0.458082	0.972544	FBgn0033164	CG11112
FBgn0027590	161.039	1.23411	0.300017	4.11347	3.89754e-05	0.00192093	FBgn0027590	GstE12
FBgn0032683	164.11	1.23341	0.889285	1.38697	0.165451	0.780687	FBgn0032683	kon
FBgn0032029	81.3048	1.22811	0.341043	3.60105	0.000316932	0.0114237	FBgn0032029	CG17292
FBgn0010482	68.1133	1.22752	0.404076	3.03784	0.0023828	0.0573155	FBgn0010482	l(2)01289
FBgn0086917	13.5054	1.22492	0.998055	1.22731	0.219708	0.850856	FBgn0086917	spok
FBgn0264839	17.6369	1.22396	0.671278	1.82333	0.0682536	0.537807	FBgn0264839	asRNA:CR44047
FBgn0040104	5.81632	1.22369	1.08321	1.12969	0.258606	0.880616	FBgn0040104	lectin-24A
FBgn0000355	7.74605	1.22145	1.02907	1.18694	0.23525	0.864996	FBgn0000355	Cp15
FBgn0085425	110.583	1.22055	0.290459	4.20213	2.64415e-05	0.00139424	FBgn0085425	CG34396
FBgn0037213	27.5037	1.2176	0.473624	2.57083	0.0101456	0.169444	FBgn0037213	CG12581
FBgn0033787	1.96865	1.21691	2.27426	0.535079	0.592595	NA	FBgn0033787	CG13321
FBgn0044047	21.8118	1.21653	0.555375	2.19046	0.0284905	0.33111	FBgn0044047	Ilp6
FBgn0266443	4.32267	1.21569	1.29123	0.9415	0.346449	0.939768	FBgn0266443	CG45073
FBgn0283476	11.0475	1.21457	0.952057	1.27574	0.202049	0.83218	FBgn0283476	Dhc16F
FBgn0010226	655.368	1.21456	0.267846	4.53454	5.77284e-06	0.000376795	FBgn0010226	GstS1
FBgn0263385	25.6533	1.21426	0.500727	2.42499	0.0153088	0.221381	FBgn0263385	lncRNA:CR43437
FBgn0083946	18.5231	1.21417	0.643012	1.88825	0.0589922	0.503414	FBgn0083946	lobo
FBgn0259678	5.52783	1.21362	1.10437	1.09892	0.271803	0.893554	FBgn0259678	sqa
FBgn0032741	620.891	1.21337	0.245458	4.94332	7.68047e-07	6.34926e-05	FBgn0032741	Sidpn
FBgn0287185	3.46752	1.21088	1.70134	0.711724	0.476636	0.975421	FBgn0287185	nvd
FBgn0052311	182.386	1.20721	0.35894	3.36327	0.000770263	0.0235466	FBgn0052311	zormin
FBgn0028941	4.36746	1.20677	1.23934	0.973723	0.330194	0.932207	FBgn0028941	CG16853
FBgn0010397	100.078	1.20371	0.34685	3.47041	0.000519664	0.0173821	FBgn0010397	LamC
FBgn0001253	821.46	1.20322	0.612457	1.96458	0.0494629	0.454193	FBgn0001253	ImpE1
FBgn0030721	4.83593	1.19951	1.28979	0.930008	0.352367	0.943554	FBgn0030721	CG12698
FBgn0003130	92.2583	1.19926	0.385861	3.10802	0.00188345	0.0480448	FBgn0003130	Poxn
FBgn0001148	129.787	1.19897	0.32248	3.71796	0.000200838	0.00779779	FBgn0001148	gsb
FBgn0263459	14.5211	1.19811	0.660884	1.81289	0.0698483	0.543822	FBgn0263459	snoRNA:2R:9445410
FBgn0052199	2.85904	1.19686	1.75936	0.680279	0.496328	0.98049	FBgn0052199	CG32199
FBgn0029895	1399.41	1.19674	0.203813	5.87173	4.31276e-09	5.98581e-07	FBgn0029895	CG14441
FBgn0036575	4.87144	1.19593	1.33896	0.893184	0.371759	0.954078	FBgn0036575	CG5157
FBgn0039024	14.8771	1.19567	0.916986	1.30391	0.192263	0.818733	FBgn0039024	Nepl15
FBgn0260632	68.7996	1.19445	0.39432	3.02914	0.00245253	0.0585264	FBgn0260632	dl
FBgn0053468	6.95309	1.19379	1.1497	1.03835	0.299105	0.914037	FBgn0053468	CG33468
FBgn0026268	3.51711	1.1935	1.29926	0.918604	0.358303	0.947473	FBgn0026268	antdh
FBgn0264721	11.9377	1.19309	0.961855	1.2404	0.214826	0.847168	FBgn0264721	lncRNA:CR43989
FBgn0261053	21.0892	1.19184	0.951229	1.25295	0.210225	0.840515	FBgn0261053	Cad86C
FBgn0052220	3.91817	1.1917	1.33816	0.890549	0.373171	0.954421	FBgn0052220	Csas
FBgn0050485	4.16552	1.19145	1.28742	0.925453	0.35473	0.944072	FBgn0050485	CG30485
FBgn0267011	5.05384	1.19035	1.36633	0.871207	0.383641	0.961492	FBgn0267011	lncRNA:CR45455
FBgn0083050	7.47132	1.19006	1.0408	1.14341	0.25287	0.877501	FBgn0083050	snoRNA:Psi18S-1377b
FBgn0034966	24.7358	1.1898	0.540462	2.20144	0.0277046	0.324668	FBgn0034966	CG13563
FBgn0014380	85.6147	1.18961	0.405471	2.9339	0.00334729	0.073222	FBgn0014380	RhoL
FBgn0035348	80.9553	1.18797	0.341349	3.48023	0.000500983	0.0168977	FBgn0035348	CG16758
FBgn0262887	110.942	1.18776	0.271544	4.37409	1.21938e-05	0.000725324	FBgn0262887	lncRNA:CR43242
FBgn0265814	4.54037	1.18688	1.23755	0.959055	0.337531	0.934758	FBgn0265814	lncRNA:CR44603
FBgn0035019	2.86524	1.18564	1.69473	0.699601	0.484177	0.9771	FBgn0035019	Ir60e
FBgn0033403	76.2796	1.18514	0.396629	2.98802	0.00280787	0.0642084	FBgn0033403	CG13739
FBgn0051952	3.39657	1.18327	1.64112	0.721011	0.470903	0.974572	FBgn0051952	CG31952
FBgn0004914	54.9992	1.181	0.461293	2.56019	0.0104614	0.172411	FBgn0004914	Hnf4
FBgn0087011	5.93851	1.17617	0.969277	1.21345	0.224959	0.853293	FBgn0087011	CG41520
FBgn0031089	2.87341	1.17428	1.58759	0.739665	0.459503	0.972544	FBgn0031089	CG9572
FBgn0267429	21.7922	1.1725	0.630929	1.85838	0.0631155	0.519155	FBgn0267429	lovit
FBgn0025879	19.332	1.17234	0.665121	1.76259	0.0779691	0.573342	FBgn0025879	Timp
FBgn0012037	4.87973	1.17216	1.09866	1.06689	0.28602	0.904817	FBgn0012037	Ance
FBgn0031865	63.8672	1.17185	0.388788	3.01412	0.00257723	0.0601935	FBgn0031865	Nha1
FBgn0037114	13.4637	1.17112	0.709245	1.65122	0.0986932	0.636592	FBgn0037114	Cpr78E
FBgn0034075	200.028	1.17012	0.2906	4.02656	5.65988e-05	0.00260851	FBgn0034075	Asph
FBgn0039378	4.16756	1.16856	1.34729	0.867335	0.385758	0.962135	FBgn0039378	alpha4GT2
FBgn0031869	5.28237	1.16759	1.39393	0.837625	0.402241	0.962277	FBgn0031869	CG18304
FBgn0032857	71.5115	1.1669	0.455353	2.56264	0.010388	0.171829	FBgn0032857	CG10947
FBgn0266751	3.54083	1.16465	1.52268	0.764866	0.444351	0.968851	FBgn0266751	lncRNA:CR45224
FBgn0026315	3.67342	1.16288	1.35576	0.857733	0.39104	0.962135	FBgn0026315	Ugt35A1
FBgn0030484	31.3362	1.16243	0.497028	2.33876	0.0193478	0.258434	FBgn0030484	GstT4
FBgn0034647	4.48489	1.15963	1.19479	0.970573	0.331761	0.932649	FBgn0034647	pirk
FBgn0030027	32.5949	1.15926	0.664055	1.74572	0.0808589	0.580827	FBgn0030027	CG1632
FBgn0001263	113.293	1.15842	0.366115	3.1641	0.00155563	0.0411936	FBgn0001263	inaD
FBgn0266376	15.5932	1.15793	0.624061	1.85547	0.0635289	0.521845	FBgn0266376	lncRNA:CR45018
FBgn0266708	7.41865	1.15753	1.06343	1.08848	0.276382	0.897104	FBgn0266708	Cep89
FBgn0014019	3.8662	1.15689	1.19425	0.968724	0.332683	0.932902	FBgn0014019	Rh5
FBgn0034381	1.79575	1.15458	2.2541	0.512213	0.608502	NA	FBgn0034381	List
FBgn0038744	12.2198	1.14721	0.714241	1.60619	0.108231	0.663061	FBgn0038744	CG4733
FBgn0265966	2.8368	1.14713	1.38478	0.828385	0.407453	0.963182	FBgn0265966	lncRNA:CR44753
FBgn0030841	2.80163	1.14684	1.75798	0.652361	0.514168	0.980785	FBgn0030841	CG8568
FBgn0034512	3.09383	1.14681	1.50095	0.764052	0.444836	0.968851	FBgn0034512	CG18067
FBgn0263415	4.60555	1.14634	1.47713	0.776058	0.437715	0.967314	FBgn0263415	lncRNA:CR43461
FBgn0263095	2.99647	1.14448	1.71842	0.666009	0.505405	0.980785	FBgn0263095	lncRNA:CR43363
FBgn0039704	5.61142	1.14433	1.3555	0.844212	0.398551	0.962135	FBgn0039704	neo
FBgn0267760	3.06643	1.14215	1.54151	0.740931	0.458735	0.972544	FBgn0267760	asRNA:CR46091
FBgn0036910	10.165	1.14207	0.803414	1.42152	0.155167	0.761951	FBgn0036910	Cyp305a1
FBgn0261555	462.38	1.14133	0.355333	3.212	0.00131815	0.0364754	FBgn0261555	CG42673
FBgn0063495	3.323	1.14126	1.44736	0.788512	0.430397	0.96432	FBgn0063495	GstE5
FBgn0032810	2.83952	1.13891	1.49793	0.760321	0.447063	0.968997	FBgn0032810	CG13077
FBgn0266222	5.62887	1.13647	1.05017	1.08218	0.279174	0.899051	FBgn0266222	lncRNA:CR44917
FBgn0039886	27.5881	1.13493	0.511795	2.21756	0.0265851	0.31701	FBgn0039886	CG2003
FBgn0051547	130.758	1.13485	0.287606	3.94583	7.95226e-05	0.00347911	FBgn0051547	NKCC
FBgn0029659	1.77454	1.13448	2.31371	0.490328	0.623902	NA	FBgn0029659	CG16782
FBgn0000395	215.645	1.13297	0.333222	3.40006	0.000673716	0.0212664	FBgn0000395	cv-2
FBgn0262583	12.0296	1.13261	0.747077	1.51606	0.129505	0.714377	FBgn0262583	CG43123
FBgn0038818	21.057	1.13244	0.611802	1.85099	0.0641705	0.52374	FBgn0038818	Nep4
FBgn0262413	4.31932	1.12861	1.26368	0.893116	0.371795	0.954078	FBgn0262413	mir-9b
FBgn0263130	1.77686	1.12851	2.00752	0.562139	0.574022	NA	FBgn0263130	lncRNA:CR43372
FBgn0032449	30.2422	1.12743	0.467529	2.41147	0.0158884	0.227584	FBgn0032449	CG17036
FBgn0287612	111.675	1.12733	0.27731	4.06523	4.79859e-05	0.00228122	FBgn0287612	lncRNA:CR46481
FBgn0034909	18.1224	1.12649	0.584875	1.92604	0.0540988	0.480329	FBgn0034909	CG4797
FBgn0033249	221.076	1.1263	0.379466	2.96813	0.0029962	0.0674982	FBgn0033249	CG11191
FBgn0016031	6.22996	1.12303	0.967843	1.16034	0.245909	0.871299	FBgn0016031	lama
FBgn0038972	206.462	1.12199	0.316274	3.54753	0.000388869	0.01365	FBgn0038972	CG7054
FBgn0033763	5.34801	1.12124	1.37562	0.815078	0.415028	0.963182	FBgn0033763	CG8646
FBgn0016123	12.5221	1.12022	0.902062	1.24184	0.214294	0.846729	FBgn0016123	Alp4
FBgn0035452	61.6756	1.11947	0.39747	2.81648	0.0048553	0.0980449	FBgn0035452	CG10359
FBgn0265977	7.40713	1.11866	1.1792	0.948663	0.342792	0.939023	FBgn0265977	lncRNA:CR44756
FBgn0003944	416.755	1.11838	0.367989	3.03917	0.00237227	0.057176	FBgn0003944	Ubx
FBgn0267706	1.75334	1.11786	2.63382	0.424426	0.671255	NA	FBgn0267706	lncRNA:CR46039
FBgn0263079	7.50218	1.11676	1.20219	0.928936	0.352922	0.943554	FBgn0263079	CG43338
FBgn0265017	5.35469	1.11639	1.36126	0.820109	0.412154	0.963182	FBgn0265017	lncRNA:CR43751
FBgn0037565	4.54929	1.11563	1.49445	0.746517	0.455355	0.972544	FBgn0037565	CG9626
FBgn0030774	5.35553	1.11464	1.21436	0.917884	0.358679	0.947527	FBgn0030774	sphe
FBgn0030596	10.1355	1.11201	0.82858	1.34207	0.179575	0.797884	FBgn0030596	CG12398
FBgn0038613	3.92564	1.11191	1.16293	0.956128	0.339007	0.934758	FBgn0038613	Vha100-4
FBgn0261461	361.723	1.11167	0.254764	4.36354	1.27975e-05	0.000741942	FBgn0261461	RhoGAP18B
FBgn0014427	49.9428	1.1098	0.615375	1.80346	0.0713162	0.5499	FBgn0014427	CG11899
FBgn0085195	2.27042	1.10841	1.82523	0.607269	0.543672	0.981777	FBgn0085195	CG34166
FBgn0034861	3.69497	1.10715	1.42657	0.776091	0.437695	0.967314	FBgn0034861	CG9815
FBgn0030159	3.19562	1.10509	1.64078	0.673511	0.500622	0.98049	FBgn0030159	CG9689
FBgn0032006	58.0361	1.10472	0.355025	3.11168	0.00186024	0.0475898	FBgn0032006	Pvr
FBgn0032260	2.97074	1.10451	1.3741	0.803804	0.42151	0.963795	FBgn0032260	CG13144
FBgn0034692	10.6424	1.10377	0.743389	1.48478	0.137603	0.726042	FBgn0034692	CG13502
FBgn0025631	110.338	1.10264	0.381157	2.89287	0.0038174	0.0811533	FBgn0025631	moody
FBgn0035922	27912.3	1.10158	0.17711	6.21972	4.98055e-10	8.47044e-08	FBgn0035922	Pex7
FBgn0051244	11.1618	1.10095	0.727412	1.51352	0.130148	0.715962	FBgn0051244	CG31244
FBgn0030617	4.12352	1.09953	1.58579	0.693362	0.488082	0.978988	FBgn0030617	CG9095
FBgn0036168	3.05346	1.09922	1.72439	0.63745	0.523832	0.980785	FBgn0036168	CG7512
FBgn0032538	2.34157	1.09644	1.69904	0.645325	0.518716	0.980785	FBgn0032538	Vajk2
FBgn0085431	44.3838	1.09643	0.441624	2.48273	0.0130381	0.198742	FBgn0085431	CG34402
FBgn0266394	2.85134	1.09597	1.36032	0.805666	0.420436	0.963795	FBgn0266394	lncRNA:CR45034
FBgn0052703	3.55424	1.09579	1.97102	0.555948	0.578247	0.985165	FBgn0052703	Erk7
FBgn0035693	34.1059	1.09448	0.613601	1.78369	0.0744736	0.559783	FBgn0035693	CG8219
FBgn0267180	14.7355	1.08989	0.771528	1.41264	0.157762	0.767991	FBgn0267180	asRNA:CR45620
FBgn0033658	2.92132	1.08866	1.34103	0.811807	0.416902	0.963182	FBgn0033658	Twdlbeta
FBgn0267030	5.5478	1.08577	1.30941	0.829205	0.406988	0.963182	FBgn0267030	lncRNA:CR45474
FBgn0000723	1021.87	1.08568	0.211505	5.13312	2.84985e-07	2.75295e-05	FBgn0000723	FER
FBgn0015575	6.46404	1.08529	1.14055	0.951549	0.341326	0.937519	FBgn0015575	alpha-Est7
FBgn0031322	24.6989	1.08424	0.576093	1.88205	0.0598289	0.507039	FBgn0031322	CG5001
FBgn0051121	12.9306	1.08389	0.667503	1.6238	0.104419	0.651941	FBgn0051121	CG31121
FBgn0265509	1.76771	1.0833	2.32934	0.465067	0.641884	NA	FBgn0265509	lncRNA:CR44371
FBgn0264865	2.28015	1.08326	1.85383	0.584335	0.558995	0.982401	FBgn0264865	lncRNA:CR44056
FBgn0082973	3.11422	1.08113	1.56448	0.69105	0.489534	0.9791	FBgn0082973	snoRNA:Psi28S-3308
FBgn0003046	10.5901	1.08031	0.774105	1.39556	0.162847	0.776469	FBgn0003046	Pcp
FBgn0030482	688.819	1.08014	0.763222	1.41524	0.156999	0.766275	FBgn0030482	CG1673
FBgn0038983	1.83613	1.07931	1.7609	0.612934	0.53992	NA	FBgn0038983	CG5326
FBgn0035917	34.3228	1.07736	0.474493	2.27055	0.0231744	0.291794	FBgn0035917	Zasp66
FBgn0267320	2.59443	1.07707	1.83733	0.586215	0.557731	0.981777	FBgn0267320	lncRNA:CR45756
FBgn0026593	4.24657	1.07549	1.35078	0.796201	0.425915	0.963795	FBgn0026593	CG5707
FBgn0036288	6.1593	1.07465	1.01864	1.05498	0.291432	0.908891	FBgn0036288	CG10660
FBgn0033207	3.09643	1.07439	1.73267	0.620075	0.535208	0.981777	FBgn0033207	CG12826
FBgn0040321	72.6577	1.07413	0.307852	3.48911	0.000484629	0.0164842	FBgn0040321	GNBP3
FBgn0038373	4.93644	1.0721	1.35355	0.792061	0.428325	0.96432	FBgn0038373	CG4546
FBgn0262101	25.0012	1.07198	0.532443	2.01333	0.0440799	0.423778	FBgn0262101	CG42854
FBgn0259209	5.22714	1.0713	1.19204	0.898715	0.368805	0.952581	FBgn0259209	Mlp60A
FBgn0050197	119.459	1.07064	0.450653	2.37576	0.0175127	0.241124	FBgn0050197	CG30197
FBgn0287184	47.2647	1.07042	0.387716	2.76084	0.00576523	0.112464	FBgn0287184	FASN3
FBgn0001981	1542.15	1.06959	0.24561	4.35483	1.33169e-05	0.000765719	FBgn0001981	esg
FBgn0286203	38.636	1.06755	0.420654	2.53784	0.0111538	0.180056	FBgn0286203	stw
FBgn0261990	2.93221	1.06492	1.71827	0.619765	0.535413	0.981777	FBgn0261990	CG42808
FBgn0032399	25.8023	1.06411	0.503807	2.11214	0.034674	0.374164	FBgn0032399	CG6785
FBgn0030207	5.49611	1.06366	1.04627	1.01662	0.309334	0.918819	FBgn0030207	CG2887
FBgn0266220	2.09901	1.0631	1.92321	0.552775	0.580417	0.985165	FBgn0266220	lncRNA:CR44915
FBgn0265706	7.87151	1.06288	0.89676	1.18525	0.23592	0.865271	FBgn0265706	lncRNA:CR44513
FBgn0039768	3.07523	1.06288	1.7951	0.592099	0.553785	0.981777	FBgn0039768	CG15533
FBgn0031423	4.43455	1.06141	1.32043	0.80384	0.421489	0.963795	FBgn0031423	CG3557
FBgn0019809	32.0697	1.06047	0.653022	1.62395	0.104387	0.651941	FBgn0019809	gcm2
FBgn0085362	6.00097	1.05953	1.04776	1.01123	0.311904	0.920377	FBgn0085362	Vml
FBgn0259878	13.2828	1.05836	0.666433	1.5881	0.112264	0.672747	FBgn0259878	Fs
FBgn0000251	5.47456	1.05834	1.12638	0.939595	0.347425	0.939768	FBgn0000251	cad
FBgn0036742	35.202	1.05463	0.485879	2.17056	0.0299646	0.340237	FBgn0036742	CG7497
FBgn0030955	326.268	1.05454	0.376134	2.80364	0.00505297	0.101018	FBgn0030955	CG6891
FBgn0033541	8.01849	1.05416	0.828132	1.27294	0.203039	0.833714	FBgn0033541	CG12934
FBgn0058469	9014.31	1.05386	0.311004	3.38858	0.000702554	0.0219208	FBgn0058469	lncRNA:CR40469
FBgn0031974	23.3892	1.05161	0.583033	1.80369	0.0712796	0.5499	FBgn0031974	CG12560
FBgn0005660	280.026	1.04917	0.229645	4.56865	4.90869e-06	0.000323893	FBgn0005660	Ets21C
FBgn0036751	2.30036	1.04888	1.94225	0.540035	0.589173	0.985165	FBgn0036751	Adgf-B
FBgn0034013	2782.03	1.04793	0.205972	5.08773	3.6238e-07	3.41855e-05	FBgn0034013	unc-5
FBgn0044028	64.0251	1.04399	0.504873	2.06782	0.038657	0.394243	FBgn0044028	Notum
FBgn0032188	1.79488	1.04307	1.99207	0.52361	0.60055	NA	FBgn0032188	CG13137
FBgn0027578	18.04	1.04242	0.647742	1.60931	0.107548	0.660886	FBgn0027578	Nepl21
FBgn0265311	3.77451	1.0417	1.26179	0.825573	0.409046	0.963182	FBgn0265311	lncRNA:CR44284
FBgn0259736	56.9201	1.04145	0.457108	2.27834	0.0227061	0.288085	FBgn0259736	CG42390
FBgn0267692	5.50561	1.04105	1.01459	1.02608	0.304852	0.916715	FBgn0267692	lncRNA:CR46028
FBgn0031032	18.7671	1.0407	0.635991	1.63635	0.101767	0.644718	FBgn0031032	CG14204
FBgn0266691	5.45846	1.04062	1.20049	0.866825	0.386038	0.962135	FBgn0266691	lncRNA:CR45181
FBgn0038705	10.0129	1.04045	0.820394	1.26824	0.204714	0.833864	FBgn0038705	CG11626
FBgn0033304	2.63857	1.03971	1.521	0.683569	0.494247	0.98049	FBgn0033304	Cyp6a13
FBgn0038172	42.9716	1.03883	0.461972	2.24868	0.0245326	0.304216	FBgn0038172	Adgf-D
FBgn0029970	20.1145	1.03872	0.689624	1.50621	0.132013	0.717128	FBgn0029970	Nek2
FBgn0050009	5934.04	1.03831	0.210096	4.94208	7.72954e-07	6.34926e-05	FBgn0050009	lncRNA:CR30009
FBgn0267469	4.93321	1.03818	1.25873	0.824786	0.409493	0.963182	FBgn0267469	lncRNA:CR45819
FBgn0030746	8.64517	1.0372	1.13218	0.916103	0.359613	0.947644	FBgn0030746	CG9981
FBgn0039718	2.7074	1.03691	1.73692	0.596982	0.55052	0.981777	FBgn0039718	CG15517
FBgn0033820	12.4621	1.03599	1.10559	0.937048	0.348734	0.940129	FBgn0033820	CG4716
FBgn0014396	118.428	1.03488	0.448066	2.30967	0.0209066	0.272915	FBgn0014396	tim
FBgn0038655	4.74472	1.03445	1.16489	0.888027	0.374526	0.954899	FBgn0038655	CG14297
FBgn0265671	5.15638	1.03418	1.51475	0.682737	0.494773	0.98049	FBgn0265671	lncRNA:CR44478
FBgn0033942	13.5635	1.03315	0.660716	1.56368	0.117892	0.687042	FBgn0033942	Cpr51A
FBgn0283494	26.8745	1.03288	0.569757	1.81284	0.0698573	0.543822	FBgn0283494	Adk2
FBgn0013813	8.04499	1.03043	0.974571	1.05732	0.290367	0.908891	FBgn0013813	Dhc98D
FBgn0250871	10.926	1.02799	0.772824	1.33017	0.183462	0.806432	FBgn0250871	pot
FBgn0038803	220.574	1.02685	0.245026	4.19079	2.77989e-05	0.00144065	FBgn0038803	CG5191
FBgn0034942	2.65062	1.02666	1.74688	0.587708	0.556729	0.981777	FBgn0034942	CG13566
FBgn0000439	23.6116	1.02616	0.521759	1.96674	0.0492134	0.452591	FBgn0000439	Dfd
FBgn0286827	939.286	1.02608	0.17526	5.8546	4.78153e-09	6.4873e-07	FBgn0286827	lncRNA:CR43334
FBgn0039419	87.145	1.02563	0.334264	3.06834	0.00215255	0.0526154	FBgn0039419	CG12290
FBgn0039104	2.59378	1.02539	2.07926	0.493152	0.621906	0.990199	FBgn0039104	CG10252
FBgn0265577	5.10805	1.02512	1.04578	0.980245	0.326965	0.930014	FBgn0265577	IBIN
FBgn0031446	4.40269	1.02493	1.39188	0.736361	0.461511	0.972544	FBgn0031446	Trf5
FBgn0050325	3.85851	1.0249	1.63462	0.626994	0.530663	0.981777	FBgn0050325	CG30325
FBgn0082975	14.788	1.02373	0.680961	1.50336	0.132745	0.717128	FBgn0082975	snoRNA:Psi28S-3305b
FBgn0031299	52.1618	1.02213	0.377055	2.71083	0.0067115	0.126627	FBgn0031299	CG4629
FBgn0036023	7.15534	1.02187	0.951314	1.07416	0.282749	0.902283	FBgn0036023	CG18179
FBgn0033928	43.9895	1.02121	0.408091	2.5024	0.0123355	0.192195	FBgn0033928	Arc2
FBgn0034143	1.83317	1.01989	2.04946	0.497637	0.61874	NA	FBgn0034143	CG8303
FBgn0036970	2.68851	1.01921	1.51284	0.673702	0.500501	0.98049	FBgn0036970	Spn77Bc
FBgn0261393	36.4531	1.01856	0.455769	2.23482	0.025429	0.309531	FBgn0261393	alpha-Est5
FBgn0032337	24.0383	1.01757	0.712241	1.42869	0.153094	0.757626	FBgn0032337	AstCC
FBgn0052037	22.9491	1.0174	0.835065	1.21834	0.223093	0.851141	FBgn0052037	CG32037
FBgn0263042	13.9078	1.01679	0.723946	1.40451	0.160168	0.771757	FBgn0263042	CG43337
FBgn0038874	40.0786	1.01629	0.520001	1.9544	0.0506538	0.459883	FBgn0038874	ETHR
FBgn0060296	179.569	1.01581	0.298898	3.39854	0.000677476	0.0213034	FBgn0060296	pain
FBgn0031745	34.4264	1.01581	0.589787	1.72234	0.0850085	0.597137	FBgn0031745	rau
FBgn0036769	3.06582	1.01321	1.69179	0.598895	0.549243	0.981777	FBgn0036769	Tsp74F
FBgn0004865	38.6622	1.01293	0.529519	1.91292	0.0557586	0.486829	FBgn0004865	Eip78C
FBgn0263384	6.33915	1.01102	1.23841	0.816391	0.414277	0.963182	FBgn0263384	lncRNA:CR43436
FBgn0037513	29.5045	1.00935	0.575715	1.7532	0.0795672	0.578251	FBgn0037513	pyd3
FBgn0259677	252.592	1.00908	0.310183	3.25316	0.00114128	0.0325792	FBgn0259677	CG42346
FBgn0031937	2.47064	1.00852	1.6206	0.622317	0.533733	0.981777	FBgn0031937	CG13795
FBgn0002973	10822	1.00637	0.140592	7.15807	8.18227e-13	2.67029e-10	FBgn0002973	numb
FBgn0032483	6.8494	1.00577	0.979378	1.02695	0.304446	0.916715	FBgn0032483	CG15482
FBgn0039010	6.76633	1.00524	1.04604	0.960995	0.336555	0.934758	FBgn0039010	CG4907
FBgn0033326	2.88494	1.00438	1.83121	0.54848	0.583362	0.985165	FBgn0033326	CG14743
FBgn0039178	26.8839	1.00129	0.47667	2.10059	0.0356767	0.379631	FBgn0039178	CG6356
FBgn0030884	16.7344	1.00073	0.666014	1.50256	0.132952	0.717128	FBgn0030884	CG6847
FBgn0265640	3.2754	0.997066	1.25821	0.792451	0.428098	0.96432	FBgn0265640	lncRNA:CR44447
FBgn0085354	27.7751	0.997	0.594018	1.6784	0.0932689	0.6233	FBgn0085354	CG34325
FBgn0037181	7.02459	0.996916	1.04477	0.954193	0.339986	0.936221	FBgn0037181	CG11370
FBgn0264820	2.07063	0.994372	2.22685	0.446537	0.655209	0.99196	FBgn0264820	CR44028
FBgn0036046	6.50962	0.993701	1.47736	0.67262	0.501189	0.98049	FBgn0036046	Ilp2
FBgn0263986	28.5577	0.992997	0.718438	1.38216	0.166922	0.781235	FBgn0263986	cd
FBgn0029813	12.9407	0.992903	0.686381	1.44658	0.148015	0.746749	FBgn0029813	AgmNAT
FBgn0027600	7.68061	0.992193	0.912262	1.08762	0.276763	0.897104	FBgn0027600	obst-B
FBgn0042131	15.0756	0.991197	0.708994	1.39803	0.162103	0.776435	FBgn0042131	CG18808
FBgn0034197	2.35008	0.990443	1.80892	0.547534	0.584012	0.985165	FBgn0034197	Cda9
FBgn0265419	16.2367	0.989718	0.619581	1.5974	0.110177	0.669543	FBgn0265419	lncRNA:CR44331
FBgn0037153	3710.39	0.988314	0.199797	4.9466	7.55213e-07	6.28911e-05	FBgn0037153	olf413
FBgn0033807	7.36257	0.988074	0.864931	1.14237	0.253299	0.877501	FBgn0033807	AQP
FBgn0037779	64.4201	0.987158	0.388163	2.54316	0.0109856	0.178535	FBgn0037779	CG12811
FBgn0051781	30.4737	0.987076	0.477344	2.06785	0.0386541	0.394243	FBgn0051781	lncRNA:CR31781
FBgn0283680	41.8964	0.986271	0.434123	2.27187	0.0230942	0.291697	FBgn0283680	IP3K2
FBgn0063497	9.16498	0.985434	0.764548	1.28891	0.19743	0.826616	FBgn0063497	GstE3
FBgn0041581	46.1286	0.985018	0.375784	2.62123	0.0087612	0.153471	FBgn0041581	AttB
FBgn0267656	4.78556	0.984637	1.19881	0.821342	0.411451	0.963182	FBgn0267656	lncRNA:CR45994
FBgn0265991	39.6994	0.982698	0.430627	2.28202	0.0224883	0.286744	FBgn0265991	Zasp52
FBgn0263744	15.1785	0.981464	0.774151	1.2678	0.204871	0.833864	FBgn0263744	CR43669
FBgn0036138	11.5151	0.981184	0.740384	1.32524	0.185092	0.80773	FBgn0036138	CG14143
FBgn0265422	2.22601	0.980714	1.89244	0.518228	0.604299	0.985165	FBgn0265422	lncRNA:CR44334
FBgn0035975	3.49072	0.980346	1.24451	0.787739	0.430849	0.96432	FBgn0035975	PGRP-LA
FBgn0265632	2.42939	0.978793	1.62255	0.603243	0.546347	0.981777	FBgn0265632	CG44439
FBgn0036390	2.6636	0.977097	1.52166	0.642124	0.520793	0.980785	FBgn0036390	CG13738
FBgn0063385	3.26121	0.97674	1.39934	0.698	0.485177	0.9771	FBgn0063385	snoRNA:Me28S-A3407a
FBgn0262948	3.99517	0.976473	1.18418	0.824596	0.409601	0.963182	FBgn0262948	CG43267
FBgn0039235	3.49691	0.97641	1.73719	0.562063	0.574073	0.985165	FBgn0039235	CAH4
FBgn0266642	2.88124	0.976378	1.75632	0.555921	0.578265	0.985165	FBgn0266642	asRNA:CR45149
FBgn0038761	1.70152	0.976033	2.09868	0.465069	0.641882	NA	FBgn0038761	CG17190
FBgn0051092	1157.59	0.976001	0.535308	1.82325	0.0682653	0.537807	FBgn0051092	LpR2
FBgn0013718	407.926	0.97461	0.191677	5.08464	3.68324e-07	3.44768e-05	FBgn0013718	nuf
FBgn0266633	5.59938	0.973313	1.10986	0.87697	0.380503	0.959001	FBgn0266633	asRNA:CR45140
FBgn0263870	3.40457	0.972927	1.43872	0.676245	0.498885	0.98049	FBgn0263870	lncRNA:CR43717
FBgn0042133	7.4184	0.969218	0.925936	1.04674	0.295217	0.911613	FBgn0042133	CG18810
FBgn0040491	11.4311	0.968887	0.772848	1.25366	0.209967	0.840219	FBgn0040491	Buffy
FBgn0031906	43.2917	0.968007	0.423215	2.28727	0.0221799	0.28341	FBgn0031906	CG5160
FBgn0053137	18.9686	0.965718	0.601004	1.60684	0.10809	0.662938	FBgn0053137	CG33137
FBgn0082969	4.97593	0.964107	1.11215	0.866889	0.386003	0.962135	FBgn0082969	snoRNA:Psi28S-3316d
FBgn0037170	2.74407	0.963972	1.4995	0.642863	0.520313	0.980785	FBgn0037170	Trxr-2
FBgn0036687	7.49739	0.963321	1.0831	0.889415	0.37378	0.954566	FBgn0036687	CG6652
FBgn0050293	3.68348	0.963268	1.90938	0.504492	0.613916	0.987462	FBgn0050293	Cht12
FBgn0037503	16.8757	0.961356	1.0039	0.957618	0.338255	0.934758	FBgn0037503	CG14598
FBgn0035813	2.73862	0.960175	1.61288	0.595316	0.551632	0.981777	FBgn0035813	CG8492
FBgn0003016	232.021	0.959771	0.324192	2.9605	0.00307138	0.0690632	FBgn0003016	osp
FBgn0037430	4.19629	0.959037	1.37463	0.69767	0.485384	0.9771	FBgn0037430	Osi20
FBgn0030390	4.11358	0.958982	1.17668	0.814988	0.415079	0.963182	FBgn0030390	CG15731
FBgn0267322	22.2137	0.958637	0.728377	1.31613	0.188131	0.814262	FBgn0267322	lncRNA:CR45758
FBgn0031571	42.523	0.958055	0.492484	1.94535	0.0517324	0.465457	FBgn0031571	bark
FBgn0000024	501.148	0.957191	0.324814	2.94689	0.00320989	0.0713802	FBgn0000024	Ace
FBgn0267023	4.60569	0.953896	1.36228	0.700222	0.483789	0.9771	FBgn0267023	asRNA:CR45467
FBgn0261998	9.07453	0.95373	0.895741	1.06474	0.286994	0.906238	FBgn0261998	CG42816
FBgn0031826	1.88173	0.953186	1.76996	0.538536	0.590207	NA	FBgn0031826	CG9550
FBgn0030160	11.4399	0.952028	0.883673	1.07735	0.281323	0.901292	FBgn0030160	CG9691
FBgn0033558	33.4654	0.951862	0.428927	2.21917	0.0264752	0.316523	FBgn0033558	CG12344
FBgn0024289	4.50872	0.951414	1.22134	0.778989	0.435986	0.967264	FBgn0024289	Sodh-1
FBgn0266310	16.4769	0.951054	0.616808	1.54189	0.123099	0.699127	FBgn0266310	asRNA:CR44975
FBgn0032228	7.18708	0.950642	0.926765	1.02576	0.305003	0.916715	FBgn0032228	CG5367
FBgn0030715	4.55124	0.946652	1.3227	0.715694	0.47418	0.97513	FBgn0030715	Or13a
FBgn0039495	6.75847	0.945959	0.929271	1.01796	0.308698	0.918335	FBgn0039495	CG5909
FBgn0029131	39.1329	0.94501	0.422705	2.23562	0.0253765	0.309404	FBgn0029131	Debcl
FBgn0050340	14.679	0.944939	0.682055	1.38543	0.165921	0.780687	FBgn0050340	CG30340
FBgn0261503	37.4754	0.94455	0.496293	1.90321	0.057013	0.492441	FBgn0261503	lncRNA:CR42651
FBgn0265575	17.7029	0.943277	0.756589	1.24675	0.21249	0.843295	FBgn0265575	yin
FBgn0037035	4.44693	0.943111	1.27007	0.742566	0.457744	0.972544	FBgn0037035	CG10589
FBgn0262057	8.37922	0.942137	0.937482	1.00496	0.314914	0.922958	FBgn0262057	Spn77Ba
FBgn0266940	9.63725	0.941591	1.01308	0.929432	0.352665	0.943554	FBgn0266940	CR45391
FBgn0034642	5.93936	0.941455	1.03193	0.912323	0.361599	0.948297	FBgn0034642	CG15674
FBgn0034723	229.26	0.940993	0.291075	3.23282	0.00122575	0.0346626	FBgn0034723	CG13506
FBgn0031948	55.0234	0.939606	0.406781	2.30985	0.0208962	0.272915	FBgn0031948	CG7149
FBgn0015776	408.731	0.938504	0.345883	2.71336	0.00666057	0.126258	FBgn0015776	nrv1
FBgn0032726	18.1572	0.936931	0.621227	1.50819	0.131505	0.717128	FBgn0032726	CG10621
FBgn0034539	2.92312	0.935689	1.77202	0.528036	0.597475	0.985165	FBgn0034539	CG11159
FBgn0035957	15.2141	0.935347	0.643664	1.45316	0.146179	0.741973	FBgn0035957	CG5144
FBgn0033834	2.69934	0.934661	1.53535	0.608762	0.542682	0.981777	FBgn0033834	CG4744
FBgn0029733	5.07782	0.934169	1.15225	0.810735	0.417518	0.963308	FBgn0029733	CG6927
FBgn0000500	22.7157	0.933611	0.762577	1.22428	0.220845	0.850991	FBgn0000500	Dsk
FBgn0040391	4.31859	0.933492	1.4011	0.666258	0.505246	0.980785	FBgn0040391	CG2854
FBgn0021738	83.6842	0.932366	0.296435	3.14527	0.00165936	0.0435581	FBgn0021738	Crg-1
FBgn0004911	2.63706	0.9313	2.02063	0.460896	0.644874	0.99196	FBgn0004911	asRNA:Eig63F-2
FBgn0031791	5.68744	0.931231	1.33033	0.700001	0.483927	0.9771	FBgn0031791	AANATL2
FBgn0034011	11.6393	0.930814	0.701885	1.32616	0.184786	0.80773	FBgn0034011	CG8160
FBgn0001147	217.759	0.930444	0.279635	3.32735	0.000876767	0.0260122	FBgn0001147	gsb-n
FBgn0051614	2.2285	0.929405	1.55763	0.596679	0.550722	0.981777	FBgn0051614	His-Psi:CR31614
FBgn0029765	9.28273	0.928887	1.2109	0.767107	0.443018	0.968851	FBgn0029765	CG16756
FBgn0265715	3.01171	0.928595	1.69802	0.546871	0.584467	0.985165	FBgn0265715	lncRNA:CR44522
FBgn0031305	7.62377	0.928565	1.01803	0.912115	0.361708	0.948297	FBgn0031305	Iris
FBgn0031546	13.7926	0.926464	0.757997	1.22225	0.221612	0.851141	FBgn0031546	CG8851
FBgn0005626	40.4147	0.926083	0.409366	2.26224	0.0236826	0.296033	FBgn0005626	ple
FBgn0005561	94.3449	0.924602	0.357953	2.58302	0.00979391	0.165632	FBgn0005561	sv
FBgn0036583	139.498	0.923207	0.229696	4.01926	5.83813e-05	0.00266218	FBgn0036583	CG13055
FBgn0266846	4.06244	0.922918	1.43728	0.642127	0.520791	0.980785	FBgn0266846	lncRNA:CR45308
FBgn0066101	1669.3	0.922735	0.573643	1.60855	0.107714	0.66157	FBgn0066101	LpR1
FBgn0046113	2.98233	0.92112	1.54911	0.594612	0.552103	0.981777	FBgn0046113	GluRIIC
FBgn0266777	3630.02	0.920539	0.178782	5.14896	2.61938e-07	2.55073e-05	FBgn0266777	lncRNA:CR45242
FBgn0267936	3.0179	0.918148	1.51752	0.605032	0.545158	0.981777	FBgn0267936	lncRNA:CR46216
FBgn0052581	231.029	0.918074	0.209222	4.38803	1.14384e-05	0.000683759	FBgn0052581	CG32581
FBgn0267803	5.99144	0.917767	1.14368	0.80247	0.422281	0.963795	FBgn0267803	asRNA:CR46128
FBgn0031389	2.73879	0.917644	1.75909	0.521657	0.601909	0.985165	FBgn0031389	CG4259
FBgn0026389	1.60233	0.917312	2.37532	0.386185	0.699359	NA	FBgn0026389	Or43a
FBgn0263290	4.17495	0.917138	1.56509	0.585999	0.557876	0.981777	FBgn0263290	lncRNA:CR43399
FBgn0250869	81.4766	0.917095	0.490876	1.86828	0.0617229	0.514936	FBgn0250869	CG42240
FBgn0032140	8.87427	0.916702	1.21191	0.756412	0.449402	0.970537	FBgn0032140	CG13117
FBgn0030296	4.21552	0.914968	1.49711	0.611158	0.541095	0.981777	FBgn0030296	CG15196
FBgn0038072	21.1917	0.914488	0.611133	1.49638	0.134554	0.720159	FBgn0038072	CG6225
FBgn0034730	13.3707	0.912063	0.698539	1.30567	0.191664	0.818733	FBgn0034730	ppk12
FBgn0039666	2.9043	0.912055	1.68022	0.542819	0.587254	0.985165	FBgn0039666	Diedel
FBgn0265076	22.5347	0.911523	0.535748	1.7014	0.0888675	0.61231	FBgn0265076	lncRNA:CR44187
FBgn0264746	49.0736	0.911038	0.504274	1.80663	0.0708196	0.548171	FBgn0264746	CG44004
FBgn0037534	6.63589	0.910925	1.23646	0.736723	0.461291	0.972544	FBgn0037534	ELOVL
FBgn0053542	7.85012	0.909899	0.946238	0.961596	0.336252	0.93469	FBgn0053542	upd3
FBgn0004780	2.39405	0.909503	1.92399	0.472717	0.636415	0.99086	FBgn0004780	Ccp84Ad
FBgn0036482	11.2987	0.909488	1.04381	0.871316	0.383581	0.961492	FBgn0036482	CG13457
FBgn0030459	12.538	0.909399	0.812923	1.11868	0.263278	0.884798	FBgn0030459	CG12723
FBgn0053233	12.6214	0.909195	0.966291	0.940912	0.34675	0.939768	FBgn0053233	CG33233
FBgn0004110	7.0596	0.908971	0.884964	1.02713	0.30436	0.916715	FBgn0004110	tin
FBgn0035632	32.3491	0.90894	0.453239	2.00543	0.0449169	0.427738	FBgn0035632	Ppat-Dpck
FBgn0038045	31.5216	0.90804	0.609852	1.48895	0.1365	0.724732	FBgn0038045	NANS
FBgn0003295	36.465	0.908011	0.548289	1.65608	0.097705	0.634945	FBgn0003295	ru
FBgn0287209	6.69118	0.906699	1.05006	0.863474	0.387877	0.962135	FBgn0287209	Gfat1
FBgn0038256	66.3238	0.906484	0.400394	2.26398	0.0235754	0.294998	FBgn0038256	CG7530
FBgn0266351	17.1437	0.905624	0.631587	1.43389	0.151605	0.754753	FBgn0266351	asRNA:CR45000
FBgn0263314	2.85797	0.90536	1.59594	0.567291	0.570517	0.985087	FBgn0263314	CG43400
FBgn0264376	3.00018	0.904635	1.31019	0.690459	0.489906	0.9791	FBgn0264376	lncRNA:CR43828
FBgn0003159	2464.77	0.904328	0.14665	6.16659	6.97799e-10	1.15424e-07	FBgn0003159	CG2841
FBgn0264826	3.48771	0.902078	1.30957	0.688834	0.490928	0.97918	FBgn0264826	lncRNA:CR44034
FBgn0032464	6.46164	0.90202	1.04707	0.861468	0.388981	0.962135	FBgn0032464	Vha68-3
FBgn0260004	8.22365	0.901782	0.960166	0.939194	0.347631	0.939768	FBgn0260004	Snmp1
FBgn0011828	251.11	0.901209	0.798678	1.12838	0.259161	0.88081	FBgn0011828	Pxn
FBgn0034047	1.67348	0.899928	2.00964	0.447805	0.654294	NA	FBgn0034047	CG12970
FBgn0037163	4.03706	0.899819	1.22986	0.731642	0.464387	0.972544	FBgn0037163	laza
FBgn0038602	3.10573	0.899763	1.53525	0.586069	0.557829	0.981777	FBgn0038602	CG7126
FBgn0030859	19.688	0.899423	0.550122	1.63495	0.102059	0.645118	FBgn0030859	CG12990
FBgn0036139	2.37517	0.897729	2.0758	0.432474	0.665397	0.992424	FBgn0036139	CG6216
FBgn0033648	1.58113	0.897126	2.70868	0.331204	0.740491	NA	FBgn0033648	Ir48b
FBgn0259967	1.70905	0.896967	2.04794	0.437985	0.661397	NA	FBgn0259967	Sfp53D
FBgn0010620	2363.77	0.896847	0.304706	2.94331	0.00324718	0.0720059	FBgn0010620	CG10939
FBgn0037696	13.6872	0.896479	0.655362	1.36792	0.171339	0.788312	FBgn0037696	GstZ1
FBgn0003023	7.55604	0.896292	0.983652	0.911188	0.362196	0.948297	FBgn0003023	otu
FBgn0039728	13.0938	0.895982	0.834969	1.07307	0.283239	0.902566	FBgn0039728	CG7896
FBgn0266432	2.12462	0.894736	1.8968	0.471708	0.637135	0.991123	FBgn0266432	CG45062
FBgn0035954	19.715	0.894543	0.686342	1.30335	0.192455	0.81885	FBgn0035954	Doc3
FBgn0016034	86.0339	0.894178	0.397708	2.24833	0.0245554	0.304216	FBgn0016034	mael
FBgn0046689	63.4553	0.893577	0.340571	2.62376	0.00869642	0.152987	FBgn0046689	Takl1
FBgn0031545	8.75334	0.893293	0.918732	0.972312	0.330896	0.932207	FBgn0031545	CG3213
FBgn0037408	68.1433	0.89236	0.367657	2.42715	0.0152178	0.220838	FBgn0037408	NPFR
FBgn0035522	13.1369	0.891473	0.666894	1.33675	0.181303	0.802211	FBgn0035522	CG1273
FBgn0037518	12.9416	0.89099	0.725709	1.22775	0.21954	0.850552	FBgn0037518	CG2641
FBgn0000422	171.437	0.890906	0.308973	2.88344	0.00393359	0.08333	FBgn0000422	Ddc
FBgn0051865	21.7752	0.89056	0.558594	1.59429	0.110871	0.670448	FBgn0051865	Ada1-1
FBgn0043578	2.73509	0.890274	1.60629	0.554241	0.579414	0.985165	FBgn0043578	PGRP-SB1
FBgn0034446	11.2051	0.889359	0.792834	1.12175	0.26197	0.884217	FBgn0034446	Arl6
FBgn0000542	351.8	0.888979	0.185144	4.80155	1.57442e-06	0.000116633	FBgn0000542	ec
FBgn0085471	7.23957	0.887	1.07718	0.823443	0.410256	0.963182	FBgn0085471	CG34442
FBgn0052704	2.70571	0.886808	1.52613	0.581084	0.561184	0.982734	FBgn0052704	Ir8a
FBgn0053648	2.15555	0.886795	2.21484	0.400387	0.688871	0.993873	FBgn0053648	CG33648
FBgn0261625	738.772	0.885608	0.190998	4.63674	3.53952e-06	0.000240111	FBgn0261625	GLS
FBgn0038020	548.478	0.885308	0.181364	4.88138	1.05343e-06	8.00013e-05	FBgn0038020	GstD9
FBgn0034183	3.52449	0.885045	1.67408	0.528677	0.59703	0.985165	FBgn0034183	SmydA-6
FBgn0051100	4.5686	0.884823	1.50683	0.587208	0.557064	0.981777	FBgn0051100	CG31100
FBgn0037677	2.40958	0.884551	1.67893	0.526854	0.598295	0.985165	FBgn0037677	CG12951
FBgn0033448	9.89309	0.884348	0.833871	1.06053	0.288902	0.90803	FBgn0033448	hebe
FBgn0038530	2.22867	0.882916	1.68296	0.524622	0.599846	0.985165	FBgn0038530	AttD
FBgn0038638	181.873	0.882524	0.303433	2.90847	0.00363206	0.0781768	FBgn0038638	CG7702
FBgn0034622	11.2844	0.882294	1.07155	0.823381	0.410292	0.963182	FBgn0034622	BBS9
FBgn0036759	5.70332	0.882284	1.03037	0.856277	0.391845	0.962135	FBgn0036759	CG5577
FBgn0027570	7.81566	0.882145	1.08571	0.812507	0.416501	0.963182	FBgn0027570	Nep2
FBgn0016075	130.141	0.881481	0.237624	3.70957	0.000207614	0.00803445	FBgn0016075	vkg
FBgn0029909	29.2485	0.881084	0.491107	1.79408	0.0728006	0.552882	FBgn0029909	mAChR-C
FBgn0053757	2.72084	0.880807	1.60681	0.548172	0.583574	0.985165	FBgn0053757	CG33757
FBgn0034406	9.65394	0.880426	0.903511	0.974449	0.329834	0.932207	FBgn0034406	Jheh3
FBgn0037004	8.65151	0.880386	0.90683	0.970839	0.331628	0.93256	FBgn0037004	CG17637
FBgn0000083	588.753	0.880102	0.29319	3.00181	0.00268376	0.0620699	FBgn0000083	AnxB9
FBgn0053159	3.91651	0.878535	1.39246	0.630924	0.52809	0.980785	FBgn0053159	CG33159
FBgn0085489	10.6479	0.877953	0.818644	1.07245	0.283519	0.902818	FBgn0085489	CG34460
FBgn0025391	135.956	0.876556	0.268278	3.26734	0.00108562	0.0313609	FBgn0025391	Scgdelta
FBgn0013700	2.24264	0.875869	1.8487	0.473776	0.63566	0.99086	FBgn0013700	mt:tRNA:Met-CAT
FBgn0038194	7.93126	0.875196	0.981156	0.892005	0.37239	0.954078	FBgn0038194	Cyp6d5
FBgn0051199	15.5046	0.875143	0.620929	1.40941	0.158714	0.76905	FBgn0051199	CG31199
FBgn0285943	2.14212	0.874855	1.85773	0.470928	0.637692	0.991143	FBgn0285943	knon
FBgn0038381	27.1352	0.874455	0.68407	1.27831	0.20114	0.830346	FBgn0038381	EndoU
FBgn0265759	9.46191	0.873323	0.845355	1.03309	0.301564	0.916571	FBgn0265759	lncRNA:CR44566
FBgn0032911	48.4045	0.873036	0.391947	2.22744	0.0259182	0.312112	FBgn0032911	tadr
FBgn0040259	42.0611	0.872093	0.458441	1.9023	0.0571319	0.493115	FBgn0040259	Ugt302C1
FBgn0036019	1.9268	0.871465	1.98723	0.438533	0.661	NA	FBgn0036019	Or67b
FBgn0035571	3.59304	0.871269	1.47657	0.590063	0.555149	0.981777	FBgn0035571	CG12493
FBgn0031690	4.28076	0.871253	1.51971	0.573302	0.56644	0.98424	FBgn0031690	CG7742
FBgn0035344	6.73336	0.869912	0.952007	0.913766	0.36084	0.948023	FBgn0035344	Cyp4d20
FBgn0264373	2.01069	0.868092	1.9576	0.443447	0.657443	NA	FBgn0264373	lncRNA:CR43825
FBgn0037807	35.7884	0.867624	0.434494	1.99686	0.0458404	0.433483	FBgn0037807	CG6293
FBgn0022700	2.13632	0.867301	2.18503	0.396929	0.69142	0.993873	FBgn0022700	Cht4
FBgn0037276	10.7377	0.866858	0.820692	1.05625	0.290853	0.908891	FBgn0037276	CG17387
FBgn0085390	243.558	0.866621	0.274676	3.15507	0.00160461	0.0422345	FBgn0085390	Dgk
FBgn0264705	4.6736	0.86637	1.22917	0.704844	0.480907	0.976853	FBgn0264705	lncRNA:CR43974
FBgn0039081	5.15101	0.864942	1.30143	0.664607	0.506302	0.980785	FBgn0039081	Irk2
FBgn0032187	12.4783	0.86373	0.739888	1.16738	0.243058	0.868834	FBgn0032187	CG4839
FBgn0036709	1.59549	0.862497	2.3885	0.361105	0.718021	NA	FBgn0036709	Or74a
FBgn0261862	988.75	0.861991	0.17656	4.88213	1.04945e-06	8.00013e-05	FBgn0261862	whd
FBgn0263019	2.41925	0.861851	2.44711	0.352191	0.724695	0.995439	FBgn0263019	lncRNA:CR43314
FBgn0051687	43.1125	0.859649	0.488279	1.76057	0.0783111	0.574139	FBgn0051687	CG31687
FBgn0029092	197.147	0.858352	0.338953	2.53236	0.0113297	0.182652	FBgn0029092	ced-6
FBgn0031264	54.5539	0.858165	0.411057	2.0877	0.0368246	0.385676	FBgn0031264	CG11835
FBgn0260642	625.375	0.8576	0.192056	4.46537	7.99302e-06	0.000505318	FBgn0260642	Antp
FBgn0262577	19.9135	0.856648	0.621561	1.37822	0.168135	0.783268	FBgn0262577	CG43117
FBgn0011722	66.512	0.85654	0.567837	1.50843	0.131446	0.717128	FBgn0011722	Tig
FBgn0267096	1.63571	0.856297	1.87121	0.457616	0.647228	NA	FBgn0267096	lncRNA:CR45536
FBgn0033367	57.465	0.85535	0.429964	1.98935	0.0466623	0.436443	FBgn0033367	PPO2
FBgn0029679	1.92216	0.855194	2.28547	0.374188	0.708265	NA	FBgn0029679	CG2901
FBgn0267087	14.1826	0.854792	0.641809	1.33185	0.18291	0.805484	FBgn0267087	lncRNA:CR45531
FBgn0051860	5.03242	0.854743	1.17107	0.729885	0.46546	0.972544	FBgn0051860	ZnT33D
FBgn0085234	4.30916	0.852746	1.46954	0.580281	0.561725	0.982734	FBgn0085234	CG34205
FBgn0050284	15.4054	0.852405	0.670858	1.27062	0.203864	0.833864	FBgn0050284	CG30284
FBgn0033874	14.0748	0.852223	0.653085	1.30492	0.19192	0.818733	FBgn0033874	CG6347
FBgn0002938	74.0714	0.851011	0.508487	1.67361	0.0942064	0.627263	FBgn0002938	ninaC
FBgn0051002	3.88895	0.850913	1.60392	0.530522	0.59575	0.985165	FBgn0051002	Ugt35D1
FBgn0036155	32.2081	0.850767	0.560128	1.51888	0.128793	0.711752	FBgn0036155	CG6163
FBgn0032603	3.09635	0.850645	1.30573	0.65147	0.514743	0.980785	FBgn0032603	CG17928
FBgn0038716	1.70221	0.849133	2.28666	0.371341	0.710383	NA	FBgn0038716	CG7342
FBgn0261836	3584.27	0.848284	0.198783	4.26739	1.97774e-05	0.00105669	FBgn0261836	Msp300
FBgn0000489	41.6844	0.847384	0.405837	2.08799	0.0367988	0.385676	FBgn0000489	Pka-C3
FBgn0041160	73.9312	0.847267	0.403542	2.09958	0.0357661	0.380173	FBgn0041160	comm2
FBgn0036654	6.75016	0.846165	0.997336	0.848424	0.396202	0.962135	FBgn0036654	CG9692
FBgn0085259	4.31184	0.845971	1.32702	0.637496	0.523802	0.980785	FBgn0085259	CG34230
FBgn0033836	28.7421	0.845619	0.510819	1.65542	0.0978397	0.634945	FBgn0033836	CG18278
FBgn0051386	5942.83	0.845219	0.173131	4.88197	1.0503e-06	8.00013e-05	FBgn0051386	lncRNA:CR31386
FBgn0035196	13.2549	0.844254	0.702106	1.20246	0.229185	0.858645	FBgn0035196	CG9129
FBgn0263847	2.55048	0.843884	1.60014	0.527381	0.597929	0.985165	FBgn0263847	snRNA:LU
FBgn0037295	240.208	0.843807	0.231158	3.65034	0.000261891	0.00970042	FBgn0037295	dpr16
FBgn0001180	20.8521	0.841101	0.682995	1.23149	0.21814	0.849964	FBgn0001180	hb
FBgn0260011	27.7031	0.840201	0.518757	1.61964	0.105309	0.653536	FBgn0260011	NimC4
FBgn0014011	343.821	0.840055	0.227092	3.69919	0.000216289	0.00829109	FBgn0014011	Rac2
FBgn0259938	570.057	0.838756	0.20175	4.1574	3.21895e-05	0.00164003	FBgn0259938	cwo
FBgn0031011	190.023	0.838567	0.224129	3.74145	0.000182961	0.00729125	FBgn0031011	CG8034
FBgn0052228	1.93271	0.837729	2.21262	0.378613	0.704975	NA	FBgn0052228	CG32228
FBgn0052450	1.93271	0.837729	2.21262	0.378613	0.704975	NA	FBgn0052450	CG32450
FBgn0085424	25.0399	0.837661	0.60475	1.38514	0.166011	0.780687	FBgn0085424	nub
FBgn0041579	4.69313	0.837055	1.12588	0.743467	0.457199	0.972544	FBgn0041579	AttC
FBgn0024177	45.7616	0.836489	0.43004	1.94514	0.0517578	0.465457	FBgn0024177	zpg
FBgn0039346	71.4716	0.832815	0.30536	2.72732	0.00638508	0.121937	FBgn0039346	CG5079
FBgn0034076	1.60986	0.832763	2.35382	0.353792	0.723495	NA	FBgn0034076	Jhedup
FBgn0031220	73.2114	0.832217	0.330252	2.51994	0.0117374	0.186135	FBgn0031220	CG4822
FBgn0052687	31.2167	0.831755	0.503156	1.65308	0.0983153	0.636518	FBgn0052687	CG32687
FBgn0264810	6.62774	0.830946	1.16625	0.712493	0.476159	0.9754	FBgn0264810	Pburs
FBgn0051437	4.45266	0.829174	1.14142	0.726443	0.467568	0.972968	FBgn0051437	CG31437
FBgn0035904	55.7533	0.828432	0.368166	2.25016	0.0244387	0.303911	FBgn0035904	GstO3
FBgn0266002	2.49023	0.828073	1.57286	0.526475	0.598558	0.985165	FBgn0266002	lncRNA:CR44776
FBgn0010039	616.895	0.828012	0.204656	4.04588	5.2128e-05	0.00243971	FBgn0010039	GstD3
FBgn0036311	6.06495	0.827009	1.02811	0.8044	0.421166	0.963795	FBgn0036311	CG17666
FBgn0286782	8.41987	0.826685	1.05117	0.786444	0.431607	0.964343	FBgn0286782	flz
FBgn0051663	21.9502	0.825559	0.715619	1.15363	0.248652	0.874149	FBgn0051663	CG31663
FBgn0000158	243.743	0.825285	0.29494	2.79814	0.0051397	0.102244	FBgn0000158	bam
FBgn0262579	648.805	0.823063	0.162676	5.05951	4.2034e-07	3.8745e-05	FBgn0262579	Sarm
FBgn0032836	2.98048	0.822462	1.57112	0.523488	0.600634	0.985165	FBgn0032836	CG10680
FBgn0266650	2.55905	0.822344	1.57147	0.523296	0.600768	0.985165	FBgn0266650	lncRNA:CR45157
FBgn0015577	490.901	0.822223	0.225825	3.64097	0.000271609	0.0100296	FBgn0015577	alpha-Est9
FBgn0034829	4.69753	0.821918	1.36019	0.604266	0.545666	0.981777	FBgn0034829	CG9899
FBgn0035445	45.0772	0.821874	0.41903	1.96137	0.0498355	0.455881	FBgn0035445	Ids
FBgn0033821	2.18251	0.818711	2.17881	0.375761	0.707095	0.993984	FBgn0033821	CG10799
FBgn0264793	6.37511	0.817914	0.945599	0.864969	0.387056	0.962135	FBgn0264793	lncRNA:CR44023
FBgn0037727	1.91151	0.81747	2.27106	0.359951	0.718884	NA	FBgn0037727	Nepl12
FBgn0037974	10.2039	0.816404	0.818125	0.997897	0.318329	0.925109	FBgn0037974	CG12224
FBgn0003308	74.0992	0.815914	0.40699	2.00475	0.0449893	0.42785	FBgn0003308	ry
FBgn0082919	26.9298	0.815711	0.546953	1.49137	0.135863	0.723474	FBgn0082919	snoRNA:Or-CD4
FBgn0039887	3.4433	0.814872	1.4245	0.572039	0.567296	0.984492	FBgn0039887	CG2053
FBgn0038708	9.56481	0.813974	0.785562	1.03617	0.300124	0.914689	FBgn0038708	Scsalpha2
FBgn0030998	2.50807	0.813606	1.4384	0.565631	0.571645	0.985087	FBgn0030998	CG14195
FBgn0040705	5.82496	0.811099	0.965254	0.840295	0.400743	0.962135	FBgn0040705	ND-B8
FBgn0030300	7.07729	0.810915	0.957604	0.846817	0.397097	0.962135	FBgn0030300	Sk1
FBgn0030938	564.553	0.809954	0.248867	3.25456	0.00113568	0.0324959	FBgn0030938	CG15047
FBgn0266020	13.0141	0.809848	0.768022	1.05446	0.291673	0.908891	FBgn0266020	lncRNA:CR44785
FBgn0051105	3.90233	0.809805	1.67421	0.483695	0.628602	0.99086	FBgn0051105	ppk22
FBgn0031171	2.7899	0.809752	1.48011	0.54709	0.584317	0.985165	FBgn0031171	CG1801
FBgn0052655	3.05747	0.809293	1.5831	0.511209	0.609205	0.985165	FBgn0052655	CG32655
FBgn0036770	207.031	0.809275	0.259776	3.11528	0.00183772	0.0473212	FBgn0036770	Prestin
FBgn0004797	172.938	0.808476	0.248952	3.24752	0.00116416	0.0329983	FBgn0004797	mdy
FBgn0037750	17.5522	0.808452	0.78217	1.0336	0.301323	0.916281	FBgn0037750	Whamy
FBgn0038784	1.72475	0.808027	2.03295	0.397465	0.691024	NA	FBgn0038784	CG4362
FBgn0030260	17.0954	0.805861	0.667961	1.20645	0.227644	0.856833	FBgn0030260	CG1537
FBgn0040211	4.91916	0.805459	1.33552	0.603103	0.54644	0.981777	FBgn0040211	hgo
FBgn0030396	29.0738	0.804848	0.528283	1.52352	0.127629	0.708969	FBgn0030396	CG2556
FBgn0031701	2.22781	0.804061	1.6635	0.483355	0.628844	0.99086	FBgn0031701	TotM
FBgn0029848	1.62423	0.803828	2.38089	0.337617	0.735652	NA	FBgn0029848	Btnd
FBgn0031850	6.08645	0.802447	1.07285	0.747957	0.454486	0.972544	FBgn0031850	Tsp
FBgn0086348	15.2195	0.802446	0.698748	1.14841	0.250801	0.875521	FBgn0086348	se
FBgn0051183	10.6204	0.801559	0.861162	0.930788	0.351963	0.943554	FBgn0051183	CG31183
FBgn0035921	5556.48	0.801381	0.12541	6.39011	1.65772e-10	3.17729e-08	FBgn0035921	CG13305
FBgn0267778	3.09271	0.800963	1.49006	0.537539	0.590896	0.985165	FBgn0267778	asRNA:CR46109
FBgn0035770	212.522	0.800762	0.272747	2.93592	0.00332562	0.0728799	FBgn0035770	pst
FBgn0038436	9.7108	0.798598	0.755138	1.05755	0.29026	0.908891	FBgn0038436	Gyc89Db
FBgn0050287	1.69734	0.798553	2.01925	0.39547	0.692496	NA	FBgn0050287	CG30287
FBgn0267214	2.61832	0.797726	1.46336	0.545134	0.585661	0.985165	FBgn0267214	lncRNA:CR45654
FBgn0039147	7.95087	0.79754	1.06767	0.746993	0.455068	0.972544	FBgn0039147	CG10694
FBgn0050106	24.3514	0.795783	0.587395	1.35477	0.175492	0.791678	FBgn0050106	CCHa1-R
FBgn0036729	12.2351	0.795591	0.743302	1.07035	0.284464	0.904159	FBgn0036729	CG13733
FBgn0051675	5.17401	0.795563	1.05216	0.756126	0.449574	0.970537	FBgn0051675	CG31675
FBgn0047178	123.25	0.794763	0.305024	2.60558	0.00917198	0.158217	FBgn0047178	CG32147
FBgn0039789	4.14284	0.794631	1.62149	0.490061	0.624091	0.990438	FBgn0039789	CG9717
FBgn0035515	57.8598	0.79437	0.377808	2.10258	0.0355026	0.37901	FBgn0035515	CG14997
FBgn0033502	126.162	0.793924	0.265112	2.99468	0.00274733	0.0630684	FBgn0033502	CG12910
FBgn0262534	19.1677	0.793722	0.607073	1.30746	0.191057	0.818673	FBgn0262534	CG43088
FBgn0286732	4.56198	0.792216	1.31126	0.604164	0.545735	0.981777	FBgn0286732	snoRNA:Or-CD14
FBgn0034629	4.50781	0.791873	1.19966	0.660082	0.509201	0.980785	FBgn0034629	Acox57D-d
FBgn0030377	16.5625	0.791387	0.589386	1.34273	0.179359	0.797786	FBgn0030377	CG1924
FBgn0000121	281.362	0.791349	0.247212	3.20109	0.00136908	0.037402	FBgn0000121	Arr2
FBgn0264845	2.7154	0.791012	1.72112	0.459592	0.645809	0.99196	FBgn0264845	Tep5Psi
FBgn0265722	15.8976	0.790961	0.633351	1.24885	0.21172	0.842967	FBgn0265722	lncRNA:CR44529
FBgn0029762	9.43294	0.789313	0.809273	0.975336	0.329394	0.932207	FBgn0029762	NAAT1
FBgn0051875	281.096	0.787231	0.20822	3.78076	0.000156349	0.00635662	FBgn0051875	CG31875
FBgn0054051	14.3511	0.786595	0.644233	1.22098	0.222094	0.851141	FBgn0054051	CG34051
FBgn0033756	19.3647	0.786448	0.580357	1.35511	0.175382	0.791678	FBgn0033756	CG17760
FBgn0028936	3.98089	0.786294	1.4245	0.551977	0.580964	0.985165	FBgn0028936	NimB5
FBgn0286039	3.27563	0.78594	1.49963	0.524088	0.600217	0.985165	FBgn0286039	sisRNA:CR46361
FBgn0003174	25.635	0.785913	0.578006	1.3597	0.173926	0.790722	FBgn0003174	pwn
FBgn0033913	15.2721	0.785118	0.691471	1.13543	0.256194	0.877546	FBgn0033913	CG8468
FBgn0037204	3.37348	0.784448	1.65314	0.474521	0.635128	0.99086	FBgn0037204	CG11131
FBgn0037684	14.7927	0.784446	0.72654	1.0797	0.280275	0.900417	FBgn0037684	Srr
FBgn0265533	141.764	0.783831	0.336291	2.33081	0.0197631	0.26253	FBgn0265533	CR44383
FBgn0085316	4.50603	0.783548	1.32111	0.593097	0.553116	0.981777	FBgn0085316	CG34287
FBgn0267465	11.5178	0.783214	0.700331	1.11835	0.263418	0.884836	FBgn0267465	asRNA:CR45815
FBgn0031855	137.923	0.781209	0.31574	2.47421	0.013353	0.200295	FBgn0031855	meng
FBgn0039780	2.88746	0.780572	1.98747	0.392747	0.694507	0.993873	FBgn0039780	PH4alphaNE1
FBgn0042126	44.4772	0.779778	0.470913	1.65589	0.0977449	0.634945	FBgn0042126	CG18788
FBgn0001320	75.4644	0.779766	0.405858	1.92128	0.0546966	0.480975	FBgn0001320	kni
FBgn0264789	4.92863	0.778854	1.13216	0.687935	0.491494	0.979486	FBgn0264789	asRNA:CR44019
FBgn0085213	4.53348	0.778619	1.15037	0.676845	0.498504	0.98049	FBgn0085213	CG34184
FBgn0033127	145.109	0.776841	0.294728	2.63579	0.00839419	0.149185	FBgn0033127	Tsp42Ef
FBgn0259986	11271.9	0.77648	0.205765	3.77363	0.000160892	0.00651935	FBgn0259986	nab
FBgn0031422	106.692	0.776054	0.294933	2.63129	0.00850614	0.15028	FBgn0031422	PIG-Wa
FBgn0034162	169.477	0.7756	0.214821	3.61044	0.000305675	0.011051	FBgn0034162	CG6426
FBgn0053493	11.4062	0.775312	0.700332	1.10706	0.268267	0.890526	FBgn0053493	CG33493
FBgn0052196	5.93283	0.774017	1.0113	0.76537	0.444051	0.968851	FBgn0052196	CG32196
FBgn0038897	3.81742	0.773994	1.39263	0.555779	0.578362	0.985165	FBgn0038897	CG5849
FBgn0038439	2.45789	0.773617	2.42931	0.318452	0.750142	0.995452	FBgn0038439	Cad89D
FBgn0041096	64.8257	0.772136	0.446479	1.72939	0.0837394	0.591663	FBgn0041096	rols
FBgn0011569	341.106	0.771965	0.279425	2.76269	0.00573265	0.112009	FBgn0011569	can
FBgn0032753	5.11353	0.770391	1.20489	0.63939	0.522569	0.980785	FBgn0032753	CG17572
FBgn0052192	1.74728	0.769966	1.99776	0.385414	0.69993	NA	FBgn0052192	CG32192
FBgn0265984	3.65891	0.769895	1.18008	0.652407	0.514139	0.980785	FBgn0265984	lncRNA:CR44763
FBgn0259700	9.04772	0.769774	0.876849	0.877886	0.380005	0.959001	FBgn0259700	CG42354
FBgn0037013	3.02561	0.769249	1.84855	0.416136	0.677311	0.993873	FBgn0037013	CG13250
FBgn0032694	69.8558	0.769213	0.4126	1.86431	0.0622788	0.516148	FBgn0032694	MESR3
FBgn0031301	7.44433	0.768779	1.06554	0.721492	0.470607	0.974572	FBgn0031301	CG14339
FBgn0014859	585.171	0.7681	0.320776	2.39451	0.0166428	0.233768	FBgn0014859	Hr38
FBgn0037294	2.67145	0.767621	1.84015	0.417151	0.676568	0.993873	FBgn0037294	CG12590
FBgn0012344	121.301	0.767389	0.364392	2.10594	0.0352092	0.377577	FBgn0012344	Dh44
FBgn0085337	3.44359	0.767248	1.2617	0.608104	0.543118	0.981777	FBgn0085337	CG34308
FBgn0039232	25.981	0.767189	0.611118	1.25539	0.209338	0.839508	FBgn0039232	sosie
FBgn0027106	5.80724	0.766398	1.1413	0.671511	0.501895	0.980753	FBgn0027106	Inx7
FBgn0051477	26.0444	0.765951	0.587325	1.30413	0.192188	0.818733	FBgn0051477	ATPsynepsilonL
FBgn0039239	3.5712	0.765414	1.49517	0.511923	0.608705	0.985165	FBgn0039239	CG13641
FBgn0003255	45.1797	0.764567	0.4682	1.63299	0.102471	0.645118	FBgn0003255	rk
FBgn0263469	15.1779	0.763875	0.674923	1.1318	0.25772	0.879585	FBgn0263469	snoRNA:SC35-b
FBgn0040849	6.8616	0.762971	1.20495	0.633195	0.526606	0.980785	FBgn0040849	Ir41a
FBgn0082940	5.12361	0.762474	1.13016	0.67466	0.499892	0.98049	FBgn0082940	snoRNA:Me28S-C3227a
FBgn0002772	4.68635	0.760846	1.27279	0.597776	0.549989	0.981777	FBgn0002772	Mlc1
FBgn0051445	5.78753	0.760191	1.18653	0.640686	0.521727	0.980785	FBgn0051445	CG31445
FBgn0264675	2.5535	0.76006	1.81382	0.419038	0.675189	0.993873	FBgn0264675	lncRNA:CR43960
FBgn0262993	14.1394	0.759442	0.689159	1.10198	0.270469	0.892502	FBgn0262993	lncRNA:CR43301
FBgn0041234	32.0446	0.759338	0.481905	1.5757	0.115094	0.677935	FBgn0041234	Gr59f
FBgn0039667	30.9147	0.758112	0.449067	1.68819	0.0913746	0.617918	FBgn0039667	FipoQ
FBgn0264081	5.36808	0.7566	1.18015	0.641107	0.521453	0.980785	FBgn0264081	CG43750
FBgn0051805	8.79272	0.756056	0.845287	0.894437	0.371088	0.954078	FBgn0051805	CG31805
FBgn0015569	76.1486	0.755142	0.364253	2.07312	0.0381607	0.393137	FBgn0015569	alpha-Est10
FBgn0052693	1.65725	0.754149	2.02725	0.372005	0.709889	NA	FBgn0052693	Gr9a
FBgn0039719	2.80948	0.751487	1.82253	0.412331	0.680097	0.993873	FBgn0039719	CG15515
FBgn0265380	5.43541	0.750851	1.13507	0.661503	0.50829	0.980785	FBgn0265380	asRNA:CR44321
FBgn0084049	7.12707	0.749278	0.942346	0.795119	0.426544	0.963795	FBgn0084049	CR41440
FBgn0005613	4.55068	0.748969	1.09392	0.684663	0.493557	0.98049	FBgn0005613	Sox15
FBgn0261565	371.878	0.748384	0.199822	3.74525	0.000180214	0.00720556	FBgn0261565	Lmpt
FBgn0039490	21.336	0.747641	0.643104	1.16255	0.245012	0.871299	FBgn0039490	CG5882
FBgn0038921	11.4141	0.747482	0.698934	1.06946	0.284862	0.90444	FBgn0038921	Theg
FBgn0030270	1.65493	0.746943	2.34217	0.318911	0.749794	NA	FBgn0030270	CG15199
FBgn0031778	2.22914	0.746665	1.8892	0.395229	0.692674	0.993873	FBgn0031778	lncRNA:CR9162
FBgn0002577	1.72608	0.746604	2.01481	0.370558	0.710966	NA	FBgn0002577	m
FBgn0041233	19.9093	0.745734	0.606029	1.23052	0.218501	0.850272	FBgn0041233	Gr59e
FBgn0262576	8.20895	0.745128	0.906404	0.822071	0.411036	0.963182	FBgn0262576	CG43116
FBgn0000576	1025.54	0.744114	0.240781	3.09042	0.00199871	0.0499678	FBgn0000576	ems
FBgn0039844	9309.45	0.743915	0.147844	5.03177	4.85982e-07	4.32632e-05	FBgn0039844	CG1607
FBgn0028371	140.817	0.743791	0.26858	2.76935	0.00561688	0.110104	FBgn0028371	jbug
FBgn0265758	1.95925	0.743663	1.72443	0.431253	0.666285	NA	FBgn0265758	lncRNA:CR44565
FBgn0032889	144.016	0.743173	0.294368	2.52464	0.0115818	0.185724	FBgn0032889	CG9331
FBgn0030009	6.13072	0.741585	1.11055	0.667766	0.504283	0.980785	FBgn0030009	CG15336
FBgn0263973	47.0469	0.741522	0.404798	1.83183	0.0669761	0.534318	FBgn0263973	jv
FBgn0034568	82.2728	0.741376	0.371466	1.99581	0.0459544	0.433483	FBgn0034568	CG3216
FBgn0002567	450.985	0.740717	0.179782	4.12008	3.78733e-05	0.00188197	FBgn0002567	Rab32
FBgn0066292	62.3175	0.740155	0.35676	2.07466	0.0380181	0.392033	FBgn0066292	CheB42c
FBgn0259146	483.452	0.740061	0.338429	2.18675	0.0287605	0.333248	FBgn0259146	fid
FBgn0261991	2.35677	0.738744	1.67969	0.439811	0.660074	0.992007	FBgn0261991	CG42809
FBgn0000299	252.55	0.738374	0.269163	2.74323	0.00608387	0.117353	FBgn0000299	Col4a1
FBgn0036206	5.98035	0.737379	1.11909	0.658908	0.509955	0.980785	FBgn0036206	CG5964
FBgn0263018	3.68804	0.737321	1.54659	0.476739	0.633548	0.99086	FBgn0263018	snRNA:U4atac
FBgn0267781	3.22798	0.737202	1.64775	0.447399	0.654587	0.99196	FBgn0267781	lncRNA:CR46112
FBgn0030807	3.06131	0.736916	1.48281	0.496974	0.619208	0.989012	FBgn0030807	CG13000
FBgn0266279	5.64661	0.736904	1.24438	0.592188	0.553725	0.981777	FBgn0266279	lncRNA:CR44964
FBgn0036550	8.64954	0.736293	0.853037	0.863143	0.388059	0.962135	FBgn0036550	CG17026
FBgn0036203	5.82565	0.735727	1.14354	0.643375	0.519981	0.980785	FBgn0036203	Muc68D
FBgn0024897	11.6003	0.735583	0.717601	1.02506	0.305335	0.916715	FBgn0024897	b6
FBgn0052846	1.9272	0.734575	2.27572	0.322787	0.746856	NA	FBgn0052846	CG32846
FBgn0037296	12.9177	0.734229	0.753067	0.974986	0.329567	0.932207	FBgn0037296	Prosbeta2R2
FBgn0003382	29.7822	0.733792	0.503144	1.45841	0.144727	0.738933	FBgn0003382	sha
FBgn0259171	504.986	0.733208	0.285512	2.56805	0.0102274	0.16987	FBgn0259171	Pde9
FBgn0266822	4.46186	0.732959	1.27102	0.576672	0.564161	0.983305	FBgn0266822	lncRNA:CR45284
FBgn0037801	10.5029	0.732773	0.734925	0.997071	0.31873	0.925872	FBgn0037801	CG3999
FBgn0263022	6.47952	0.732228	1.11687	0.655607	0.512077	0.980785	FBgn0263022	CG43317
FBgn0003900	9.44736	0.732063	1.16406	0.628888	0.529422	0.980785	FBgn0003900	twi
FBgn0260006	14.4923	0.731916	0.694927	1.05323	0.292236	0.909473	FBgn0260006	drd
FBgn0085408	64.4854	0.73045	0.358496	2.03754	0.0415958	0.410978	FBgn0085408	Shrm
FBgn0086670	2.00183	0.730106	1.54463	0.472673	0.636446	NA	FBgn0086670	snoRNA:Psi28S-2622
FBgn0053318	4.477	0.730044	1.34514	0.542726	0.587319	0.985165	FBgn0053318	CR33318
FBgn0082950	2.20296	0.729463	2.11716	0.344547	0.730435	0.995439	FBgn0082950	snoRNA:Me18S-G1952
FBgn0038826	69687.1	0.72936	0.274942	2.65278	0.00798321	0.144307	FBgn0038826	Syp
FBgn0266084	101.966	0.728867	0.28268	2.57842	0.00992536	0.167387	FBgn0266084	Fhos
FBgn0011274	167.758	0.72851	0.386176	1.88647	0.0592319	0.50368	FBgn0011274	Dif
FBgn0266628	5.5736	0.728471	1.09363	0.666105	0.505344	0.980785	FBgn0266628	asRNA:CR45135
FBgn0003866	2481.92	0.728258	0.178637	4.07673	4.56727e-05	0.00218848	FBgn0003866	tsh
FBgn0039612	4.97892	0.727207	1.15509	0.629567	0.528978	0.980785	FBgn0039612	Nepl19
FBgn0261808	75.3224	0.725758	0.302988	2.39534	0.0166051	0.233704	FBgn0261808	cu
FBgn0027562	8.405	0.725548	1.04962	0.691247	0.48941	0.9791	FBgn0027562	CG10345
FBgn0036622	5.41239	0.725375	1.17309	0.618345	0.536348	0.981777	FBgn0036622	Agpat4
FBgn0063377	2.68124	0.725277	1.8179	0.398963	0.68992	0.993873	FBgn0063377	snoRNA:Me28S-A1666a
FBgn0053514	11.2529	0.724937	0.782824	0.926053	0.354418	0.943554	FBgn0053514	CG33514
FBgn0053099	4.53886	0.723823	1.37002	0.528329	0.597271	0.985165	FBgn0053099	CG33099
FBgn0033943	8.50816	0.723096	1.17832	0.613668	0.539435	0.981777	FBgn0033943	CG12869
FBgn0040096	12.8441	0.72306	0.736798	0.981354	0.326418	0.929965	FBgn0040096	lectin-33A
FBgn0013726	10129	0.722046	0.115692	6.24109	4.3452e-10	7.49547e-08	FBgn0013726	pnut
FBgn0267667	26.5943	0.721893	0.619556	1.16518	0.243947	0.870445	FBgn0267667	asRNA:CR46005
FBgn0053127	2.00803	0.721396	1.91619	0.376474	0.706565	NA	FBgn0053127	CG33127
FBgn0085244	5.42092	0.721364	1.16752	0.617862	0.536666	0.981777	FBgn0085244	CG34215
FBgn0025682	862.009	0.720585	0.167253	4.30835	1.64477e-05	0.000902755	FBgn0025682	scf
FBgn0086041	3.72223	0.719888	1.22854	0.585972	0.557895	0.981777	FBgn0086041	snoRNA:Me18S-A469
FBgn0002531	11.5565	0.719348	0.850075	0.846217	0.397432	0.962135	FBgn0002531	Lcp1
FBgn0261638	57.5389	0.718037	0.358184	2.00466	0.0449995	0.42785	FBgn0261638	lncRNA:CR42721
FBgn0036116	49.0351	0.717303	0.511924	1.40119	0.161157	0.774362	FBgn0036116	CG7888
FBgn0036819	8.2666	0.716656	0.898371	0.797729	0.425028	0.963795	FBgn0036819	Dysb
FBgn0264911	3.18204	0.716507	1.25463	0.571088	0.56794	0.985087	FBgn0264911	CG44102
FBgn0052745	26.7017	0.715533	0.643133	1.11257	0.265891	0.888304	FBgn0052745	CR32745
FBgn0262169	71.0815	0.715514	0.387359	1.84716	0.0647243	0.52579	FBgn0262169	magu
FBgn0085380	106.785	0.713892	0.371581	1.92123	0.054703	0.480975	FBgn0085380	CG34351
FBgn0050355	11.6831	0.713783	0.757031	0.942871	0.345747	0.939768	FBgn0050355	CG30355
FBgn0265534	3.62948	0.713775	1.6	0.44611	0.655518	0.99196	FBgn0265534	lncRNA:CR44384
FBgn0004893	40.987	0.713236	0.479436	1.48766	0.136841	0.725185	FBgn0004893	bowl
FBgn0283651	17159.2	0.7113	0.189634	3.75091	0.000176193	0.0070682	FBgn0283651	CG46301
FBgn0039408	4.36225	0.710899	1.10714	0.642101	0.520808	0.980785	FBgn0039408	CG14551
FBgn0027494	4.20574	0.706927	1.44253	0.49006	0.624091	0.990438	FBgn0027494	RpS10a
FBgn0016013	8.92609	0.706782	0.804178	0.878887	0.379462	0.959001	FBgn0016013	Faa
FBgn0030844	6.65459	0.705391	1.08524	0.649985	0.515702	0.980785	FBgn0030844	ppk23
FBgn0038685	1.99111	0.704537	1.77157	0.39769	0.690859	NA	FBgn0038685	CG14282
FBgn0003651	7613.19	0.704178	0.194605	3.6185	0.000296315	0.0108424	FBgn0003651	svp
FBgn0050052	6.01157	0.703358	1.1485	0.612414	0.540264	0.981777	FBgn0050052	Obp49a
FBgn0262565	4.93194	0.702508	1.1618	0.604673	0.545396	0.981777	FBgn0262565	CR43105
FBgn0053196	53.9747	0.701737	0.420425	1.66912	0.0950945	0.628202	FBgn0053196	dpy
FBgn0033072	37.0453	0.701553	0.47715	1.4703	0.14148	0.732579	FBgn0033072	CG17994
FBgn0035823	7.71152	0.701452	1.00547	0.697639	0.485403	0.9771	FBgn0035823	eIF4E5
FBgn0086077	8.01739	0.70011	0.857752	0.816215	0.414377	0.963182	FBgn0086077	snoRNA:Me18S-G962
FBgn0004910	26.0027	0.700077	0.672838	1.04048	0.298115	0.914037	FBgn0004910	Eip63F-1
FBgn0031111	3.09241	0.699131	1.45221	0.481424	0.630215	0.99086	FBgn0031111	Obp19c
FBgn0085194	252.511	0.698824	0.31402	2.22541	0.0260538	0.313347	FBgn0085194	CG34165
FBgn0031688	18.2576	0.698226	0.648841	1.07611	0.281876	0.901502	FBgn0031688	Cyp28d2
FBgn0052351	7.38051	0.69804	0.927902	0.752278	0.451884	0.971672	FBgn0052351	S-Lap2
FBgn0038721	256.326	0.69799	0.266439	2.6197	0.00880075	0.153695	FBgn0038721	subdued
FBgn0001216	20.8368	0.697816	0.581776	1.19946	0.23035	0.860239	FBgn0001216	Hsc70-1
FBgn0034897	8.7603	0.697697	0.993189	0.702482	0.482379	0.9771	FBgn0034897	Sesn
FBgn0024315	51.5532	0.695955	0.466103	1.49314	0.135402	0.722482	FBgn0024315	Picot
FBgn0029752	14.3744	0.695773	0.666771	1.0435	0.296718	0.912719	FBgn0029752	TrxT
FBgn0030661	37.769	0.695033	0.461147	1.50718	0.131764	0.717128	FBgn0030661	Alp11
FBgn0083974	3.87819	0.694234	1.62347	0.427623	0.668925	0.993759	FBgn0083974	CG34138
FBgn0032482	1713.34	0.693638	0.157996	4.39023	1.13232e-05	0.000683641	FBgn0032482	Pect
FBgn0024361	31.2593	0.692468	0.58025	1.19339	0.232715	0.864316	FBgn0024361	Tsp2A
FBgn0001987	89.4846	0.69184	0.315015	2.19622	0.0280764	0.32851	FBgn0001987	Gli
FBgn0264894	257.215	0.691182	0.223947	3.08636	0.00202621	0.0500337	FBgn0264894	CG44085
FBgn0267155	1.69764	0.691052	2.10169	0.328808	0.742301	NA	FBgn0267155	lncRNA:CR45595
FBgn0266225	4.25606	0.690481	1.14483	0.603131	0.546421	0.981777	FBgn0266225	lncRNA:CR44920
FBgn0082963	1.9571	0.69021	1.79928	0.383602	0.701273	NA	FBgn0082963	snoRNA:Psi28S-3378
FBgn0034326	5.2367	0.690007	1.08819	0.63409	0.526022	0.980785	FBgn0034326	CG18540
FBgn0037205	88.1911	0.689946	0.320852	2.15036	0.031527	0.351512	FBgn0037205	BoYb
FBgn0063384	3.75913	0.688873	1.34325	0.512842	0.608062	0.985165	FBgn0063384	snoRNA:U29:54Eb
FBgn0037546	64.2918	0.688643	0.387788	1.77582	0.0757621	0.563891	FBgn0037546	mAChR-B
FBgn0040602	1123.57	0.688609	0.227687	3.02436	0.00249156	0.058876	FBgn0040602	CG14545
FBgn0032023	33.337	0.688443	0.449711	1.53086	0.125804	0.706224	FBgn0032023	CG14274
FBgn0002937	7.94483	0.688424	0.83771	0.821793	0.411195	0.963182	FBgn0002937	ninaB
FBgn0263316	211.62	0.688065	0.392752	1.7519	0.0797903	0.578251	FBgn0263316	Mrp4
FBgn0000153	22.7247	0.687522	0.537075	1.28012	0.200502	0.830275	FBgn0000153	b
FBgn0031914	12.7995	0.68628	0.677444	1.01304	0.31104	0.920377	FBgn0031914	CG5973
FBgn0034612	11.4495	0.68618	0.944641	0.726393	0.467598	0.972968	FBgn0034612	CG10505
FBgn0033794	8.69675	0.685525	1.17343	0.584205	0.559082	0.982401	FBgn0033794	CG13326
FBgn0036520	4.50007	0.685067	1.32706	0.516228	0.605695	0.985165	FBgn0036520	CG13449
FBgn0036942	38.8041	0.684716	0.424902	1.61147	0.107078	0.65934	FBgn0036942	CG7328
FBgn0266405	2.00664	0.684537	1.79458	0.381447	0.702872	NA	FBgn0266405	CG45045
FBgn0001257	1889.27	0.684054	0.305503	2.2391	0.0251492	0.307989	FBgn0001257	ImpL2
FBgn0261975	1463.99	0.683717	0.168396	4.06017	4.90371e-05	0.00231298	FBgn0261975	CG42806
FBgn0267753	4.93709	0.683716	1.31893	0.518387	0.604188	0.985165	FBgn0267753	lncRNA:CR46084
FBgn0003137	336.342	0.683347	0.259115	2.63723	0.00835851	0.149	FBgn0003137	Ppn
FBgn0259682	34.8104	0.682954	0.500887	1.36349	0.172728	0.78962	FBgn0259682	Jabba
FBgn0037916	24.2267	0.682685	0.593663	1.14995	0.250163	0.874556	FBgn0037916	CG5342
FBgn0028789	18.7805	0.682541	0.662428	1.03036	0.30284	0.916715	FBgn0028789	Doc1
FBgn0264494	78.0348	0.682519	0.44932	1.519	0.128761	0.711752	FBgn0264494	CG17646
FBgn0054056	49.9713	0.682078	0.398389	1.71209	0.0868802	0.603612	FBgn0054056	CG34056
FBgn0023096	95.2812	0.680238	0.316221	2.15115	0.0314645	0.35114	FBgn0023096	btv
FBgn0032437	2.50865	0.680155	2.41182	0.28201	0.777936	0.995452	FBgn0032437	CR17024
FBgn0038565	7.18507	0.679984	0.96442	0.70507	0.480767	0.976853	FBgn0038565	CG7794
FBgn0265587	6.56746	0.679965	1.01514	0.669825	0.502969	0.980785	FBgn0265587	lncRNA:CR44414
FBgn0267776	2.30283	0.679622	1.59022	0.427377	0.669105	0.993802	FBgn0267776	asRNA:CR46107
FBgn0001149	2924.34	0.678439	0.217822	3.11465	0.00184165	0.0473212	FBgn0001149	GstD1
FBgn0039723	44.5567	0.67838	0.537885	1.2612	0.207237	0.838601	FBgn0039723	CG15522
FBgn0032775	106.251	0.677903	0.386346	1.75465	0.0793184	0.577666	FBgn0032775	CG17544
FBgn0025885	678.772	0.677626	0.204258	3.31749	0.000908299	0.0267505	FBgn0025885	Inos
FBgn0039152	50.8681	0.676343	0.411225	1.6447	0.100032	0.641456	FBgn0039152	Root
FBgn0039491	8.85338	0.676222	0.848569	0.796897	0.425511	0.963795	FBgn0039491	CG6059
FBgn0028875	2853.15	0.676015	0.179919	3.75732	0.000171744	0.00691271	FBgn0028875	nAChRalpha5
FBgn0050495	89.466	0.675101	0.309122	2.18393	0.0289674	0.334752	FBgn0050495	CG30495
FBgn0029705	2.88526	0.6745	1.59757	0.422204	0.672876	0.993873	FBgn0029705	CG12693
FBgn0014949	17.0963	0.673826	0.733002	0.919269	0.357955	0.947473	FBgn0014949	btn
FBgn0262895	3.99208	0.673172	1.3522	0.497835	0.6186	0.989012	FBgn0262895	lncRNA:CR43250
FBgn0283741	113.373	0.672282	0.285871	2.3517	0.0186879	0.252129	FBgn0283741	prage
FBgn0039821	1453.55	0.671992	0.140485	4.78337	1.7238e-06	0.00012692	FBgn0039821	CG15556
FBgn0261800	508.368	0.670355	0.227885	2.94163	0.00326487	0.0721392	FBgn0261800	LanB1
FBgn0033717	691.947	0.669123	0.186541	3.587	0.000334499	0.0120211	FBgn0033717	CG8839
FBgn0000719	31.3086	0.668156	0.482268	1.38545	0.165916	0.780687	FBgn0000719	fog
FBgn0267722	7.18095	0.667566	1.08356	0.616088	0.537836	0.981777	FBgn0267722	asRNA:CR46055
FBgn0034729	20.3805	0.667497	0.671797	0.993599	0.320418	0.928441	FBgn0034729	CG10344
FBgn0263746	6.32671	0.667399	1.21647	0.548635	0.583256	0.985165	FBgn0263746	CR43671
FBgn0031645	558.381	0.666966	0.298667	2.23314	0.0255396	0.309859	FBgn0031645	CG3036
FBgn0259834	28.6095	0.66637	0.567663	1.17388	0.240442	0.866653	FBgn0259834	out
FBgn0261561	28.6219	0.666027	0.53552	1.2437	0.21361	0.845482	FBgn0261561	CG42675
FBgn0260480	2.32149	0.665672	1.65361	0.402558	0.687274	0.993873	FBgn0260480	CG32295
FBgn0034725	99.622	0.665158	0.406467	1.63644	0.101748	0.644718	FBgn0034725	CG6044
FBgn0038952	22.8582	0.662871	0.490591	1.35117	0.176641	0.79321	FBgn0038952	CG7069
FBgn0264787	4.40669	0.662636	1.07242	0.617891	0.536647	0.981777	FBgn0264787	lncRNA:CR44017
FBgn0265151	6.13334	0.66261	1.18435	0.559474	0.575838	0.985165	FBgn0265151	lncRNA:CR44220
FBgn0035410	67.9006	0.661668	0.357555	1.85053	0.0642368	0.52374	FBgn0035410	CG14964
FBgn0038487	4.66499	0.661288	1.31357	0.503428	0.614664	0.987462	FBgn0038487	TwdlW
FBgn0038727	3.51027	0.660935	1.32078	0.500411	0.616786	0.988807	FBgn0038727	CG7432
FBgn0010246	470.305	0.660373	0.171107	3.85942	0.000113655	0.00476524	FBgn0010246	Myo61F
FBgn0039944	59.7676	0.65996	0.405913	1.62587	0.103978	0.650537	FBgn0039944	CG17162
FBgn0063373	9.92256	0.659342	0.762999	0.864145	0.387508	0.962135	FBgn0063373	snoRNA:snR38:54Ec
FBgn0267513	29.3142	0.65888	0.733674	0.898055	0.369156	0.953007	FBgn0267513	28SrRNA-Psi:CR45853
FBgn0039297	4.41602	0.658669	1.09868	0.599512	0.548832	0.981777	FBgn0039297	CG11852
FBgn0026439	5637.98	0.658093	0.182265	3.61064	0.000305444	0.011051	FBgn0026439	Eaat1
FBgn0037454	2.96695	0.658039	1.67292	0.393348	0.694062	0.993873	FBgn0037454	CG1137
FBgn0028990	120.231	0.657912	0.305356	2.15457	0.0311954	0.349429	FBgn0028990	Spn27A
FBgn0038492	5.19794	0.656833	1.07853	0.609008	0.542519	0.981777	FBgn0038492	Mur89F
FBgn0050418	100.897	0.656537	0.383206	1.71327	0.0866625	0.602793	FBgn0050418	nord
FBgn0051220	4.61981	0.656351	1.12305	0.584434	0.558928	0.982401	FBgn0051220	CG31220
FBgn0087012	37.5313	0.655728	0.549766	1.19274	0.232971	0.864316	FBgn0087012	5-HT2A
FBgn0287605	13.3984	0.655647	0.677773	0.967355	0.333366	0.933278	FBgn0287605	lncRNA:CR46474
FBgn0037164	3.46162	0.654912	1.4462	0.452851	0.650656	0.99196	FBgn0037164	CG11438
FBgn0030937	5.47137	0.654906	1.02284	0.640282	0.521989	0.980785	FBgn0030937	CG15042
FBgn0030347	8.37263	0.654801	0.886818	0.738372	0.460289	0.972544	FBgn0030347	CG15739
FBgn0033446	211.372	0.654603	0.306516	2.13563	0.0327099	0.360597	FBgn0033446	CG1648
FBgn0266040	2.12274	0.651862	1.92794	0.338113	0.735278	0.995439	FBgn0266040	lncRNA:CR44805
FBgn0030001	8.62635	0.651669	0.885654	0.735805	0.461849	0.972544	FBgn0030001	cyr
FBgn0034399	47.349	0.650141	0.41129	1.58073	0.113939	0.67541	FBgn0034399	CG15083
FBgn0266137	202.337	0.649798	0.313207	2.07466	0.0380183	0.392033	FBgn0266137	Dop1R2
FBgn0030796	23.3152	0.649054	0.536627	1.20951	0.226468	0.854853	FBgn0030796	CG4829
FBgn0267222	4.41955	0.648895	1.31092	0.494992	0.620606	0.989889	FBgn0267222	lncRNA:CR45662
FBgn0082967	11.8173	0.648086	0.757725	0.855305	0.392382	0.962135	FBgn0082967	snoRNA:Psi28S-3327a
FBgn0025628	477	0.647134	0.167838	3.8557	0.000115398	0.00482156	FBgn0025628	CG4199
FBgn0032484	66.8033	0.646846	0.33419	1.93556	0.0529214	0.472652	FBgn0032484	kek4
FBgn0037941	253.766	0.645487	0.279806	2.30691	0.0210597	0.274322	FBgn0037941	CG12594
FBgn0003997	30.7583	0.64509	0.488641	1.32017	0.186778	0.81104	FBgn0003997	hid
FBgn0034389	297.326	0.64475	0.20149	3.19991	0.00137468	0.0374578	FBgn0034389	Mctp
FBgn0085242	54.088	0.6446	0.423562	1.52186	0.128045	0.70948	FBgn0085242	CG34213
FBgn0036330	130.416	0.64444	0.256669	2.51078	0.0120463	0.188419	FBgn0036330	CG11263
FBgn0030204	2.29449	0.643664	1.90435	0.337996	0.735366	0.995439	FBgn0030204	Or9a
FBgn0029771	232.62	0.642811	0.235485	2.72973	0.00633854	0.121736	FBgn0029771	CG12730
FBgn0265499	7.31617	0.642751	0.950166	0.676462	0.498748	0.98049	FBgn0265499	asRNA:CR44368
FBgn0267084	18.6475	0.642222	0.647863	0.991293	0.321543	0.928441	FBgn0267084	asRNA:CR45528
FBgn0029835	6.43024	0.641902	0.971812	0.660521	0.508919	0.980785	FBgn0029835	CG5921
FBgn0032785	28.2721	0.641861	0.631735	1.01603	0.309615	0.918819	FBgn0032785	CG10026
FBgn0038973	8.29734	0.6416	0.918374	0.698626	0.484786	0.9771	FBgn0038973	Pebp1
FBgn0033744	71.1664	0.641333	0.48573	1.32035	0.186718	0.81104	FBgn0033744	Dh44-R2
FBgn0032402	166.974	0.64102	0.317651	2.018	0.0435911	0.422322	FBgn0032402	PLCXD
FBgn0086067	14.914	0.640901	0.662934	0.966765	0.333662	0.933278	FBgn0086067	snoRNA:Me28S-A771
FBgn0031432	17.6141	0.640524	0.665109	0.963037	0.335529	0.93469	FBgn0031432	Cyp309a1
FBgn0031104	2.65106	0.640411	1.76224	0.363408	0.7163	0.995439	FBgn0031104	jb
FBgn0004396	127.098	0.640264	0.357835	1.78927	0.0735711	0.556623	FBgn0004396	CrebA
FBgn0034552	147.639	0.640182	0.328244	1.95032	0.0511377	0.462538	FBgn0034552	CG17999
FBgn0086691	2.10385	0.640016	1.71441	0.373316	0.708914	0.994413	FBgn0086691	UK114
FBgn0261341	6.4357	0.639999	1.04156	0.61446	0.538911	0.981777	FBgn0261341	verm
FBgn0032414	35.0538	0.63941	0.863687	0.740326	0.459102	0.972544	FBgn0032414	CG17211
FBgn0029945	48.049	0.63888	0.409658	1.55955	0.118867	0.689121	FBgn0029945	CG18155
FBgn0035575	29.3593	0.638383	0.506604	1.26012	0.207626	0.839376	FBgn0035575	CG7509
FBgn0029791	109.755	0.638336	0.290825	2.19491	0.0281698	0.328609	FBgn0029791	AdamTS-B
FBgn0028550	203.799	0.638255	0.270688	2.3579	0.0183786	0.249631	FBgn0028550	Atf3
FBgn0010263	112.071	0.638234	0.369208	1.72866	0.0838706	0.592244	FBgn0010263	Rbp9
FBgn0287602	35.0325	0.637432	0.41369	1.54085	0.123354	0.699127	FBgn0287602	asRNA:CR46471
FBgn0037146	4.3798	0.636356	1.11075	0.572907	0.566708	0.98424	FBgn0037146	CG7470
FBgn0050158	241.265	0.635723	0.273252	2.32651	0.0199913	0.264688	FBgn0050158	CG30158
FBgn0033358	369.473	0.635418	0.18108	3.50905	0.000449707	0.0154267	FBgn0033358	spab
FBgn0033775	2.6441	0.635085	1.76265	0.360301	0.718622	0.995439	FBgn0033775	Cyp9h1
FBgn0265098	6.76785	0.635065	1.17113	0.542269	0.587633	0.985165	FBgn0265098	lncRNA:CR44203
FBgn0030778	354.408	0.633025	0.224224	2.82318	0.00475493	0.0968651	FBgn0030778	CG4678
FBgn0024957	246.136	0.632666	0.224945	2.81254	0.00491516	0.098753	FBgn0024957	Irp-1B
FBgn0045980	36.3818	0.632077	0.41593	1.51967	0.128594	0.711331	FBgn0045980	niki
FBgn0038598	92.5068	0.631351	0.327733	1.92642	0.0540523	0.480329	FBgn0038598	CG7131
FBgn0038645	2.85688	0.630337	1.59971	0.394033	0.693557	0.993873	FBgn0038645	CG7714
FBgn0263474	8.33128	0.62901	1.18918	0.528943	0.596845	0.985165	FBgn0263474	scaRNA:PsiU2-38,40,42
FBgn0003068	152.469	0.62832	0.306533	2.04976	0.0403879	0.40539	FBgn0003068	per
FBgn0019661	27097.1	0.628072	0.168916	3.71824	0.000200617	0.00779779	FBgn0019661	lncRNA:roX1
FBgn0053234	11.7014	0.627732	0.860489	0.729506	0.465692	0.972544	FBgn0053234	CG33234
FBgn0036368	155.814	0.626779	0.234191	2.67636	0.00744269	0.137207	FBgn0036368	CG10738
FBgn0267031	9.6365	0.626474	0.776224	0.807079	0.419621	0.963728	FBgn0267031	lncRNA:CR45475
FBgn0001134	5.91328	0.625643	1.01473	0.616559	0.537526	0.981777	FBgn0001134	Grd
FBgn0037836	10.4491	0.624143	0.766561	0.814212	0.415524	0.963182	FBgn0037836	CG14692
FBgn0013703	11.8092	0.623934	0.793172	0.786631	0.431498	0.964343	FBgn0013703	mt:tRNA:Gln-TTG
FBgn0004394	18.0398	0.62383	0.699467	0.891864	0.372466	0.954078	FBgn0004394	pdm2
FBgn0038851	3.1829	0.623661	1.36848	0.455731	0.648583	0.99196	FBgn0038851	dmrt93B
FBgn0052971	3.45784	0.62296	1.7156	0.363115	0.716519	0.995439	FBgn0052971	CG32971
FBgn0030647	4.10493	0.622391	1.39294	0.446819	0.655006	0.99196	FBgn0030647	CG6324
FBgn0263769	2.42606	0.621102	1.46348	0.424402	0.671273	0.993873	FBgn0263769	lncRNA:CR43686
FBgn0053329	2.59196	0.620374	1.55278	0.399524	0.689507	0.993873	FBgn0053329	Sp212
FBgn0025697	2.62487	0.619305	1.79193	0.345608	0.729637	0.995439	FBgn0025697	santa-maria
FBgn0039779	2.62406	0.61833	1.60693	0.38479	0.700393	0.993873	FBgn0039779	PH4alphaSG2
FBgn0085485	3.21813	0.617688	1.53378	0.402722	0.687152	0.993873	FBgn0085485	CG34456
FBgn0027547	652.069	0.617515	0.23283	2.65222	0.00799646	0.144331	FBgn0027547	CG1927
FBgn0266568	1.73454	0.617366	2.34382	0.263402	0.792241	NA	FBgn0266568	lncRNA:yar
FBgn0051864	104.121	0.616972	0.289875	2.12841	0.0333032	0.365348	FBgn0051864	Qtzl
FBgn0264987	18.2905	0.616778	0.57361	1.07526	0.28226	0.901535	FBgn0264987	lncRNA:CR44138
FBgn0031248	3.57319	0.616739	1.35142	0.456365	0.648127	0.99196	FBgn0031248	CG11912
FBgn0031971	886.636	0.615514	0.228757	2.69069	0.00713055	0.132872	FBgn0031971	Sirup
FBgn0053199	27.2609	0.615491	0.521212	1.18088	0.237648	0.866544	FBgn0053199	CG33199
FBgn0035192	6.00652	0.61419	1.50227	0.40884	0.682657	0.993873	FBgn0035192	galene
FBgn0050181	24.5307	0.614171	0.652313	0.941527	0.346435	0.939768	FBgn0050181	ppk3
FBgn0263353	450.019	0.613606	0.234939	2.61176	0.00900766	0.1564	FBgn0263353	CG11000
FBgn0038821	9.71053	0.613293	0.768817	0.797709	0.425039	0.963795	FBgn0038821	CG17267
FBgn0058470	23.3814	0.61315	0.588988	1.04102	0.297865	0.914037	FBgn0058470	CG40470
FBgn0033683	72.0265	0.612992	0.332166	1.84544	0.064974	0.526551	FBgn0033683	CG18343
FBgn0033799	43.3908	0.612078	0.38715	1.58098	0.113882	0.675403	FBgn0033799	GLaz
FBgn0032734	3.18842	0.611609	1.50383	0.406701	0.684227	0.993873	FBgn0032734	CG15169
FBgn0030551	16.2093	0.610484	0.7424	0.822312	0.410899	0.963182	FBgn0030551	CG11674
FBgn0262828	1.79723	0.610263	1.81186	0.336816	0.736256	NA	FBgn0262828	lncRNA:CR43199
FBgn0030897	367.438	0.609536	0.282048	2.1611	0.0306873	0.346282	FBgn0030897	Frq1
FBgn0011279	6.77783	0.609206	1.05399	0.577999	0.563265	0.98307	FBgn0011279	Obp69a
FBgn0003250	20.4059	0.608602	0.530811	1.14655	0.251567	0.876026	FBgn0003250	Rh4
FBgn0042094	148.882	0.607708	0.23843	2.54879	0.0108096	0.177104	FBgn0042094	Adk3
FBgn0034583	57.6301	0.607673	0.584012	1.04052	0.2981	0.914037	FBgn0034583	CG10527
FBgn0039594	689.942	0.607423	0.244913	2.48016	0.0131323	0.198961	FBgn0039594	snu
FBgn0267754	2.91151	0.606878	1.6284	0.372684	0.709384	0.994636	FBgn0267754	lncRNA:CR46085
FBgn0035625	10.8396	0.606442	1.27378	0.476098	0.634005	0.99086	FBgn0035625	Blimp-1
FBgn0003870	528.512	0.606103	0.259911	2.33197	0.0197024	0.262011	FBgn0003870	ttk
FBgn0011286	256.471	0.605659	0.361304	1.67632	0.0936763	0.624595	FBgn0011286	RyR
FBgn0037973	34.1816	0.605308	0.473235	1.27908	0.200867	0.830275	FBgn0037973	CG18547
FBgn0086057	32.9989	0.605302	0.450317	1.34417	0.178893	0.796805	FBgn0086057	snoRNA:Me28S-G2017
FBgn0262987	263.601	0.6049	0.284992	2.12252	0.0337944	0.367297	FBgn0262987	CG43295
FBgn0051431	11.4666	0.604824	0.743942	0.813	0.416218	0.963182	FBgn0051431	CG31431
FBgn0037552	234.411	0.604779	0.242197	2.49705	0.012523	0.19427	FBgn0037552	CG7800
FBgn0051025	7.11393	0.604366	1.16544	0.518573	0.604058	0.985165	FBgn0051025	Ppi1
FBgn0019952	242.591	0.603051	0.276497	2.18104	0.0291806	0.335897	FBgn0019952	Orct
FBgn0283479	19.824	0.602859	0.955842	0.63071	0.52823	0.980785	FBgn0283479	Alp1
FBgn0003733	7.87437	0.60273	0.912777	0.660326	0.509045	0.980785	FBgn0003733	tor
FBgn0265578	9.66526	0.602483	1.04246	0.577945	0.563301	0.98307	FBgn0265578	CG44405
FBgn0050398	46.1399	0.60191	0.361868	1.66334	0.0962436	0.631266	FBgn0050398	CG30398
FBgn0053003	4.58811	0.601597	1.52701	0.393969	0.693604	0.993873	FBgn0053003	CG33003
FBgn0262487	1.72874	0.601588	2.66007	0.226155	0.821081	NA	FBgn0262487	CG43077
FBgn0033058	65.6073	0.600525	0.492815	1.21856	0.22301	0.851141	FBgn0033058	CCHa2-R
FBgn0037280	5.28734	0.599853	1.14018	0.526102	0.598817	0.985165	FBgn0037280	BBS5
FBgn0034887	10.7017	0.599467	0.857638	0.698974	0.484568	0.9771	FBgn0034887	St1
FBgn0050022	368.305	0.598913	0.19403	3.0867	0.0020239	0.0500337	FBgn0050022	CG30022
FBgn0039915	67.3261	0.59883	0.412255	1.45257	0.146343	0.742164	FBgn0039915	Gat
FBgn0286030	30.359	0.59817	0.552027	1.08359	0.278547	0.898514	FBgn0286030	lncRNA:CR46350
FBgn0085452	12.6312	0.597923	0.727138	0.822296	0.410908	0.963182	FBgn0085452	CG34423
FBgn0267623	12.6411	0.597844	0.958143	0.623961	0.532653	0.981777	FBgn0267623	lncRNA:CR45961
FBgn0266142	5.0631	0.597572	1.00308	0.595739	0.55135	0.981777	FBgn0266142	lncRNA:CR44848
FBgn0266721	17.7504	0.596733	0.570268	1.04641	0.295373	0.911613	FBgn0266721	gammaSnap2
FBgn0259735	1142.17	0.596715	0.193178	3.08894	0.00200869	0.0500102	FBgn0259735	mtgo
FBgn0029969	164.779	0.595961	0.288524	2.06555	0.038871	0.396007	FBgn0029969	CG10932
FBgn0034140	6.97058	0.595929	0.927337	0.642624	0.520468	0.980785	FBgn0034140	Lst
FBgn0016974	1.74045	0.595762	2.07043	0.287747	0.77354	NA	FBgn0016974	swaPsi
FBgn0038147	33.8026	0.595615	0.482746	1.23381	0.217275	0.849335	FBgn0038147	CCHa2
FBgn0040398	13.1488	0.59532	0.897205	0.663528	0.506993	0.980785	FBgn0040398	CG14629
FBgn0037009	400.509	0.595044	0.167278	3.55723	0.000374789	0.0133105	FBgn0037009	CG5104
FBgn0030947	14.9356	0.59391	0.633621	0.937328	0.34859	0.940129	FBgn0030947	CG6696
FBgn0033437	18.4935	0.593653	0.574362	1.03359	0.301329	0.916281	FBgn0033437	CG12926
FBgn0259211	10088.3	0.593366	0.14937	3.97247	7.11321e-05	0.0031578	FBgn0259211	grh
FBgn0085248	9.31754	0.593263	0.839247	0.7069	0.479629	0.976853	FBgn0085248	CG34219
FBgn0085426	91.0051	0.593165	0.275971	2.14937	0.0316049	0.351732	FBgn0085426	Rgk3
FBgn0002868	30.4953	0.592742	0.639148	0.927394	0.353722	0.943554	FBgn0002868	MtnA
FBgn0010114	9724.75	0.592595	0.167597	3.53583	0.000406501	0.0141864	FBgn0010114	hig
FBgn0086079	6.39245	0.591908	1.01197	0.584907	0.55861	0.982401	FBgn0086079	snoRNA:Me28S-A774a
FBgn0039873	3.14137	0.591799	2.0507	0.288585	0.772899	0.995452	FBgn0039873	Smvt
FBgn0001090	94.1625	0.590797	0.328714	1.7973	0.0722886	0.551578	FBgn0001090	bnb
FBgn0086600	6.34065	0.590725	0.963559	0.613066	0.539833	0.981777	FBgn0086600	snoRNA:Psi18S-1347c
FBgn0266699	2.09469	0.589963	1.95166	0.302288	0.762432	0.995452	FBgn0266699	asRNA:CR45189
FBgn0033431	446.816	0.589569	0.260159	2.26618	0.0234402	0.294443	FBgn0033431	CG1827
FBgn0063498	10.6631	0.588296	0.853211	0.689508	0.490504	0.97918	FBgn0063498	GstE2
FBgn0027364	2026.27	0.588192	0.156292	3.76343	0.000167601	0.00676851	FBgn0027364	Six4
FBgn0087007	243.157	0.587941	0.219625	2.67702	0.007428	0.137145	FBgn0087007	bbg
FBgn0086677	1014.44	0.587687	0.208459	2.8192	0.00481438	0.0975396	FBgn0086677	jeb
FBgn0029507	11.7995	0.587604	0.68953	0.852179	0.394114	0.962135	FBgn0029507	Tsp42Ed
FBgn0036022	4.4072	0.587332	1.28323	0.4577	0.647168	0.99196	FBgn0036022	CG8329
FBgn0260660	423.775	0.587106	0.301702	1.94598	0.0516576	0.465457	FBgn0260660	Mp
FBgn0259210	9.99636	0.587052	0.8488	0.691626	0.489173	0.9791	FBgn0259210	prom
FBgn0261556	1517.08	0.586846	0.195536	3.00122	0.002689	0.0620699	FBgn0261556	CG42674
FBgn0035581	8.39175	0.585626	0.997627	0.587019	0.557191	0.981777	FBgn0035581	Dnah3
FBgn0265067	8.11475	0.585356	0.890472	0.657355	0.510952	0.980785	FBgn0265067	lncRNA:CR44178
FBgn0267100	4.31362	0.584443	1.33588	0.437497	0.661751	0.992343	FBgn0267100	lncRNA:CR45540
FBgn0030349	2257.13	0.583305	0.1341	4.34979	1.36267e-05	0.000779824	FBgn0030349	CG10353
FBgn0082931	23.6294	0.583178	0.550421	1.05951	0.289366	0.90803	FBgn0082931	snoRNA:Me28S-G2703a
FBgn0259685	85.4771	0.582769	0.350346	1.66341	0.0962309	0.631266	FBgn0259685	crb
FBgn0032022	21.4136	0.582544	0.97992	0.594482	0.55219	0.981777	FBgn0032022	CG14275
FBgn0285955	993.895	0.582446	0.153977	3.78268	0.000155152	0.00632924	FBgn0285955	cv-c
FBgn0037519	48.464	0.58222	0.596694	0.975743	0.329192	0.932207	FBgn0037519	CG3014
FBgn0086671	17.1819	0.58194	0.592084	0.982867	0.325673	0.929889	FBgn0086671	snoRNA:Psi28S-2876
FBgn0029518	8.51678	0.581139	1.10122	0.527724	0.597691	0.985165	FBgn0029518	CG13376
FBgn0038606	71.455	0.58106	0.378146	1.5366	0.124391	0.702206	FBgn0038606	CG15803
FBgn0264676	2.1396	0.580864	1.93435	0.300289	0.763957	0.995452	FBgn0264676	lncRNA:CR43961
FBgn0283508	21.6834	0.58077	0.706115	0.822485	0.410801	0.963182	FBgn0283508	nw
FBgn0033374	46.8408	0.580482	0.411999	1.40894	0.158853	0.769414	FBgn0033374	Boot
FBgn0037972	24.0792	0.580309	0.5629	1.03093	0.302575	0.916715	FBgn0037972	CG10005
FBgn0266889	12.4838	0.579906	0.678542	0.854635	0.392753	0.962135	FBgn0266889	asRNA:CR45350
FBgn0266028	5.15412	0.579383	1.27132	0.455731	0.648583	0.99196	FBgn0266028	asRNA:CR44793
FBgn0002525	26169.7	0.578954	0.114791	5.04355	4.56981e-07	4.18034e-05	FBgn0002525	Lam
FBgn0051439	2.6598	0.578698	1.66202	0.34819	0.727697	0.995439	FBgn0051439	Muc96D
FBgn0029898	14.6024	0.578689	0.817888	0.70754	0.479231	0.976853	FBgn0029898	CG14439
FBgn0264508	2.06967	0.578325	2.17849	0.26547	0.790647	0.995881	FBgn0264508	lncRNA:CR43907
FBgn0085285	6.06504	0.577602	1.21798	0.474228	0.635338	0.99086	FBgn0085285	CG34256
FBgn0037811	288.245	0.577175	0.21414	2.69532	0.00703203	0.131646	FBgn0037811	CG12592
FBgn0267339	10.8393	0.576703	0.729272	0.790793	0.429065	0.96432	FBgn0267339	p38c
FBgn0052026	3.3274	0.576488	1.45771	0.395475	0.692493	0.993873	FBgn0052026	CG32026
FBgn0038681	11.0247	0.576428	0.772084	0.746588	0.455313	0.972544	FBgn0038681	Cyp12a4
FBgn0263782	849.293	0.576111	0.172435	3.34104	0.000834667	0.0251965	FBgn0263782	Hmgcr
FBgn0051321	28.1994	0.575844	0.479276	1.20149	0.229562	0.859229	FBgn0051321	CG31321
FBgn0260003	2864.84	0.57528	0.215864	2.66502	0.00769845	0.140634	FBgn0260003	Dys
FBgn0263471	4.98831	0.575214	1.30834	0.439653	0.660188	0.992007	FBgn0263471	scaRNA:MeU2-48
FBgn0014343	667.596	0.574961	0.26337	2.18309	0.029029	0.33511	FBgn0014343	mirr
FBgn0265089	2.04488	0.5748	2.01066	0.285877	0.774973	0.995452	FBgn0265089	eIF4E3
FBgn0032670	112.661	0.574771	0.308917	1.8606	0.0628009	0.517979	FBgn0032670	CG5783
FBgn0035499	2276.73	0.574508	0.487672	1.17806	0.238771	0.866544	FBgn0035499	Chd64
FBgn0050409	11.4618	0.574292	0.803792	0.714479	0.474931	0.975237	FBgn0050409	CR30409
FBgn0014141	1209.75	0.572943	0.162967	3.51569	0.000438615	0.0150891	FBgn0014141	cher
FBgn0030597	8.75391	0.572876	0.794362	0.721177	0.470801	0.974572	FBgn0030597	Eo
FBgn0029766	398.513	0.572875	0.215539	2.65787	0.00786357	0.142572	FBgn0029766	CG15784
FBgn0262598	32.0035	0.571705	0.461294	1.23935	0.215216	0.847176	FBgn0262598	mtsh
FBgn0083956	18.9908	0.571201	0.579399	0.98585	0.324207	0.928998	FBgn0083956	CG34120
FBgn0032835	10.2194	0.570922	0.919576	0.620854	0.534696	0.981777	FBgn0032835	CG16772
FBgn0086028	4.70787	0.570694	1.13265	0.503858	0.614361	0.987462	FBgn0086028	snoRNA:Me28S-G2173
FBgn0267665	6180.02	0.570136	0.220556	2.58499	0.0097381	0.165383	FBgn0267665	lncRNA:CR46003
FBgn0038646	2.3895	0.569789	1.84067	0.309555	0.756899	0.995452	FBgn0038646	CG7715
FBgn0266316	33.5321	0.569322	0.433933	1.31201	0.189518	0.815664	FBgn0266316	asRNA:CR44981
FBgn0031085	1.78923	0.569322	1.96713	0.289417	0.772262	NA	FBgn0031085	CG9570
FBgn0267635	35.1557	0.569142	0.539666	1.05462	0.2916	0.908891	FBgn0267635	lncRNA:CR45973
FBgn0029890	30.2743	0.56865	0.52847	1.07603	0.281913	0.901502	FBgn0029890	Fum2
FBgn0029091	4.64674	0.56819	1.28997	0.440469	0.659598	0.992007	FBgn0029091	Chs2
FBgn0040382	351.181	0.567735	0.176275	3.22074	0.00127862	0.0358222	FBgn0040382	CG5273
FBgn0270925	15.137	0.566866	0.653853	0.866962	0.385963	0.962135	FBgn0270925	CG4836
FBgn0027601	117.702	0.566527	0.266546	2.12544	0.03355	0.365959	FBgn0027601	pdgy
FBgn0032614	11.253	0.566505	0.760176	0.745229	0.456133	0.972544	FBgn0032614	CG13284
FBgn0000084	245.092	0.5663	0.245411	2.30755	0.0210239	0.274151	FBgn0000084	AnxB10
FBgn0032955	94.7967	0.5651	0.300464	1.88076	0.0600049	0.507039	FBgn0032955	CG2201
FBgn0033631	9.92356	0.564473	0.972678	0.580329	0.561693	0.982734	FBgn0033631	Sod3
FBgn0004183	5.79594	0.56429	1.24197	0.454351	0.649576	0.99196	FBgn0004183	snRNA:U1:82Eb
FBgn0053642	3.30619	0.564077	1.46642	0.384663	0.700487	0.993873	FBgn0053642	CG33642
FBgn0000721	464.543	0.563843	0.252449	2.2335	0.0255162	0.309859	FBgn0000721	for
FBgn0033292	2.99018	0.563739	1.54708	0.364388	0.715568	0.995439	FBgn0033292	Cyp4ad1
FBgn0082927	15.2524	0.563356	0.653101	0.862586	0.388365	0.962135	FBgn0082927	snoRNA:Me28S-G3255b
FBgn0264857	22.9926	0.563305	0.514004	1.09592	0.273115	0.894871	FBgn0264857	lncRNA:iab8
FBgn0053556	109.8	0.561838	0.343813	1.63414	0.10223	0.645118	FBgn0053556	form3
FBgn0053121	3.27294	0.561701	1.29463	0.433871	0.664382	0.992343	FBgn0053121	Spn28Db
FBgn0005612	173.881	0.561407	0.471717	1.19013	0.233993	0.864996	FBgn0005612	Sox14
FBgn0286852	70.0801	0.561296	0.520215	1.07897	0.280602	0.900417	FBgn0286852	naz
FBgn0033725	4.41004	0.561282	1.37449	0.408356	0.683013	0.993873	FBgn0033725	Cpr49Ac
FBgn0035317	18.3955	0.561279	0.600878	0.934098	0.350253	0.942053	FBgn0035317	Oseg2
FBgn0013673	2934.74	0.558325	0.261464	2.13538	0.03273	0.360597	FBgn0013673	mt:ATPase8
FBgn0034606	515.954	0.558249	0.202928	2.75097	0.00594187	0.115166	FBgn0034606	ASPP
FBgn0082951	2.61351	0.557806	1.57483	0.3542	0.723189	0.995439	FBgn0082951	snoRNA:Me18S-C1366
FBgn0013689	82.8398	0.55639	0.405814	1.37105	0.17036	0.78757	FBgn0013689	mt:tRNA:Ala-TGC
FBgn0001281	10.3315	0.556167	0.791957	0.702269	0.482511	0.9771	FBgn0001281	janB
FBgn0085421	246.061	0.555997	0.329572	1.68703	0.0915979	0.617918	FBgn0085421	Epac
FBgn0032209	6.5803	0.555492	1.22097	0.454961	0.649137	0.99196	FBgn0032209	Hand
FBgn0259789	10835.7	0.554675	0.183514	3.02252	0.00250679	0.05912	FBgn0259789	zld
FBgn0034067	872.895	0.554526	0.162973	3.40255	0.000667589	0.0211579	FBgn0034067	CG8399
FBgn0265705	10.2421	0.553757	0.874767	0.633034	0.526712	0.980785	FBgn0265705	asRNA:CR44512
FBgn0038105	7.88739	0.553265	0.86438	0.640071	0.522126	0.980785	FBgn0038105	yellow-f2
FBgn0036567	10.2232	0.55311	0.909583	0.608092	0.543127	0.981777	FBgn0036567	CG13074
FBgn0034965	38.6441	0.553101	0.420251	1.31612	0.188134	0.814262	FBgn0034965	ppk29
FBgn0263468	23.7816	0.553041	0.570188	0.969927	0.332083	0.932751	FBgn0263468	snoRNA:SC35-a
FBgn0053322	8.77856	0.552657	0.93467	0.591286	0.554329	0.981777	FBgn0053322	CG33322
FBgn0043792	7.00786	0.55265	1.03664	0.533116	0.593953	0.985165	FBgn0043792	CG30427
FBgn0034179	373.782	0.552286	0.202567	2.72643	0.0064023	0.121937	FBgn0034179	CG6805
FBgn0262108	255.545	0.551042	0.218528	2.52161	0.0116821	0.186042	FBgn0262108	lncRNA:CR42861
FBgn0030362	79.0229	0.551034	0.376893	1.46204	0.143729	0.736643	FBgn0030362	regucalcin
FBgn0086365	786.675	0.550965	0.216802	2.54132	0.0110434	0.179232	FBgn0086365	Orct2
FBgn0001145	284.006	0.550585	0.76428	0.720397	0.471281	0.974572	FBgn0001145	Gs2
FBgn0034935	96.3093	0.55033	0.391791	1.40465	0.160124	0.771757	FBgn0034935	Orcokinin
FBgn0031327	5.24754	0.550179	1.32352	0.415694	0.677634	0.993873	FBgn0031327	CG5397
FBgn0261633	1.73477	0.548898	2.02152	0.271527	0.785986	NA	FBgn0261633	CG42716
FBgn0266706	2.98527	0.548703	1.37178	0.399994	0.689161	0.993873	FBgn0266706	lncRNA:CR45196
FBgn0037956	115.149	0.54754	0.286662	1.91005	0.0561267	0.487504	FBgn0037956	CG6959
FBgn0265044	6.86097	0.546676	0.928531	0.588754	0.556027	0.981777	FBgn0265044	lncRNA:CR44161
FBgn0033968	30.101	0.54654	0.650446	0.840254	0.400766	0.962135	FBgn0033968	hui
FBgn0034253	103.142	0.545932	0.407623	1.33931	0.18047	0.800511	FBgn0034253	CG10936
FBgn0035845	4.21564	0.545923	1.35705	0.402287	0.687473	0.993873	FBgn0035845	CG13675
FBgn0038660	47.0943	0.545635	0.527632	1.03412	0.30108	0.916281	FBgn0038660	Sgsh
FBgn0037171	60.0778	0.545452	0.57268	0.952455	0.340866	0.936936	FBgn0037171	CG14459
FBgn0038916	30.149	0.545093	0.435745	1.25094	0.210955	0.841519	FBgn0038916	dnd
FBgn0267408	11.2959	0.5447	0.757847	0.718746	0.472298	0.97513	FBgn0267408	AOX1
FBgn0263001	8.69353	0.544508	0.856855	0.635473	0.52512	0.980785	FBgn0263001	CR43309
FBgn0037751	33.9956	0.544302	0.635262	0.856815	0.391547	0.962135	FBgn0037751	topi
FBgn0033926	538.928	0.544158	0.216192	2.51701	0.0118356	0.186135	FBgn0033926	Arc1
FBgn0285896	12.1753	0.543682	0.861567	0.631039	0.528015	0.980785	FBgn0285896	btl
FBgn0034438	18.8274	0.543322	0.968337	0.561087	0.574738	0.985165	FBgn0034438	CG9416
FBgn0029924	124.297	0.542936	0.267613	2.02881	0.0424778	0.416331	FBgn0029924	CG4586
FBgn0033450	111.073	0.542074	0.312204	1.73628	0.0825139	0.586056	FBgn0033450	Lsm11
FBgn0263768	463.761	0.541421	0.198353	2.72959	0.00634135	0.121736	FBgn0263768	lncRNA:CR43685
FBgn0050015	1478.5	0.541093	0.151491	3.57178	0.000354565	0.0126668	FBgn0050015	CG30015
FBgn0013469	6460.43	0.540524	0.191566	2.82161	0.00477833	0.0971352	FBgn0013469	klu
FBgn0035915	10.7568	0.540461	0.940779	0.574483	0.565641	0.983902	FBgn0035915	S-Lap1
FBgn0286199	16.4036	0.539138	0.707588	0.761937	0.446098	0.968851	FBgn0286199	shps
FBgn0029707	4.76534	0.537393	1.07339	0.500653	0.616616	0.98871	FBgn0029707	CG12688
FBgn0051472	493.92	0.536896	0.215882	2.48699	0.0128829	0.197663	FBgn0051472	sgll
FBgn0013696	19.9039	0.536064	0.625156	0.857489	0.391175	0.962135	FBgn0013696	mt:tRNA:Ile-GAT
FBgn0028424	12.1617	0.536054	0.714555	0.750192	0.453139	0.972544	FBgn0028424	JhI-26
FBgn0267633	4.41341	0.534963	1.27661	0.419049	0.67518	0.993873	FBgn0267633	lncRNA:CR45971
FBgn0051668	2.9122	0.534626	1.80268	0.296572	0.766793	0.995452	FBgn0051668	CG31668
FBgn0052185	3.54198	0.534477	1.70969	0.312616	0.754573	0.995452	FBgn0052185	edin
FBgn0035146	169.036	0.533338	0.252956	2.10842	0.0349945	0.376277	FBgn0035146	CG13893
FBgn0004859	440.743	0.532992	0.198738	2.68189	0.0073208	0.135373	FBgn0004859	ci
FBgn0036447	7.5939	0.532032	1.41938	0.374834	0.707784	0.993984	FBgn0036447	CG17173
FBgn0020521	8.02856	0.531882	0.995552	0.534259	0.593163	0.985165	FBgn0020521	pio
FBgn0037345	151.064	0.531219	0.357874	1.48437	0.13771	0.726042	FBgn0037345	Rev7
FBgn0031258	44.8292	0.530501	0.40123	1.32219	0.186106	0.809293	FBgn0031258	CG4297
FBgn0022702	341.297	0.530179	0.211858	2.50252	0.0123313	0.192195	FBgn0022702	Cht2
FBgn0263345	8.48453	0.530022	0.859614	0.616581	0.537511	0.981777	FBgn0263345	asRNA:CR43426
FBgn0052364	39.0244	0.528715	0.428809	1.23298	0.217582	0.849435	FBgn0052364	tut
FBgn0025334	25.0626	0.528165	0.600509	0.879529	0.379114	0.959001	FBgn0025334	PHDP
FBgn0000562	220.095	0.526772	0.205637	2.56166	0.0104174	0.172079	FBgn0000562	egl
FBgn0037223	10.5346	0.52657	0.735069	0.716355	0.473772	0.97513	FBgn0037223	TwdlU
FBgn0033324	1.74682	0.525447	2.28593	0.229861	0.818199	NA	FBgn0033324	CG14744
FBgn0011278	2.46198	0.524651	1.86196	0.281773	0.778117	0.995452	FBgn0011278	lbe
FBgn0264788	35.0773	0.524419	0.474715	1.1047	0.269288	0.891597	FBgn0264788	asRNA:CR44018
FBgn0052195	109.166	0.52424	0.246563	2.12619	0.0334872	0.365604	FBgn0052195	CG32195
FBgn0025833	348.673	0.524224	0.184399	2.84289	0.00447071	0.0924099	FBgn0025833	CG8910
FBgn0051174	16.1039	0.524199	0.582638	0.8997	0.36828	0.952064	FBgn0051174	CG31174
FBgn0036282	1.78239	0.524194	2.02079	0.259401	0.795326	NA	FBgn0036282	Smyd4-2
FBgn0051669	2.7262	0.523808	1.58621	0.330225	0.74123	0.995452	FBgn0051669	tRNA:Gln-CTG-2-5
FBgn0262112	15.9862	0.522737	0.736905	0.709368	0.478096	0.975995	FBgn0262112	sro
FBgn0039304	225.312	0.522029	0.20351	2.56513	0.0103138	0.170836	FBgn0039304	CG10425
FBgn0267693	39.0491	0.521834	0.417137	1.25099	0.210939	0.841519	FBgn0267693	asRNA:CR46029
FBgn0020546	13.0234	0.521126	0.979031	0.532287	0.594527	0.985165	FBgn0020546	lncRNA:iab4
FBgn0030603	57.589	0.520591	0.459147	1.13382	0.256869	0.878417	FBgn0030603	CG5541
FBgn0086668	17.9842	0.520505	0.633569	0.821544	0.411336	0.963182	FBgn0086668	snoRNA:Psi28S-3436a
FBgn0036768	3.2132	0.520353	1.96909	0.264261	0.791579	0.995881	FBgn0036768	CG7402
FBgn0264385	8.29551	0.52033	1.00823	0.516085	0.605795	0.985165	FBgn0264385	lncRNA:CR43837
FBgn0266238	22.778	0.519701	0.516091	1.00699	0.313938	0.922497	FBgn0266238	lncRNA:CR44933
FBgn0031347	8.50598	0.519242	0.89258	0.581732	0.560747	0.982734	FBgn0031347	CG10869
FBgn0266587	7.91995	0.519115	0.857217	0.605582	0.544793	0.981777	FBgn0266587	lncRNA:CR45112
FBgn0030729	1.76079	0.518974	2.06737	0.251031	0.80179	NA	FBgn0030729	CG12507
FBgn0032593	9.59481	0.518928	0.804845	0.644755	0.519086	0.980785	FBgn0032593	Trpgamma
FBgn0040271	907.566	0.518457	0.172335	3.00843	0.00262603	0.0609794	FBgn0040271	Sulf1
FBgn0015765	226.261	0.518237	0.20339	2.54799	0.0108346	0.177273	FBgn0015765	p38a
FBgn0020377	86.0112	0.517991	0.316822	1.63496	0.102058	0.645118	FBgn0020377	Sr-CII
FBgn0011596	5.90427	0.51792	1.0884	0.475855	0.634178	0.99086	FBgn0011596	fzo
FBgn0038199	14.5745	0.517664	0.701634	0.737797	0.460638	0.972544	FBgn0038199	CCHa1
FBgn0082989	22.1889	0.517646	0.614429	0.842483	0.399517	0.962135	FBgn0082989	snoRNA:Psi28S-2442a
FBgn0038207	9.24245	0.51745	0.793	0.652522	0.514064	0.980785	FBgn0038207	CG14356
FBgn0030723	355.594	0.517424	0.334106	1.54868	0.121458	0.694651	FBgn0030723	dpr18
FBgn0259683	35.9628	0.517211	0.436488	1.18494	0.236042	0.865271	FBgn0259683	Ir40a
FBgn0264339	137.498	0.516726	0.279306	1.85003	0.064309	0.523898	FBgn0264339	CG43795
FBgn0284084	118.442	0.516585	0.374594	1.37906	0.167878	0.782975	FBgn0284084	wg
FBgn0082968	4.13243	0.516499	1.55823	0.331465	0.740293	0.995452	FBgn0082968	snoRNA:Psi28S-3316e
FBgn0085235	9.85902	0.516264	0.851697	0.606159	0.544409	0.981777	FBgn0085235	CG34206
FBgn0266619	80.6711	0.515774	0.286909	1.79769	0.0722257	0.551578	FBgn0266619	asRNA:CR45126
FBgn0045800	3103.96	0.515263	0.164842	3.12579	0.00177328	0.0460693	FBgn0045800	Uhg1
FBgn0040837	23.7631	0.51472	0.541172	0.951122	0.341542	0.937519	FBgn0040837	CG8620
FBgn0026721	20.8566	0.514437	0.545727	0.942663	0.345853	0.939768	FBgn0026721	fat-spondin
FBgn0037167	5.23982	0.51394	1.16798	0.440026	0.659918	0.992007	FBgn0037167	CG11425
FBgn0286029	11.9138	0.513903	0.699251	0.734933	0.46238	0.972544	FBgn0286029	lncRNA:CR46349
FBgn0000014	419.556	0.513776	0.612608	0.83867	0.401655	0.962135	FBgn0000014	abd-A
FBgn0037992	2.14835	0.512908	1.85647	0.276282	0.782332	0.995881	FBgn0037992	CG4702
FBgn0036259	96.5312	0.512458	0.355866	1.44003	0.149858	0.750224	FBgn0036259	CG9760
FBgn0025578	3.23569	0.511904	1.67301	0.305977	0.759622	0.995452	FBgn0025578	Lcp9
FBgn0085438	28.1989	0.511545	0.533856	0.958208	0.337958	0.934758	FBgn0085438	CG34409
FBgn0030954	63.0928	0.510687	0.377233	1.35377	0.175809	0.792421	FBgn0030954	CCKLR-17D3
FBgn0039788	7.33249	0.510455	0.870989	0.586064	0.557833	0.981777	FBgn0039788	Rpt6R
FBgn0265962	24.4398	0.509777	0.56252	0.906238	0.36481	0.950329	FBgn0265962	lncRNA:CR44749
FBgn0039207	1727.37	0.509637	0.17965	2.83684	0.00455631	0.0935671	FBgn0039207	CG5789
FBgn0065058	13.6376	0.509155	0.639766	0.795846	0.426122	0.963795	FBgn0065058	snoRNA:684
FBgn0051119	141.296	0.509075	0.257395	1.97779	0.0479519	0.44512	FBgn0051119	HDAC11
FBgn0031829	51.0971	0.509058	0.411979	1.23564	0.216592	0.848946	FBgn0031829	IFT52
FBgn0044046	3.87976	0.509015	1.32694	0.383601	0.701274	0.993873	FBgn0044046	Ilp7
FBgn0039053	3.69601	0.508705	1.3637	0.373034	0.709123	0.994413	FBgn0039053	CG6738
FBgn0032666	947.509	0.508415	0.28586	1.77854	0.0753146	0.562414	FBgn0032666	CG5758
FBgn0265625	20.6077	0.508177	0.716142	0.709604	0.47795	0.975995	FBgn0265625	CG44433
FBgn0037989	195.871	0.508121	0.30117	1.68716	0.0915728	0.617918	FBgn0037989	ATP8B
FBgn0004364	490.595	0.506757	0.282489	1.7939	0.072829	0.552882	FBgn0004364	18w
FBgn0030057	156.667	0.505893	0.265314	1.90677	0.0565507	0.490201	FBgn0030057	Ppt1
FBgn0033855	44.8915	0.505577	0.405016	1.24829	0.211925	0.842967	FBgn0033855	link
FBgn0063298	4.27161	0.505511	1.18151	0.427852	0.668759	0.993649	FBgn0063298	asRNA:CR31429
FBgn0030015	1.83663	0.504994	1.73544	0.29099	0.771059	NA	FBgn0030015	CG10761
FBgn0011591	111.929	0.504643	0.377902	1.33538	0.181752	0.803019	FBgn0011591	fng
FBgn0266634	6.29392	0.504577	1.03511	0.487464	0.62593	0.990697	FBgn0266634	asRNA:CR45141
FBgn0261277	52.4937	0.503889	0.38464	1.31003	0.190186	0.817043	FBgn0261277	rtv
FBgn0013812	8.94947	0.50376	0.901405	0.55886	0.576257	0.985165	FBgn0013812	Dhc93AB
FBgn0032322	4.54666	0.503692	1.15782	0.435035	0.663537	0.992343	FBgn0032322	CG16743
FBgn0031307	3119.52	0.503679	0.193892	2.59773	0.00938433	0.16096	FBgn0031307	MFS3
FBgn0266649	10.6602	0.50347	0.916801	0.549159	0.582896	0.985165	FBgn0266649	lncRNA:CR45156
FBgn0040794	3.32317	0.501974	1.30188	0.385575	0.699811	0.993873	FBgn0040794	CG13056
FBgn0024732	477.347	0.501779	0.197705	2.53802	0.0111482	0.180056	FBgn0024732	Drep1
FBgn0286037	57.8059	0.501525	0.393207	1.27547	0.202142	0.832208	FBgn0286037	sisRNA:3
FBgn0039665	115.643	0.501494	0.281211	1.78334	0.0745314	0.559783	FBgn0039665	CG2310
FBgn0032117	191.614	0.501445	0.243975	2.05531	0.0398489	0.402321	FBgn0032117	FucTB
FBgn0000406	4.44342	0.501424	1.28521	0.390149	0.696426	0.993873	FBgn0000406	Cyt-b5-r
FBgn0037125	1.76119	0.501392	2.28287	0.219632	0.826158	NA	FBgn0037125	CG14573
FBgn0028560	1.76119	0.501392	2.28287	0.219632	0.826158	NA	FBgn0028560	sut4
FBgn0031693	11.4446	0.50119	0.791638	0.633106	0.526665	0.980785	FBgn0031693	Cyp4ac1
FBgn0267443	10.3111	0.500991	0.773576	0.647631	0.517224	0.980785	FBgn0267443	lncRNA:CR45793
FBgn0062517	3.42109	0.500153	1.48975	0.335729	0.737075	0.995439	FBgn0062517	CG16984
FBgn0050502	2.70239	0.499589	1.8308	0.27288	0.784945	0.995881	FBgn0050502	fa2h
FBgn0262620	305.492	0.498968	0.196186	2.54335	0.0109796	0.178535	FBgn0262620	lncRNA:CR43144
FBgn0263355	643.987	0.498507	0.186463	2.67348	0.00750685	0.137968	FBgn0263355	CG31688
FBgn0039022	8.64425	0.497277	1.09345	0.454779	0.649268	0.99196	FBgn0039022	Nepl13
FBgn0030993	3.33134	0.497022	1.26974	0.391436	0.695475	0.993873	FBgn0030993	Mec2
FBgn0030823	5.34557	0.496677	1.19259	0.416468	0.677067	0.993873	FBgn0030823	TTLL1A
FBgn0033453	371.906	0.495494	0.162834	3.04295	0.00234271	0.0567739	FBgn0033453	Sting
FBgn0024980	5.81592	0.492755	0.942795	0.522654	0.601215	0.985165	FBgn0024980	Syx4
FBgn0034136	104.577	0.492661	0.360934	1.36496	0.172266	0.789115	FBgn0034136	DAT
FBgn0037064	9.89732	0.492644	0.862903	0.570916	0.568057	0.985087	FBgn0037064	CG9389
FBgn0032820	13.7015	0.491813	0.746816	0.658547	0.510187	0.980785	FBgn0032820	fbp
FBgn0033286	7.50563	0.491453	1.06049	0.463423	0.643061	0.991796	FBgn0033286	CG2127
FBgn0039006	99.4103	0.491205	0.373228	1.3161	0.18814	0.814262	FBgn0039006	Cyp6d4
FBgn0039264	8.23903	0.489997	0.837662	0.584957	0.558576	0.982401	FBgn0039264	CG11786
FBgn0053096	57.6516	0.489909	0.32981	1.48543	0.13743	0.726042	FBgn0053096	CG33096
FBgn0032431	20.8471	0.489857	0.617923	0.792748	0.427925	0.96432	FBgn0032431	CG5435
FBgn0262366	1.76936	0.489311	2.07722	0.235561	0.813774	NA	FBgn0262366	CG43064
FBgn0032375	3.03659	0.489152	1.53145	0.319404	0.74942	0.995452	FBgn0032375	CG14932
FBgn0039387	19.4027	0.488911	0.650303	0.75182	0.45216	0.971672	FBgn0039387	Mco3
FBgn0266624	16.4534	0.488792	0.589025	0.829832	0.406634	0.963182	FBgn0266624	asRNA:CR45131
FBgn0052706	27.4282	0.488429	0.510245	0.957244	0.338444	0.934758	FBgn0052706	CG32706
FBgn0266801	765.165	0.488413	0.217275	2.2479	0.0245828	0.304216	FBgn0266801	CG45263
FBgn0037766	95.3826	0.488085	0.292862	1.6666	0.0955932	0.629179	FBgn0037766	Teh1
FBgn0010197	31.3432	0.488041	0.480073	1.0166	0.309345	0.918819	FBgn0010197	Gyc32E
FBgn0002524	1420.04	0.487759	0.14004	3.48301	0.000495816	0.0167702	FBgn0002524	lace
FBgn0263445	18.576	0.48701	0.599596	0.81223	0.41666	0.963182	FBgn0263445	asRNA:CR43468
FBgn0011224	7461.63	0.48687	0.148086	3.28775	0.00100991	0.0293141	FBgn0011224	heph
FBgn0050008	40.5657	0.4861	0.398843	1.21878	0.222929	0.851141	FBgn0050008	CG30008
FBgn0040064	846.101	0.485776	0.192673	2.52124	0.0116941	0.186042	FBgn0040064	yip2
FBgn0035413	3.6536	0.485729	1.39682	0.34774	0.728036	0.995439	FBgn0035413	CG14958
FBgn0003660	3085.31	0.485	0.156164	3.10572	0.00189819	0.0481527	FBgn0003660	Syb
FBgn0029950	47.5922	0.484717	0.579994	0.835727	0.403308	0.962277	FBgn0029950	CG9657
FBgn0003984	109.558	0.484582	0.295994	1.63713	0.101603	0.644693	FBgn0003984	vn
FBgn0030933	91.5124	0.484424	0.322309	1.50298	0.132844	0.717128	FBgn0030933	CG6470
FBgn0085245	7.59623	0.484082	0.904156	0.535397	0.592376	0.985165	FBgn0085245	CG34216
FBgn0040850	12.0862	0.48403	0.734478	0.659012	0.509888	0.980785	FBgn0040850	CG15210
FBgn0267585	3.88307	0.483739	1.41415	0.342071	0.732298	0.995439	FBgn0267585	lncRNA:dntRL
FBgn0036093	13.3032	0.483707	0.7285	0.663977	0.506705	0.980785	FBgn0036093	CG14154
FBgn0033629	3.34107	0.483536	1.25374	0.385675	0.699737	0.993873	FBgn0033629	Tsp47F
FBgn0037206	321.527	0.482031	0.281332	1.71339	0.0866415	0.602793	FBgn0037206	CG12768
[truncated: 9,327 more rows]

## Sheet: N vs DM T0
	baseMean	log2FoldChange	lfcSE	stat	pvalue	padj	ensembl_gene_id	ensembl_gene_symbol
FBgn0032266	48.583	7.40938	1.0989	6.74256	1.55621e-11	3.43532e-09	FBgn0032266	CG18302
FBgn0262944	10.2944	6.97882	1.54477	4.51772	6.25079e-06	0.000479952	FBgn0262944	lncRNA:CR43263
FBgn0259229	45.7658	6.3294	0.98961	6.39586	1.59647e-10	2.86715e-08	FBgn0259229	CG42329
FBgn0042186	12.013	6.25057	1.70715	3.66141	0.000250834	0.0111207	FBgn0042186	CG17239
FBgn0262536	22.77	5.60424	2.12717	2.63459	0.00842377	0.158823	FBgn0262536	CG43090
FBgn0052572	55.4259	5.58013	0.778684	7.16611	7.71614e-13	1.9014e-10	FBgn0052572	CG32572
FBgn0033202	86.8505	5.51952	0.58611	9.4172	4.63262e-21	3.50623e-18	FBgn0033202	CG1339
FBgn0003979	3.61254	5.50027	2.27671	2.41589	0.015697	NA	FBgn0003979	Vm26Aa
FBgn0031406	3.44624	5.44607	2.12532	2.56247	0.010393	NA	FBgn0031406	Send1
FBgn0266398	3.44405	5.37595	2.84154	1.89191	0.0585029	NA	FBgn0266398	lncRNA:CR45038
FBgn0051683	24.8648	5.35782	0.872146	6.14326	8.08438e-10	1.33979e-07	FBgn0051683	CG31683
FBgn0010323	25.1836	5.17068	1.29487	3.99319	6.51892e-05	0.00369995	FBgn0010323	Gsc
FBgn0033203	101.755	5.11805	0.51696	9.90029	4.15062e-23	3.99818e-20	FBgn0033203	CG2070
FBgn0052010	18.7078	5.07235	1.15551	4.38971	1.13501e-05	0.000823735	FBgn0052010	CR32010
FBgn0262484	48.9458	5.0682	1.5683	3.23166	0.00123073	0.0391615	FBgn0262484	CG43074
FBgn0265632	2.62106	4.96445	2.0043	2.4769	0.013253	NA	FBgn0265632	CG44439
FBgn0033921	133.9	4.44411	0.482599	9.2087	3.30113e-20	1.94326e-17	FBgn0033921	tej
FBgn0004372	3.40259	4.29508	2.17946	1.97071	0.0487573	NA	FBgn0004372	aly
FBgn0052834	14.1244	4.24102	1.20363	3.52353	0.000425845	0.0167121	FBgn0052834	CG32834
FBgn0033154	112.057	4.23392	1.33352	3.175	0.00149836	0.0444724	FBgn0033154	CG1850
FBgn0000427	12.0787	4.15368	1.6913	2.45591	NA	NA	FBgn0000427	dec-1
FBgn0052213	2.86626	4.08427	1.78159	2.29249	0.0218775	NA	FBgn0052213	CG32213
FBgn0038611	4.44653	4.06834	2.36656	1.71909	0.0855975	0.620048	FBgn0038611	CG14309
FBgn0011812	9.99528	4.06004	1.11697	3.63486	0.000278131	0.0121279	FBgn0011812	Lcp1Psi
FBgn0267302	5.20582	3.96053	1.45774	2.7169	0.00658971	0.134278	FBgn0267302	asRNA:CR45738
FBgn0051869	2.62592	3.94002	2.22223	1.773	0.0762285	NA	FBgn0051869	CG31869
FBgn0086667	18.0624	3.90972	1.4588	2.6801	0.00735996	0.144687	FBgn0086667	snoRNA:Psi28S-3342
FBgn0262881	4.40829	3.8972	1.52149	2.56144	0.0104239	0.182264	FBgn0262881	CG43236
FBgn0284084	60.2656	3.89422	0.774875	5.02561	5.01834e-07	4.83403e-05	FBgn0284084	wg
FBgn0262606	2.52652	3.83881	2.24815	1.70754	0.0877216	NA	FBgn0262606	lncRNA:CR43132
FBgn0086661	10.6914	3.83723	3.7897	1.01254	0.31128	0.944403	FBgn0086661	snoRNA:Psi28S-2566
FBgn0035982	25.826	3.7557	1.24703	3.01171	0.00259781	0.0680079	FBgn0035982	CG4461
FBgn0010549	620.278	3.73319	0.296637	12.5851	2.55139e-36	6.75863e-33	FBgn0010549	l(2)03659
FBgn0031542	4.3252	3.69336	2.11633	1.74517	0.0809545	NA	FBgn0031542	CG15414
FBgn0044028	66.6898	3.5406	0.75372	4.69751	2.63355e-06	0.000219725	FBgn0044028	Notum
FBgn0029843	107.004	3.52529	0.57997	6.07839	1.21393e-09	1.89158e-07	FBgn0029843	Nep1
FBgn0030244	6.58207	3.42526	1.30467	2.62538	0.00865511	0.161298	FBgn0030244	CG2157
FBgn0265002	105.233	3.42486	0.429085	7.98179	1.44227e-15	4.77573e-13	FBgn0265002	CG44153
FBgn0051681	10.1143	3.41921	1.43236	2.38711	0.0169813	0.251304	FBgn0051681	CG31681
FBgn0260396	2.86396	3.37697	2.05997	1.63933	0.101145	NA	FBgn0260396	CG42521
FBgn0002733	513.982	3.37022	0.260957	12.9149	3.71036e-38	1.96575e-34	FBgn0002733	E(spl)mbeta-HLH
FBgn0053225	3.65173	3.35015	1.68713	1.9857	0.0470663	NA	FBgn0053225	CG33225
FBgn0037812	3.42908	3.3322	1.84099	1.81	0.0702958	NA	FBgn0037812	CG18545
FBgn0052198	14.2941	3.33052	1.23531	2.6961	0.00701572	0.139472	FBgn0052198	CG32198
FBgn0004854	8.37389	3.30204	1.26692	2.60635	0.00915121	0.167472	FBgn0004854	B-H2
FBgn0019650	352.96	3.2952	0.520993	6.32484	2.53497e-10	4.47675e-08	FBgn0019650	toy
FBgn0002592	7.8923	3.28759	1.22728	2.67876	0.00738961	0.145001	FBgn0002592	E(spl)m2-BFM
FBgn0045038	1.62876	3.26191	2.09653	1.55586	0.119741	NA	FBgn0045038	Proc
FBgn0038018	12.8837	3.22908	1.6156	1.99869	0.0456416	0.450716	FBgn0038018	Tim17a1
FBgn0034335	228.742	3.19093	0.568633	5.61159	2.00476e-08	2.55932e-06	FBgn0034335	GstE1
FBgn0010385	9.11416	3.18479	1.21347	2.62453	0.00867683	0.161298	FBgn0010385	Def
FBgn0040496	10.1381	3.15738	1.11851	2.82285	0.00475993	0.107485	FBgn0040496	CG17104
FBgn0002533	11.2138	3.09333	0.890484	3.47376	0.000513215	0.0192156	FBgn0002533	Lcp2
FBgn0042187	2.6878	3.08227	1.94423	1.58534	0.112888	NA	FBgn0042187	CG17234
FBgn0052082	413.26	3.07811	0.254935	12.0741	1.44709e-33	2.55556e-30	FBgn0052082	IRSp53
FBgn0032364	4.86254	3.07095	1.49246	2.05764	0.0396243	0.418186	FBgn0032364	CG4970
FBgn0030108	8.23676	3.04297	1.09333	2.78322	0.00538218	0.11727	FBgn0030108	Gr8a
FBgn0033826	3.05246	3.04095	2.02975	1.49819	0.134085	NA	FBgn0033826	CG4734
FBgn0015714	388.218	3.02592	0.540919	5.59404	2.21841e-08	2.79836e-06	FBgn0015714	Cyp6a17
FBgn0032422	30.4665	3.0192	0.812749	3.7148	0.000203361	0.00936875	FBgn0032422	atilla
FBgn0033096	5.14641	3.01805	1.18017	2.5573	0.0105488	0.183238	FBgn0033096	Zip42C,1
FBgn0026315	73.8214	2.99711	0.780373	3.84062	0.000122725	0.00616301	FBgn0026315	Ugt35A1
FBgn0033297	4.66062	2.98193	2.42856	1.22786	0.2195	0.888735	FBgn0033297	Mal-A8
FBgn0263656	5.77641	2.9804	1.39807	2.13179	0.0330241	0.375858	FBgn0263656	CG43647
FBgn0002732	93.0633	2.97292	0.324317	9.16671	4.87679e-20	2.71971e-17	FBgn0002732	E(spl)malpha-BFM
FBgn0030438	4.88725	2.95176	1.71347	1.72268	0.0849462	0.619044	FBgn0030438	CG15721
FBgn0263655	8.55355	2.92764	0.92883	3.15196	0.00162178	0.0473748	FBgn0263655	CG43646
FBgn0265376	23.3557	2.925	0.578202	5.05878	4.21939e-07	4.13969e-05	FBgn0265376	lncRNA:CR44317
FBgn0036382	13.6338	2.91639	1.07444	2.71434	0.00664074	0.134858	FBgn0036382	CG13737
FBgn0086658	7.70653	2.90581	1.49024	1.9499	0.0511884	0.484279	FBgn0086658	snoRNA:Psi28S-1180
FBgn0036612	8.62341	2.88841	1.11382	2.59324	0.0095076	0.171106	FBgn0036612	CG4998
FBgn0262838	2.27912	2.88615	1.92424	1.49989	0.133643	NA	FBgn0262838	BomT1
FBgn0069056	2.53419	2.86781	1.73782	1.65024	0.0988944	NA	FBgn0069056	CG33226
FBgn0267163	3.90047	2.8456	1.55718	1.82741	0.0676386	NA	FBgn0267163	CG45603
FBgn0264429	2.45743	2.83072	2.01653	1.40376	0.160391	NA	FBgn0264429	lncRNA:CR43847
FBgn0284082	276.252	2.82935	0.278073	10.1748	2.56854e-24	2.72162e-21	FBgn0284082	CG46304
FBgn0030027	77.4362	2.80009	1.32827	2.10808	0.0350243	0.388644	FBgn0030027	CG1632
FBgn0000591	372.581	2.79938	0.429829	6.51277	7.37757e-11	1.47496e-08	FBgn0000591	E(spl)m8-HLH
FBgn0035287	52.4251	2.79532	0.442306	6.31989	2.61753e-10	4.54678e-08	FBgn0035287	CG13937
FBgn0000276	44.9109	2.78771	0.76684	3.63532	0.000277634	0.0121279	FBgn0000276	CecA1
FBgn0036469	2.59755	2.77411	1.78673	1.55262	0.120514	NA	FBgn0036469	CG18649
FBgn0263762	28.0123	2.76914	0.649828	4.26135	2.03196e-05	0.00138907	FBgn0263762	CG43679
FBgn0085382	54.428	2.76366	0.743617	3.71651	0.00020199	0.00936875	FBgn0085382	CG34353
FBgn0035176	12.7206	2.76109	1.32407	2.0853	0.0370417	0.404859	FBgn0035176	CG13905
FBgn0264991	44.98	2.73177	0.666952	4.0959	4.20539e-05	0.00253183	FBgn0264991	CG44142
FBgn0035512	167.475	2.71467	0.401827	6.75583	1.42023e-11	3.20187e-09	FBgn0035512	Cpr64Ac
FBgn0261090	11.9813	2.70508	1.20689	2.24136	0.0250028	0.319337	FBgn0261090	Sytbeta
FBgn0046258	4.59051	2.70462	1.54863	1.74646	0.0807309	0.602836	FBgn0046258	CG12880
FBgn0013703	16.162	2.69656	0.799703	3.37195	0.000746383	0.0261877	FBgn0013703	mt:tRNA:Gln-TTG
FBgn0033705	17.9135	2.68846	1.32463	2.02959	NA	NA	FBgn0033705	CG13168
FBgn0030913	45.5031	2.67685	0.798244	3.35342	0.000798185	0.0274596	FBgn0030913	CG6123
FBgn0002609	25.7198	2.65628	0.544748	4.87617	1.08168e-06	9.88058e-05	FBgn0002609	E(spl)m3-HLH
FBgn0038977	2.11502	2.64945	2.06133	1.28531	0.198683	NA	FBgn0038977	CG5376
FBgn0000278	14.2431	2.64456	0.931524	2.83896	0.00452605	0.10403	FBgn0000278	CecB
FBgn0035751	4.63985	2.62116	1.56683	1.67291	0.0943454	0.651192	FBgn0035751	CG14829
FBgn0054021	7.76345	2.61236	1.13652	2.29856	0.0215302	0.289901	FBgn0054021	CG34021
FBgn0031737	53.9513	2.60326	0.816898	3.18676	0.00143875	0.0434331	FBgn0031737	obst-E
FBgn0085471	2.73526	2.59029	2.21242	1.1708	0.241681	NA	FBgn0085471	CG34442
FBgn0002734	42.7635	2.5866	0.469069	5.51433	3.50102e-08	4.21555e-06	FBgn0002734	E(spl)mdelta-HLH
FBgn0002629	4.85432	2.58248	1.26686	2.03848	0.041502	0.429448	FBgn0002629	E(spl)m4-BFM
FBgn0035455	6.18956	2.57918	1.1978	2.15326	0.031298	0.3654	FBgn0035455	CG10862
FBgn0038126	6.62418	2.56669	1.45021	1.76987	0.0767488	0.589298	FBgn0038126	CG8483
FBgn0032652	12.2238	2.55847	0.862453	2.9665	0.00301211	0.0756311	FBgn0032652	CG6870
FBgn0000277	35.1821	2.55684	0.733214	3.48717	0.000488164	0.0186064	FBgn0000277	CecA2
FBgn0031277	117.182	2.54581	1.64622	1.54645	0.121995	0.718662	FBgn0031277	CG13947
FBgn0036851	1.99889	2.53964	1.78046	1.4264	0.153753	NA	FBgn0036851	CG14082
FBgn0263774	2.98026	2.53123	2.02827	1.24798	0.212039	NA	FBgn0263774	CG43691
FBgn0027546	17.1569	2.51578	0.947294	2.65575	0.00791313	0.153286	FBgn0027546	CG4766
FBgn0032371	2.72478	2.51003	1.63125	1.53872	0.123873	NA	FBgn0032371	CG4983
FBgn0034692	13.2723	2.50997	1.04324	2.40593	0.0161315	0.244645	FBgn0034692	CG13502
FBgn0030983	2.24752	2.49546	1.91161	1.30543	0.191748	NA	FBgn0030983	CG15882
FBgn0266455	890.291	2.49246	0.846676	2.94382	0.00324193	0.0800906	FBgn0266455	CG45080
FBgn0265822	3.00434	2.47775	1.6915	1.46482	0.14297	NA	FBgn0265822	lncRNA:CR44611
FBgn0033968	11.989	2.47701	0.775367	3.19463	0.00140008	0.04263	FBgn0033968	hui
FBgn0003886	4.51355	2.47524	1.61333	1.53424	0.12497	0.729093	FBgn0003886	alphaTub85E
FBgn0029589	18.0399	2.46722	1.22055	2.0214	0.0432385	0.437589	FBgn0029589	CG14810
FBgn0033500	293.792	2.46156	0.328632	7.49032	6.87033e-14	1.91574e-11	FBgn0033500	CG12913
FBgn0261805	1.92213	2.45837	1.77985	1.38122	0.16721	NA	FBgn0261805	CG42751
FBgn0283437	68.0049	2.45644	0.505672	4.85777	1.18717e-06	0.000105708	FBgn0283437	PPO1
FBgn0042206	47.0169	2.45192	0.807039	3.03817	0.00238022	0.064218	FBgn0042206	GstD10
FBgn0036880	3.02439	2.43899	1.58848	1.53542	0.124681	NA	FBgn0036880	Cpr76Bc
FBgn0263415	3.07333	2.43847	1.65447	1.47387	0.140517	NA	FBgn0263415	lncRNA:CR43461
FBgn0000492	16.8284	2.4135	0.778972	3.09831	0.00194628	0.0545575	FBgn0000492	Dr
FBgn0035781	3.23441	2.4097	2.10131	1.14676	0.251481	NA	FBgn0035781	CG8560
FBgn0038530	37.0052	2.40945	0.582323	4.13765	3.50887e-05	0.00217427	FBgn0038530	AttD
FBgn0002531	10.0812	2.39819	1.06223	2.25768	0.0239653	0.310436	FBgn0002531	Lcp1
FBgn0264747	5.07458	2.39224	1.34563	1.77778	0.0754403	0.587485	FBgn0264747	CG44005
FBgn0263763	107.602	2.3906	0.71751	3.3318	0.000862856	0.0293981	FBgn0263763	CG43680
FBgn0265339	1.84538	2.37337	1.83422	1.29394	0.195686	NA	FBgn0265339	asRNA:CR44293
FBgn0053868	4.98974	2.37208	1.38466	1.71311	0.0866924	0.624893	FBgn0053868	His2B:CG33868
FBgn0032913	6.1105	2.37089	1.21349	1.95377	0.0507278	0.481211	FBgn0032913	CG9259
FBgn0032505	5675.11	2.3701	0.893764	2.65181	0.00800609	0.154804	FBgn0032505	CG16826
FBgn0039043	37.501	2.36941	0.86361	2.74361	0.00607674	0.126431	FBgn0039043	CG17121
FBgn0030200	2.36073	2.35571	2.2113	1.06531	0.286737	NA	FBgn0030200	RabX2
FBgn0053109	186.305	2.35239	0.443232	5.30734	1.11235e-07	1.22776e-05	FBgn0053109	CG33109
FBgn0004429	39.2387	2.34965	0.677175	3.46978	0.000520879	0.019298	FBgn0004429	LysP
FBgn0266448	1.48987	2.34805	2.3761	0.988195	0.323057	NA	FBgn0266448	CG45078
FBgn0065098	72.7236	2.34041	1.61988	1.4448	NA	NA	FBgn0065098	RNaseMRP:RNA
FBgn0041246	30.6492	2.3335	0.521708	4.4728	7.72015e-06	0.000573198	FBgn0041246	Gr32a
FBgn0265706	4.65699	2.33188	1.25408	1.85944	0.0629647	0.538043	FBgn0265706	lncRNA:CR44513
FBgn0039471	52.0457	2.3092	2.54743	0.906482	NA	NA	FBgn0039471	CG6295
FBgn0085428	111.513	2.28562	0.450628	5.07208	3.935e-07	3.93351e-05	FBgn0085428	Nox
FBgn0002534	6.98521	2.28526	1.12472	2.03184	0.0421701	0.432141	FBgn0002534	Lcp3
FBgn0037906	35.0744	2.28353	0.657059	3.47538	0.000510126	0.0191677	FBgn0037906	PGRP-LB
FBgn0013673	11907.6	2.28209	1.18057	1.93305	0.0532306	0.494765	FBgn0013673	mt:ATPase8
FBgn0041581	137.264	2.28126	0.713792	3.19598	0.00139358	0.04263	FBgn0041581	AttB
FBgn0039473	7.64339	2.2777	0.891481	2.55496	0.01062	0.183872	FBgn0039473	CG17191
FBgn0265577	12.9841	2.27489	0.95182	2.39004	0.0168464	0.251304	FBgn0265577	IBIN
FBgn0032025	4.07546	2.27395	1.46727	1.54978	0.121194	NA	FBgn0032025	CG7778
FBgn0034407	223.792	2.26879	1.23367	1.83906	0.0659068	0.549016	FBgn0034407	DptB
FBgn0051104	3.72753	2.26123	1.68532	1.34172	0.179686	NA	FBgn0051104	CG31104
FBgn0262608	5.03418	2.23667	1.41274	1.58322	0.113372	0.702511	FBgn0262608	CG43134
FBgn0037626	2.49523	2.21671	1.67034	1.3271	0.184474	NA	FBgn0037626	CG8236
FBgn0052185	14.3126	2.21207	0.786547	2.81238	0.0049176	0.110163	FBgn0052185	edin
FBgn0051021	4.3537	2.21158	1.38594	1.59573	0.110549	0.69451	FBgn0051021	CG31021
FBgn0024989	14.1125	2.2113	1.2301	1.79767	0.07223	0.576317	FBgn0024989	CG3777
FBgn0053504	4.50752	2.21081	1.32351	1.67041	0.0948383	0.652816	FBgn0053504	snRNA:U7
FBgn0259171	212.566	2.20488	0.23753	9.28252	1.65515e-20	1.09613e-17	FBgn0259171	Pde9
FBgn0015010	532.614	2.20205	0.503866	4.37031	1.24069e-05	0.000882307	FBgn0015010	Ag5r
FBgn0265511	2.3546	2.19405	1.60429	1.36762	0.171433	NA	FBgn0265511	lncRNA:CR44373
FBgn0002578	2.93859	2.18061	2.62376	0.8311	0.405917	NA	FBgn0002578	Kaz-m1
FBgn0265953	104.715	2.16422	0.318915	6.78619	1.15131e-11	2.65201e-09	FBgn0265953	lncRNA:CR44740
FBgn0085415	39.7836	2.15539	0.711724	3.02841	0.00245847	0.0657826	FBgn0085415	CG34386
FBgn0000659	51.739	2.14855	0.933727	2.30104	0.0213893	0.289822	FBgn0000659	fkh
FBgn0051792	11.4028	2.14195	1.05548	2.02935	0.0424222	0.433298	FBgn0051792	CG31792
FBgn0039319	2.59316	2.14044	1.71843	1.24558	0.212919	NA	FBgn0039319	CG13659
FBgn0033296	12.6822	2.13267	3.62966	0.587567	0.556823	0.999306	FBgn0033296	Mal-A7
FBgn0039316	27.2416	2.13245	0.578554	3.68583	0.000227963	0.0103586	FBgn0039316	CG11893
FBgn0033367	61.3932	2.12828	0.62858	3.38586	0.000709568	0.0253151	FBgn0033367	PPO2
FBgn0085246	7.85556	2.11758	0.894907	2.36626	0.0179688	0.261176	FBgn0085246	CG34217
FBgn0015904	2.91358	2.11711	1.54753	1.36806	0.171292	NA	FBgn0015904	ara
FBgn0265497	5.88346	2.11202	1.01578	2.0792	0.0375989	0.40792	FBgn0265497	lncRNA:CR44366
FBgn0034013	1253.39	2.10751	0.242524	8.68992	3.62706e-18	1.47817e-15	FBgn0034013	unc-5
FBgn0264979	11.4457	2.10212	1.11225	1.88998	0.0587611	0.523385	FBgn0264979	CG4267
FBgn0005626	4.16874	2.1018	1.41843	1.48178	0.138398	NA	FBgn0005626	ple
FBgn0039807	5.70305	2.08397	1.29448	1.60989	0.107421	0.688739	FBgn0039807	CG15546
FBgn0031251	877.847	2.07854	0.233859	8.88803	6.22e-19	2.99578e-16	FBgn0031251	CG4213
FBgn0035412	8.14556	2.07802	1.4498	1.43332	0.151767	0.784976	FBgn0035412	CG14957
FBgn0024184	10.0644	2.07787	0.915683	2.2692	0.0232561	0.305734	FBgn0024184	unc-4
FBgn0033980	148.869	2.06561	0.652637	3.16502	0.00155072	0.0458979	FBgn0033980	Cyp6a20
FBgn0039326	6.34124	2.05137	1.10146	1.86241	0.0625446	0.534885	FBgn0039326	CG10562
FBgn0033541	4.98519	2.0497	1.24992	1.63986	0.101035	0.671525	FBgn0033541	CG12934
FBgn0000166	10.7944	2.04023	1.59002	1.28315	0.19944	0.85473	FBgn0000166	bcd
FBgn0038676	3.97273	2.03396	1.35333	1.50293	0.132858	NA	FBgn0038676	CG6026
FBgn0051634	5.56968	2.03223	1.10254	1.84322	0.0652976	0.547891	FBgn0051634	Oatp26F
FBgn0266405	22.0531	2.02629	0.891414	2.27312	0.023019	0.302993	FBgn0266405	CG45045
FBgn0065099	728.208	2.02302	1.18257	1.7107	0.0871358	0.62596	FBgn0065099	snRNA:7SK
FBgn0250910	44.6726	2.02122	0.902817	2.23879	0.0251693	0.320351	FBgn0250910	Octbeta3R
FBgn0283461	45.0469	2.01901	0.739967	2.72851	0.00636209	0.131153	FBgn0283461	Drs
FBgn0052745	8.15701	2.01778	1.25078	1.61322	0.106696	0.688739	FBgn0052745	CR32745
FBgn0052271	11.1844	2.01735	1.20183	1.67856	0.0932373	0.646983	FBgn0052271	CG32271
FBgn0052106	2.53916	2.01602	2.66505	0.756465	0.44937	NA	FBgn0052106	CG32106
FBgn0085241	158.818	2.01082	1.06592	1.88646	0.0592334	0.524728	FBgn0085241	CG34212
FBgn0015872	14.7114	2.00505	0.737265	2.71958	0.00653654	0.133709	FBgn0015872	Drip
FBgn0051901	5.11652	1.99461	1.40293	1.42174	0.1551	0.789768	FBgn0051901	Mur29B
FBgn0039343	5.53466	1.98975	1.44384	1.3781	0.168174	0.811837	FBgn0039343	CG5111
FBgn0266945	3.33597	1.98039	1.3248	1.49486	0.13495	NA	FBgn0266945	asRNA:CR45396
FBgn0030040	71.7466	1.9803	0.767686	2.57958	0.00989213	0.175867	FBgn0030040	CG15347
FBgn0004240	275.954	1.98001	1.23305	1.60578	0.108322	0.690676	FBgn0004240	DptA
FBgn0034075	18.3748	1.97944	0.651568	3.03797	0.00238181	0.064218	FBgn0034075	Asph
FBgn0266710	1.93594	1.97138	1.96697	1.00224	0.316228	NA	FBgn0266710	hog
FBgn0052277	13.2464	1.9628	0.793901	2.47235	0.0134229	0.216108	FBgn0052277	CG32277
FBgn0035733	7.9717	1.95511	1.40316	1.39337	0.163509	0.805239	FBgn0035733	CG8641
FBgn0039232	9.44546	1.95446	0.95519	2.04614	0.0407424	0.425746	FBgn0039232	sosie
FBgn0004191	20.8458	1.9488	1.04913	1.85754	0.0632338	0.539473	FBgn0004191	snRNA:U2:34ABa
FBgn0287234	6.06914	1.94507	1.09724	1.7727	0.076279	0.588035	FBgn0287234	slf
FBgn0030756	35.1939	1.94437	0.539597	3.60338	0.000314101	0.0133128	FBgn0030756	CG9903
FBgn0085223	4.57988	1.94363	1.24047	1.56685	0.117151	0.709686	FBgn0085223	CG34194
FBgn0036698	4.16455	1.93615	1.70996	1.13228	0.257518	NA	FBgn0036698	CG7724
FBgn0012042	111.217	1.93592	1.28453	1.5071	0.131785	0.746292	FBgn0012042	AttA
FBgn0029827	3.79989	1.92858	1.56062	1.23578	0.21654	NA	FBgn0029827	CG6048
FBgn0039719	3.50028	1.92605	1.32482	1.45382	0.145996	NA	FBgn0039719	CG15515
FBgn0031523	2.74355	1.92479	1.46596	1.31299	0.189187	NA	FBgn0031523	CG15408
FBgn0014865	55.0204	1.92444	0.593179	3.24427	0.00117751	0.0380393	FBgn0014865	Mtk
FBgn0040262	23.2927	1.92405	0.993046	1.93752	0.0526813	0.491811	FBgn0040262	Ugt37C2
FBgn0052582	6.56466	1.90855	1.03192	1.84951	0.0643842	0.543774	FBgn0052582	lncRNA:CR32582
FBgn0038494	8.0097	1.89363	1.37163	1.38057	0.167411	0.811837	FBgn0038494	beat-IIb
FBgn0040338	2.92872	1.88963	1.75814	1.07479	0.28247	NA	FBgn0040338	TfIIA-S-2
FBgn0264956	2.62348	1.88871	1.66368	1.13526	0.256266	NA	FBgn0264956	lncRNA:CR44125
FBgn0050411	2.84348	1.88703	1.38062	1.3668	0.171689	NA	FBgn0050411	CG30411
FBgn0011758	6.61018	1.8867	1.26531	1.4911	0.135935	0.749412	FBgn0011758	B-H1
FBgn0038115	7.42653	1.88266	1.14359	1.64627	0.0997079	0.669521	FBgn0038115	CG7966
FBgn0051997	73.727	1.8807	0.853265	2.20412	0.0275156	0.338624	FBgn0051997	CG31997
FBgn0032483	4.08779	1.87617	1.56215	1.20102	0.229742	NA	FBgn0032483	CG15482
FBgn0039754	9.5165	1.87059	1.03307	1.81071	0.0701855	0.567308	FBgn0039754	CG9747
FBgn0028381	6.41079	1.86645	1.19932	1.55625	0.119648	0.713579	FBgn0028381	Decay
FBgn0266850	11.1353	1.86309	0.753712	2.47188	0.0134405	0.216108	FBgn0266850	lncRNA:CR45311
FBgn0052984	38.4964	1.86182	0.509292	3.6557	0.000256483	0.0113237	FBgn0052984	CG32984
FBgn0053556	12.3137	1.8571	0.866681	2.14277	0.0321318	0.368903	FBgn0053556	form3
FBgn0085213	3.89971	1.8536	1.94943	0.950843	0.341684	NA	FBgn0085213	CG34184
FBgn0287608	7.80678	1.85027	1.12759	1.64091	0.100817	0.671305	FBgn0287608	lncRNA:CR46477
FBgn0052274	4.78096	1.84406	1.34473	1.37132	0.170274	0.816022	FBgn0052274	Drsl1
FBgn0035431	5.63469	1.84298	1.0263	1.79575	0.0725345	0.577442	FBgn0035431	CG14968
FBgn0031690	3.6676	1.83909	1.5491	1.1872	0.23515	NA	FBgn0031690	CG7742
FBgn0003162	12.4655	1.83518	0.834807	2.19833	0.0279259	0.341422	FBgn0003162	Pu
FBgn0052029	289.475	1.83397	0.41578	4.41092	1.0293e-05	0.000752171	FBgn0052029	Cpr66D
FBgn0262413	4.0881	1.83327	1.36931	1.33883	0.180627	NA	FBgn0262413	mir-9b
FBgn0054054	4.99614	1.82985	1.14192	1.60243	0.10906	0.691807	FBgn0054054	CG34054
FBgn0265643	1.96305	1.82793	1.59769	1.14411	0.25258	NA	FBgn0265643	lncRNA:CR44450
FBgn0033978	70.4618	1.82165	0.698832	2.60671	0.00914162	0.167472	FBgn0033978	Cyp6a23
FBgn0283508	4.88251	1.82029	1.48057	1.22946	0.218901	0.887121	FBgn0283508	nw
FBgn0010425	15.2249	1.81623	1.48937	1.21946	0.22267	0.893499	FBgn0010425	epsilonTry
FBgn0010388	172.727	1.81468	1.54814	1.17216	0.241131	0.908763	FBgn0010388	Dro
FBgn0051370	5.51462	1.81466	1.05494	1.72015	0.085406	0.61981	FBgn0051370	CG31370
FBgn0265418	13.8028	1.80976	0.967902	1.86978	0.0615144	0.533455	FBgn0265418	lncRNA:CR44330
FBgn0030356	3.75075	1.80949	1.54893	1.16822	0.242719	NA	FBgn0030356	lncRNA:CR32661
FBgn0266413	5.88485	1.80507	1.19352	1.51239	0.130434	0.743178	FBgn0266413	asRNA:CR45053
FBgn0041579	288.388	1.80505	1.29556	1.39326	0.16354	0.805239	FBgn0041579	AttC
FBgn0058469	19239.5	1.80417	0.280651	6.42852	1.28852e-10	2.48239e-08	FBgn0058469	lncRNA:CR40469
FBgn0050371	30.1512	1.80132	0.52057	3.46029	0.000539602	0.0197841	FBgn0050371	CG30371
FBgn0037562	11.1178	1.80045	0.873674	2.06078	0.0393236	0.41761	FBgn0037562	Nazo
FBgn0260874	274.265	1.80035	0.510059	3.5297	0.000416037	0.016449	FBgn0260874	Ir76a
FBgn0005658	71.4734	1.79838	0.688801	2.61088	0.0090309	0.16642	FBgn0005658	Ets65A
FBgn0030918	5.02948	1.79718	1.33069	1.35056	0.176835	0.828432	FBgn0030918	CG15056
FBgn0265272	10.3793	1.79718	0.767497	2.34161	0.019201	0.270631	FBgn0265272	CG30060
FBgn0034935	36.0332	1.7897	0.686471	2.60711	0.00913108	0.167472	FBgn0034935	Orcokinin
FBgn0000477	16.3528	1.78886	0.681594	2.62453	0.00867683	0.161298	FBgn0000477	DNaseII
FBgn0039328	97.2035	1.78569	0.57898	3.0842	0.002041	0.0563188	FBgn0039328	CHKov2
FBgn0015300	64.9157	1.78346	0.693064	2.5733	0.0100735	0.177899	FBgn0015300	Ssl
FBgn0052115	3.43462	1.78245	1.62161	1.09919	0.271685	NA	FBgn0052115	CG32115
FBgn0051614	3.98997	1.77953	1.15902	1.53538	0.124691	NA	FBgn0051614	His-Psi:CR31614
FBgn0034479	12.5172	1.77759	0.69695	2.55053	0.0107561	0.185621	FBgn0034479	CG8654
FBgn0037819	10.4497	1.77534	0.743559	2.38763	0.0169575	0.251304	FBgn0037819	CG14688
FBgn0035468	8.00526	1.77074	1.31693	1.3446	0.178753	0.830254	FBgn0035468	Gr63a
FBgn0266630	18.6339	1.76688	1.20194	1.47003	0.141555	0.762327	FBgn0266630	asRNA:CR45137
FBgn0028583	1104.6	1.76545	0.889279	1.98527	0.0471149	0.459273	FBgn0028583	lcs
FBgn0025776	19.8656	1.76523	0.804063	2.19539	0.0281354	0.34302	FBgn0025776	ind
FBgn0266818	3.36389	1.76508	1.83245	0.963237	0.335429	NA	FBgn0266818	lncRNA:CR45280
FBgn0267230	3.36462	1.76422	1.30056	1.35651	0.174938	NA	FBgn0267230	lncRNA:CR45670
FBgn0036024	27.577	1.76234	1.23003	1.43275	0.151928	0.784976	FBgn0036024	CG18180
FBgn0040658	16.4569	1.75574	0.611269	2.87229	0.00407503	0.0957407	FBgn0040658	CG13516
FBgn0032637	2.939	1.75291	1.84728	0.948913	0.342665	NA	FBgn0032637	CG5050
FBgn0053801	3.02936	1.75282	1.91927	0.913273	0.361099	NA	FBgn0053801	His1:CG33801
FBgn0053160	7.91648	1.75248	1.07841	1.62505	0.104151	0.679502	FBgn0053160	CG33160
FBgn0267664	3.9081	1.75188	1.41546	1.23768	0.215836	NA	FBgn0267664	lncRNA:CR46002
FBgn0038020	1109.49	1.75097	0.305316	5.73494	9.75486e-09	1.27608e-06	FBgn0038020	GstD9
FBgn0039472	8.93984	1.74806	1.33559	1.30883	0.190593	0.841117	FBgn0039472	CG17192
FBgn0053318	5.19803	1.74525	1.20506	1.44826	0.147544	0.777373	FBgn0053318	CR33318
FBgn0051038	280.486	1.74523	0.238177	7.32744	2.34588e-13	6.21424e-11	FBgn0051038	CG31038
FBgn0025642	9.27775	1.74394	0.822311	2.12078	0.0339405	0.382589	FBgn0025642	CG32812
FBgn0034725	74.1401	1.73431	0.648024	2.67631	0.00744375	0.145793	FBgn0034725	CG6044
FBgn0038526	142.718	1.73291	0.340106	5.0952	3.48366e-07	3.54931e-05	FBgn0038526	CG14327
FBgn0038097	11.4437	1.73032	0.774286	2.23472	0.0254354	0.321615	FBgn0038097	CG14384
FBgn0039264	3.09379	1.72172	1.47246	1.16928	0.242292	NA	FBgn0039264	CG11786
FBgn0039817	2.83939	1.72126	1.92515	0.894092	0.371273	NA	FBgn0039817	CG15553
FBgn0051871	34.6809	1.72111	0.62279	2.76354	0.00571773	0.122147	FBgn0051871	CG31871
FBgn0267819	2.84532	1.71991	1.56685	1.09769	0.27234	NA	FBgn0267819	asRNA:CR46144
FBgn0267083	3.1594	1.71538	1.63376	1.04996	0.293737	NA	FBgn0267083	lncRNA:CR45527
FBgn0259992	5.64538	1.71507	1.08323	1.58329	0.113354	0.702511	FBgn0259992	CG42489
FBgn0034670	2.0911	1.71358	1.69915	1.00849	0.313218	NA	FBgn0034670	CG13488
FBgn0266681	10.1807	1.71201	0.906797	1.88797	0.0590298	0.524292	FBgn0266681	asRNA:CR45171
FBgn0083042	2.82041	1.7111	1.82189	0.939192	0.347632	NA	FBgn0083042	snoRNA:Psi18S-1854a
FBgn0050154	1.85172	1.70958	1.79157	0.954236	0.339964	NA	FBgn0050154	CG30154
FBgn0013689	202.824	1.70549	0.498099	3.424	0.000617068	0.0223156	FBgn0013689	mt:tRNA:Ala-TGC
FBgn0063493	127.196	1.70339	0.576466	2.95488	0.00312787	0.0781672	FBgn0063493	GstE7
FBgn0038579	2.60395	1.70078	1.44456	1.17737	0.239047	NA	FBgn0038579	CG14313
FBgn0013688	3954.01	1.69359	1.17152	1.44563	0.14828	0.777426	FBgn0013688	mt:srRNA
FBgn0036419	2.66337	1.69161	2.07281	0.816092	0.414448	NA	FBgn0036419	CG13482
FBgn0040296	21.0797	1.68829	0.785347	2.14974	0.0315757	0.3654	FBgn0040296	Ocho
FBgn0028494	1.92004	1.68741	1.87373	0.900558	0.367823	NA	FBgn0028494	CG6424
FBgn0285969	18.0219	1.68569	0.691486	2.43778	0.0147776	0.231632	FBgn0285969	sisRNA:4
FBgn0040259	773.628	1.68377	0.516668	3.2589	0.00111846	0.0365776	FBgn0040259	Ugt302C1
FBgn0030051	4.33612	1.68239	1.23663	1.36047	0.173681	NA	FBgn0030051	spirit
FBgn0033928	224.8	1.68167	0.480944	3.49659	0.000471238	0.0181085	FBgn0033928	Arc2
FBgn0082967	17.2441	1.68133	0.646704	2.59985	0.00932655	0.16951	FBgn0082967	snoRNA:Psi28S-3327a
FBgn0029762	10.5471	1.67741	0.855015	1.96185	0.0497797	0.476913	FBgn0029762	NAAT1
FBgn0032230	370.045	1.67733	0.446846	3.7537	0.000174244	0.00824234	FBgn0032230	lft
FBgn0033725	24.2532	1.67731	0.8508	1.97145	0.048673	0.470564	FBgn0033725	Cpr49Ac
FBgn0267078	2.63407	1.67237	1.44163	1.16006	0.246025	NA	FBgn0267078	lncRNA:CR45522
FBgn0051041	4.51029	1.66903	1.11861	1.49205	0.135685	0.749263	FBgn0051041	CG31041
FBgn0063497	14.2896	1.66335	1.01097	1.6453	0.099907	0.669585	FBgn0063497	GstE3
FBgn0266624	7.3825	1.66215	0.971549	1.71082	0.0871139	0.62596	FBgn0266624	asRNA:CR45131
FBgn0038842	183.339	1.65804	0.69054	2.40107	0.0163472	0.246394	FBgn0038842	hdly
FBgn0036833	27.8657	1.65379	2.07145	0.798373	0.424654	0.991972	FBgn0036833	CG3819
FBgn0265001	11.8908	1.65032	0.829811	1.98879	0.0467249	0.457303	FBgn0265001	ppk18
FBgn0063499	3.08981	1.65022	1.70128	0.969983	0.332055	NA	FBgn0063499	GstE10
FBgn0013672	121539	1.64892	1.09662	1.50363	0.132676	0.74699	FBgn0013672	mt:ATPase6
FBgn0031579	4.04843	1.64776	1.91885	0.858721	0.390494	NA	FBgn0031579	CG15422
FBgn0261989	86.8593	1.64459	0.454381	3.61941	0.000295271	0.0126668	FBgn0261989	CG42807
FBgn0001257	334.098	1.64457	0.525016	3.13241	0.00173378	0.0499214	FBgn0001257	ImpL2
FBgn0267222	4.40342	1.64334	1.121	1.46596	0.142658	0.76482	FBgn0267222	lncRNA:CR45662
FBgn0051755	16.416	1.64224	0.924274	1.77679	0.0756025	0.587736	FBgn0051755	SoYb
FBgn0053542	3.74651	1.63582	1.32563	1.234	0.217204	NA	FBgn0053542	upd3
FBgn0267996	9.11411	1.63218	0.934975	1.74569	0.0808649	0.603109	FBgn0267996	asRNA:CR46263
FBgn0033271	29.0803	1.62361	0.601568	2.69897	0.00695554	0.138796	FBgn0033271	CG8708
FBgn0029768	37.0188	1.61689	1.05973	1.52575	0.127071	0.733358	FBgn0029768	SPR
FBgn0034647	10.9983	1.61507	0.826199	1.95483	0.0506036	0.481211	FBgn0034647	pirk
FBgn0038878	131.495	1.61172	0.581023	2.77393	0.00553835	0.119277	FBgn0038878	CG3301
FBgn0043578	32.8125	1.61113	1.0003	1.61065	0.107257	0.688739	FBgn0043578	PGRP-SB1
FBgn0020906	36.6442	1.61036	2.50092	0.643908	0.519635	0.999306	FBgn0020906	Jon25Bi
FBgn0032522	2.39731	1.60732	1.83104	0.877818	0.380043	NA	FBgn0032522	CG16848
FBgn0051219	104.219	1.60559	1.53807	1.0439	NA	NA	FBgn0051219	CG31219
FBgn0002633	58.1735	1.60528	0.442876	3.62468	0.000289323	0.0125129	FBgn0002633	E(spl)m7-HLH
FBgn0266326	2.09462	1.60409	1.86378	0.860666	0.389422	NA	FBgn0266326	lncRNA:CR44991
FBgn0030204	20.9438	1.60364	0.979355	1.63745	0.101537	0.672431	FBgn0030204	Or9a
FBgn0263480	2.65443	1.6029	1.9019	0.842788	0.399347	NA	FBgn0263480	snoRNA:Irbp-a
FBgn0003961	26.2219	1.60279	0.984087	1.62871	0.103374	0.677492	FBgn0003961	Uro
FBgn0001263	11.0421	1.60216	0.762815	2.10032	0.0357006	0.394868	FBgn0001263	inaD
FBgn0038017	14.0241	1.60178	1.16232	1.37809	0.168175	0.811837	FBgn0038017	CG4115
FBgn0034906	3.81943	1.60152	1.26272	1.26831	0.204688	NA	FBgn0034906	CG13561
FBgn0262568	3.02634	1.59671	1.31777	1.21167	0.225637	NA	FBgn0262568	CG43108
FBgn0266776	1.83966	1.59448	1.64474	0.969446	0.332323	NA	FBgn0266776	lncRNA:CR45241
FBgn0063494	480.912	1.59288	0.455625	3.49603	0.00047223	0.0181085	FBgn0063494	GstE6
FBgn0015035	5.13002	1.58851	1.2326	1.28875	0.197486	0.852208	FBgn0015035	Cyp4e3
FBgn0036324	3.21069	1.58662	1.45208	1.09266	0.274545	NA	FBgn0036324	CG12520
FBgn0033867	2.5569	1.58409	1.90329	0.832291	0.405244	NA	FBgn0033867	Cpr50Ca
FBgn0030377	6.6063	1.5817	0.985619	1.60478	0.108542	0.690676	FBgn0030377	CG1924
FBgn0036806	57.6133	1.58048	0.47493	3.32782	0.000875269	0.0296251	FBgn0036806	Cyp12c1
FBgn0263511	188.472	1.58034	0.394056	4.01045	6.06044e-05	0.00352837	FBgn0263511	Vsx1
FBgn0083021	4.24264	1.57789	1.13828	1.3862	0.165685	NA	FBgn0083021	snoRNA:Psi18S-640f
FBgn0034663	10.2906	1.57786	1.69844	0.929009	0.352884	0.964878	FBgn0034663	CG4363
FBgn0013771	21.6643	1.57582	0.647174	2.43493	0.0148945	0.232777	FBgn0013771	Cyp6a9
FBgn0053970	6.53731	1.57498	1.12665	1.39793	0.162135	0.801297	FBgn0053970	CG33970
FBgn0031644	7.71311	1.57346	0.923255	1.70426	0.0883331	0.628598	FBgn0031644	CG15625
FBgn0266873	21.0027	1.5718	0.943434	1.66604	0.0957054	0.654954	FBgn0266873	lncRNA:CR45334
FBgn0266742	3.14483	1.56764	1.88044	0.833655	0.404476	NA	FBgn0266742	lncRNA:CR45215
FBgn0265498	1.72915	1.56722	1.64794	0.951014	0.341597	NA	FBgn0265498	asRNA:CR44367
FBgn0266051	5.47867	1.56642	1.007	1.55553	0.119819	0.714061	FBgn0266051	lncRNA:CR44816
FBgn0011591	120.055	1.56525	0.310323	5.04395	4.56016e-07	4.43298e-05	FBgn0011591	fng
FBgn0036923	5.08722	1.56492	1.18421	1.32148	0.186341	0.836521	FBgn0036923	CG17732
FBgn0004896	181.884	1.56467	1.40296	1.11527	0.264736	0.921534	FBgn0004896	fd59A
FBgn0086062	5.18745	1.5633	1.00266	1.55915	0.118961	0.712958	FBgn0086062	snoRNA:Me28S-C788b
FBgn0000279	50.5133	1.56038	0.625117	2.49615	0.0125551	0.20671	FBgn0000279	CecC
FBgn0037114	19.1285	1.55867	0.89801	1.73569	0.0826181	0.610049	FBgn0037114	Cpr78E
FBgn0265651	127.812	1.55437	0.488297	3.18324	0.00145635	0.0437152	FBgn0265651	lncRNA:CR44458
FBgn0031689	27.7623	1.54749	0.815361	1.89792	0.0577063	0.519945	FBgn0031689	Cyp28d1
FBgn0003866	23.9934	1.54737	0.886768	1.74495	0.0809936	0.603109	FBgn0003866	tsh
FBgn0027790	2.93639	1.54679	1.61777	0.956124	0.33901	NA	FBgn0027790	GV1
FBgn0038929	2.01393	1.54547	1.9761	0.782084	0.434165	NA	FBgn0038929	CG13408
FBgn0033249	5.4392	1.54395	1.09256	1.41315	0.157611	0.793357	FBgn0033249	CG11191
FBgn0004580	8.866	1.54229	0.863312	1.78649	0.0740207	0.58254	FBgn0004580	Cbp53E
FBgn0039474	7.1026	1.53864	1.61999	0.949782	0.342223	0.959136	FBgn0039474	CG6283
FBgn0033214	4.68477	1.53742	1.15558	1.33043	0.183376	0.835247	FBgn0033214	CG1941
FBgn0030270	1.9135	1.53739	1.91616	0.802327	0.422364	NA	FBgn0030270	CG15199
FBgn0002938	24.5109	1.53208	0.655518	2.3372	0.0194288	0.272672	FBgn0002938	ninaC
FBgn0053474	11.1875	1.5314	0.86389	1.77268	0.0762814	0.588035	FBgn0053474	CG33474
FBgn0037976	2.36693	1.53032	1.68141	0.910142	0.362748	NA	FBgn0037976	Tk
FBgn0040060	97.7751	1.52675	1.78279	0.856384	0.391785	0.980944	FBgn0040060	yip7
FBgn0037721	3.3323	1.52398	1.76854	0.86172	0.388841	NA	FBgn0037721	CG9427
FBgn0039311	11.3833	1.52271	1.03091	1.47705	0.139661	0.75812	FBgn0039311	CG10513
FBgn0266878	3.19417	1.52201	1.57024	0.969283	0.332404	NA	FBgn0266878	lncRNA:CR45339
FBgn0040321	213.724	1.52125	0.381189	3.99081	6.58471e-05	0.00371126	FBgn0040321	GNBP3
FBgn0267933	4.00843	1.51138	1.3245	1.14109	0.253832	NA	FBgn0267933	lncRNA:CR46213
FBgn0038358	2.0913	1.51111	1.66533	0.907395	0.364198	NA	FBgn0038358	Ttc26
FBgn0267776	3.04389	1.50666	1.34995	1.11609	0.264385	NA	FBgn0267776	asRNA:CR46107
FBgn0031176	1652.95	1.50441	0.495833	3.0341	0.00241252	0.064766	FBgn0031176	whe
FBgn0265663	2.05724	1.50078	1.68217	0.892169	0.372303	NA	FBgn0265663	lncRNA:CR44470
FBgn0038846	4.47092	1.49891	1.31068	1.14361	0.252785	0.913542	FBgn0038846	CG5697
FBgn0054026	3.70172	1.49776	1.7985	0.832779	0.40497	NA	FBgn0054026	CG34026
FBgn0267109	7.29798	1.49708	0.871954	1.71692	0.0859938	0.62028	FBgn0267109	asRNA:CR45549
FBgn0052475	2.84783	1.49648	1.3732	1.08978	0.275812	NA	FBgn0052475	mthl8
FBgn0086368	24.2381	1.49316	0.603805	2.47292	0.0134015	0.216108	FBgn0086368	tw
FBgn0063384	2.33236	1.4929	1.60795	0.928447	0.353176	NA	FBgn0063384	snoRNA:U29:54Eb
FBgn0035776	14.1092	1.49055	0.768018	1.94077	0.0522859	0.490107	FBgn0035776	CG8564
FBgn0032209	2.05673	1.49027	1.63424	0.911904	0.361819	NA	FBgn0032209	Hand
FBgn0013685	1029.37	1.4889	0.535045	2.78276	0.00538981	0.11727	FBgn0013685	mt:ND6
FBgn0034408	117.87	1.4871	0.584189	2.54557	0.0109098	0.187359	FBgn0034408	sano
FBgn0040733	30.9721	1.48436	0.71762	2.06845	0.0385977	0.414788	FBgn0040733	BomS6
FBgn0030459	4.55566	1.48413	1.11612	1.32973	0.183607	0.835247	FBgn0030459	CG12723
FBgn0031254	11.3566	1.47629	0.985103	1.49861	0.133974	0.748727	FBgn0031254	CG13692
FBgn0032228	3.06838	1.47598	1.50127	0.983155	0.325531	NA	FBgn0032228	CG5367
FBgn0086367	21.7858	1.47377	0.811863	1.81529	0.0694786	0.565434	FBgn0086367	t
FBgn0038381	60.6201	1.47294	0.751847	1.95909	0.0501018	0.478269	FBgn0038381	EndoU
FBgn0038074	2.5251	1.4711	2.05994	0.714149	0.475135	NA	FBgn0038074	Gnmt
FBgn0083946	22.8689	1.46663	0.613436	2.39084	0.01681	0.251225	FBgn0083946	lobo
FBgn0002789	8.33065	1.46538	0.807064	1.81569	0.0694182	0.565434	FBgn0002789	Mp20
FBgn0063492	100.423	1.46443	0.407023	3.59789	0.000320804	0.013489	FBgn0063492	GstE8
FBgn0034446	6.05561	1.46194	1.1451	1.27669	0.201711	0.859033	FBgn0034446	Arl6
FBgn0000078	42.6182	1.46075	1.56833	0.931407	0.351643	0.964285	FBgn0000078	Amy-d
FBgn0267280	9.29841	1.46045	0.87656	1.66611	0.0956911	0.654954	FBgn0267280	CR45716
FBgn0051288	4.62152	1.45758	1.1036	1.32076	0.186582	0.837012	FBgn0051288	CG31288
FBgn0036235	6.81489	1.45141	1.19328	1.21632	0.223865	0.893499	FBgn0036235	CG6938
FBgn0034480	11.8392	1.45064	0.872242	1.66312	0.0962886	0.656182	FBgn0034480	CG16898
FBgn0050009	5742.92	1.4434	0.308311	4.68164	2.84592e-06	0.000233762	FBgn0050009	lncRNA:CR30009
FBgn0034490	20.9966	1.44316	0.718255	2.00926	0.0445092	0.444086	FBgn0034490	CG9864
FBgn0010226	436.458	1.44228	0.342041	4.2167	2.47899e-05	0.00167308	FBgn0010226	GstS1
FBgn0264911	6.56116	1.44225	1.27263	1.13328	0.257098	0.916772	FBgn0264911	CG44102
FBgn0263512	212.485	1.44201	0.351668	4.10048	4.12287e-05	0.00251068	FBgn0263512	Vsx2
FBgn0260006	6.11861	1.44157	1.04799	1.37556	0.168959	0.814507	FBgn0260006	drd
FBgn0000723	1171.15	1.43966	0.214696	6.70555	2.00646e-11	4.25208e-09	FBgn0000723	FER
FBgn0040606	32.5941	1.43658	0.672069	2.13756	0.0325528	0.372092	FBgn0040606	CG6503
FBgn0032428	7.07349	1.43634	1.22565	1.1719	0.241236	0.908763	FBgn0032428	CG6405
FBgn0260642	2.50332	1.43544	2.03434	0.705605	0.480434	NA	FBgn0260642	Antp
FBgn0025833	3.28474	1.43417	1.87848	0.763474	0.445181	NA	FBgn0025833	CG8910
FBgn0032914	5.10829	1.4337	1.2698	1.12908	0.258866	0.91768	FBgn0032914	CG14397
FBgn0033501	1640.67	1.4304	0.223344	6.40448	1.50885e-10	2.80454e-08	FBgn0033501	CG12911
FBgn0014949	6.00672	1.42945	1.04898	1.36269	0.172979	0.820817	FBgn0014949	btn
FBgn0264902	6.99592	1.42686	1.01817	1.4014	0.161095	0.799019	FBgn0264902	asRNA:CR44093
FBgn0033215	3.06194	1.42646	1.586	0.899405	0.368437	NA	FBgn0033215	Dgat2
FBgn0001145	35.9088	1.42538	0.538008	2.64937	0.00806422	0.155079	FBgn0001145	Gs2
FBgn0264721	109.218	1.41902	0.442076	3.2099	0.0013278	0.0416252	FBgn0264721	lncRNA:CR43989
FBgn0263447	10.6622	1.41783	0.73229	1.93616	0.0528486	0.492077	FBgn0263447	asRNA:CR43470
FBgn0033222	2.86225	1.41656	1.35007	1.04925	0.294064	NA	FBgn0033222	CG12824
FBgn0003174	5.23189	1.4093	1.06509	1.32318	0.185776	0.836308	FBgn0003174	pwn
FBgn0263970	69.8819	1.40741	0.334181	4.21152	2.53654e-05	0.00169039	FBgn0263970	lncRNA:CR43724
FBgn0262534	58.541	1.4047	0.816255	1.72091	0.085267	0.619677	FBgn0262534	CG43088
FBgn0005390	25.3119	1.40413	0.880314	1.59503	0.110705	0.69451	FBgn0005390	fs(1)M3
FBgn0266372	4.0023	1.40335	1.19313	1.1762	0.239517	NA	FBgn0266372	asRNA:CR45016
FBgn0029590	7.66608	1.40054	1.60407	0.873117	0.382599	0.976584	FBgn0029590	CG14811
FBgn0002632	20.7561	1.39979	0.653885	2.14073	0.0322957	0.369952	FBgn0002632	E(spl)m6-BFM
FBgn0033580	2.52781	1.39629	2.03458	0.686276	0.492539	NA	FBgn0033580	CG13231
FBgn0035049	31.7823	1.39571	0.694881	2.00856	0.044584	0.444414	FBgn0035049	Mmp1
FBgn0051220	14.6373	1.39525	1.41725	0.984476	0.324881	0.951049	FBgn0051220	CG31220
FBgn0033153	1213.45	1.39502	0.493822	2.82495	0.00472881	0.107114	FBgn0033153	Gadd45
FBgn0261514	15.5444	1.3925	0.854901	1.62885	0.103346	0.677492	FBgn0261514	NimA
FBgn0030723	66.8697	1.39247	0.551493	2.52491	0.0115727	0.195262	FBgn0030723	dpr18
FBgn0263746	12.4548	1.38866	0.691702	2.00759	0.0446865	0.444599	FBgn0263746	CR43671
FBgn0029507	215.071	1.38699	1.11516	1.24375	0.21359	0.880623	FBgn0029507	Tsp42Ed
FBgn0020521	14.3264	1.38379	0.680631	2.03309	0.0420432	0.431949	FBgn0020521	pio
FBgn0036738	4.12079	1.38255	1.52856	0.904476	0.365743	NA	FBgn0036738	CG7542
FBgn0034354	27.9393	1.38156	0.610316	2.26368	0.0235939	0.307127	FBgn0034354	GstE11
FBgn0036659	2.25822	1.37812	1.63206	0.844404	0.398443	NA	FBgn0036659	CG9701
FBgn0035779	2.21541	1.37763	1.68169	0.819192	0.412677	NA	FBgn0035779	CG8562
FBgn0036859	5.83209	1.37739	0.965904	1.42601	0.153865	0.786831	FBgn0036859	CG14085
FBgn0013680	12018	1.37004	0.47463	2.88655	0.00389492	0.0929516	FBgn0013680	mt:ND2
FBgn0051974	64.971	1.36973	0.5058	2.70804	0.00676828	0.136343	FBgn0051974	CG31974
FBgn0042173	76.9793	1.36863	0.394956	3.46528	0.000529674	0.0195555	FBgn0042173	CG18853
FBgn0266799	1.50169	1.36587	1.86286	0.733211	0.463429	NA	FBgn0266799	lncRNA:CR45261
FBgn0046302	10.7913	1.36443	1.11706	1.22145	0.221915	0.892555	FBgn0046302	CG10650
FBgn0013704	13.3681	1.36428	0.77994	1.74922	0.0802537	0.600595	FBgn0013704	mt:tRNA:Arg-TCG
FBgn0030107	4.80096	1.35981	1.41729	0.95944	0.337337	0.956239	FBgn0030107	CG15370
FBgn0052036	7.09457	1.35752	0.970942	1.39815	0.162068	0.801297	FBgn0052036	CG32036
FBgn0033936	6.56069	1.35528	0.961587	1.40942	0.158712	0.795889	FBgn0033936	Achl
FBgn0010039	1184.73	1.35144	0.247808	5.45356	4.93701e-08	5.81251e-06	FBgn0010039	GstD3
FBgn0051279	75.7349	1.34962	0.491808	2.74419	0.00606598	0.126431	FBgn0051279	CG31279
FBgn0260437	2.08353	1.34841	1.66738	0.8087	0.418688	NA	FBgn0260437	CR42532
FBgn0010620	3015.37	1.34657	0.242921	5.54325	2.96914e-08	3.6162e-06	FBgn0010620	CG10939
FBgn0030041	172.615	1.34603	0.284472	4.73168	2.22673e-06	0.000187257	FBgn0030041	CG12116
FBgn0027552	23.25	1.34477	0.715978	1.87823	0.0603493	0.530514	FBgn0027552	CG10863
FBgn0034328	5.09392	1.34424	1.21381	1.10745	0.268097	0.924115	FBgn0034328	BomBc1
FBgn0266155	3.06465	1.34183	1.50475	0.891733	0.372536	NA	FBgn0266155	lncRNA:CR44861
FBgn0040256	12.8337	1.34177	0.7204	1.86253	0.0625284	0.534885	FBgn0040256	Ugt35C1
FBgn0053223	3.43473	1.33853	1.73274	0.772489	0.439825	NA	FBgn0053223	CG33223
FBgn0032381	68.432	1.33684	0.566943	2.35798	0.0183746	0.264176	FBgn0032381	Mal-B1
FBgn0053126	78.5672	1.33465	0.598514	2.22995	0.0257508	0.324442	FBgn0053126	NLaz
FBgn0034128	4.50601	1.33423	1.55167	0.859863	0.389865	0.980193	FBgn0034128	CG4409
FBgn0032434	2.34617	1.33112	2.35257	0.565816	0.571519	NA	FBgn0032434	CG5421
FBgn0004364	49.3061	1.33037	0.411542	3.23264	0.00122653	0.0391454	FBgn0004364	18w
FBgn0035806	22.8071	1.33026	0.666145	1.99696	0.0458298	0.452154	FBgn0035806	PGRP-SD
FBgn0052814	6.13324	1.33007	1.30297	1.02079	0.307353	0.941101	FBgn0052814	CG32814
FBgn0052694	3.72831	1.32889	1.87361	0.709269	0.478157	NA	FBgn0052694	CG32694
FBgn0034005	6.29018	1.3284	1.34245	0.989541	0.322399	0.948937	FBgn0034005	ItgaPS4
FBgn0261555	522.466	1.32705	0.19162	6.92543	4.34643e-12	1.02344e-09	FBgn0261555	CG42673
FBgn0031522	2.22611	1.32373	2.30491	0.574308	0.56576	NA	FBgn0031522	CG3285
FBgn0053159	11.2968	1.32176	1.05221	1.25618	0.20905	0.871542	FBgn0053159	CG33159
FBgn0052364	9.4142	1.32111	1.01532	1.30117	0.1932	0.845659	FBgn0052364	tut
FBgn0037683	5.94203	1.31559	1.23555	1.06478	0.286975	0.929627	FBgn0037683	CG18473
FBgn0037630	2.24262	1.31557	2.04812	0.64233	0.520659	NA	FBgn0037630	Ir85a
FBgn0085488	1.93022	1.31023	1.80348	0.726501	0.467532	NA	FBgn0085488	CG34459
FBgn0036289	4.39693	1.30892	1.36331	0.960104	0.337003	0.956029	FBgn0036289	CG10657
FBgn0262357	6.5519	1.30848	1.44807	0.903601	0.366207	0.973131	FBgn0262357	CG43055
FBgn0051103	2.56105	1.30502	1.82154	0.716438	0.473721	NA	FBgn0051103	CG31103
FBgn0039342	18.9322	1.30448	1.35213	0.964762	0.334664	0.95348	FBgn0039342	CG5107
FBgn0266819	4.48565	1.30211	1.30316	0.999194	0.317701	0.948712	FBgn0266819	asRNA:CR45281
FBgn0039031	7.3501	1.30178	0.956229	1.36137	0.173397	0.821774	FBgn0039031	Gbp3
FBgn0004102	11.9444	1.29919	0.905816	1.43428	0.151493	0.784958	FBgn0004102	oc
FBgn0051551	23.5576	1.29897	0.570568	2.27663	0.0228084	0.301344	FBgn0051551	CG31551
FBgn0038983	8.38619	1.29872	0.791122	1.64161	0.10067	0.671305	FBgn0038983	CG5326
FBgn0034143	1.71565	1.29849	2.06925	0.627518	0.53032	NA	FBgn0034143	CG8303
FBgn0020414	129.187	1.29645	0.431304	3.00588	0.00264809	0.0686885	FBgn0020414	Idgf3
FBgn0039594	1050.14	1.2961	0.212669	6.09445	1.09816e-09	1.76304e-07	FBgn0039594	snu
FBgn0051199	4.49419	1.29476	1.09302	1.18458	0.236184	0.904183	FBgn0051199	CG31199
FBgn0015034	1.98878	1.29461	1.66008	0.77985	0.435479	NA	FBgn0015034	Cyp4e1
FBgn0003114	3.34039	1.2915	1.39317	0.927027	0.353913	NA	FBgn0003114	plu
FBgn0085341	3.93353	1.28782	1.46951	0.876358	0.380835	NA	FBgn0085341	CG34312
FBgn0035741	3.52555	1.2872	1.97538	0.651622	0.514645	NA	FBgn0035741	BBS1
FBgn0262685	2.77946	1.28563	1.53712	0.836384	0.402939	NA	FBgn0262685	CG43155
FBgn0051676	4.25993	1.28263	1.4024	0.914598	0.360403	NA	FBgn0051676	CG31676
FBgn0038744	14.1892	1.28197	0.794536	1.61349	0.106639	0.688739	FBgn0038744	CG4733
FBgn0040827	97.8867	1.28033	0.368198	3.47727	0.000506544	0.0191009	FBgn0040827	CG13315
FBgn0265664	44.0465	1.27946	0.631279	2.02677	0.0426859	0.434035	FBgn0265664	lncRNA:CR44471
FBgn0032252	77.1167	1.27928	0.466396	2.7429	0.00608993	0.126431	FBgn0032252	loh
FBgn0033518	5.8973	1.27828	1.03208	1.23854	0.215514	0.883375	FBgn0033518	Prx2540-2
FBgn0013679	33280	1.27654	0.783849	1.62855	0.103407	0.677492	FBgn0013679	mt:ND1
FBgn0010433	5.9784	1.27558	1.56456	0.815296	0.414903	0.990736	FBgn0010433	ato
FBgn0040211	4.00067	1.27463	1.19253	1.06885	0.285139	NA	FBgn0040211	hgo
FBgn0040602	1158.93	1.27415	0.359083	3.54834	0.000387666	0.015671	FBgn0040602	CG14545
FBgn0001987	22.0456	1.27405	0.750459	1.69769	0.0895667	0.633544	FBgn0001987	Gli
FBgn0025827	6.13509	1.2739	1.66444	0.765361	0.444057	0.99785	FBgn0025827	CG6421
FBgn0038135	2.09284	1.27359	1.97684	0.644256	0.519409	NA	FBgn0038135	CG8773
FBgn0034292	2.09284	1.27359	1.97684	0.644256	0.519409	NA	FBgn0034292	CG5767
FBgn0034511	9.72425	1.27232	0.860931	1.47785	0.139449	0.757671	FBgn0034511	GNBP-like3
FBgn0031461	35.1743	1.27199	0.436965	2.91097	0.00360313	0.0869676	FBgn0031461	daw
FBgn0265508	7.18825	1.27196	0.92905	1.36909	0.17097	0.817878	FBgn0265508	asRNA:CR44370
FBgn0041183	3.79478	1.27146	1.51506	0.839214	0.401349	NA	FBgn0041183	Tep1
FBgn0053258	6.03558	1.2705	1.68464	0.754169	0.450748	0.999306	FBgn0053258	CG33258
FBgn0086659	4.09251	1.27048	1.63869	0.775305	0.43816	NA	FBgn0086659	snoRNA:Psi18S-176
FBgn0266044	27.3766	1.27007	0.58407	2.17452	0.0296664	0.354012	FBgn0266044	lncRNA:CR44809
FBgn0085438	31.031	1.26886	0.65271	1.94399	0.0518963	0.488794	FBgn0085438	CG34409
FBgn0037296	108.137	1.26727	0.580758	2.1821	0.0291025	0.350157	FBgn0037296	Prosbeta2R2
FBgn0038095	62.3524	1.26658	0.446929	2.83396	0.00459758	0.105049	FBgn0038095	Cyp304a1
FBgn0086079	15.2302	1.26644	0.82572	1.53374	0.125094	0.729093	FBgn0086079	snoRNA:Me28S-A774a
FBgn0052196	13.2798	1.26579	0.762628	1.65978	0.0969591	0.658154	FBgn0052196	CG32196
FBgn0050026	12.1958	1.26455	1.0259	1.23262	0.217718	0.885921	FBgn0050026	CG30026
FBgn0033789	5.75519	1.26237	1.61269	0.782775	0.433759	0.995571	FBgn0033789	CG13324
FBgn0004647	16744.6	1.26157	0.190896	6.60865	3.87836e-11	8.05786e-09	FBgn0004647	N
FBgn0286038	46.2818	1.2615	0.380642	3.31415	0.000919226	0.0308232	FBgn0286038	sisRNA:CR46360
FBgn0035186	9.90216	1.26042	0.845669	1.49044	0.136109	0.749978	FBgn0035186	CG13912
FBgn0038211	11.6528	1.25913	0.875375	1.43839	0.150324	0.781956	FBgn0038211	CG9649
FBgn0038248	14.9156	1.25865	0.735913	1.71033	0.0872055	0.626037	FBgn0038248	CG7886
FBgn0266705	3.1275	1.25791	1.36377	0.922383	0.356329	NA	FBgn0266705	asRNA:CR45195
FBgn0033252	6.40513	1.25746	1.15209	1.09146	0.275069	0.927635	FBgn0033252	CG12769
FBgn0035847	16.3575	1.25445	1.05608	1.18783	0.234901	0.904183	FBgn0035847	mthl7
FBgn0000055	2.00115	1.25284	1.65031	0.759156	0.447759	NA	FBgn0000055	Adh
FBgn0039419	12.2112	1.25194	0.810677	1.54432	0.122511	0.719982	FBgn0039419	CG12290
FBgn0263776	22.9356	1.25159	0.547741	2.28501	0.0223122	0.297384	FBgn0263776	CG43693
FBgn0263113	41.6421	1.2489	0.454065	2.75049	0.00595062	0.125105	FBgn0263113	Cc2d2a
FBgn0267717	3.77071	1.2478	1.58202	0.788738	0.430265	NA	FBgn0267717	asRNA:CR46050
FBgn0039131	2.92269	1.24652	1.30782	0.953129	0.340525	NA	FBgn0039131	CG12268
FBgn0043550	114.273	1.24287	0.516935	2.4043	0.0162033	0.244922	FBgn0043550	Tsp68C
FBgn0027657	46.3636	1.23686	0.681763	1.81421	0.0696449	0.565748	FBgn0027657	glob1
FBgn0010041	121.412	1.23676	0.392404	3.15175	0.00162297	0.0473748	FBgn0010041	GstD5
FBgn0000014	2.12567	1.23569	2.3777	0.519702	0.603271	NA	FBgn0000014	abd-A
FBgn0030816	4.69931	1.23477	1.12352	1.09902	0.271758	0.924115	FBgn0030816	CG16700
FBgn0033760	8.45855	1.23388	0.863933	1.42822	0.15323	0.786817	FBgn0033760	CG8785
FBgn0040251	418.401	1.23253	0.4949	2.49047	0.0127574	0.208145	FBgn0040251	Ugt302K1
FBgn0266686	2.80707	1.23231	1.48473	0.829989	0.406545	NA	FBgn0266686	lncRNA:CR45176
FBgn0052268	17.6508	1.23211	1.06415	1.15783	0.246934	0.910431	FBgn0052268	Drsl6
FBgn0085319	4.80577	1.23073	1.17493	1.0475	0.29487	0.932457	FBgn0085319	CG34290
FBgn0032601	4.42873	1.22999	1.30208	0.944629	0.344848	0.959725	FBgn0032601	yellow-b
FBgn0262576	3.75879	1.22973	1.40485	0.875343	0.381387	NA	FBgn0262576	CG43116
FBgn0002868	225.443	1.22892	0.535202	2.29618	0.0216659	0.291335	FBgn0002868	MtnA
FBgn0035696	6.33212	1.2286	1.09735	1.11961	0.26288	0.919301	FBgn0035696	Best2
FBgn0032178	2.09555	1.2286	2.28821	0.536925	0.591319	NA	FBgn0032178	Spn31A
FBgn0034723	91.3929	1.22637	0.45748	2.6807	0.00734679	0.144687	FBgn0034723	CG13506
FBgn0051778	9.95831	1.22559	1.08409	1.13053	0.258252	0.917037	FBgn0051778	CG31778
FBgn0261990	5.99328	1.22504	0.985227	1.2434	0.213719	0.880692	FBgn0261990	CG42808
FBgn0029813	34.3367	1.22439	0.451844	2.70975	0.00673334	0.136157	FBgn0029813	AgmNAT
FBgn0267585	11.6845	1.22408	1.256	0.974589	0.329764	0.951684	FBgn0267585	lncRNA:dntRL
FBgn0287611	2.63398	1.2228	1.52909	0.799694	0.423888	NA	FBgn0287611	lncRNA:CR46480
FBgn0000360	1.35662	1.22261	2.55594	0.478339	0.632409	NA	FBgn0000360	Cp38
FBgn0031816	120.966	1.22138	1.19098	1.02553	0.305114	0.94091	FBgn0031816	Rchy1
FBgn0034741	12.8979	1.22023	0.779406	1.56559	0.117445	0.709687	FBgn0034741	CG4269
FBgn0266633	20.4647	1.2186	0.598247	2.03695	0.0416549	0.429594	FBgn0266633	asRNA:CR45140
FBgn0040859	16.6742	1.2161	0.91233	1.33296	0.182544	0.835247	FBgn0040859	lncRNA:CR32658
FBgn0050289	37.8784	1.21591	0.986387	1.23269	0.217691	0.885921	FBgn0050289	CG30289
FBgn0050104	4.68652	1.21582	1.15409	1.05349	0.292117	0.930901	FBgn0050104	NT5E-2
FBgn0038014	38.7571	1.21302	0.686666	1.76654	0.0773055	0.591002	FBgn0038014	CG10041
FBgn0030348	17.522	1.21213	0.760665	1.59351	0.111046	0.695417	FBgn0030348	CG10352
FBgn0266303	3.76063	1.20994	1.53359	0.788956	0.430138	NA	FBgn0266303	asRNA:CR44968
FBgn0030925	10.5674	1.20899	0.747335	1.61774	0.105718	0.685122	FBgn0030925	Hayan
FBgn0267820	2.88613	1.20856	1.36295	0.886728	0.375226	NA	FBgn0267820	asRNA:CR46145
FBgn0031157	17.859	1.20586	1.06038	1.13719	0.25546	0.915866	FBgn0031157	CG1503
FBgn0052214	3.18575	1.20362	1.42767	0.843067	0.399191	NA	FBgn0052214	CG32214
FBgn0259223	3.31825	1.20311	1.84873	0.650775	0.515192	NA	FBgn0259223	CG42323
FBgn0260746	20.0072	1.20186	0.728677	1.64937	0.0990724	0.666945	FBgn0260746	Ect3
FBgn0034199	6.59563	1.2011	0.920684	1.30457	0.192039	0.844682	FBgn0034199	Gbp1
FBgn0015011	1.91202	1.19774	1.69078	0.708393	0.478701	NA	FBgn0015011	AhcyL2
FBgn0264947	3.03341	1.19716	1.45356	0.823602	0.410166	NA	FBgn0264947	asRNA:CR44116
FBgn0083949	70.4824	1.19567	0.439291	2.72182	0.00649238	0.133062	FBgn0083949	side-III
FBgn0035078	21.5558	1.19496	0.520915	2.29397	0.0217923	0.291923	FBgn0035078	Tpc2
FBgn0040705	2.12608	1.19474	1.80295	0.662661	0.507548	NA	FBgn0040705	ND-B8
FBgn0262952	34525.3	1.19386	0.487995	2.44647	0.0144263	0.227812	FBgn0262952	mt:ND4
FBgn0038250	23.1631	1.19291	0.679016	1.75682	0.0789491	0.597532	FBgn0038250	CG3505
FBgn0040571	16.3833	1.19203	0.770911	1.54627	0.12204	0.718662	FBgn0040571	CG17193
FBgn0025686	8.01601	1.19013	0.828426	1.43661	0.150827	0.783415	FBgn0025686	Amnionless
FBgn0037068	2.91063	1.18458	1.36478	0.867968	0.385412	NA	FBgn0037068	Cpr78Cb
FBgn0263353	238.41	1.18379	0.227522	5.20297	1.96132e-07	2.07821e-05	FBgn0263353	CG11000
FBgn0267243	14.9753	1.18297	0.730291	1.61985	0.105264	0.683095	FBgn0267243	asRNA:CR45683
FBgn0031307	1313.52	1.18161	0.478226	2.47083	0.0134801	0.216417	FBgn0031307	MFS3
FBgn0038012	30.9775	1.18089	0.972308	1.21452	0.224549	0.893499	FBgn0038012	CG10013
FBgn0034724	4055.85	1.18045	0.364536	3.23824	0.00120272	0.0385014	FBgn0034724	babos
FBgn0038821	3.48935	1.17948	1.37959	0.854951	0.392578	NA	FBgn0038821	CG17267
FBgn0083030	5.39431	1.17697	1.04216	1.12935	0.258748	0.917633	FBgn0083030	snoRNA:Psi18S-525i
FBgn0037436	1.7337	1.17573	1.82479	0.644313	0.519373	NA	FBgn0037436	Hr83
FBgn0040349	4.83866	1.17502	1.31124	0.896113	0.370193	0.97499	FBgn0040349	CG3699
FBgn0031688	14.1545	1.17473	0.682354	1.72159	0.0851436	0.619205	FBgn0031688	Cyp28d2
FBgn0263235	4.42476	1.17284	1.94763	0.602189	0.547048	0.999306	FBgn0263235	Phae2
FBgn0046253	12.4358	1.17182	0.871795	1.34414	0.178903	0.830254	FBgn0046253	CG3502
FBgn0029603	2.26016	1.17082	1.99321	0.587403	0.556933	NA	FBgn0029603	CG14053
FBgn0035189	64.9294	1.16921	0.555478	2.10487	0.035303	0.391287	FBgn0035189	CG9119
FBgn0050360	26.0169	1.16844	2.41775	0.483275	0.628901	0.999306	FBgn0050360	Mal-A6
FBgn0030653	23.0495	1.16805	0.693216	1.68497	0.0919951	0.642571	FBgn0030653	CG7860
FBgn0283678	7.46803	1.16697	0.869877	1.34154	0.179746	0.830609	FBgn0283678	Osi21
FBgn0000592	85.4859	1.16573	0.542382	2.14928	0.0316119	0.3654	FBgn0000592	Est-6
FBgn0267073	197.067	1.16541	0.402679	2.89414	0.00380202	0.0909395	FBgn0267073	lncRNA:CR45517
FBgn0267462	5.81911	1.16421	1.17934	0.987172	0.323558	0.950228	FBgn0267462	asRNA:CR45812
FBgn0036007	16760.3	1.16291	0.215772	5.38955	7.06333e-08	8.13512e-06	FBgn0036007	path
FBgn0031299	1.80714	1.15956	1.58997	0.729295	0.465821	NA	FBgn0031299	CG4629
FBgn0263625	14.7234	1.15787	0.7062	1.63958	0.101093	0.671525	FBgn0263625	lncRNA:CR43634
FBgn0033667	3.32658	1.15781	1.58594	0.730047	0.465362	NA	FBgn0033667	reb
FBgn0033128	6.61731	1.15616	1.04724	1.10401	0.269588	0.924115	FBgn0033128	Tsp42Eg
FBgn0265540	10.4349	1.15569	0.7364	1.56937	0.116561	0.708472	FBgn0265540	asRNA:CR44390
FBgn0036627	3.59878	1.15556	1.78881	0.645995	0.518283	NA	FBgn0036627	Gagr
FBgn0264385	9.05139	1.15273	1.20333	0.957952	0.338087	0.95657	FBgn0264385	lncRNA:CR43837
FBgn0033133	2.05535	1.15197	2.0123	0.572467	0.567006	NA	FBgn0033133	Tsp42Ek
FBgn0039628	11.6378	1.15124	0.879854	1.30844	0.190723	0.841144	FBgn0039628	CG11841
FBgn0032026	1970.48	1.15102	0.237801	4.84028	1.29655e-06	0.000114486	FBgn0032026	CG7627
FBgn0037992	1.73733	1.15077	1.78464	0.64482	0.519044	NA	FBgn0037992	CG4702
FBgn0002569	4.94508	1.15073	1.93183	0.595672	0.551394	0.999306	FBgn0002569	Mal-A2
FBgn0052499	17.8531	1.15036	1.07339	1.0717	0.283855	0.929627	FBgn0052499	Cda4
FBgn0037040	2.92694	1.14759	2.27028	0.505484	0.613219	NA	FBgn0037040	CG12983
FBgn0034552	1256.74	1.14455	0.178784	6.40184	1.53514e-10	2.80454e-08	FBgn0034552	CG17999
FBgn0264987	33.8204	1.14223	0.985634	1.15888	0.246507	0.910431	FBgn0264987	lncRNA:CR44138
FBgn0039937	558.489	1.14221	0.352274	3.24239	0.00118534	0.0381758	FBgn0039937	fd102C
FBgn0037993	2.33349	1.14197	2.20042	0.51898	0.603775	NA	FBgn0037993	dpr15
FBgn0010357	160.292	1.14195	1.8804	0.60729	0.543658	0.999306	FBgn0010357	betaTry
FBgn0038279	12.5144	1.1412	1.215	0.939263	0.347596	0.960295	FBgn0038279	Sdr
FBgn0029932	13.729	1.14002	0.869806	1.31066	0.189974	0.841117	FBgn0029932	CG4607
FBgn0035515	78.7118	1.13941	0.611549	1.86316	0.0624397	0.534885	FBgn0035515	CG14997
FBgn0013696	18.879	1.13889	0.657382	1.73246	0.0831912	0.612271	FBgn0013696	mt:tRNA:Ile-GAT
FBgn0032235	128.654	1.13834	0.439146	2.59217	0.00953731	0.171284	FBgn0032235	CG5096
FBgn0050485	6.61316	1.13789	0.998297	1.13983	0.254355	0.914851	FBgn0050485	CG30485
FBgn0011279	84.669	1.13553	0.600598	1.89067	0.0586689	0.523293	FBgn0011279	Obp69a
FBgn0250871	27.5077	1.13517	0.726381	1.56278	0.118104	0.711701	FBgn0250871	pot
FBgn0013275	51.0019	1.13442	0.678671	1.67153	0.0946163	0.651856	FBgn0013275	Hsp70Aa
FBgn0267987	3.67697	1.13297	1.41184	0.802479	0.422276	NA	FBgn0267987	lncRNA:CR46254
FBgn0035734	2.83587	1.13228	1.42942	0.792123	0.428289	NA	FBgn0035734	CG14823
FBgn0051687	53.799	1.13158	0.390033	2.90125	0.00371683	0.089305	FBgn0051687	CG31687
FBgn0051436	7.67918	1.13115	0.851345	1.32866	0.18396	0.835247	FBgn0051436	CG31436
FBgn0039310	5.00025	1.13111	1.2434	0.909689	0.362986	0.971681	FBgn0039310	CG11878
FBgn0032049	36.8426	1.13024	2.13059	0.530483	0.595777	0.999306	FBgn0032049	Bace
FBgn0030643	2.71621	1.12945	1.65215	0.683622	0.494214	NA	FBgn0030643	CG15641
FBgn0026439	15694.1	1.12736	0.290465	3.88122	0.000103932	0.00542496	FBgn0026439	Eaat1
FBgn0260645	2.62462	1.12432	1.86259	0.603634	0.546087	NA	FBgn0260645	CG42537
FBgn0032536	6.4819	1.12304	0.950193	1.18191	0.237242	0.904249	FBgn0032536	Ance-3
FBgn0036150	6.76233	1.12131	1.42085	0.789182	0.430006	0.992884	FBgn0036150	Ir68a
FBgn0013675	87667.5	1.12066	0.923037	1.2141	0.224708	0.893499	FBgn0013675	mt:CoII
FBgn0083039	1.56265	1.12012	2.13414	0.524859	0.599681	NA	FBgn0083039	snoRNA:Psi18S-301
FBgn0034568	69.3812	1.12011	0.373905	2.99572	0.00273801	0.0702468	FBgn0034568	CG3216
FBgn0032382	205.205	1.11991	0.587047	1.9077	0.0564299	0.513246	FBgn0032382	Mal-B2
FBgn0034907	5.66013	1.11938	1.29716	0.862945	0.388168	0.979471	FBgn0034907	CG5539
FBgn0035501	4.02148	1.11742	1.32169	0.845449	0.39786	NA	FBgn0035501	CG1299
FBgn0083992	11.5075	1.11703	0.767499	1.45542	0.145553	0.772693	FBgn0083992	Mkp
FBgn0031649	3.89624	1.11593	1.34602	0.829054	0.407074	NA	FBgn0031649	hoe2
FBgn0031935	4.06479	1.11405	1.13884	0.97823	0.327961	NA	FBgn0031935	CG13793
FBgn0031888	750.48	1.11382	0.84727	1.31459	0.188646	0.840594	FBgn0031888	Pvf2
FBgn0265735	2.71048	1.11348	1.55773	0.714807	0.474728	NA	FBgn0265735	lncRNA:CR44542
FBgn0038752	15.6523	1.11292	0.846596	1.31458	0.18865	0.840594	FBgn0038752	CG4462
FBgn0038147	7.42707	1.1124	1.03328	1.07657	0.281673	0.929627	FBgn0038147	CCHa2
FBgn0032896	4.87906	1.11096	1.05229	1.05575	0.291081	0.930596	FBgn0032896	CG14400
FBgn0000359	1.88569	1.10969	2.3726	0.467713	0.63999	NA	FBgn0000359	Cp36
FBgn0260393	2.43797	1.10919	1.44978	0.765076	0.444226	NA	FBgn0260393	CG17147
FBgn0037065	7.65954	1.10611	0.955923	1.15711	0.247227	0.910431	FBgn0037065	CG12974
FBgn0263844	108.083	1.10594	0.411077	2.69035	0.00713777	0.141633	FBgn0263844	lncRNA:CR43705
FBgn0015919	10.9114	1.10557	1.18367	0.934021	0.350293	0.964285	FBgn0015919	caup
FBgn0034740	2.99807	1.10417	1.68911	0.653698	0.513307	NA	FBgn0034740	nsr
FBgn0051204	1.63245	1.10302	1.78916	0.6165	0.537565	NA	FBgn0051204	CG31204
FBgn0027556	51.8282	1.10257	0.39742	2.77432	0.00553177	0.119277	FBgn0027556	CG4928
FBgn0058354	43.6121	1.10024	0.491974	2.23638	0.0253267	0.320753	FBgn0058354	CR40354
FBgn0013684	43221.6	1.09998	0.482937	2.27768	0.0227456	0.301266	FBgn0013684	mt:ND5
FBgn0035476	5.19135	1.09899	1.07974	1.01782	0.308762	0.942023	FBgn0035476	CG12766
FBgn0037023	1.62683	1.09855	1.99204	0.55147	0.581311	NA	FBgn0037023	CG3698
FBgn0038412	4.708	1.09842	1.22501	0.896665	0.369898	0.97499	FBgn0038412	Zip89B
FBgn0002772	7.54172	1.09453	0.980895	1.11585	0.264487	0.921534	FBgn0002772	Mlc1
FBgn0035308	777.533	1.09278	0.389635	2.80462	0.0050376	0.11167	FBgn0035308	CG15822
FBgn0020294	135.489	1.09277	0.30265	3.61068	0.000305394	0.0130482	FBgn0020294	ko
FBgn0034082	4.12785	1.09064	1.52082	0.717143	0.473286	NA	FBgn0034082	CG10734
FBgn0266995	3.01127	1.08775	1.45273	0.748759	0.454002	NA	FBgn0266995	lncRNA:CR45446
FBgn0031905	17.3105	1.08693	0.612683	1.77405	0.076055	0.588035	FBgn0031905	gudu
FBgn0033499	7.73298	1.08614	0.821561	1.32205	0.186152	0.836521	FBgn0033499	CG12914
FBgn0034290	18.1199	1.08578	0.654578	1.65874	0.0971672	0.658723	FBgn0034290	CG5773
FBgn0053797	41.6042	1.08544	0.504996	2.1494	0.0316024	0.3654	FBgn0053797	CR33797
FBgn0028527	10.4671	1.08049	0.912052	1.18468	0.236145	0.904183	FBgn0028527	CG18507
FBgn0050022	726.529	1.07911	0.278928	3.86877	0.000109385	0.00557751	FBgn0050022	CG30022
FBgn0033799	190.359	1.07891	0.507944	2.12407	0.0336645	0.381507	FBgn0033799	GLaz
FBgn0265962	25.1413	1.07688	0.51647	2.08508	0.0370624	0.404859	FBgn0265962	lncRNA:CR44749
FBgn0266313	6.6998	1.07525	1.02048	1.05367	0.292036	0.930901	FBgn0266313	lncRNA:CR44978
FBgn0036997	15.8571	1.07325	0.701357	1.53025	0.125954	0.731237	FBgn0036997	CG5955
FBgn0052111	7.83239	1.07188	0.951528	1.12649	0.259959	0.918728	FBgn0052111	lncRNA:CR32111
FBgn0033731	4.97443	1.07101	1.50691	0.710736	0.477248	0.999306	FBgn0033731	Cpr49Ah
FBgn0036831	4.31696	1.07093	1.58304	0.676504	0.498721	NA	FBgn0036831	CG6839
FBgn0051528	3.21919	1.06848	1.28921	0.828789	0.407224	NA	FBgn0051528	CG31528
FBgn0039805	4.32703	1.06676	1.3796	0.773241	0.43938	NA	FBgn0039805	Cpr100A
FBgn0264746	10.8251	1.06504	0.845265	1.26	0.207668	0.869302	FBgn0264746	CG44004
FBgn0004117	6.99686	1.06488	0.966849	1.10139	0.270726	0.924115	FBgn0004117	Tm2
FBgn0031805	19.6832	1.06473	0.726118	1.46633	0.142558	0.76482	FBgn0031805	Nepl4
FBgn0032109	1.65695	1.06337	1.78783	0.594786	0.551986	NA	FBgn0032109	CG17005
FBgn0030340	1.72726	1.06279	1.81393	0.585904	0.55794	NA	FBgn0030340	CG15740
FBgn0034709	101.131	1.06261	0.538442	1.97349	0.0484396	0.469164	FBgn0034709	Swim
FBgn0010414	3.06588	1.06202	1.57774	0.673125	0.500868	NA	FBgn0010414	SerT
FBgn0053494	567.008	1.0617	0.496519	2.13829	0.0324928	0.371808	FBgn0053494	CG33494
FBgn0013681	6889.88	1.06022	0.380829	2.78398	0.00536956	0.11727	FBgn0013681	mt:ND3
FBgn0033204	50.4415	1.05676	0.657426	1.60742	0.107961	0.690379	FBgn0033204	CG2065
FBgn0030880	1.93519	1.05643	1.61006	0.656147	0.511729	NA	FBgn0030880	CG6788
FBgn0040600	26.0249	1.05603	0.594166	1.77734	0.0755125	0.587485	FBgn0040600	CG13631
FBgn0004959	5.17325	1.05599	1.09707	0.962558	0.335769	0.954142	FBgn0004959	phm
FBgn0030926	12.3041	1.05524	0.696752	1.51452	0.129894	0.741779	FBgn0030926	psh
FBgn0038063	7.41608	1.05426	1.15262	0.914664	0.360368	0.971051	FBgn0038063	Octbeta2R
FBgn0038756	3.02048	1.05382	1.60052	0.658424	0.510266	NA	FBgn0038756	CG4783
FBgn0037764	4.34534	1.05371	1.15037	0.915974	0.359681	0.971051	FBgn0037764	CG9459
FBgn0052985	2.68276	1.05198	1.78815	0.588304	0.556329	NA	FBgn0052985	CG32985
FBgn0259737	5.11771	1.05191	1.0096	1.04191	0.297452	0.935749	FBgn0259737	CG42391
FBgn0030482	61.7285	1.05001	0.483096	2.1735	0.0297428	0.354106	FBgn0030482	CG1673
FBgn0003254	6.62345	1.04907	1.01712	1.03142	0.302344	0.938109	FBgn0003254	rib
FBgn0038795	4.01515	1.04648	1.16199	0.90059	0.367806	NA	FBgn0038795	CG4335
FBgn0053532	5.33193	1.04601	1.44461	0.724078	0.469018	0.999306	FBgn0053532	lectin-37Da
FBgn0036467	3.26455	1.04562	1.40538	0.744013	0.456869	NA	FBgn0036467	CG12310
FBgn0011569	484.113	1.04392	0.227573	4.58717	4.49299e-06	0.000357953	FBgn0011569	can
FBgn0034567	93.8999	1.04389	0.410835	2.5409	0.0110568	0.188964	FBgn0034567	CG15651
FBgn0265587	12.763	1.04214	0.670634	1.55396	0.120194	0.715408	FBgn0265587	lncRNA:CR44414
FBgn0265533	223.74	1.04157	0.264776	3.93377	8.36226e-05	0.00456734	FBgn0265533	CR44383
FBgn0262887	122.901	1.04157	0.263922	3.9465	7.93026e-05	0.00437651	FBgn0262887	lncRNA:CR43242
FBgn0035496	4.0264	1.04131	1.11314	0.93547	0.349546	NA	FBgn0035496	CG14990
FBgn0034389	256.147	1.0409	0.341232	3.05042	0.0022852	0.0622468	FBgn0034389	Mctp
FBgn0013686	2.19113e+06	1.04024	1.02037	1.01947	0.307981	0.941101	FBgn0013686	mt:lrRNA
FBgn0034296	13.2858	1.03876	1.28368	0.809201	0.4184	0.990736	FBgn0034296	CG10912
FBgn0000244	18.7363	1.03783	0.554571	1.87141	0.0612881	0.533177	FBgn0000244	by
FBgn0039525	38.9219	1.03643	0.820852	1.26263	0.206723	0.8675	FBgn0039525	CG5646
FBgn0033558	26.8632	1.02924	0.565477	1.82012	0.0687408	0.562453	FBgn0033558	CG12344
FBgn0027596	146.337	1.028	0.523894	1.96223	0.0497352	0.476913	FBgn0027596	Kank
FBgn0002940	2.7836	1.02755	1.43604	0.715544	0.474273	NA	FBgn0002940	ninaE
FBgn0003938	4.19203	1.02644	1.22305	0.839251	0.401328	NA	FBgn0003938	snRNA:U5:63BC
FBgn0047199	3.21521	1.02637	1.79613	0.571435	0.567705	NA	FBgn0047199	CG31517
FBgn0035917	94.9536	1.0203	0.291772	3.49692	0.000470663	0.0181085	FBgn0035917	Zasp66
FBgn0040734	7.43817	1.0197	0.994308	1.02554	0.30511	0.94091	FBgn0040734	BomS5
FBgn0037485	2.24758	1.0194	1.67618	0.608167	0.543077	NA	FBgn0037485	CG14606
FBgn0003011	5.93402	1.01915	1.38206	0.737413	0.460871	0.999306	FBgn0003011	ort
FBgn0015585	7.55154	1.01736	0.89084	1.14202	0.253445	0.914206	FBgn0015585	Acp63F
FBgn0263083	2.73728	1.01668	1.3706	0.741772	0.458225	NA	FBgn0263083	CG43351
FBgn0000635	604.553	1.01554	0.355117	2.85972	0.00424014	0.098744	FBgn0000635	Fas2
FBgn0033321	8.53752	1.01165	0.875851	1.15505	0.24807	0.910491	FBgn0033321	CG8738
FBgn0034132	2.0484	1.01123	1.77601	0.569382	0.569097	NA	FBgn0034132	S-Lap8
FBgn0052009	3.54601	1.01071	1.47842	0.683643	0.494201	NA	FBgn0052009	CR32009
FBgn0051102	5.95003	1.00972	0.976435	1.03409	0.301095	0.937804	FBgn0051102	CG31102
FBgn0025360	2359.45	1.00902	0.223803	4.50853	6.52791e-06	0.000497624	FBgn0025360	Optix
FBgn0003867	11.5771	1.00876	0.731949	1.37819	0.168146	0.811837	FBgn0003867	tsl
FBgn0031451	21.4375	1.00853	0.558936	1.80438	0.0711716	0.571501	FBgn0031451	CG9961
FBgn0013678	116516	1.00549	0.93252	1.07825	0.280924	0.929627	FBgn0013678	mt:Cyt-b
FBgn0039821	2873.03	1.00325	0.251264	3.9928	6.52974e-05	0.00369995	FBgn0039821	CG15556
FBgn0015522	38.1236	1.00306	0.523411	1.91639	0.0553154	0.508346	FBgn0015522	olf186-M
FBgn0033659	36.4651	1.00242	0.492079	2.03712	0.0416383	0.429594	FBgn0033659	Damm
FBgn0267793	37.5547	1.00232	0.498665	2.01	0.0444313	0.443726	FBgn0267793	lncRNA:CR45232
FBgn0264265	28.7819	0.996915	0.498054	2.00162	0.0453256	0.448676	FBgn0264265	lncRNA:CR43765
FBgn0263390	12.046	0.996374	0.712435	1.39855	0.161949	0.801124	FBgn0263390	Nha2
FBgn0287209	38.7082	0.996263	0.704431	1.41428	0.157279	0.792893	FBgn0287209	Gfat1
FBgn0034694	78.7318	0.995617	0.416975	2.38772	0.0169535	0.251304	FBgn0034694	Plekhm1
FBgn0262982	16.7988	0.995561	0.725	1.37319	0.169694	0.81557	FBgn0262982	CG43290
FBgn0034717	17.7108	0.995126	0.739519	1.34564	0.178419	0.830254	FBgn0034717	CG5819
FBgn0013683	3681.77	0.994904	0.443371	2.24395	0.0248353	0.31859	FBgn0013683	mt:ND4L
FBgn0038952	20.417	0.990253	0.562532	1.76035	0.0783488	0.595541	FBgn0038952	CG7069
FBgn0028963	9.19664	0.989823	0.960768	1.03024	0.302897	0.939264	FBgn0028963	Or49b
FBgn0262815	5.90016	0.989198	1.07219	0.922594	0.356219	0.96852	FBgn0262815	CR43186
FBgn0039771	1.40229	0.989006	2.13299	0.46367	0.642884	NA	FBgn0039771	Osi23
FBgn0000422	7.69794	0.988822	0.995329	0.993462	0.320485	0.948937	FBgn0000422	Ddc
FBgn0030065	70.8617	0.988002	0.450655	2.19237	0.0283527	0.343314	FBgn0030065	CG12075
FBgn0030603	33.3942	0.984756	0.777898	1.26592	0.205542	0.866352	FBgn0030603	CG5541
FBgn0263049	28.578	0.984533	0.59831	1.64552	0.0998621	0.669585	FBgn0263049	lncRNA:let7C
FBgn0263845	65.3449	0.983203	0.420955	2.33565	0.0195094	0.273257	FBgn0263845	lncRNA:CR43706
FBgn0035499	5335.33	0.982591	0.170705	5.75607	8.6095e-09	1.14033e-06	FBgn0035499	Chd64
FBgn0028516	7.7158	0.979103	0.889395	1.10086	0.270956	0.924115	FBgn0028516	ZnT35C
FBgn0262475	7.77854	0.978861	0.868886	1.12657	0.259924	0.918728	FBgn0262475	bru2
FBgn0051098	7.48721	0.977839	1.05983	0.922637	0.356196	0.96852	FBgn0051098	CG31098
FBgn0013674	243444	0.977682	0.828169	1.18053	0.237788	0.905448	FBgn0013674	mt:CoI
FBgn0038247	16.3245	0.976949	0.77124	1.26673	0.205253	0.866352	FBgn0038247	Cad88C
FBgn0040837	240.845	0.975879	0.529102	1.84441	0.0651239	0.547661	FBgn0040837	CG8620
FBgn0287620	290.541	0.975304	0.451574	2.15979	0.0307891	0.361687	FBgn0287620	lncRNA:CR46489
FBgn0002570	73.0968	0.975265	2.51751	0.387392	NA	NA	FBgn0002570	Mal-A1
FBgn0035665	88.2545	0.975187	1.66458	0.585846	0.557979	0.999306	FBgn0035665	Jon65Aiii
FBgn0085316	10.5959	0.974536	0.742555	1.31241	0.189382	0.841117	FBgn0085316	CG34287
FBgn0039613	4.29057	0.972906	1.33015	0.731427	0.464518	NA	FBgn0039613	Nepl20
FBgn0033134	6.75176	0.971736	1.11318	0.872939	0.382696	0.976584	FBgn0033134	Tsp42El
FBgn0052712	5.96066	0.970952	1.14712	0.846426	0.397315	0.984722	FBgn0052712	CG32712
FBgn0027364	4899.59	0.969742	0.248818	3.89739	9.72339e-05	0.00515145	FBgn0027364	Six4
FBgn0004359	32.903	0.969024	0.770803	1.25716	0.208695	0.871534	FBgn0004359	T48
FBgn0259834	16.691	0.96739	0.707282	1.36776	0.171388	0.819117	FBgn0259834	out
FBgn0039645	4.58159	0.964119	1.8097	0.532751	0.594206	0.999306	FBgn0039645	CG11898
FBgn0030583	45.1673	0.963663	0.436763	2.20638	0.0273577	0.337645	FBgn0030583	CG14410
FBgn0036288	7.33932	0.962623	0.860822	1.11826	0.263456	0.9204	FBgn0036288	CG10660
FBgn0037163	8.76207	0.96255	0.863576	1.11461	0.265018	0.921906	FBgn0037163	laza
FBgn0267031	8.56084	0.96183	0.808136	1.19018	0.233974	0.902179	FBgn0267031	lncRNA:CR45475
FBgn0031654	27.3814	0.961769	2.41722	0.397882	0.690717	0.999306	FBgn0031654	Jon25Bii
FBgn0027073	46.1881	0.961164	0.500551	1.92021	0.0548313	0.504772	FBgn0027073	Ugt49B1
FBgn0035915	3.08342	0.960584	1.50759	0.637165	0.524018	NA	FBgn0035915	S-Lap1
FBgn0052483	182.572	0.960515	1.31631	0.729701	0.465573	0.999306	FBgn0052483	CG32483
FBgn0026570	67.9789	0.959623	0.454827	2.10986	0.0348703	0.387708	FBgn0026570	CG5704
FBgn0032889	217.05	0.959564	0.560734	1.71126	0.0870324	0.62596	FBgn0032889	CG9331
FBgn0263744	5.371	0.959408	1.21284	0.791045	0.428918	0.992317	FBgn0263744	CR43669
FBgn0030451	133.176	0.958244	0.279845	3.42419	0.000616634	0.0223156	FBgn0030451	CG15717
FBgn0262945	439.877	0.95798	0.56884	1.68409	0.0921637	0.643325	FBgn0262945	lncRNA:CR43264
FBgn0260812	2.14071	0.957081	1.69674	0.564071	0.572706	NA	FBgn0260812	inaF-D
FBgn0027343	102.7	0.956645	0.353584	2.70557	0.00681882	0.136841	FBgn0027343	fz3
FBgn0266617	12.2095	0.956483	0.698	1.37032	0.170587	0.816413	FBgn0266617	asRNA:CR45124
FBgn0034530	92.7676	0.956067	0.409696	2.3336	0.0196166	0.274218	FBgn0034530	Rcd6
FBgn0002306	15.7454	0.956036	0.746695	1.28036	0.20042	0.855964	FBgn0002306	sas
FBgn0032899	74.2286	0.955826	0.49604	1.92691	0.0539903	0.499198	FBgn0032899	CG9338
FBgn0035921	13072.9	0.953656	0.250192	3.81169	0.000138017	0.00677051	FBgn0035921	CG13305
FBgn0266417	11.1164	0.953112	0.786178	1.21234	0.225384	0.893499	FBgn0266417	ringer
FBgn0031903	14.9387	0.95124	1.09218	0.870959	0.383777	0.976837	FBgn0031903	Wnt10
FBgn0010042	31.0384	0.950078	0.677176	1.403	0.160617	0.797936	FBgn0010042	GstD6
FBgn0031745	10.2259	0.947305	0.778122	1.21742	0.223443	0.893499	FBgn0031745	rau
FBgn0031975	3.23842	0.945831	1.3039	0.725383	0.468217	NA	FBgn0031975	Tg
FBgn0034928	60.3495	0.943837	0.507937	1.85818	0.0631439	0.53914	FBgn0034928	CG13562
FBgn0266182	2.36142	0.943255	1.57011	0.600757	0.548002	NA	FBgn0266182	lncRNA:CR44888
FBgn0036078	4.0782	0.941708	1.21349	0.776032	0.43773	NA	FBgn0036078	Or67c
FBgn0259222	40.5395	0.94159	0.426799	2.20617	0.0273723	0.337645	FBgn0259222	CG42322
FBgn0019661	32223.6	0.940166	0.259375	3.62474	0.000289255	0.0125129	FBgn0019661	lncRNA:roX1
FBgn0032897	393.272	0.939063	0.386027	2.43264	0.0149893	0.233568	FBgn0032897	CG9336
FBgn0083029	4.50683	0.938921	1.15167	0.815267	0.414919	0.990736	FBgn0083029	snoRNA:Psi18S-525j
FBgn0063386	10.7798	0.938551	1.03756	0.904574	0.365691	0.972851	FBgn0063386	snoRNA:Me18S-A28a
FBgn0032370	2.80728	0.938299	1.44651	0.648663	0.516556	NA	FBgn0032370	CG12307
FBgn0039486	3.65218	0.938216	1.20366	0.77947	0.435703	NA	FBgn0039486	CAH9
FBgn0030290	132.665	0.938183	0.27937	3.35821	0.000784493	0.0271636	FBgn0030290	CG11756
FBgn0025680	11.3397	0.93681	0.753649	1.24303	0.213856	0.880692	FBgn0025680	cry
FBgn0000251	23.6513	0.935716	0.912164	1.02582	0.304976	0.94091	FBgn0000251	cad
FBgn0033926	4181.09	0.934319	0.494788	1.88832	0.0589829	0.524292	FBgn0033926	Arc1
FBgn0031907	18.5419	0.93421	0.565373	1.65238	0.0984574	0.664917	FBgn0031907	CG5171
FBgn0266204	5.24827	0.933024	1.02328	0.911796	0.361876	0.971051	FBgn0266204	lncRNA:CR44899
FBgn0040028	14.5977	0.932909	0.648084	1.43949	0.150012	0.781956	FBgn0040028	CG17450
FBgn0041181	2.14633	0.932815	1.60084	0.582704	0.560092	NA	FBgn0041181	Tep3
FBgn0286507	6.02137	0.932439	1.14106	0.817167	0.413833	0.990507	FBgn0286507	vrs
FBgn0265838	147.26	0.929963	0.388017	2.39671	0.0165432	0.247937	FBgn0265838	lncRNA:CR44627
FBgn0265722	7.52204	0.928309	0.855327	1.08533	0.277777	0.929627	FBgn0265722	lncRNA:CR44529
FBgn0031645	251.696	0.927902	0.350518	2.64723	0.00811532	0.155186	FBgn0031645	CG3036
FBgn0013676	134289	0.927727	0.933465	0.993853	0.320295	0.948937	FBgn0013676	mt:CoIII
FBgn0015568	14.1962	0.927102	0.745008	1.24442	0.213345	0.879957	FBgn0015568	alpha-Est1
FBgn0022359	39.5045	0.926162	0.678147	1.36572	0.172025	0.819596	FBgn0022359	Sodh-2
FBgn0263469	13.6988	0.925576	0.697033	1.32788	0.184218	0.835247	FBgn0263469	snoRNA:SC35-b
FBgn0266115	19.4809	0.925556	0.612739	1.51052	0.13091	0.744603	FBgn0266115	asRNA:CR44841
FBgn0037012	23.4512	0.925227	0.927006	0.998082	0.31824	0.948712	FBgn0037012	Rcd2
FBgn0038402	52.4668	0.924687	0.792955	1.16613	0.243563	0.909401	FBgn0038402	Fer2
FBgn0015801	17.2634	0.923858	0.684405	1.34987	0.177058	0.82867	FBgn0015801	Reg-5
FBgn0040759	6.96874	0.923544	1.53482	0.601727	0.547356	0.999306	FBgn0040759	CG13177
FBgn0011828	146.026	0.923122	0.556387	1.65914	0.0970882	0.658608	FBgn0011828	Pxn
FBgn0086677	17.7806	0.923025	1.08632	0.849682	0.395502	0.983777	FBgn0086677	jeb
FBgn0086061	11.1958	0.9221	0.691469	1.33354	0.182356	0.835022	FBgn0086061	snoRNA:Or-CD8
FBgn0016053	27.5831	0.920177	0.885911	1.03868	0.298954	0.935749	FBgn0016053	pgc
FBgn0036978	11.5168	0.917682	0.732982	1.25198	0.210575	0.87466	FBgn0036978	Toll-9
FBgn0039972	877.403	0.915609	0.544726	1.68086	0.0927897	0.645144	FBgn0039972	Marf1
FBgn0036101	10.8646	0.915339	0.906666	1.00957	0.312703	0.945067	FBgn0036101	NijA
FBgn0029791	1089.78	0.914602	0.518431	1.76417	0.0777027	0.592756	FBgn0029791	AdamTS-B
FBgn0037618	7.66027	0.914443	0.846823	1.07985	0.280208	0.929627	FBgn0037618	ouib
FBgn0031937	24.6101	0.914043	0.657073	1.39108	0.1642	0.806695	FBgn0031937	CG13795
FBgn0052625	898.526	0.913944	0.341632	2.67523	0.00746774	0.145993	FBgn0052625	CG32625
FBgn0060292	1.74792	0.913462	1.6174	0.564772	0.572229	NA	FBgn0060292	snoRNA:U49:66Da
FBgn0036727	22.3081	0.912742	0.585985	1.55762	0.119323	0.713579	FBgn0036727	SecCl
FBgn0027494	2.53774	0.909659	1.92881	0.471616	0.637201	NA	FBgn0027494	RpS10a
FBgn0030985	8.7029	0.908767	0.816615	1.11285	0.265775	0.922916	FBgn0030985	Obp18a
FBgn0013710	39.203	0.907837	0.565	1.60679	0.1081	0.690435	FBgn0013710	mt:tRNA:Tyr-GTA
FBgn0001258	423.996	0.906815	0.417527	2.17187	0.0298653	0.354653	FBgn0001258	Ldh
FBgn0034301	7.6777	0.906426	0.972864	0.931709	0.351487	0.964285	FBgn0034301	CG5756
FBgn0050403	712.24	0.906315	0.348163	2.60314	0.00923755	0.16876	FBgn0050403	CG30403
FBgn0264541	3.73195	0.906069	1.49768	0.604982	0.545191	NA	FBgn0264541	CG43920
FBgn0265427	4.52115	0.905667	1.05028	0.862311	0.388516	0.979471	FBgn0265427	lncRNA:CR44339
FBgn0053282	2.45935	0.905411	1.72014	0.526358	0.59864	NA	FBgn0053282	CG33282
FBgn0035621	1.44882	0.905201	2.5211	0.35905	0.719558	NA	FBgn0035621	CG10591
FBgn0064237	11.7453	0.904761	0.823658	1.09847	0.272001	0.924646	FBgn0064237	Idgf5
FBgn0034538	97.5029	0.902314	0.361823	2.4938	0.0126384	0.2073	FBgn0034538	CG16799
FBgn0034512	114.816	0.901347	0.58918	1.52983	0.126058	0.731237	FBgn0034512	CG18067
FBgn0003267	8.70249	0.901236	0.869798	1.03614	0.300135	0.936739	FBgn0003267	ro
FBgn0052557	31.1435	0.900953	0.793699	1.13513	0.25632	0.916485	FBgn0052557	Mco4
FBgn0040849	10.3225	0.899826	0.842371	1.06821	0.285428	0.929627	FBgn0040849	Ir41a
FBgn0000064	6428.41	0.899398	0.170875	5.26349	1.41349e-07	1.54406e-05	FBgn0000064	Ald1
FBgn0035513	3.77409	0.899077	1.38656	0.648424	0.516711	NA	FBgn0035513	Cpr64Ad
FBgn0034187	15.4807	0.898529	1.0032	0.895661	0.370434	0.97499	FBgn0034187	CG6967
FBgn0034965	73.0445	0.897144	0.47869	1.87417	0.0609073	0.532818	FBgn0034965	ppk29
FBgn0262531	18.3733	0.896627	0.83228	1.07732	0.28134	0.929627	FBgn0262531	CG43085
FBgn0019929	10.8708	0.896471	0.77459	1.15735	0.24713	0.910431	FBgn0019929	Ser7
FBgn0038607	7.86789	0.896389	0.845166	1.06061	0.288869	0.929627	FBgn0038607	hmw
FBgn0034276	6.67966	0.896287	1.32174	0.678112	0.4977	0.999306	FBgn0034276	Sardh
FBgn0037153	2015.65	0.895379	0.242901	3.68619	0.00022764	0.0103586	FBgn0037153	olf413
FBgn0027843	9.96687	0.893547	1.02858	0.868715	0.385003	0.977827	FBgn0027843	CAH2
FBgn0026197	4209.02	0.893344	0.795211	1.1234	0.261266	0.918728	FBgn0026197	lncRNA:noe
FBgn0035813	3.44133	0.892868	1.30027	0.686678	0.492286	NA	FBgn0035813	CG8492
FBgn0037229	1.78771	0.89222	2.03557	0.438314	0.661159	NA	FBgn0037229	CG9766
FBgn0005614	1.78771	0.89222	2.03557	0.438314	0.661159	NA	FBgn0005614	trpl
FBgn0053296	4.46869	0.892127	1.23348	0.723261	0.469519	0.999306	FBgn0053296	CG33296
FBgn0039002	8.38759	0.891597	0.786025	1.13431	0.256664	0.916621	FBgn0039002	CG17625
FBgn0030551	48.808	0.891521	0.667173	1.33627	0.181462	0.834249	FBgn0030551	CG11674
FBgn0039679	3.56417	0.890716	1.30679	0.681606	0.495488	NA	FBgn0039679	ppk19
FBgn0265066	23.0889	0.889775	0.505096	1.7616	0.0781377	0.594363	FBgn0265066	lncRNA:CR44177
FBgn0010040	6.09188	0.887624	1.07805	0.823364	0.410301	0.989204	FBgn0010040	GstD4
FBgn0263316	389.371	0.886994	0.42009	2.11144	0.0347347	0.387012	FBgn0263316	Mrp4
FBgn0038391	2.49509	0.883845	1.6569	0.533431	0.593735	NA	FBgn0038391	GATAe
FBgn0037513	17.5182	0.883484	0.907974	0.973028	0.33054	0.951684	FBgn0037513	pyd3
FBgn0036023	4.54212	0.883207	1.17458	0.751937	0.452089	0.999306	FBgn0036023	CG18179
FBgn0267428	19.2454	0.883081	0.843505	1.04692	0.295137	0.932457	FBgn0267428	DIP-lambda
FBgn0038627	41.3212	0.88222	0.428406	2.05931	0.0394647	0.417656	FBgn0038627	CG7694
FBgn0082957	4.63186	0.882169	1.05434	0.8367	0.402761	0.985594	FBgn0082957	snoRNA:Psi28S-3405d
FBgn0085489	19.2895	0.88111	0.614835	1.43308	0.151834	0.784976	FBgn0085489	CG34460
FBgn0034330	9.37787	0.881094	0.875206	1.00673	0.314066	0.947182	FBgn0034330	BomS4
FBgn0036463	6.8726	0.880847	0.918623	0.958878	0.33762	0.95657	FBgn0036463	Reck
FBgn0034272	6.88487	0.880219	0.875715	1.00514	0.314828	0.947542	FBgn0034272	Ir54a
FBgn0035539	7.49447	0.878475	1.03851	0.845901	0.397608	0.984722	FBgn0035539	slow
FBgn0034636	318.145	0.878287	0.23362	3.75947	0.000170277	0.00812727	FBgn0034636	twz
FBgn0037956	42.6396	0.87793	0.655173	1.34	0.180246	0.831833	FBgn0037956	CG6959
FBgn0011653	748.581	0.87747	0.177135	4.95369	7.28185e-07	6.82818e-05	FBgn0011653	mas
FBgn0086450	40.0683	0.874706	0.555531	1.57454	0.115362	0.708178	FBgn0086450	su(r)
FBgn0001085	122.898	0.873878	0.376956	2.31825	0.0204358	0.279764	FBgn0001085	fz
FBgn0035124	6.25317	0.870808	1.20579	0.722188	0.470179	0.999306	FBgn0035124	ttm2
FBgn0034756	13.2558	0.869913	0.995589	0.873768	0.382245	0.976584	FBgn0034756	Cyp6d2
FBgn0053080	58.1061	0.869445	0.564535	1.54011	0.123534	0.723564	FBgn0053080	CG33080
FBgn0038414	4.91839	0.86912	1.31129	0.662796	0.507461	0.999306	FBgn0038414	CG6901
FBgn0266865	3.72699	0.868959	1.49348	0.581834	0.560678	NA	FBgn0266865	asRNA:CR45326
FBgn0000449	2.09044	0.867664	1.9392	0.447435	0.654561	NA	FBgn0000449	dib
FBgn0263345	14.2417	0.867317	0.677106	1.28092	0.200223	0.855552	FBgn0263345	asRNA:CR43426
FBgn0262741	4.82568	0.865614	1.27074	0.681191	0.495751	0.999306	FBgn0262741	lncRNA:CR43126
FBgn0082961	31.8601	0.865558	0.534361	1.6198	0.105275	0.683095	FBgn0082961	snoRNA:Psi28S-3385b
FBgn0038469	5.02465	0.864161	1.48268	0.582837	0.560003	0.999306	FBgn0038469	CG4009
FBgn0033736	12.186	0.862683	0.658427	1.31022	0.190122	0.841117	FBgn0033736	CG13154
FBgn0033498	8.11462	0.859804	0.837546	1.02657	0.304621	0.94091	FBgn0033498	CG12209
FBgn0032330	4.95296	0.859685	1.10451	0.778338	0.43637	0.995571	FBgn0032330	Samuel
FBgn0263042	15.6226	0.858833	0.687535	1.24915	0.211611	0.876737	FBgn0263042	CG43337
FBgn0267030	11.576	0.858524	0.69378	1.23746	0.215917	0.883375	FBgn0267030	lncRNA:CR45474
FBgn0283480	15.1611	0.858424	1.09377	0.784828	0.432554	0.99465	FBgn0283480	Alp2
FBgn0052581	245.898	0.858369	0.233562	3.67512	0.000237736	0.0106289	FBgn0052581	CG32581
FBgn0035996	456.572	0.857948	0.262265	3.2713	0.00107053	0.0351186	FBgn0035996	CG3448
FBgn0032670	134.449	0.856784	0.326271	2.62599	0.00863975	0.161298	FBgn0032670	CG5783
FBgn0037560	15.7263	0.855215	0.830253	1.03007	0.302979	0.939264	FBgn0037560	CR18228
FBgn0014465	4.53608	0.854983	1.19106	0.717834	0.47286	0.999306	FBgn0014465	Cp7Fb
FBgn0038449	4.65595	0.85389	1.04295	0.818727	0.412942	0.990079	FBgn0038449	CG17562
FBgn0015576	3.01388	0.85371	1.63869	0.520969	0.602388	NA	FBgn0015576	alpha-Est8
FBgn0028424	91.9859	0.853409	0.402151	2.12211	0.0338282	0.382136	FBgn0028424	JhI-26
FBgn0036766	5.91496	0.852514	1.27369	0.669325	0.503288	0.999306	FBgn0036766	CG5506
FBgn0034095	12.5654	0.852039	0.711699	1.19719	0.231233	0.897603	FBgn0034095	CG15701
FBgn0013348	5.1146	0.851673	1.12993	0.753739	0.451006	0.999306	FBgn0013348	TpnC41C
FBgn0267028	12.6449	0.851033	0.699773	1.21616	0.223926	0.893499	FBgn0267028	lncRNA:CR45472
FBgn0029769	24.4668	0.850996	0.570547	1.49155	0.135818	0.749263	FBgn0029769	frma
FBgn0029859	1.78117	0.847426	1.75147	0.483837	0.628502	NA	FBgn0029859	CG15892
FBgn0003965	12.3275	0.847384	0.913226	0.927903	0.353458	0.965268	FBgn0003965	v
FBgn0030272	21.9813	0.846533	0.590147	1.43445	0.151445	0.784958	FBgn0030272	CG15201
FBgn0039109	17.5434	0.84641	0.592104	1.42949	0.152862	0.786627	FBgn0039109	CG10365
FBgn0265888	3.88388	0.846382	1.1251	0.752276	0.451885	NA	FBgn0265888	lncRNA:CR44677
FBgn0043792	16.8598	0.845112	0.762834	1.10786	0.267923	0.924115	FBgn0043792	CG30427
FBgn0038629	13.7017	0.844761	0.936289	0.902244	0.366927	0.974183	FBgn0038629	CG14304
FBgn0031707	15.4769	0.842773	0.614338	1.37184	0.170113	0.815989	FBgn0031707	CG14020
FBgn0262411	29.8719	0.842724	0.648212	1.30008	0.193575	0.846458	FBgn0262411	mir-92a
FBgn0026756	6.83011	0.842198	0.924159	0.911313	0.362131	0.971051	FBgn0026756	Ugt37A1
FBgn0050293	2.69999	0.839622	1.76878	0.474691	0.635007	NA	FBgn0050293	Cht12
FBgn0259683	299.256	0.839217	0.624451	1.34393	0.178971	0.830254	FBgn0259683	Ir40a
FBgn0041180	1561	0.836431	0.450967	1.85475	0.0636318	0.540258	FBgn0041180	Tep4
FBgn0016919	3.64891	0.836062	1.46302	0.571464	0.567685	NA	FBgn0016919	nompB
FBgn0039007	2.54971	0.835988	1.70575	0.490101	0.624063	NA	FBgn0039007	CCAP
FBgn0032582	5.5102	0.835769	1.0396	0.803937	0.421433	0.990736	FBgn0032582	CG13258
FBgn0020416	110.407	0.835733	0.560255	1.4917	0.135778	0.749263	FBgn0020416	Idgf1
FBgn0267450	2.17615	0.835643	1.58934	0.525778	0.599042	NA	FBgn0267450	asRNA:CR45800
FBgn0020248	18.0923	0.835574	0.760251	1.09908	0.271735	0.924115	FBgn0020248	stet
FBgn0033836	38.2306	0.834337	0.648645	1.28628	0.198347	0.85301	FBgn0033836	CG18278
FBgn0052194	2.46313	0.833668	1.62133	0.514187	0.607121	NA	FBgn0052194	lncRNA:CR32194
FBgn0035131	11.0404	0.833478	0.989817	0.842053	0.399759	0.985539	FBgn0035131	mthl9
FBgn0267024	3.34929	0.833073	1.28349	0.649067	0.516295	NA	FBgn0267024	asRNA:CR45468
FBgn0030803	789.104	0.831333	0.260453	3.19188	0.00141351	0.0429157	FBgn0030803	CG4880
FBgn0039101	92.6704	0.831035	0.392838	2.11547	0.0343903	0.384901	FBgn0039101	CG16710
FBgn0053301	2.03813	0.830642	1.99272	0.416839	0.676796	NA	FBgn0053301	CG33301
FBgn0037515	12.0906	0.829943	0.860608	0.964368	0.334862	0.95348	FBgn0037515	Sp7
FBgn0028938	3.32086	0.82975	1.55231	0.534526	0.592978	NA	FBgn0028938	Vajk1
FBgn0250815	102.187	0.82824	1.90721	0.434268	0.664094	0.999306	FBgn0250815	Jon65Aiv
FBgn0028675	99.4588	0.828232	1.27254	0.650847	0.515145	0.999306	FBgn0028675	Sur
FBgn0037879	6.57693	0.825365	1.02546	0.804873	0.420893	0.990736	FBgn0037879	scpr-C
FBgn0028743	16.3896	0.82535	0.833787	0.989882	0.322232	0.948937	FBgn0028743	Dhit
FBgn0259878	70.9278	0.825006	0.569862	1.44773	0.147693	0.777373	FBgn0259878	Fs
FBgn0259237	2.38146	0.824507	1.50039	0.54953	0.582642	NA	FBgn0259237	CG42335
FBgn0262577	11.6593	0.823633	0.83275	0.989052	0.322638	0.948937	FBgn0262577	CG43117
FBgn0033387	21.9053	0.822491	0.627085	1.31161	0.189652	0.841117	FBgn0033387	CG8008
FBgn0013773	21.9088	0.821223	0.832948	0.985924	0.324171	0.95026	FBgn0013773	Cyp6a22
FBgn0026398	10.0246	0.821116	0.779285	1.05368	0.29203	0.930901	FBgn0026398	Or22a
FBgn0267189	4.51742	0.820519	1.12852	0.727075	0.46718	0.999306	FBgn0267189	asRNA:CR45629
FBgn0027563	14.2375	0.820153	0.843721	0.972067	0.331017	0.951684	FBgn0027563	CG9631
FBgn0001981	1142.7	0.819826	0.223329	3.67093	0.000241668	0.0107593	FBgn0001981	esg
FBgn0036287	12.7721	0.819309	0.760385	1.07749	0.281261	0.929627	FBgn0036287	CG10663
FBgn0029907	24.5266	0.819188	0.596106	1.37423	0.16937	0.81557	FBgn0029907	Atx-1
FBgn0038407	26.766	0.818618	0.752223	1.08826	0.276478	0.9292	FBgn0038407	CG6126
FBgn0003357	21.0515	0.817196	2.31699	0.352697	0.724316	0.999306	FBgn0003357	Jon99Ciii
FBgn0050484	12.6486	0.816721	1.04657	0.780382	0.435166	0.995571	FBgn0050484	CG30484
FBgn0034920	6.00853	0.815977	1.20067	0.679599	0.496758	0.999306	FBgn0034920	CG5597
FBgn0031389	37.7907	0.815423	0.564783	1.44378	0.148801	0.777893	FBgn0031389	CG4259
FBgn0250904	2.61388	0.813413	1.4174	0.573875	0.566052	NA	FBgn0250904	CG34434
FBgn0262794	16.764	0.812147	0.814574	0.997021	0.318754	0.948741	FBgn0262794	CG43175
FBgn0024177	30.4595	0.812146	0.872543	0.93078	0.351967	0.964285	FBgn0024177	zpg
FBgn0263472	15.9342	0.811614	0.668316	1.21442	0.224588	0.893499	FBgn0263472	snoRNA:2R:9445205
FBgn0031969	1197.73	0.810814	0.30725	2.63894	0.00831661	0.157644	FBgn0031969	pes
FBgn0052091	96.5031	0.810667	0.395246	2.05104	0.0402626	0.422817	FBgn0052091	CG32091
FBgn0036285	2.40345	0.810499	1.61527	0.501773	0.615827	NA	FBgn0036285	toe
FBgn0264862	4.07319	0.808764	1.47901	0.546828	0.584497	NA	FBgn0264862	asRNA:CR44053
FBgn0035490	1.99272	0.808234	1.93009	0.418755	0.675395	NA	FBgn0035490	CG1136
FBgn0001234	13497.7	0.807256	0.823215	0.980613	0.326784	0.95119	FBgn0001234	lncRNA:Hsromega
FBgn0010109	1378.91	0.806831	0.348836	2.31292	0.020727	0.283382	FBgn0010109	dpn
FBgn0038361	5.1688	0.80619	1.05813	0.761902	0.446118	0.99851	FBgn0038361	Uros2
FBgn0010043	4.7841	0.80461	1.25052	0.643418	0.519953	0.999306	FBgn0010043	GstD7
FBgn0037579	51.2353	0.803532	0.483235	1.66282	0.0963488	0.656182	FBgn0037579	COX7AL
FBgn0032068	12.4197	0.80301	1.29545	0.619872	0.535342	0.999306	FBgn0032068	LManV
FBgn0013277	278.35	0.802828	0.581636	1.38029	0.167496	0.811837	FBgn0013277	Hsp70Ba
FBgn0030697	6.96955	0.801737	1.12937	0.709901	0.477766	0.999306	FBgn0030697	CG8565
FBgn0038972	540.811	0.801653	0.208854	3.83833	0.000123872	0.00619128	FBgn0038972	CG7054
FBgn0031952	41.1978	0.801653	0.468269	1.71195	0.0869064	0.62596	FBgn0031952	cdc14
FBgn0051198	12.8182	0.800194	1.10688	0.722925	0.469726	0.999306	FBgn0051198	CG31198
FBgn0035914	5.76358	0.800142	1.05473	0.758623	0.448078	0.999294	FBgn0035914	CG6282
FBgn0050203	5.86755	0.800022	1.00593	0.795306	0.426436	0.992317	FBgn0050203	CG30203
FBgn0036910	8.85724	0.799726	1.05493	0.758084	0.448401	0.999294	FBgn0036910	Cyp305a1
FBgn0030740	2098.7	0.798233	0.352007	2.26766	0.0233499	0.306207	FBgn0030740	CG9917
FBgn0053468	3.90848	0.795238	1.19653	0.664618	0.506295	NA	FBgn0053468	CG33468
FBgn0061197	2.40908	0.794963	1.42552	0.557667	0.577072	NA	FBgn0061197	salto
FBgn0035092	17.9453	0.794538	0.72966	1.08892	0.276191	0.929128	FBgn0035092	Nplp1
FBgn0051865	15.4617	0.79443	0.629958	1.26108	0.207279	0.868747	FBgn0051865	Ada1-1
FBgn0035904	109.372	0.794233	0.452433	1.75547	0.0791785	0.598413	FBgn0035904	GstO3
FBgn0264727	29.38	0.793486	0.505594	1.56941	0.116551	0.708472	FBgn0264727	lncRNA:CR43995
FBgn0039816	6.71577	0.791316	0.996327	0.794233	0.42706	0.992317	FBgn0039816	CG11317
FBgn0263489	2.63756	0.791193	2.00513	0.394585	0.693149	NA	FBgn0263489	lncRNA:CR43604
FBgn0030999	126.891	0.790965	1.519	0.520714	0.602566	0.999306	FBgn0030999	Mur18B
FBgn0036796	9.77388	0.790778	0.948931	0.833335	0.404656	0.985594	FBgn0036796	CG18231
FBgn0034566	160.627	0.790735	0.639121	1.23722	0.216005	0.883375	FBgn0034566	CG9313
FBgn0033668	10.87	0.79014	0.796429	0.992102	0.321148	0.948937	FBgn0033668	exp
FBgn0036351	2.2772	0.790081	1.58051	0.499888	0.617154	NA	FBgn0036351	CG14107
FBgn0038960	36.1897	0.789939	0.474288	1.66553	0.0958078	0.654954	FBgn0038960	CG13855
FBgn0267762	11.9238	0.789712	0.667963	1.18227	0.237099	0.904183	FBgn0267762	asRNA:CR46093
FBgn0267614	11.3266	0.789637	0.745158	1.05969	0.289285	0.929714	FBgn0267614	asRNA:CR45952
FBgn0032804	1.59773	0.789457	1.79135	0.440706	0.659426	NA	FBgn0032804	CG13081
FBgn0028407	11.8613	0.788281	1.41149	0.558474	0.576521	0.999306	FBgn0028407	Drep3
FBgn0260755	571.731	0.787815	0.188843	4.17181	3.02195e-05	0.00192895	FBgn0260755	CG42553
FBgn0040735	14.7778	0.787506	0.780215	1.00934	0.312809	0.945094	FBgn0040735	BomT2
FBgn0052199	8.43551	0.787185	1.09236	0.720626	0.47114	0.999306	FBgn0052199	CG32199
FBgn0040271	1052.23	0.786416	0.329404	2.38739	0.0169685	0.251304	FBgn0040271	Sulf1
FBgn0011676	92.1465	0.782977	0.388582	2.01496	0.0439087	0.441109	FBgn0011676	Nos
FBgn0040743	1.67117	0.78283	1.65293	0.473602	0.635784	NA	FBgn0040743	CG15919
FBgn0262364	3.40703	0.782556	1.31459	0.595286	0.551653	NA	FBgn0262364	CG43062
FBgn0062978	32.9565	0.780998	0.617744	1.26427	0.206131	0.866465	FBgn0062978	CG31808
FBgn0037796	2.29908	0.780851	1.90263	0.410406	0.681508	NA	FBgn0037796	CG12814
FBgn0267796	23.118	0.780457	0.562836	1.38665	0.165548	0.810603	FBgn0267796	Tmc
FBgn0036491	3.59971	0.779951	1.31774	0.591884	0.553928	NA	FBgn0036491	Best4
FBgn0038353	41.7339	0.779329	0.970045	0.803395	0.421747	0.990736	FBgn0038353	CG5399
FBgn0040503	4.26542	0.779196	1.53635	0.507174	0.612033	NA	FBgn0040503	CG7763
FBgn0035861	7.15263	0.77912	1.18543	0.657247	0.511022	0.999306	FBgn0035861	CG7213
FBgn0000658	463.27	0.778772	0.300324	2.59311	0.00951126	0.171106	FBgn0000658	fj
FBgn0029877	1.53305	0.777937	1.70357	0.456652	0.647921	NA	FBgn0029877	CG17717
FBgn0032900	5.11435	0.77768	1.06548	0.729885	0.465461	0.999306	FBgn0032900	CG14401
FBgn0267213	1.71095	0.777326	2.09244	0.371492	0.710271	NA	FBgn0267213	lncRNA:CR45653
FBgn0032264	29.0918	0.776749	0.655079	1.18573	0.235728	0.904183	FBgn0032264	Lip4
FBgn0037291	3.7093	0.775668	1.234	0.628582	0.529623	NA	FBgn0037291	CG14662
FBgn0031860	3.51411	0.774488	1.26146	0.61396	0.539242	NA	FBgn0031860	CG11236
FBgn0034229	7.62243	0.774047	0.910171	0.850441	0.39508	0.983777	FBgn0034229	CG4847
FBgn0040091	15.7249	0.773951	0.639979	1.20934	0.226533	0.893499	FBgn0040091	Ugt317A1
FBgn0035727	150.484	0.773547	0.581265	1.3308	0.183255	0.835247	FBgn0035727	CG10063
FBgn0039800	62.3499	0.77353	0.520315	1.48666	0.137106	0.753037	FBgn0039800	Npc2g
FBgn0034501	232.187	0.772072	0.481128	1.60471	0.108557	0.690676	FBgn0034501	CG13868
FBgn0037387	38.8163	0.771501	0.503008	1.53377	0.125086	0.729093	FBgn0037387	CG1213
FBgn0039644	746.372	0.770298	0.32205	2.39186	0.0167635	0.250884	FBgn0039644	rdog
FBgn0083050	7.54511	0.770201	0.947431	0.812937	0.416254	0.990736	FBgn0083050	snoRNA:Psi18S-1377b
FBgn0034553	3774.54	0.769369	0.192373	3.99935	6.35156e-05	0.0036379	FBgn0034553	CG9993
FBgn0266629	2.67725	0.769221	1.66259	0.462663	0.643606	NA	FBgn0266629	asRNA:CR45136
FBgn0040736	56.6233	0.768759	0.467118	1.64575	0.0998156	0.669585	FBgn0040736	BomS3
FBgn0035933	7.06054	0.767895	1.35179	0.568057	0.569996	0.999306	FBgn0035933	CG13309
FBgn0262563	9.04129	0.765593	0.907494	0.843635	0.398874	0.98519	FBgn0262563	CG43103
FBgn0039452	18.2321	0.765106	2.56817	0.297919	0.765765	0.999306	FBgn0039452	CG14245
FBgn0024995	35.3713	0.764611	0.451486	1.69354	0.0903522	0.634654	FBgn0024995	CG2680
FBgn0034730	16.299	0.764454	0.616015	1.24097	0.214618	0.882236	FBgn0034730	ppk12
FBgn0262116	1354.87	0.763258	0.323138	2.36202	0.0181757	0.263044	FBgn0262116	RNASEK
FBgn0033821	24.9704	0.763021	0.573485	1.3305	0.183354	0.835247	FBgn0033821	CG10799
FBgn0050339	33.1815	0.76196	0.625683	1.21781	0.223298	0.893499	FBgn0050339	CG30339
FBgn0025583	70.1722	0.761722	0.523466	1.45515	0.145627	0.772693	FBgn0025583	BomS2
FBgn0035780	8.57727	0.761654	1.03273	0.737513	0.460811	0.999306	FBgn0035780	CG18417
FBgn0036433	51.5052	0.761358	0.416447	1.82822	0.0675158	0.556921	FBgn0036433	CG9628
FBgn0010651	23.8387	0.760931	0.591161	1.28718	0.198031	0.85301	FBgn0010651	MFS14
FBgn0262366	4.77505	0.760648	1.13818	0.668303	0.50394	0.999306	FBgn0262366	CG43064
FBgn0000158	33.7822	0.760288	0.719904	1.0561	0.290924	0.930596	FBgn0000158	bam
FBgn0029003	64.516	0.760248	1.60707	0.473063	0.636168	0.999306	FBgn0029003	mab-21
FBgn0000625	3.61704	0.759702	1.35516	0.560601	0.57507	NA	FBgn0000625	eyg
FBgn0004618	5.86632	0.75875	0.952134	0.796894	0.425513	0.992317	FBgn0004618	gl
FBgn0266620	1.77876	0.758329	2.0976	0.361522	0.71771	NA	FBgn0266620	lncRNA:CR45127
FBgn0270925	10.6836	0.757688	0.708693	1.06914	0.285009	0.929627	FBgn0270925	CG4836
FBgn0040723	3.16101	0.757636	1.67296	0.452871	0.650642	NA	FBgn0040723	CG5011
FBgn0039108	2.81496	0.754759	1.73634	0.434683	0.663793	NA	FBgn0039108	CG10232
FBgn0085259	1.94286	0.753015	1.57789	0.47723	0.633198	NA	FBgn0085259	CG34230
FBgn0083031	5.05488	0.752166	1.09113	0.689348	0.490605	0.999306	FBgn0083031	snoRNA:Psi18S-525h
FBgn0035040	12.1573	0.751703	0.739613	1.01635	0.309464	0.943059	FBgn0035040	CG4741
FBgn0029890	54.6383	0.751036	0.34447	2.18027	0.0292376	0.350852	FBgn0029890	Fum2
FBgn0037144	8.03655	0.750947	1.20147	0.625025	0.531955	0.999306	FBgn0037144	CG7458
FBgn0262570	3.96268	0.750591	1.37225	0.546977	0.584395	NA	FBgn0262570	CG43110
FBgn0265575	108.707	0.750216	0.52794	1.42102	0.15531	0.789768	FBgn0265575	yin
FBgn0011921	6.96419	0.749801	0.851962	0.880087	0.378812	0.976584	FBgn0011921	tRNA:iMet-CAT-2-1
FBgn0050495	132.682	0.749118	0.307455	2.43652	0.0148295	0.232102	FBgn0050495	CG30495
FBgn0024984	36.3316	0.74843	0.729709	1.02566	0.305054	0.94091	FBgn0024984	CG3457
FBgn0261565	643.787	0.748066	0.210437	3.55483	0.000378229	0.0154143	FBgn0261565	Lmpt
FBgn0053363	2.41435	0.747877	2.36629	0.316055	0.751961	NA	FBgn0053363	5SrRNA-Psi:CR33363
FBgn0066101	385.925	0.747258	0.237045	3.15238	0.00161943	0.0473748	FBgn0066101	LpR1
FBgn0001149	4775.92	0.746819	0.234999	3.17797	0.00148312	0.0441436	FBgn0001149	GstD1
FBgn0261817	23.1361	0.746567	0.528548	1.41249	0.157807	0.793357	FBgn0261817	CG42759
FBgn0001992	12.6598	0.745237	0.659904	1.12931	0.258766	0.917633	FBgn0001992	Cyp303a1
FBgn0085582	43.11	0.744479	0.423995	1.75587	0.0791109	0.598329	FBgn0085582	lncRNA:CR41257
FBgn0029896	124.678	0.744203	1.19156	0.624563	0.532258	0.999306	FBgn0029896	CG3168
FBgn0265928	2.47807	0.743914	1.70497	0.436322	0.662603	NA	FBgn0265928	lncRNA:CR44717
FBgn0034194	10.3252	0.743736	0.895376	0.830641	0.406176	0.986216	FBgn0034194	CG15611
FBgn0037430	2.32307	0.743567	1.57027	0.473529	0.635835	NA	FBgn0037430	Osi20
FBgn0262514	2.61568	0.743437	1.62904	0.456367	0.648126	NA	FBgn0262514	VhaPPA1-2
FBgn0025682	1133.72	0.743056	0.423392	1.75501	0.0792584	0.59859	FBgn0025682	scf
FBgn0263780	124.237	0.741243	0.505376	1.46672	0.142453	0.76482	FBgn0263780	CG17684
FBgn0027590	141.857	0.740738	0.394783	1.87632	0.0606117	0.531218	FBgn0027590	GstE12
FBgn0029966	2.04682	0.739989	2.01246	0.367704	0.713094	NA	FBgn0029966	Ir7c
FBgn0052687	46.9236	0.737272	0.501759	1.46937	0.141731	0.762327	FBgn0052687	CG32687
FBgn0038718	12.5072	0.736445	1.38117	0.533204	0.593893	0.999306	FBgn0038718	CG17752
FBgn0033061	13.2129	0.736321	0.677628	1.08662	0.277207	0.929627	FBgn0033061	SmydA-5
FBgn0267631	6.46263	0.736066	0.991865	0.742104	0.458025	0.999306	FBgn0267631	asRNA:CR45969
FBgn0083048	8.55133	0.735855	0.989008	0.744033	0.456856	0.999306	FBgn0083048	snoRNA:Psi18S-1377d
FBgn0016920	3.16412	0.734513	1.57783	0.465519	0.641559	NA	FBgn0016920	nompC
FBgn0262688	1.91888	0.734397	1.57032	0.467673	0.640019	NA	FBgn0262688	CR43158
FBgn0001970	2.33432	0.732368	1.65212	0.443289	0.657557	NA	FBgn0001970	Pgant35A
FBgn0010424	2.4908	0.731765	1.46509	0.499466	0.617451	NA	FBgn0010424	TpnC73F
FBgn0286203	77.9088	0.731292	0.460623	1.58761	0.112374	0.699331	FBgn0286203	stw
FBgn0085354	5.4897	0.73093	1.10277	0.662814	0.50745	0.999306	FBgn0085354	CG34325
FBgn0066292	27.307	0.729558	0.492811	1.4804	0.138766	0.756466	FBgn0066292	CheB42c
FBgn0058006	38.2744	0.7293	0.732844	0.995165	0.319656	0.948937	FBgn0058006	CG40006
FBgn0013307	19.6891	0.728588	0.556548	1.30912	0.190494	0.841117	FBgn0013307	Odc1
FBgn0026320	55.5888	0.728509	0.786827	0.925882	0.354507	0.966606	FBgn0026320	Tom
FBgn0033710	66.0254	0.727976	0.493491	1.47516	0.140171	0.758482	FBgn0033710	CG17739
FBgn0029879	59.3217	0.727471	0.451885	1.60986	0.107429	0.688739	FBgn0029879	APC7
FBgn0003515	9.006	0.727195	0.772338	0.941549	0.346424	0.960295	FBgn0003515	st
FBgn0035777	19.672	0.72704	0.559316	1.29987	0.193644	0.846458	FBgn0035777	CG8563
FBgn0083005	14.3767	0.726049	0.744839	0.974773	0.329673	0.951684	FBgn0083005	snoRNA:Psi28S-1175a
FBgn0259935	15.6269	0.725346	0.752583	0.963809	0.335142	0.95348	FBgn0259935	CG42458
FBgn0266634	5.67987	0.725026	1.04419	0.694344	0.487466	0.999306	FBgn0266634	asRNA:CR45141
FBgn0037779	167.597	0.724698	0.371017	1.95327	0.0507872	0.481342	FBgn0037779	CG12811
FBgn0083006	40.2302	0.723264	0.423891	1.70625	0.0879617	0.628061	FBgn0083006	snoRNA:Psi28S-1153
FBgn0264460	43.884	0.722256	0.721232	1.00142	0.316624	0.948313	FBgn0264460	asRNA:CR43868
FBgn0038205	3.66307	0.721871	1.27021	0.568307	0.569827	NA	FBgn0038205	Kif19A
FBgn0030234	7.17319	0.721745	0.99565	0.724898	0.468514	0.999306	FBgn0030234	CG15211
FBgn0086533	10.6881	0.721374	0.687071	1.04993	0.293752	0.931637	FBgn0086533	snoRNA:Me18S-C419
FBgn0262885	2.69924	0.721285	1.61141	0.447612	0.654433	NA	FBgn0262885	CR43240
FBgn0036756	2.11162	0.721006	1.99267	0.36183	0.717479	NA	FBgn0036756	Cln3
FBgn0002567	709.863	0.719675	0.304443	2.36391	0.0180833	0.262481	FBgn0002567	Rab32
FBgn0034497	11.2993	0.716763	0.68751	1.04255	0.297157	0.935715	FBgn0034497	Mpcp1
FBgn0003149	14.3499	0.713536	0.897864	0.794704	0.426786	0.992317	FBgn0003149	Prm
FBgn0015776	90.6759	0.713343	0.589177	1.21074	0.225993	0.893499	FBgn0015776	nrv1
FBgn0029092	543.134	0.712743	0.292133	2.43979	0.0146957	0.231123	FBgn0029092	ced-6
FBgn0038919	2.4235	0.712579	1.64028	0.434425	0.66398	NA	FBgn0038919	Qsox2
FBgn0263606	263.554	0.712485	0.211041	3.37604	0.000735362	0.0258867	FBgn0263606	Hsc20
FBgn0040984	3.26558	0.71122	1.30652	0.544361	0.586193	NA	FBgn0040984	CG4440
FBgn0265268	13.4921	0.709909	1.04739	0.677787	0.497907	0.999306	FBgn0265268	CG18234
FBgn0039787	5.13527	0.70985	1.23413	0.575181	0.565169	0.999306	FBgn0039787	CG9702
FBgn0003890	19.5538	0.709679	0.64059	1.10785	0.267926	0.924115	FBgn0003890	betaTub97EF
FBgn0266258	43.107	0.709309	0.668906	1.0604	0.288962	0.929627	FBgn0266258	lncRNA:CR44953
FBgn0266096	13.6464	0.707819	0.677911	1.04412	0.296431	0.934537	FBgn0266096	lncRNA:CR44833
FBgn0039373	7.87726	0.707398	0.985967	0.717466	0.473087	0.999306	FBgn0039373	CG5024
FBgn0083000	20.5488	0.707243	0.587928	1.20294	0.228999	0.896259	FBgn0083000	snoRNA:Psi28S-1192b
FBgn0029658	3.27642	0.706406	1.58815	0.444799	0.656465	NA	FBgn0029658	CG14269
FBgn0034729	66.4279	0.70548	0.398362	1.77095	0.0765688	0.589196	FBgn0034729	CG10344
FBgn0261862	1306.53	0.70456	0.182064	3.86984	0.000108905	0.00557751	FBgn0261862	whd
FBgn0262100	2.59839	0.703587	1.51894	0.463208	0.643215	NA	FBgn0262100	CG42853
FBgn0031650	24.8596	0.703308	0.514831	1.36609	0.171909	0.819412	FBgn0031650	CG14044
FBgn0002526	1196.64	0.703049	0.398957	1.76222	0.0780329	0.593992	FBgn0002526	LanA
FBgn0265185	12.4212	0.702414	1.13571	0.61848	0.536259	0.999306	FBgn0265185	CG44250
FBgn0025620	5.43682	0.702384	1.05044	0.668658	0.503713	0.999306	FBgn0025620	CG13360
FBgn0030936	29.1254	0.702226	0.541016	1.29798	0.194295	0.846596	FBgn0030936	CG6481
FBgn0267984	6.38849	0.702119	0.893954	0.785408	0.432214	0.9943	FBgn0267984	asRNA:CR46251
FBgn0034638	124.206	0.701665	0.643818	1.08985	0.27578	0.928555	FBgn0034638	CG10433
FBgn0265753	3.59532	0.700389	1.46576	0.477834	0.632768	NA	FBgn0265753	lncRNA:CR44560
FBgn0051864	241.16	0.700315	0.211086	3.31767	0.000907704	0.0305334	FBgn0051864	Qtzl
FBgn0083004	13.0462	0.700156	0.674657	1.0378	0.299365	0.935749	FBgn0083004	snoRNA:Psi28S-1175b
FBgn0265274	2250.99	0.699949	0.330036	2.12083	0.0339361	0.382589	FBgn0265274	Inx3
FBgn0260942	8.19957	0.699471	0.997862	0.700969	0.483322	0.999306	FBgn0260942	bond
FBgn0264501	62.5039	0.6991	0.506909	1.37914	0.167851	0.811837	FBgn0264501	lncRNA:CR43900
FBgn0265613	3.51799	0.699018	1.47485	0.473959	0.635529	NA	FBgn0265613	asRNA:CR44431
FBgn0264339	15.4739	0.698128	0.63843	1.09351	0.274172	0.926083	FBgn0264339	CG43795
FBgn0017561	21.7558	0.697864	0.779194	0.895624	0.370454	0.97499	FBgn0017561	Ork1
FBgn0033250	66.3638	0.697826	0.373804	1.86682	0.0619261	0.534823	FBgn0033250	CG14762
FBgn0011668	1.73857	0.697281	1.84606	0.377713	0.705644	NA	FBgn0011668	Mst57Da
FBgn0031305	19.2381	0.696735	0.644296	1.08139	0.279524	0.929627	FBgn0031305	Iris
FBgn0028491	35.6852	0.695813	0.492938	1.41156	0.158078	0.793357	FBgn0028491	CG2930
FBgn0263468	14.7346	0.694274	0.680199	1.02069	0.3074	0.941101	FBgn0263468	snoRNA:SC35-a
FBgn0011582	6.77514	0.693576	1.56064	0.444417	0.656741	0.999306	FBgn0011582	Dop1R1
FBgn0030195	23.0275	0.69302	0.596516	1.16178	0.245325	0.910431	FBgn0030195	CG2898
FBgn0038658	71.2054	0.691996	1.72701	0.400691	0.688648	0.999306	FBgn0038658	CG14292
FBgn0036652	5.03677	0.691864	1.12799	0.613361	0.539638	0.999306	FBgn0036652	CG13032
FBgn0050354	3.37517	0.690239	1.20631	0.572192	0.567192	NA	FBgn0050354	UQCR-11L
FBgn0047114	208.985	0.689099	0.252753	2.72637	0.0064035	0.13175	FBgn0047114	CG31142
FBgn0010389	16.7955	0.688923	0.712685	0.966658	0.333715	0.95348	FBgn0010389	htl
FBgn0012037	39.0881	0.688558	0.656303	1.04915	0.29411	0.932177	FBgn0012037	Ance
FBgn0030992	5.28147	0.68744	0.974389	0.705509	0.480493	0.999306	FBgn0030992	CG33253
FBgn0037326	23.6304	0.685215	0.796157	0.860653	0.389429	0.980193	FBgn0037326	CG14669
FBgn0052206	4.03269	0.684085	1.16313	0.58814	0.556438	NA	FBgn0052206	CG32206
FBgn0001311	31.8707	0.683951	0.782942	0.873565	0.382355	0.976584	FBgn0001311	kkv
FBgn0082962	19.0725	0.683933	0.582337	1.17446	0.24021	0.908364	FBgn0082962	snoRNA:Psi28S-3385a
FBgn0265074	1.21461	0.683439	2.58321	0.26457	0.791341	NA	FBgn0265074	lncRNA:CR44185
FBgn0004895	2.38694	0.682751	1.89526	0.360242	0.718666	NA	FBgn0004895	FoxL1
FBgn0027070	3.66271	0.682481	1.54726	0.44109	0.659148	NA	FBgn0027070	Ugt36E1
FBgn0037166	68.5464	0.681419	0.377591	1.80465	0.0711295	0.571501	FBgn0037166	CG11426
FBgn0032219	9.38668	0.6814	0.75971	0.896921	0.369761	0.97499	FBgn0032219	CG4995
FBgn0041194	48.2181	0.681023	0.509369	1.33699	0.181225	0.834249	FBgn0041194	Prat2
FBgn0053514	17.7264	0.681018	0.598915	1.13709	0.255502	0.915866	FBgn0053514	CG33514
FBgn0036381	40.9586	0.68062	0.6662	1.02165	0.306949	0.941101	FBgn0036381	CG8745
FBgn0054034	19.4392	0.680597	1.00201	0.679235	0.496989	0.999306	FBgn0054034	CG34034
FBgn0265375	119.101	0.679681	0.489934	1.38729	0.165353	0.810058	FBgn0265375	lncRNA:CR44316
FBgn0082997	85.9968	0.678964	0.315839	2.14971	0.0315779	0.3654	FBgn0082997	snoRNA:Psi28S-1232
FBgn0035743	3.66834	0.678743	1.48926	0.455758	0.648564	NA	FBgn0035743	Acbp6
FBgn0050284	7.05578	0.677663	0.913992	0.741433	0.458431	0.999306	FBgn0050284	CG30284
FBgn0267164	6.08883	0.676264	1.02437	0.660175	0.509141	0.999306	FBgn0267164	asRNA:CR45604
FBgn0266676	7.01881	0.674812	0.877051	0.769411	0.44165	0.996958	FBgn0266676	lncRNA:CR45166
FBgn0264845	4.73839	0.674476	1.47345	0.457753	0.64713	0.999306	FBgn0264845	Tep5Psi
FBgn0032218	18.7832	0.67269	0.645645	1.04189	0.297464	0.935749	FBgn0032218	CG5381
FBgn0031558	8.89689	0.672239	1.18951	0.565139	0.571979	0.999306	FBgn0031558	CG16704
FBgn0038299	28.0127	0.671967	0.691442	0.971835	0.331133	0.951684	FBgn0038299	Spn88Eb
FBgn0000560	131.77	0.671007	0.352115	1.90565	0.0566961	0.514342	FBgn0000560	eg
FBgn0014396	45.8233	0.670714	0.470423	1.42577	0.153935	0.786831	FBgn0014396	tim
FBgn0036428	408.174	0.67029	0.311555	2.15144	0.0314418	0.3654	FBgn0036428	Gbs-70E
FBgn0023550	2.96402	0.670285	1.56133	0.429304	0.667702	NA	FBgn0023550	FarO
FBgn0051451	189.956	0.670247	1.22676	0.546353	0.584823	0.999306	FBgn0051451	lncRNA:CR31451
FBgn0034850	16.5968	0.670035	0.801733	0.835734	0.403305	0.985594	FBgn0034850	CG9875
FBgn0053179	2.74173	0.669925	1.61086	0.415881	0.677497	NA	FBgn0053179	beat-IIIb
FBgn0038045	3.44256	0.669372	1.33246	0.502358	0.615416	NA	FBgn0038045	NANS
FBgn0046763	26.9938	0.669279	0.493593	1.35593	0.175121	0.82669	FBgn0046763	CG17278
FBgn0003863	115.148	0.667541	1.92899	0.346058	0.729299	0.999306	FBgn0003863	alphaTry
FBgn0260027	69.1098	0.667226	0.452198	1.47552	0.140073	0.758482	FBgn0260027	CG42495
FBgn0000046	6.26295	0.666289	0.961545	0.692936	0.48835	0.999306	FBgn0000046	Act87E
FBgn0032472	16.4003	0.664974	0.828882	0.802254	0.422406	0.990736	FBgn0032472	CG9928
FBgn0031829	17.8452	0.664512	0.586664	1.1327	0.257341	0.916772	FBgn0031829	IFT52
FBgn0024251	11.94	0.663871	0.759184	0.874453	0.381871	0.976584	FBgn0024251	bbx
FBgn0030425	23.316	0.66333	0.620847	1.06843	0.285328	0.929627	FBgn0030425	Nep6
FBgn0033787	26.4109	0.662366	0.886925	0.746812	0.455177	0.999306	FBgn0033787	CG13321
FBgn0043791	21.3441	0.662156	0.922554	0.717742	0.472916	0.999306	FBgn0043791	phu
FBgn0032369	68.3906	0.661998	0.34661	1.90992	0.0561432	0.512327	FBgn0032369	CG6614
FBgn0029987	8.85306	0.66185	1.27773	0.517988	0.604467	0.999306	FBgn0029987	CG15330
FBgn0035969	54.1172	0.659935	0.880936	0.74913	0.453779	0.999306	FBgn0035969	CG4476
FBgn0264699	4.46148	0.659934	1.31621	0.501388	0.616098	0.999306	FBgn0264699	CG43968
FBgn0028892	23.9943	0.659705	0.489728	1.34708	0.177953	0.829975	FBgn0028892	CG4161
FBgn0052195	188.552	0.659478	0.327293	2.01495	0.04391	0.441109	FBgn0052195	CG32195
FBgn0035954	12.2301	0.658985	0.848825	0.776349	0.437543	0.995571	FBgn0035954	Doc3
FBgn0027788	29.433	0.658381	0.666414	0.987946	0.323179	0.949378	FBgn0027788	Hey
FBgn0034684	1.87526	0.658089	1.95578	0.336484	0.736506	NA	FBgn0034684	CG13501
FBgn0044812	153.114	0.65614	0.348819	1.88103	0.0599674	0.528192	FBgn0044812	TotC
FBgn0035309	22.286	0.656047	0.563126	1.16501	0.244015	0.909572	FBgn0035309	CG15879
FBgn0036810	2.86656	0.655842	1.42089	0.46157	0.644389	NA	FBgn0036810	CG6885
FBgn0032981	99.8464	0.655548	0.542224	1.209	0.226663	0.893499	FBgn0032981	CG3635
FBgn0037205	146.358	0.655365	0.309461	2.11776	0.034195	0.384323	FBgn0037205	BoYb
FBgn0050356	6.92446	0.654821	1.0211	0.641287	0.521336	0.999306	FBgn0050356	CG30356
FBgn0032603	10.522	0.654613	0.825224	0.793255	0.427629	0.992317	FBgn0032603	CG17928
FBgn0035708	10.3759	0.654032	0.776256	0.842547	0.399482	0.985331	FBgn0035708	axed
FBgn0033809	252.878	0.653974	0.572249	1.14281	0.253116	0.913806	FBgn0033809	CG4630
FBgn0050431	5.92565	0.653936	1.03166	0.633867	0.526168	0.999306	FBgn0050431	CG30431
FBgn0260632	35.2955	0.653729	0.781397	0.836615	0.402809	0.985594	FBgn0260632	dl
FBgn0032387	7.28836	0.653259	0.943278	0.692541	0.488598	0.999306	FBgn0032387	CG16965
FBgn0262987	236.994	0.653182	0.253906	2.57254	0.0100956	0.177992	FBgn0262987	CG43295
FBgn0043575	43.9519	0.652588	1.52929	0.426726	0.669579	0.999306	FBgn0043575	PGRP-SC2
FBgn0000964	5.32253	0.652419	1.06074	0.615058	0.538516	0.999306	FBgn0000964	tj
FBgn0010497	16.1965	0.651439	0.840557	0.775009	0.438335	0.995571	FBgn0010497	dmGlut
FBgn0040653	43.743	0.651047	0.733689	0.887361	0.374885	0.976584	FBgn0040653	IM4
FBgn0036716	2.63414	0.650978	1.43251	0.454433	0.649517	NA	FBgn0036716	CG13728
FBgn0002891	3506.83	0.650502	0.181626	3.58155	0.000341565	0.0140826	FBgn0002891	DNApol-zeta
FBgn0262104	7.23881	0.650184	1.09806	0.592123	0.553768	0.999306	FBgn0262104	CG42857
FBgn0051633	340.698	0.649715	0.267323	2.43045	0.0150802	0.23413	FBgn0051633	CG31633
FBgn0036316	1600.72	0.649624	0.217742	2.98346	0.00285011	0.0724215	FBgn0036316	CG10960
FBgn0262405	2.01951	0.649422	1.76442	0.368065	0.712824	NA	FBgn0262405	mir-998
FBgn0267408	74.034	0.649362	0.587763	1.1048	0.269245	0.924115	FBgn0267408	AOX1
FBgn0029752	13.2909	0.648456	0.768398	0.843908	0.398721	0.98519	FBgn0029752	TrxT
FBgn0033448	9.68302	0.647908	0.859216	0.754069	0.450808	0.999306	FBgn0033448	hebe
FBgn0051668	1.38598	0.647819	1.85605	0.349032	0.727066	NA	FBgn0051668	CG31668
FBgn0032949	4568.69	0.647491	0.433277	1.4944	0.13507	0.749092	FBgn0032949	Lamp1
FBgn0261277	95.1826	0.647197	0.46403	1.39473	0.163097	0.804177	FBgn0261277	rtv
FBgn0032774	31.9926	0.647105	0.565583	1.14414	0.252566	0.913065	FBgn0032774	CG17549
FBgn0034487	10.2017	0.646675	0.808513	0.799832	0.423808	0.991972	FBgn0034487	Efhc1,2
FBgn0003255	8.32532	0.646576	0.964754	0.670198	0.502732	0.999306	FBgn0003255	rk
FBgn0039844	7240.66	0.646329	0.219254	2.94785	0.0031999	0.0795918	FBgn0039844	CG1607
FBgn0000241	19.6021	0.646147	0.582649	1.10898	0.267438	0.924115	FBgn0000241	bw
FBgn0038349	26.5114	0.646116	0.542419	1.19118	0.233585	0.901945	FBgn0038349	AOX3
FBgn0003356	21.8077	0.645314	2.39801	0.269103	0.78785	0.999306	FBgn0003356	Jon99Cii
FBgn0053099	7.63262	0.644756	0.815012	0.791099	0.428886	0.992317	FBgn0053099	CG33099
FBgn0000644	7.03323	0.644662	0.841351	0.766222	0.443544	0.99785	FBgn0000644	Fcp3C
FBgn0065058	10.3432	0.644131	0.790764	0.814568	0.41532	0.990736	FBgn0065058	snoRNA:684
FBgn0262473	79.1434	0.644013	0.537217	1.19879	0.230608	0.897603	FBgn0262473	Tl
FBgn0058470	45.5056	0.643841	0.708804	0.908348	0.363694	0.971681	FBgn0058470	CG40470
FBgn0266929	12.2801	0.643794	0.758077	0.849246	0.395744	0.983777	FBgn0266929	lncRNA:CR45380
FBgn0003015	13.0918	0.643293	1.51254	0.425307	0.670613	0.999306	FBgn0003015	osk
FBgn0033365	2.88496	0.64241	1.34204	0.47868	0.632166	NA	FBgn0033365	CG8170
FBgn0264310	10.1681	0.642265	0.879731	0.73007	0.465347	0.999306	FBgn0264310	lncRNA:CR43785
FBgn0038243	19.2425	0.642178	0.642532	0.999449	0.317577	0.948712	FBgn0038243	CG8066
FBgn0038721	207.207	0.641963	0.377291	1.70151	0.088848	0.630143	FBgn0038721	subdued
FBgn0034045	19.3212	0.640994	0.571283	1.12203	0.261851	0.918728	FBgn0034045	CG8249
FBgn0022800	2112.16	0.63995	0.303174	2.11083	0.0347869	0.387187	FBgn0022800	Cad96Ca
FBgn0002525	22639.2	0.639908	0.169181	3.78238	0.000155334	0.00748144	FBgn0002525	Lam
FBgn0263452	2.74485	0.639838	1.42319	0.449581	0.653013	NA	FBgn0263452	lncRNA:CR43475
FBgn0035056	8.10134	0.639638	0.97708	0.654642	0.512698	0.999306	FBgn0035056	spz6
FBgn0034295	55.6407	0.639166	1.78848	0.357379	0.720808	0.999306	FBgn0034295	CG10911
FBgn0003028	48.1514	0.63896	0.76694	0.83313	0.404771	0.985594	FBgn0003028	ovo
FBgn0014427	66.4286	0.638589	0.441358	1.44687	0.147932	0.777373	FBgn0014427	CG11899
FBgn0263847	1.86611	0.638436	1.54205	0.414018	0.678861	NA	FBgn0263847	snRNA:LU
FBgn0261547	48.4623	0.638003	0.480102	1.32889	0.183884	0.835247	FBgn0261547	Exn
FBgn0083010	3.61904	0.63757	1.18715	0.537057	0.591228	NA	FBgn0083010	snoRNA:Psi28S-1135c
FBgn0032362	1.31254	0.637541	2.13166	0.299082	0.764877	NA	FBgn0032362	spz4
FBgn0024732	352.801	0.636889	0.197932	3.21771	0.00129217	0.0406286	FBgn0024732	Drep1
FBgn0035154	47.4481	0.636531	0.62803	1.01354	0.310804	0.944403	FBgn0035154	hiro
FBgn0002939	2.52624	0.636249	1.543	0.412346	0.680086	NA	FBgn0002939	ninaD
FBgn0032753	5.19802	0.635739	1.28843	0.493421	0.621715	0.999306	FBgn0032753	CG17572
FBgn0266678	3.18739	0.634858	1.22304	0.51908	0.603705	NA	FBgn0266678	lncRNA:CR45168
FBgn0052820	1.77181	0.634632	1.65538	0.383375	0.701441	NA	FBgn0052820	CG32820
FBgn0033777	894.277	0.634416	0.395021	1.60603	0.108267	0.690676	FBgn0033777	CG17574
FBgn0010246	523.072	0.63402	0.293716	2.15862	0.0308797	0.361875	FBgn0010246	Myo61F
FBgn0051781	8.60975	0.633548	0.84008	0.754152	0.450758	0.999306	FBgn0051781	lncRNA:CR31781
FBgn0029662	176.36	0.633445	0.358755	1.76568	0.0774501	0.591254	FBgn0029662	CG12206
FBgn0033887	6.7417	0.633076	0.932107	0.679188	0.497019	0.999306	FBgn0033887	St4
FBgn0036144	65.5116	0.632955	0.512202	1.23575	0.216551	0.884227	FBgn0036144	GlcAT-P
FBgn0037345	474.424	0.632809	0.217845	2.90486	0.00367417	0.0884807	FBgn0037345	Rev7
FBgn0033756	13.0361	0.63277	0.840522	0.752829	0.451552	0.999306	FBgn0033756	CG17760
FBgn0261269	1030.32	0.632579	0.31954	1.97965	0.0477427	0.464965	FBgn0261269	conv
FBgn0037534	7.10605	0.632482	0.868916	0.727898	0.466676	0.999306	FBgn0037534	ELOVL
FBgn0031432	29.068	0.632341	0.504006	1.25463	0.209613	0.872714	FBgn0031432	Cyp309a1
FBgn0266586	11.9044	0.63213	0.732859	0.862554	0.388383	0.979471	FBgn0266586	lncRNA:CR45111
FBgn0030077	7.74282	0.631144	0.957737	0.658995	0.509899	0.999306	FBgn0030077	CG15365
FBgn0036984	30.6047	0.630817	0.73268	0.860972	0.389253	0.980193	FBgn0036984	CG13248
FBgn0013694	6.12125	0.629891	1.08926	0.578272	0.563081	0.999306	FBgn0013694	mt:tRNA:Gly-TCC
FBgn0033654	208.47	0.629642	0.227578	2.76671	0.00566251	0.121212	FBgn0033654	Sobp
FBgn0037635	21.7569	0.62959	0.829219	0.759256	0.447699	0.999054	FBgn0037635	CG9837
FBgn0051183	6.05446	0.628476	0.935048	0.672132	0.5015	0.999306	FBgn0051183	CG31183
FBgn0032124	5.08142	0.628268	1.0147	0.619166	0.535807	0.999306	FBgn0032124	CG17855
FBgn0083020	3.31927	0.628225	1.27112	0.494231	0.621143	NA	FBgn0083020	snoRNA:Psi18S-640g
FBgn0265470	3.77813	0.627308	1.3908	0.451041	0.65196	NA	FBgn0265470	lncRNA:CR44363
FBgn0267214	3.18427	0.627263	1.25338	0.500459	0.616752	NA	FBgn0267214	lncRNA:CR45654
FBgn0032167	11.4374	0.627161	0.762813	0.822168	0.410981	0.989268	FBgn0032167	CG5853
FBgn0030817	37.8247	0.626532	0.997278	0.628242	0.529845	0.999306	FBgn0030817	CG4991
FBgn0264081	3.29903	0.625454	1.47075	0.425261	0.670646	NA	FBgn0264081	CG43750
FBgn0036152	18.2028	0.625325	0.786624	0.794948	0.426644	0.992317	FBgn0036152	CG6175
FBgn0267978	177.971	0.624491	0.504293	1.23835	0.215586	0.883375	FBgn0267978	ap
FBgn0259210	9.93768	0.624326	0.819818	0.761542	0.446333	0.99851	FBgn0259210	prom
FBgn0036290	3629.35	0.623914	0.225	2.77295	0.00555503	0.119394	FBgn0036290	CG10638
FBgn0039593	4.849	0.623188	1.0102	0.616895	0.537304	0.999306	FBgn0039593	Sid
FBgn0030028	1259.46	0.62238	0.27173	2.29043	0.0219962	0.293541	FBgn0030028	Corp
FBgn0263659	295.082	0.62228	0.338113	1.84045	0.0657023	0.547969	FBgn0263659	lncRNA:CR43650
FBgn0263459	17.8161	0.620661	0.566509	1.09559	0.273259	0.926043	FBgn0263459	snoRNA:2R:9445410
FBgn0040670	25.4218	0.620637	0.52826	1.17487	0.240047	0.908364	FBgn0040670	e(y)2b
FBgn0003023	41.8503	0.620063	0.934184	0.663748	0.506852	0.999306	FBgn0003023	otu
FBgn0261561	33.9571	0.617498	0.525357	1.17539	0.239839	0.908364	FBgn0261561	CG42675
FBgn0261703	13.4055	0.61738	0.675676	0.913722	0.360863	0.971051	FBgn0261703	gce
FBgn0035791	12.2824	0.61715	0.830543	0.743068	0.457441	0.999306	FBgn0035791	CG8539
FBgn0265819	10.804	0.616894	0.738115	0.835769	0.403285	0.985594	FBgn0265819	lncRNA:CR44608
FBgn0040732	57.6174	0.616409	0.43526	1.41619	0.156721	0.792893	FBgn0040732	CG16926
FBgn0266777	7480.46	0.616309	0.287266	2.14543	0.0319185	0.367618	FBgn0266777	lncRNA:CR45242
FBgn0000489	302.751	0.616248	0.385462	1.59872	0.109882	0.694282	FBgn0000489	Pka-C3
FBgn0069923	688.863	0.615543	0.347268	1.77253	0.0763069	0.588035	FBgn0069923	CG41128
FBgn0051029	10.6215	0.615322	0.728568	0.844563	0.398355	0.984895	FBgn0051029	CG31029
FBgn0004512	260.184	0.61519	0.566408	1.08613	0.277424	0.929627	FBgn0004512	Mdr49
FBgn0024957	514.987	0.614976	0.189099	3.25213	0.00114542	0.0373441	FBgn0024957	Irp-1B
FBgn0263118	1.49357	0.614454	2.48382	0.247383	0.804612	NA	FBgn0263118	tx
FBgn0086041	2.53237	0.613793	1.41873	0.432635	0.66528	NA	FBgn0086041	snoRNA:Me18S-A469
FBgn0082986	12.2523	0.612745	0.789499	0.776118	0.437679	0.995571	FBgn0082986	snoRNA:Psi28S-2562
FBgn0267549	4.43064	0.612631	1.17477	0.521491	0.602025	0.999306	FBgn0267549	asRNA:CR45889
FBgn0000114	139.876	0.612479	1.14281	0.53594	0.592	0.999306	FBgn0000114	bru1
FBgn0264834	16.1701	0.612422	0.593286	1.03225	0.301953	0.93785	FBgn0264834	lncRNA:CR44042
FBgn0053775	2.45695	0.611674	1.40673	0.434819	0.663694	NA	FBgn0053775	CG33775
FBgn0000339	798.042	0.611641	0.330135	1.8527	0.063925	0.54131	FBgn0000339	cni
FBgn0022355	128.072	0.611626	1.14391	0.534678	0.592873	0.999306	FBgn0022355	Tsf1
FBgn0033294	2.20218	0.611292	2.33137	0.262203	0.793165	NA	FBgn0033294	Mal-A4
FBgn0033995	572.356	0.610689	0.269733	2.26405	0.0235711	0.307127	FBgn0033995	GPHR
FBgn0053977	189.555	0.610421	0.288251	2.11767	0.0342031	0.384323	FBgn0053977	CG33977
FBgn0266815	2.60581	0.610228	1.37839	0.442712	0.657974	NA	FBgn0266815	lncRNA:CR45277
FBgn0032004	20.4161	0.610147	0.515364	1.18392	0.236446	0.904183	FBgn0032004	CG8292
FBgn0043841	129.788	0.609316	0.634707	0.959995	0.337058	0.956029	FBgn0043841	vir-1
FBgn0082947	14.7632	0.609207	0.683726	0.891011	0.372923	0.975739	FBgn0082947	snoRNA:Me18S-U1356c
FBgn0027600	6.24439	0.608491	1.34507	0.452387	0.65099	0.999306	FBgn0027600	obst-B
FBgn0287612	328.754	0.608438	0.528767	1.15067	0.249866	0.911658	FBgn0287612	lncRNA:CR46481
FBgn0286030	88.7137	0.607639	0.330496	1.83857	0.0659788	0.549184	FBgn0286030	lncRNA:CR46350
FBgn0083049	11.1199	0.607279	0.69501	0.873769	0.382244	0.976584	FBgn0083049	snoRNA:Psi18S-1377c
FBgn0042712	1775.31	0.607013	0.189422	3.20456	0.0013527	0.0422747	FBgn0042712	HBS1
FBgn0085257	215.183	0.606848	0.217678	2.78782	0.00530634	0.116651	FBgn0085257	CG34228
FBgn0264618	30.9979	0.606053	0.544684	1.11267	0.265851	0.922916	FBgn0264618	lncRNA:CR43958
FBgn0267448	5.38078	0.605908	1.00823	0.600962	0.547865	0.999306	FBgn0267448	asRNA:CR45798
FBgn0033405	4.90776	0.605895	1.22022	0.496546	0.619509	0.999306	FBgn0033405	CG13954
FBgn0035265	3.68026	0.603777	1.53269	0.393932	0.693631	NA	FBgn0035265	PIG-Wb
FBgn0029161	13.3777	0.603717	0.659405	0.915548	0.359904	0.971051	FBgn0029161	slmo
FBgn0000071	23.9727	0.603371	0.718804	0.839409	0.40124	0.985594	FBgn0000071	Ama
FBgn0261804	5.84372	0.602506	1.18859	0.506909	0.612218	0.999306	FBgn0261804	CG42750
FBgn0036126	679.641	0.602274	0.179391	3.35732	0.000787017	0.0271636	FBgn0036126	Irbp18
FBgn0001174	2.13831	0.602068	1.66897	0.360743	0.718292	NA	FBgn0001174	halo
FBgn0037206	413.077	0.601704	0.193464	3.11015	0.00186992	0.0527617	FBgn0037206	CG12768
FBgn0027578	47.3418	0.600056	0.39777	1.50855	0.131414	0.745831	FBgn0027578	Nepl21
FBgn0265811	3.21751	0.599755	1.23242	0.486649	0.626507	NA	FBgn0265811	asRNA:CR44600
FBgn0267366	36.8157	0.598992	0.496945	1.20535	0.228069	0.895374	FBgn0267366	mil
FBgn0050460	32.5794	0.598941	0.737973	0.811603	0.41702	0.990736	FBgn0050460	CG30460
FBgn0027584	10.1843	0.598563	1.12834	0.530483	0.595777	0.999306	FBgn0027584	CG4757
FBgn0264005	324.191	0.598318	0.287783	2.07906	0.0376121	0.40792	FBgn0264005	Hmx
FBgn0083047	10.6929	0.598101	0.807428	0.740748	0.458846	0.999306	FBgn0083047	snoRNA:Psi18S-1377e
FBgn0263462	15.1063	0.597564	0.739776	0.807763	0.419227	0.990736	FBgn0263462	snoRNA:Dek-a
FBgn0265152	1.76526	0.597286	2.28381	0.26153	0.793684	NA	FBgn0265152	lncRNA:CR44221
FBgn0015038	1.73473	0.5966	1.74372	0.342142	0.732244	NA	FBgn0015038	Cyp9b1
FBgn0031757	1.73473	0.5966	1.74372	0.342142	0.732244	NA	FBgn0031757	Ucp4C
FBgn0265877	2.59757	0.595944	1.46897	0.405689	0.684971	NA	FBgn0265877	CG44666
FBgn0051391	19.0972	0.595687	0.564859	1.05458	0.291619	0.930901	FBgn0051391	CG31391
FBgn0034275	14.0582	0.595608	0.709793	0.839129	0.401397	0.985594	FBgn0034275	CG5002
FBgn0038194	40.3263	0.594438	0.553227	1.07449	0.282602	0.929627	FBgn0038194	Cyp6d5
FBgn0023095	595.235	0.593493	0.255214	2.32548	0.0200465	0.276367	FBgn0023095	caps
FBgn0039667	45.3405	0.593383	0.449683	1.31956	0.186982	0.838273	FBgn0039667	FipoQ
FBgn0266758	61.8631	0.592869	0.473999	1.25078	0.211015	0.875798	FBgn0266758	Esyt2
FBgn0046999	3.27586	0.59263	1.90684	0.310792	0.755959	NA	FBgn0046999	CG6429
FBgn0033635	58.2742	0.592006	0.705691	0.838903	0.401524	0.985594	FBgn0033635	Prip
FBgn0003507	46.7619	0.591275	0.38055	1.55374	0.120247	0.715408	FBgn0003507	srp
FBgn0085419	1.99768	0.590583	1.84777	0.31962	0.749257	NA	FBgn0085419	Rgk2
FBgn0034639	4.76861	0.59041	1.04501	0.564979	0.572088	0.999306	FBgn0034639	CG15673
FBgn0086687	8604.8	0.590009	0.337396	1.74871	0.0803406	0.600768	FBgn0086687	Desat1
FBgn0082981	1.66641	0.589691	2.03122	0.290313	0.771577	NA	FBgn0082981	snoRNA:Psi28S-2949
FBgn0031058	24.5079	0.588682	0.592405	0.993715	0.320361	0.948937	FBgn0031058	CG14227
FBgn0036422	10.067	0.588223	0.916113	0.642085	0.520818	0.999306	FBgn0036422	CG3868
FBgn0032375	9.6821	0.588029	1.21485	0.484035	0.628361	0.999306	FBgn0032375	CG14932
FBgn0265269	6.91679	0.587774	0.853446	0.688706	0.491008	0.999306	FBgn0265269	CG15425
FBgn0029962	8.75851	0.587363	0.851568	0.689743	0.490356	0.999306	FBgn0029962	CARPA
FBgn0043854	7.01508	0.587283	1.22328	0.480089	0.631164	0.999306	FBgn0043854	slam
FBgn0029838	8.11822	0.586996	0.831376	0.706053	0.480155	0.999306	FBgn0029838	CG4666
FBgn0263023	5.3948	0.586658	1.05259	0.557346	0.577291	0.999306	FBgn0263023	CG43318
FBgn0265299	39.603	0.586611	0.59068	0.993111	0.320656	0.948937	FBgn0265299	lncRNA:CR44272
FBgn0083956	145.409	0.585959	0.373387	1.56931	0.116576	0.708472	FBgn0083956	CG34120
FBgn0025881	10.1144	0.585705	0.843087	0.694715	0.487234	0.999306	FBgn0025881	snoRNA:Me18S-A1576
FBgn0032213	39.2973	0.585541	0.647745	0.903969	0.366012	0.973131	FBgn0032213	CG5390
FBgn0031700	2.9652	0.58527	1.79761	0.325581	0.744741	NA	FBgn0031700	CG14022
FBgn0016122	250.618	0.585069	0.350647	1.66854	0.0952087	0.653812	FBgn0016122	Acer
FBgn0261628	56.8218	0.584998	0.541297	1.08073	0.279816	0.929627	FBgn0261628	CG42711
FBgn0036687	3.52137	0.583062	1.43998	0.40491	0.685544	NA	FBgn0036687	CG6652
FBgn0031621	3.29806	0.583045	1.81737	0.320818	0.748348	NA	FBgn0031621	Elba3
FBgn0029167	703.745	0.582677	0.403491	1.44409	0.148714	0.777893	FBgn0029167	Hml
FBgn0038840	6.56824	0.581486	0.922847	0.6301	0.528629	0.999306	FBgn0038840	Grik
FBgn0031643	5512.2	0.580614	0.200235	2.89966	0.00373564	0.089554	FBgn0031643	CG3008
FBgn0029766	1833.51	0.580232	0.387811	1.49617	0.134609	0.749092	FBgn0029766	CG15784
FBgn0261975	1225.67	0.580013	0.279608	2.07438	0.0380443	0.410925	FBgn0261975	CG42806
FBgn0035010	6.86187	0.579868	1.03181	0.561989	0.574123	0.999306	FBgn0035010	CG13579
FBgn0036567	3.74167	0.579573	1.2067	0.480294	0.631018	NA	FBgn0036567	CG13074
FBgn0051326	33.5798	0.578872	0.651299	0.888797	0.374112	0.975739	FBgn0051326	CG31326
FBgn0262141	2.53897	0.578869	1.72131	0.336295	0.736648	NA	FBgn0262141	CG42867
FBgn0010482	619.853	0.577513	0.42819	1.34873	0.177424	0.828989	FBgn0010482	l(2)01289
FBgn0034417	39.0932	0.577289	0.66564	0.867269	0.385795	0.97803	FBgn0034417	CG15117
FBgn0259821	88.467	0.576351	0.742148	0.776598	0.437396	0.995571	FBgn0259821	CG42402
FBgn0264340	1.64852	0.576242	1.88124	0.30631	0.759369	NA	FBgn0264340	CG43796
FBgn0082966	13.3955	0.576141	0.751713	0.766438	0.443416	0.99785	FBgn0082966	snoRNA:Psi28S-3327b
FBgn0034329	12.5946	0.575339	0.853199	0.674332	0.500101	0.999306	FBgn0034329	BomS1
FBgn0286873	2.74352	0.573265	1.5106	0.379495	0.70432	NA	FBgn0286873	CG46395
FBgn0259236	10.7278	0.573014	0.761651	0.752332	0.451852	0.999306	FBgn0259236	comm3
FBgn0013433	19.9547	0.572329	0.901471	0.634883	0.525504	0.999306	FBgn0013433	beat-Ia
FBgn0014931	34.9993	0.57225	0.605849	0.944543	0.344892	0.959725	FBgn0014931	CG2678
FBgn0086670	2.14705	0.571964	1.49655	0.382188	0.702322	NA	FBgn0086670	snoRNA:Psi28S-2622
FBgn0082998	19.1511	0.571164	0.679546	0.840508	0.400624	0.985594	FBgn0082998	snoRNA:Psi28S-1192d
FBgn0052695	13.2898	0.569935	0.742435	0.767657	0.442691	0.99785	FBgn0052695	CG32695
FBgn0083013	14.2084	0.569759	0.621949	0.916087	0.359621	0.971051	FBgn0083013	snoRNA:Psi28S-1060
FBgn0034705	313.633	0.569333	0.263792	2.15826	0.0309076	0.361875	FBgn0034705	CG11170
FBgn0005659	6.32043	0.569057	0.986918	0.5766	0.56421	0.999306	FBgn0005659	Ets98B
FBgn0038405	5.62	0.568975	1.02856	0.553175	0.580143	0.999306	FBgn0038405	CG8927
FBgn0085282	2.74347	0.568959	1.47677	0.385272	0.700036	NA	FBgn0085282	CG34253
FBgn0261698	12.9922	0.568536	0.827103	0.687382	0.491842	0.999306	FBgn0261698	SLO2
FBgn0035208	5.57367	0.567138	1.03097	0.550102	0.582249	0.999306	FBgn0035208	CG9184
FBgn0033388	23.3456	0.566574	0.534506	1.06	0.289146	0.929627	FBgn0033388	CG8046
FBgn0024980	10.2017	0.566515	0.839124	0.675127	0.499595	0.999306	FBgn0024980	Syx4
FBgn0000047	5.31584	0.566257	1.04126	0.543817	0.586567	0.999306	FBgn0000047	Act88F
FBgn0027547	2312.97	0.566051	0.235291	2.40574	0.0161395	0.244645	FBgn0027547	CG1927
FBgn0040308	1693.94	0.565655	0.377878	1.49692	0.134413	0.749092	FBgn0040308	Jafrac2
FBgn0038432	1047.72	0.565579	0.439892	1.28572	0.19854	0.85301	FBgn0038432	CG14883
FBgn0020415	128.885	0.56553	0.483214	1.17035	0.241859	0.908763	FBgn0020415	Idgf2
FBgn0053107	460.899	0.564845	0.253672	2.22668	0.0259687	0.325129	FBgn0053107	CG33107
FBgn0261058	6.7237	0.564824	0.892265	0.633022	0.526719	0.999306	FBgn0261058	Sfp38D
FBgn0035811	82.5376	0.563935	0.419575	1.34406	0.178928	0.830254	FBgn0035811	Mcad
FBgn0266801	1124.58	0.563933	0.26961	2.09166	0.0364687	0.400438	FBgn0266801	CG45263
FBgn0034808	11.3796	0.563535	0.863743	0.652433	0.514122	0.999306	FBgn0034808	CG9896
FBgn0052442	153.566	0.563031	0.297532	1.89234	0.058446	0.523152	FBgn0052442	Arv1
FBgn0052657	3.11094	0.562406	1.34401	0.418455	0.675614	NA	FBgn0052657	lncRNA:CR32657
FBgn0283442	33.6253	0.562306	0.696665	0.80714	0.419586	0.990736	FBgn0283442	vas
FBgn0033855	16.1488	0.561586	0.58655	0.957438	0.338346	0.95657	FBgn0033855	link
FBgn0052107	1.5915	0.561441	2.46844	0.227448	0.820076	NA	FBgn0052107	CG32107
FBgn0010241	5.24281	0.560123	1.16928	0.479033	0.631915	0.999306	FBgn0010241	Mdr50
FBgn0028396	319.7	0.558763	0.274344	2.03672	0.0416782	0.429594	FBgn0028396	TotA
FBgn0267758	70.5478	0.558252	0.524712	1.06392	0.287364	0.929627	FBgn0267758	asRNA:CR46089
FBgn0266117	2.98781	0.557958	1.38118	0.403971	0.686234	NA	FBgn0266117	asRNA:CR44843
FBgn0265691	4.19899	0.556631	1.51331	0.367824	0.713004	NA	FBgn0265691	lncRNA:CR44498
FBgn0030883	263.603	0.556372	0.262845	2.11673	0.0342827	0.384809	FBgn0030883	CG7772
FBgn0031560	25.5944	0.555711	0.877245	0.633473	0.526425	0.999306	FBgn0031560	CG16713
FBgn0086657	556.078	0.555626	0.22458	2.47407	0.0133585	0.216108	FBgn0086657	IKKepsilon
FBgn0267523	2.59011	0.555461	1.39285	0.398794	0.690045	NA	FBgn0267523	5,8SrRNA-Psi:CR45863
FBgn0259140	20.152	0.555365	0.578191	0.960522	0.336792	0.955975	FBgn0259140	CG42255
FBgn0025697	11.2743	0.555193	0.724747	0.76605	0.443646	0.99785	FBgn0025697	santa-maria
FBgn0035348	90.531	0.554042	0.46198	1.19928	0.230421	0.897603	FBgn0035348	CG16758
FBgn0029506	16834.2	0.553682	0.423194	1.30834	0.190758	0.841144	FBgn0029506	Tsp42Ee
FBgn0264567	2.27914	0.55327	1.66595	0.332104	0.739811	NA	FBgn0264567	lncRNA:CR43939
FBgn0001227	390.958	0.553161	0.294756	1.87667	0.0605632	0.531218	FBgn0001227	Hsp67Ba
FBgn0003358	28.355	0.552313	0.957823	0.576634	0.564187	0.999306	FBgn0003358	Jon99Ci
FBgn0030968	49.0758	0.55128	0.380482	1.4489	0.147366	0.777373	FBgn0030968	CG7322
FBgn0034606	2193.59	0.551132	0.218624	2.52091	0.0117052	0.196558	FBgn0034606	ASPP
FBgn0033631	31.4421	0.549861	1.0562	0.520601	0.602645	0.999306	FBgn0033631	Sod3
FBgn0030460	542.32	0.549727	0.208285	2.6393	0.00830782	0.157644	FBgn0030460	Coq5
FBgn0037850	126.335	0.549436	0.49983	1.09924	0.271661	0.924115	FBgn0037850	CG14695
FBgn0032911	10.5312	0.549068	0.801673	0.684903	0.493405	0.999306	FBgn0032911	tadr
FBgn0265754	2.12665	0.5484	2.05884	0.266363	0.789959	NA	FBgn0265754	lncRNA:CR44561
FBgn0031653	19.7418	0.547027	1.0588	0.516649	0.605401	0.999306	FBgn0031653	Jon25Biii
FBgn0086057	16.6681	0.546924	0.659039	0.829881	0.406606	0.986446	FBgn0086057	snoRNA:Me28S-G2017
FBgn0051200	2.9022	0.546509	1.44757	0.377536	0.705775	NA	FBgn0051200	CG31200
FBgn0035231	39.2626	0.546067	0.403847	1.35216	0.176324	0.828432	FBgn0035231	Pcyt2
FBgn0036972	2.44999	0.545641	1.35058	0.404004	0.68621	NA	FBgn0036972	CR6434
FBgn0032136	132.495	0.544367	0.357316	1.52349	0.127636	0.735016	FBgn0032136	Apoltp
FBgn0262964	15.7604	0.54434	0.744656	0.730994	0.464783	0.999306	FBgn0262964	CR43275
FBgn0028622	37.9109	0.54424	0.440077	1.23669	0.216201	0.883821	FBgn0028622	qsm
FBgn0030237	17.7366	0.542107	0.55123	0.983451	0.325386	0.95119	FBgn0030237	CG15209
FBgn0000406	95.5919	0.542102	0.465462	1.16465	0.244159	0.909673	FBgn0000406	Cyt-b5-r
FBgn0260653	41.1265	0.541936	0.758755	0.714244	0.475076	0.999306	FBgn0260653	serp
FBgn0082585	413.476	0.541439	0.314994	1.71889	0.0856348	0.620048	FBgn0082585	sprt
FBgn0031881	555.099	0.541051	0.181702	2.97769	0.00290429	0.0732711	FBgn0031881	MME1
FBgn0005619	6.94528	0.540862	0.854134	0.633228	0.526585	0.999306	FBgn0005619	Hdc
FBgn0030001	6.54599	0.540783	1.11439	0.485271	0.627484	0.999306	FBgn0030001	cyr
FBgn0026415	98.6405	0.540736	0.669777	0.807337	0.419472	0.990736	FBgn0026415	Idgf4
FBgn0040007	23802.4	0.540369	0.250497	2.15718	0.0309914	0.362456	FBgn0040007	RpL38
FBgn0046776	46.7513	0.54019	0.920919	0.586577	0.557488	0.999306	FBgn0046776	CR14033
FBgn0026061	11.5426	0.539897	0.905045	0.596541	0.550814	0.999306	FBgn0026061	Mipp1
FBgn0051119	213.698	0.539687	0.277687	1.94351	0.0519544	0.488907	FBgn0051119	HDAC11
FBgn0265800	54.8388	0.539554	0.364914	1.47858	0.139253	0.757065	FBgn0265800	lncRNA:CR44589
FBgn0036730	58.0868	0.539292	0.43021	1.25355	0.210004	0.873314	FBgn0036730	qjt
FBgn0031800	4.48143	0.538775	1.07621	0.500623	0.616637	0.999306	FBgn0031800	CG9497
FBgn0086913	82.3116	0.538042	0.718805	0.748523	0.454145	0.999306	FBgn0086913	Rab26
FBgn0039114	25.3574	0.537415	0.575491	0.933838	0.350388	0.964285	FBgn0039114	Lsd-1
FBgn0013726	9113.49	0.536908	0.208414	2.57616	0.00999042	0.177317	FBgn0013726	pnut
FBgn0263705	5.34447	0.536793	1.11601	0.480994	0.630521	0.999306	FBgn0263705	Myo10A
FBgn0052201	11.6073	0.536757	0.90527	0.592925	0.553232	0.999306	FBgn0052201	CG32201
FBgn0026593	13.9412	0.536658	0.739884	0.725327	0.468252	0.999306	FBgn0026593	CG5707
FBgn0035438	3477.74	0.53636	0.340846	1.57361	0.115577	0.708301	FBgn0035438	PHGPx
FBgn0263445	22.6075	0.536349	0.621401	0.863129	0.388066	0.979471	FBgn0263445	asRNA:CR43468
FBgn0033866	26.0136	0.535795	0.722679	0.7414	0.458451	0.999306	FBgn0033866	CG6280
FBgn0058439	80.0971	0.535558	0.371114	1.44311	0.14899	0.778451	FBgn0058439	CG40439
FBgn0085408	225.975	0.534656	0.345812	1.54609	0.122083	0.718662	FBgn0085408	Shrm
FBgn0032020	452.519	0.534531	0.212824	2.51161	0.0120183	0.199914	FBgn0032020	strat
FBgn0262108	132.711	0.534509	0.30199	1.76995	0.0767349	0.589298	FBgn0262108	lncRNA:CR42861
FBgn0032393	1981.64	0.534282	0.211999	2.52021	0.0117286	0.196639	FBgn0032393	Nfs1
FBgn0051229	281.686	0.533372	0.262431	2.03243	0.0421106	0.431949	FBgn0051229	CG31229
FBgn0034399	144.778	0.533355	0.598824	0.89067	0.373106	0.975739	FBgn0034399	CG15083
FBgn0264380	4.31932	0.532671	1.14702	0.464397	0.642363	NA	FBgn0264380	lncRNA:CR43832
FBgn0003920	4.83561	0.532426	1.04914	0.507489	0.611811	0.999306	FBgn0003920	snRNA:U2:14B
FBgn0062413	623.264	0.531641	0.29433	1.80628	0.0708752	0.570664	FBgn0062413	Ctr1A
FBgn0267516	6.09599	0.531168	1.30474	0.407107	0.68393	0.999306	FBgn0267516	pre-rRNA:CR45856
FBgn0036080	45.5968	0.531084	0.433258	1.22579	0.220277	0.889084	FBgn0036080	Or67d
FBgn0082927	16.4418	0.53083	0.685513	0.774354	0.438721	0.995571	FBgn0082927	snoRNA:Me28S-G3255b
FBgn0039612	36.4231	0.530657	0.689944	0.76913	0.441816	0.997121	FBgn0039612	Nepl19
FBgn0265611	5.39561	0.530269	1.09677	0.483484	0.628752	0.999306	FBgn0265611	asRNA:CR44429
FBgn0035623	94.7897	0.529704	0.540598	0.979848	0.327161	0.95119	FBgn0035623	mthl2
FBgn0038832	16.1294	0.529407	0.597149	0.886558	0.375317	0.976584	FBgn0038832	CG15695
FBgn0023441	44.1366	0.529079	0.438239	1.20729	0.227322	0.894945	FBgn0023441	fus
FBgn0032658	3.33359	0.529068	1.84317	0.287042	0.77408	NA	FBgn0032658	CG5681
FBgn0030676	37.9379	0.528987	0.404497	1.30776	0.190953	0.841306	FBgn0030676	CG12379
FBgn0053145	1092.68	0.528014	0.298573	1.76846	0.0769846	0.589896	FBgn0053145	GalT1
FBgn0040532	13.8413	0.527927	0.822991	0.641474	0.521215	0.999306	FBgn0040532	CG8369
FBgn0034137	14.8892	0.527858	0.707566	0.746019	0.455656	0.999306	FBgn0034137	CG4945
FBgn0024289	15.8404	0.527755	0.703328	0.750368	0.453033	0.999306	FBgn0024289	Sodh-1
FBgn0053178	4.78667	0.527712	1.09854	0.480377	0.630959	0.999306	FBgn0053178	CG33178
FBgn0035132	4973.27	0.527608	0.390195	1.35216	0.176323	0.828432	FBgn0035132	mthl10
FBgn0022774	8.3218	0.526596	0.892063	0.590312	0.554982	0.999306	FBgn0022774	Oat
FBgn0014469	28.4255	0.526589	0.61343	0.858434	0.390653	0.980193	FBgn0014469	Cyp4e2
FBgn0040365	20.2667	0.526006	0.55712	0.944151	0.345092	0.959725	FBgn0040365	CG14628
FBgn0045761	112.882	0.525883	0.583303	0.901561	0.36729	0.974484	FBgn0045761	CHKov1
FBgn0043783	13.9598	0.525769	0.673398	0.78077	0.434938	0.995571	FBgn0043783	CG32444
FBgn0040368	12.6773	0.525759	0.654766	0.802972	0.421991	0.990736	FBgn0040368	eIF4E7
FBgn0037727	5.64067	0.525504	1.02101	0.514689	0.60677	0.999306	FBgn0037727	Nepl12
FBgn0030160	36.5543	0.525308	0.59067	0.889343	0.373819	0.975739	FBgn0030160	CG9691
FBgn0036690	12.1709	0.525135	0.740007	0.709635	0.47793	0.999306	FBgn0036690	Ilp8
FBgn0086048	19.1134	0.525053	0.571904	0.91808	0.358577	0.971051	FBgn0086048	snoRNA:Me28S-U3344b
FBgn0051472	505.052	0.524403	0.316245	1.65822	0.0972733	0.65902	FBgn0051472	sgll
FBgn0031264	17.4205	0.523807	0.741267	0.706638	0.479791	0.999306	FBgn0031264	CG11835
FBgn0038681	22.5515	0.523379	0.584934	0.894766	0.370912	0.97499	FBgn0038681	Cyp12a4
FBgn0036843	682.43	0.523166	0.336841	1.55315	0.120387	0.715761	FBgn0036843	Sfxn2
FBgn0035138	6.21683	0.522828	0.920141	0.568204	0.569896	0.999306	FBgn0035138	CG13884
FBgn0037009	647.35	0.522242	0.292107	1.78784	0.0738011	0.581842	FBgn0037009	CG5104
FBgn0267037	1.85404	0.521576	1.7948	0.290603	0.771355	NA	FBgn0267037	asRNA:CR45481
FBgn0013276	356.86	0.520654	0.931938	0.558679	0.576381	0.999306	FBgn0013276	Hsp70Ab
FBgn0039788	8.03435	0.520446	1.2031	0.432585	0.665316	0.999306	FBgn0039788	Rpt6R
FBgn0033481	14.573	0.520399	0.673359	0.772841	0.439617	0.995621	FBgn0033481	CG12920
FBgn0034136	7.17872	0.519429	0.85741	0.605811	0.54464	0.999306	FBgn0034136	DAT
FBgn0265089	23.5806	0.519386	1.17187	0.443212	0.657613	0.999306	FBgn0265089	eIF4E3
FBgn0036786	76.0995	0.519054	0.374408	1.38633	0.165645	0.810706	FBgn0036786	skl
FBgn0023197	1.823	0.518942	1.94612	0.266655	0.789735	NA	FBgn0023197	Jon74E
FBgn0035871	4214.27	0.518937	0.493097	1.0524	0.292614	0.930901	FBgn0035871	BI-1
FBgn0029676	1824.97	0.51891	0.218159	2.37859	0.017379	0.25576	FBgn0029676	HIP-R
FBgn0266725	2.34291	0.518291	1.46245	0.354401	0.723039	NA	FBgn0266725	asRNA:CR45198
FBgn0264553	2.58458	0.517408	1.6578	0.312106	0.75496	NA	FBgn0264553	lncRNA:CR43932
FBgn0038938	16.2144	0.517399	0.853362	0.606307	0.544311	0.999306	FBgn0038938	CG7084
FBgn0082954	22.4222	0.517188	0.920219	0.562027	0.574098	0.999306	FBgn0082954	snoRNA:Psi28S-3571
FBgn0085209	3.98539	0.516703	1.16849	0.442197	0.658347	NA	FBgn0085209	CG34180
FBgn0051460	25.0186	0.516678	0.578801	0.89267	0.372034	0.975739	FBgn0051460	CG31460
FBgn0023534	10.126	0.516209	0.872574	0.591593	0.554123	0.999306	FBgn0023534	CG17778
FBgn0031422	145.189	0.515728	0.290779	1.77361	0.0761283	0.588035	FBgn0031422	PIG-Wa
FBgn0050441	39.0873	0.515479	0.43604	1.18218	0.237133	0.904183	FBgn0050441	IFT20
FBgn0259748	7.85927	0.515448	1.27577	0.404029	0.686191	0.999306	FBgn0259748	CG42397
FBgn0013305	4038.61	0.515346	0.426906	1.20717	0.227368	0.894945	FBgn0013305	Nmda1
FBgn0039609	12.301	0.513615	0.729448	0.704114	0.481362	0.999306	FBgn0039609	Nepl17
FBgn0051875	167.808	0.513421	0.300726	1.70727	0.0877718	0.627681	FBgn0051875	CG31875
FBgn0031517	23.0839	0.513139	0.755552	0.679157	0.497038	0.999306	FBgn0031517	CG15406
FBgn0035357	171.88	0.51313	0.326436	1.57192	0.11597	0.708472	FBgn0035357	MEP-1
FBgn0037171	9.08789	0.513103	1.32529	0.387163	0.698636	0.999306	FBgn0037171	CG14459
FBgn0267557	1.48349	0.512138	2.12611	0.24088	0.809648	NA	FBgn0267557	lncRNA:CR45897
FBgn0045842	348.234	0.51169	0.24968	2.04938	0.0404247	0.423562	FBgn0045842	yuri
FBgn0265254	29.1969	0.511638	0.492671	1.0385	0.299038	0.935749	FBgn0265254	lncRNA:CR44268
FBgn0036565	3721.23	0.51135	0.312709	1.63523	0.102002	0.674241	FBgn0036565	CG5235
FBgn0032217	1832.81	0.511263	0.354933	1.44045	0.14974	0.781601	FBgn0032217	CG4972
FBgn0040260	9.88574	0.510741	0.893786	0.571435	0.567705	0.999306	FBgn0040260	Ugt37D1
FBgn0038953	2418.98	0.510738	0.277426	1.84098	0.0656238	0.547969	FBgn0038953	CG18596
FBgn0033033	31.6428	0.510657	0.606551	0.841904	0.399842	0.985539	FBgn0033033	scaf
FBgn0266627	3.54454	0.510585	1.25744	0.406052	0.684705	NA	FBgn0266627	asRNA:CR45134
FBgn0287423	270.486	0.5105	0.391621	1.30356	0.192385	0.845177	FBgn0287423	Nplp2
FBgn0023179	23.9436	0.510484	0.648979	0.786595	0.431519	0.993563	FBgn0023179	amon
FBgn0004360	117.974	0.510232	0.36128	1.41229	0.157865	0.793357	FBgn0004360	Wnt2
FBgn0037151	444.549	0.510196	0.232758	2.19196	0.0283827	0.343314	FBgn0037151	CG7130
FBgn0032433	7.68897	0.509965	0.848049	0.601339	0.547614	0.999306	FBgn0032433	Oatp33Ea
FBgn0285943	3.82329	0.509797	1.23572	0.412549	0.679937	NA	FBgn0285943	knon
FBgn0032032	650.336	0.509755	0.324861	1.56915	0.116613	0.708472	FBgn0032032	CG17294
FBgn0030719	94.9774	0.509061	0.333162	1.52797	0.12652	0.731465	FBgn0030719	eIF5
FBgn0040089	17.3558	0.508443	0.837698	0.606952	0.543882	0.999306	FBgn0040089	meso18E
FBgn0033979	34.3157	0.508423	1.13315	0.448681	0.653662	0.999306	FBgn0033979	Cyp6a19
FBgn0032732	220.379	0.507485	0.289966	1.75016	0.0800914	0.600595	FBgn0032732	EMC5
FBgn0030310	37.4097	0.507107	0.640805	0.79136	0.428734	0.992317	FBgn0030310	PGRP-SA
FBgn0032234	624.584	0.507035	0.319726	1.58584	0.112775	0.700858	FBgn0032234	gny
FBgn0037552	551.825	0.506748	0.36716	1.38018	0.167531	0.811837	FBgn0037552	CG7800
FBgn0030385	7.53342	0.505987	1.11267	0.454752	0.649288	0.999306	FBgn0030385	Ir11a
FBgn0052576	394.392	0.505652	0.378767	1.33499	0.181878	0.834249	FBgn0052576	CG32576
FBgn0002524	1421.89	0.505535	0.232512	2.17423	0.0296878	0.354012	FBgn0002524	lace
FBgn0034564	1023.44	0.505345	0.221509	2.28137	0.0225265	0.299111	FBgn0034564	CG9344
FBgn0015575	20.2873	0.505127	0.650856	0.776097	0.437692	0.995571	FBgn0015575	alpha-Est7
FBgn0033712	649.068	0.50494	0.328969	1.53492	0.124804	0.728609	FBgn0033712	mIF3
FBgn0021895	50589.7	0.50486	0.202583	2.49211	0.0126986	0.207914	FBgn0021895	ytr
FBgn0037386	27.4101	0.504836	0.670658	0.752748	0.451601	0.999306	FBgn0037386	CG1208
FBgn0266618	5.09805	0.504324	1.01527	0.496741	0.619372	0.999306	FBgn0266618	lncRNA:CR45125
FBgn0267568	31.5773	0.503758	0.515618	0.976999	0.32857	0.951236	FBgn0267568	asRNA:CR45908
FBgn0034693	5.98692	0.503599	1.14586	0.439494	0.660303	0.999306	FBgn0034693	CG11073
FBgn0052441	1501.41	0.503057	0.312557	1.60949	0.10751	0.688739	FBgn0052441	EMC10
FBgn0035805	496.889	0.502841	0.280908	1.79006	0.0734445	0.581096	FBgn0035805	CG7506
FBgn0050090	5.52755	0.502807	1.12169	0.448259	0.653966	0.999306	FBgn0050090	CG30090
FBgn0051454	5.43524	0.502706	1.03682	0.484854	0.62778	0.999306	FBgn0051454	CG31454
FBgn0040382	631.591	0.502192	0.303109	1.6568	0.0975599	0.66054	FBgn0040382	CG5273
FBgn0030796	11.896	0.501862	1.15657	0.433923	0.664345	0.999306	FBgn0030796	CG4829
FBgn0033127	364.275	0.50149	0.388671	1.29027	0.196958	0.851129	FBgn0033127	Tsp42Ef
FBgn0040056	342.488	0.501256	0.593544	0.844514	0.398382	0.984895	FBgn0040056	CG17698
FBgn0267086	8.05787	0.500339	1.04206	0.480144	0.631125	0.999306	FBgn0267086	lncRNA:CR45530
FBgn0032524	1524.83	0.500004	0.281849	1.77402	0.0760604	0.588035	FBgn0032524	Hacd2
FBgn0020508	1.95396	0.499474	1.78729	0.279459	0.779893	NA	FBgn0020508	Ag5r2
FBgn0038536	348.983	0.49926	0.320197	1.55923	0.118943	0.712958	FBgn0038536	CG7655
FBgn0046689	40.5807	0.498935	0.394479	1.2648	0.205945	0.866465	FBgn0046689	Takl1
FBgn0082937	5.86562	0.498456	1.22922	0.405504	0.685107	0.999306	FBgn0082937	snoRNA:Me28S-C2645b
FBgn0053774	130.842	0.49809	0.299262	1.66439	0.0960338	0.656076	FBgn0053774	CG33774
FBgn0000079	37.0417	0.497265	1.06583	0.46655	0.640822	0.999306	FBgn0000079	Amy-p
FBgn0036311	3.2417	0.496978	1.46978	0.338132	0.735264	NA	FBgn0036311	CG17666
FBgn0083968	505.616	0.496737	0.286738	1.73237	0.0832079	0.612271	FBgn0083968	CG34132
FBgn0065057	2.03706	0.496014	1.54413	0.321226	0.748039	NA	FBgn0065057	scaRNA:MeU2-C28
FBgn0036583	257.271	0.495188	1.0446	0.474046	0.635467	0.999306	FBgn0036583	CG13055
FBgn0033697	140.247	0.495164	0.26666	1.85691	0.0633236	0.53964	FBgn0033697	Cyp6t3
FBgn0033308	7.06669	0.495095	0.930226	0.532231	0.594566	0.999306	FBgn0033308	CG8736
FBgn0262825	2.34199	0.49395	1.63149	0.30276	0.762073	NA	FBgn0262825	lncRNA:CR43196
FBgn0267339	38.6176	0.493609	0.628258	0.785679	0.432055	0.994149	FBgn0267339	p38c
FBgn0033467	128.615	0.49302	0.340934	1.44609	0.148153	0.777373	FBgn0033467	Pdrg1
FBgn0038612	13.9806	0.492842	1.20196	0.410031	0.681783	0.999306	FBgn0038612	cona
FBgn0036837	248.18	0.492093	0.346253	1.4212	0.15526	0.789768	FBgn0036837	CG18135
FBgn0263241	801.674	0.491769	0.331004	1.48569	0.137362	0.753037	FBgn0263241	Mocs1
FBgn0026374	36.4283	0.491515	0.681375	0.721358	0.470689	0.999306	FBgn0026374	Rhp
FBgn0032010	7.80459	0.490749	0.89867	0.546083	0.585009	0.999306	FBgn0032010	CG8086
FBgn0032945	5.03054	0.49058	1.03333	0.474756	0.634961	0.999306	FBgn0032945	CG8665
FBgn0030932	52.5289	0.490199	0.771197	0.635634	0.525015	0.999306	FBgn0030932	Ggt-1
FBgn0004228	10.9727	0.490151	0.812886	0.602976	0.546525	0.999306	FBgn0004228	mex1
FBgn0262605	33.1817	0.489615	0.503648	0.972138	0.330982	0.951684	FBgn0262605	CG43131
FBgn0032921	207.766	0.488892	0.305492	1.60034	0.109523	0.693125	FBgn0032921	Mpp6
FBgn0266889	11.0458	0.487697	0.725249	0.672455	0.501294	0.999306	FBgn0266889	asRNA:CR45350
FBgn0266736	4.81557	0.487685	1.09971	0.443467	0.657428	0.999306	FBgn0266736	asRNA:CR45209
FBgn0029771	292.84	0.487392	0.218496	2.23067	0.0257031	0.324226	FBgn0029771	CG12730
FBgn0016078	492.628	0.487043	0.246592	1.9751	0.048257	0.468681	FBgn0016078	wun
FBgn0000633	4697.53	0.487042	0.273484	1.78088	0.0749328	0.587163	FBgn0000633	CG17716
FBgn0033353	166.69	0.48691	0.292107	1.66689	0.0955363	0.654954	FBgn0033353	CG13749
FBgn0038705	15.2679	0.486519	0.641824	0.758027	0.448435	0.999294	FBgn0038705	CG11626
FBgn0053138	1991.73	0.485516	0.211522	2.29534	0.0217135	0.291432	FBgn0053138	AGBE
FBgn0032465	1536.65	0.484563	0.290291	1.66923	0.0950719	0.653295	FBgn0032465	Yip1d1
FBgn0069354	25.9326	0.484226	0.674467	0.717939	0.472795	0.999306	FBgn0069354	Porin2
FBgn0051673	372.165	0.483675	0.259506	1.86383	0.0623461	0.534885	FBgn0051673	CG31673
FBgn0030367	5.05151	0.483358	1.24524	0.388164	0.697895	0.999306	FBgn0030367	Cyp311a1
FBgn0038054	9.4323	0.483337	0.787277	0.613935	0.539258	0.999306	FBgn0038054	CG5509
FBgn0264554	7.77259	0.483274	0.851368	0.567645	0.570276	0.999306	FBgn0264554	asRNA:CR43933
FBgn0263916	4855.93	0.48282	0.203786	2.36926	0.017824	0.259783	FBgn0263916	Ent2
FBgn0087012	12.6889	0.482691	0.696686	0.692839	0.48841	0.999306	FBgn0087012	5-HT2A
FBgn0085446	44.1118	0.482116	0.511998	0.941636	0.346379	0.960295	FBgn0085446	CG34417
FBgn0034200	50.3287	0.481696	0.505451	0.953003	0.340589	0.957971	FBgn0034200	Gbp2
FBgn0036502	353.991	0.4812	0.215052	2.2376	0.025247	0.32038	FBgn0036502	CG7841
FBgn0036551	18.6161	0.481081	0.611276	0.78701	0.431276	0.993563	FBgn0036551	CG17029
FBgn0063389	5.32944	0.480614	1.15088	0.417604	0.676237	0.999306	FBgn0063389	snoRNA:Me18S-G1620
FBgn0032955	65.0997	0.480487	0.610544	0.786982	0.431293	0.993563	FBgn0032955	CG2201
FBgn0030691	15.4386	0.480424	0.686943	0.699365	0.484324	0.999306	FBgn0030691	Efhc1,1
FBgn0051674	12.8852	0.480335	0.815482	0.58902	0.555848	0.999306	FBgn0051674	CG31674
FBgn0023129	47.8235	0.480223	0.484941	0.99027	0.322042	0.948937	FBgn0023129	aay
FBgn0037146	78.4845	0.479996	0.464459	1.03345	0.301392	0.937804	FBgn0037146	CG7470
FBgn0036436	2.87122	0.479677	2.03437	0.235786	0.813599	NA	FBgn0036436	CG4914
FBgn0051216	365.213	0.47959	0.237155	2.02227	0.0431488	0.437589	FBgn0051216	Naam
FBgn0086082	6.51113	0.47942	0.904605	0.529977	0.596128	0.999306	FBgn0086082	snoRNA:Or-CD11
FBgn0037354	597.441	0.478914	0.231993	2.06435	0.0389849	0.416416	FBgn0037354	CG12171
FBgn0259832	154.546	0.478239	0.279852	1.7089	0.0874688	0.627077	FBgn0259832	CG34229
FBgn0259711	151.442	0.478227	0.267723	1.78628	0.0740545	0.58254	FBgn0259711	CG42365
FBgn0085279	318.005	0.478091	0.225275	2.12226	0.033816	0.382136	FBgn0085279	CG34250
FBgn0053516	8.24602	0.478044	0.955234	0.500448	0.61676	0.999306	FBgn0053516	dpr3
FBgn0044810	13.4962	0.477632	0.728604	0.655544	0.512118	0.999306	FBgn0044810	TotX
FBgn0085345	1.85966	0.47734	1.61978	0.294693	0.768228	NA	FBgn0085345	CG34316
FBgn0032253	19.6696	0.476339	0.59266	0.80373	0.421553	0.990736	FBgn0032253	LManI
FBgn0032805	54.388	0.475767	0.664344	0.716146	0.473901	0.999306	FBgn0032805	CG10337
FBgn0053207	389.696	0.474278	0.395069	1.20049	0.229948	0.897433	FBgn0053207	pxb
FBgn0011603	9.19615	0.473678	1.13157	0.418601	0.675508	0.999306	FBgn0011603	ine
FBgn0024994	984.516	0.473457	0.21776	2.17422	0.0296886	0.354012	FBgn0024994	Ugalt
FBgn0262979	10.792	0.473114	0.712006	0.664481	0.506382	0.999306	FBgn0262979	lncRNA:CR43287
FBgn0031971	906.4	0.472653	0.214902	2.19939	0.0278504	0.341159	FBgn0031971	Sirup
FBgn0036862	1028.17	0.472595	0.263507	1.79348	0.0728963	0.578733	FBgn0036862	Gbs-76A
FBgn0263380	8.12129	0.472563	0.91698	0.515347	0.60631	0.999306	FBgn0263380	lncRNA:CR43432
FBgn0086348	11.0123	0.472498	0.839173	0.563052	0.573399	0.999306	FBgn0086348	se
FBgn0051710	267.375	0.472211	0.232308	2.03269	0.0420836	0.431949	FBgn0051710	CG31710
FBgn0032072	2.1646	0.472138	1.64541	0.286943	0.774156	NA	FBgn0032072	CG9483
FBgn0266638	2.69075	0.471962	1.33477	0.353589	0.723647	NA	FBgn0266638	asRNA:CR45145
FBgn0262479	10.1501	0.471769	0.76471	0.616925	0.537284	0.999306	FBgn0262479	CG43069
FBgn0030876	36.31	0.471627	0.408887	1.15344	0.24873	0.91069	FBgn0030876	CG6762
FBgn0029942	809.012	0.471286	0.249963	1.88543	0.0593721	0.524728	FBgn0029942	CG2059
FBgn0037124	1.58966	0.470762	1.98333	0.237359	0.812378	NA	FBgn0037124	CG14568
FBgn0036875	14.3384	0.470676	0.649567	0.724599	0.468698	0.999306	FBgn0036875	CG9449
FBgn0028490	183.562	0.47024	0.496202	0.947678	0.343294	0.959725	FBgn0028490	CG31705
FBgn0032087	5.123	0.470018	1.69159	0.277857	0.781122	0.999306	FBgn0032087	CG9568
FBgn0032271	1.78894	0.469077	2.07458	0.226107	0.821118	NA	FBgn0032271	CG7329
FBgn0039339	3.99542	0.468495	1.27673	0.36695	0.713657	NA	FBgn0039339	CG5116
FBgn0035497	1081.31	0.467418	0.186941	2.50035	0.0124072	0.205123	FBgn0035497	CG14995
FBgn0034394	14.8153	0.467315	0.744447	0.627735	0.530178	0.999306	FBgn0034394	CG15096
FBgn0039058	3.18934	0.46703	1.53921	0.303422	0.761568	NA	FBgn0039058	VhaAC39-2
FBgn0041337	19.3483	0.466685	0.63732	0.732263	0.464008	0.999306	FBgn0041337	Cyp309a2
FBgn0016034	30.5238	0.466613	0.566704	0.82338	0.410292	0.989204	FBgn0016034	mael
FBgn0035587	25.7128	0.466319	0.581108	0.802466	0.422283	0.990736	FBgn0035587	Gdap1
FBgn0029665	447.389	0.46558	0.385333	1.20825	0.22695	0.894298	FBgn0029665	CG14270
FBgn0031018	49.8246	0.465442	0.419827	1.10865	0.26758	0.924115	FBgn0031018	narya
FBgn0053113	1589.34	0.465317	0.325369	1.43012	0.152682	0.786627	FBgn0053113	Rtnl1
FBgn0035936	40.2206	0.46526	0.553412	0.840712	0.400509	0.985594	FBgn0035936	Tsp66E
FBgn0032015	1505.6	0.46477	0.42324	1.09812	0.27215	0.924856	FBgn0032015	Ostgamma
FBgn0035206	435.22	0.464348	0.268018	1.73252	0.0831803	0.612271	FBgn0035206	sturkopf
FBgn0001216	7.25063	0.464339	0.988616	0.469685	0.63858	0.999306	FBgn0001216	Hsc70-1
FBgn0266993	32.4345	0.464161	0.507641	0.914349	0.360533	0.971051	FBgn0266993	lncRNA:CR45444
FBgn0051201	38.666	0.464088	0.460714	1.00732	0.313779	0.946894	FBgn0051201	GluRIIE
FBgn0066293	4.9549	0.463583	1.20909	0.383415	0.701412	0.999306	FBgn0066293	CheB42b
FBgn0052476	24.1887	0.46345	0.810409	0.571871	0.567409	0.999306	FBgn0052476	mthl14
FBgn0034217	143.598	0.462965	0.340086	1.36132	0.173413	0.821774	FBgn0034217	Lhr
FBgn0036892	1968.94	0.462692	0.242302	1.90957	0.0561887	0.512327	FBgn0036892	Lon
FBgn0035089	14.896	0.462485	0.717315	0.644744	0.519093	0.999306	FBgn0035089	Phk-3
FBgn0002031	5914.67	0.461546	0.187653	2.45957	0.0139105	0.221648	FBgn0002031	l(2)37Cc
FBgn0035948	44.1987	0.461247	0.434046	1.06267	0.287932	0.929627	FBgn0035948	CG5644
FBgn0032645	8.34589	0.461236	0.989572	0.466096	0.641147	0.999306	FBgn0032645	CG15142
FBgn0058045	2988.41	0.461066	0.224467	2.05405	0.0399712	0.420591	FBgn0058045	CG40045
FBgn0031449	46.7277	0.460346	0.48202	0.955035	0.33956	0.956719	FBgn0031449	CG31689
FBgn0032075	45.3508	0.459728	0.526701	0.872844	0.382748	0.976584	FBgn0032075	Tsp29Fb
FBgn0035157	556.731	0.459396	0.437182	1.05081	0.293345	0.931114	FBgn0035157	CG13894
FBgn0040096	7.00005	0.459338	0.914116	0.502494	0.61532	0.999306	FBgn0040096	lectin-33A
FBgn0031320	565.676	0.459158	0.228088	2.01308	0.0441067	0.44257	FBgn0031320	CG5126
FBgn0032435	2.94255	0.458794	1.5196	0.301918	0.762715	NA	FBgn0032435	Oatp33Eb
FBgn0038902	47.2665	0.458695	0.361711	1.26813	0.204753	0.865402	FBgn0038902	CG6800
FBgn0039742	7.08704	0.458176	0.899775	0.509212	0.610604	0.999306	FBgn0039742	CG15528
FBgn0041604	1413.74	0.458031	0.299238	1.53066	0.125854	0.731237	FBgn0041604	dlp
FBgn0035134	11.6083	0.457596	0.796989	0.574156	0.565863	0.999306	FBgn0035134	CG1231
FBgn0083041	3.34444	0.45751	1.26318	0.36219	0.71721	NA	FBgn0083041	snoRNA:Psi18S-1854b
FBgn0034860	3.46717	0.457243	1.52101	0.300617	0.763707	NA	FBgn0034860	CG9812
FBgn0020300	11.685	0.456848	0.758977	0.601927	0.547223	0.999306	FBgn0020300	geko
FBgn0264691	2680.26	0.456379	0.160428	2.84476	0.00444448	0.102825	FBgn0264691	Lst8
FBgn0033901	3367.28	0.455897	0.352188	1.29447	0.195503	0.847605	FBgn0033901	O-fut1
FBgn0014380	52.8258	0.455836	0.518979	0.878332	0.379764	0.976584	FBgn0014380	RhoL
FBgn0038476	5966.64	0.455408	0.318675	1.42907	0.152985	0.786627	FBgn0038476	kuk
FBgn0267019	7.70682	0.455161	0.934642	0.48699	0.626265	0.999306	FBgn0267019	lncRNA:CR45463
FBgn0010314	8789.19	0.454866	0.180874	2.51482	0.0119094	0.198725	FBgn0010314	Cks30A
FBgn0035146	213.327	0.454481	0.288952	1.57286	0.115751	0.708472	FBgn0035146	CG13893
FBgn0265660	3.52859	0.454209	1.39306	0.326052	0.744385	NA	FBgn0265660	lncRNA:CR44467
FBgn0262954	1104.13	0.454175	0.204781	2.21785	0.0265648	0.330376	FBgn0262954	Rpb12
FBgn0036942	99.37	0.453611	0.35491	1.2781	0.201214	0.857628	FBgn0036942	CG7328
FBgn0250757	17.2585	0.453424	1.01615	0.446216	0.655441	0.999306	FBgn0250757	CG42235
FBgn0026741	318.111	0.452675	0.309928	1.46058	0.144131	0.769764	FBgn0026741	mRpL18
FBgn0033949	42.9359	0.452135	0.63987	0.706604	0.479812	0.999306	FBgn0033949	Had2
FBgn0250869	41.7396	0.451188	0.771372	0.584916	0.558604	0.999306	FBgn0250869	CG42240
FBgn0051091	2.3425	0.450293	1.55951	0.288739	0.772781	NA	FBgn0051091	CG31091
FBgn0264389	836.592	0.450093	0.246414	1.82657	0.0677642	0.55791	FBgn0264389	opm
FBgn0267365	643.984	0.449904	0.250238	1.7979	0.0721928	0.576317	FBgn0267365	l(2)SH0834
FBgn0267429	22.1173	0.449168	0.816159	0.550343	0.582084	0.999306	FBgn0267429	lovit
FBgn0031678	2147.55	0.448538	0.987942	0.454012	0.64982	0.999306	FBgn0031678	Nepl3
FBgn0039125	2136.85	0.448306	0.323743	1.38476	0.166127	0.810816	FBgn0039125	Ndc1
FBgn0039378	5.92085	0.448225	1.13626	0.394473	0.693232	0.999306	FBgn0039378	alpha4GT2
FBgn0052594	38.7531	0.447243	0.563344	0.793907	0.42725	0.992317	FBgn0052594	be
FBgn0034057	1158.36	0.446647	0.202094	2.2101	0.0270985	0.335439	FBgn0034057	CG8314
FBgn0036795	12.2767	0.446409	0.957552	0.466198	0.641074	0.999306	FBgn0036795	CG18233
FBgn0260747	1699.08	0.446362	0.221132	2.01853	0.0435362	0.439342	FBgn0260747	Chchd2
FBgn0026319	1141.19	0.446199	0.181011	2.46505	0.0136996	0.219276	FBgn0026319	Traf4
FBgn0085205	4.11227	0.445919	2.21335	0.201468	0.840333	NA	FBgn0085205	CG34176
FBgn0001186	2707.4	0.444809	0.221629	2.007	0.0447495	0.444786	FBgn0001186	Hex-A
FBgn0037389	3.8304	0.444148	1.33258	0.3333	0.738908	NA	FBgn0037389	CR10991
FBgn0085440	8.85946	0.444082	0.896197	0.495518	0.620235	0.999306	FBgn0085440	Lgr4
FBgn0259715	102.564	0.443864	0.568216	0.781153	0.434713	0.995571	FBgn0259715	CG42369
FBgn0035204	695.967	0.443781	0.240708	1.84365	0.0652338	0.547891	FBgn0035204	CG2277
FBgn0086558	3482.27	0.443244	0.183517	2.41528	0.0157233	0.240757	FBgn0086558	Ubi-p5E
FBgn0036764	2669.85	0.443225	0.206389	2.14753	0.0317514	0.366491	FBgn0036764	CG5535
FBgn0038702	5.58405	0.442966	1.28157	0.345645	0.72961	0.999306	FBgn0038702	CG3739
FBgn0030158	4.035	0.442719	1.62247	0.272867	0.784956	NA	FBgn0030158	CG9686
FBgn0043043	14.1055	0.442315	0.707561	0.625127	0.531888	0.999306	FBgn0043043	Desat2
FBgn0034066	1311.64	0.442202	0.392576	1.12641	0.259992	0.918728	FBgn0034066	EMC7
FBgn0033945	410.874	0.442151	0.216417	2.04305	0.0410473	0.427229	FBgn0033945	CG12868
FBgn0034595	20.6025	0.44193	0.513552	0.860536	0.389494	0.980193	FBgn0034595	CG15657
FBgn0266724	181.033	0.441455	0.277293	1.59201	0.111381	0.696693	FBgn0266724	Trs20
FBgn0001229	35.8781	0.441009	0.794028	0.555407	0.578617	0.999306	FBgn0001229	Hsp67Bc
FBgn0011761	243.681	0.440861	1.29292	0.340981	0.733118	0.999306	FBgn0011761	dhd
FBgn0030759	441.071	0.440501	0.304172	1.4482	0.147562	0.777373	FBgn0030759	CG13014
FBgn0010551	7254.68	0.44014	0.177977	2.47302	0.0133975	0.216108	FBgn0010551	Phb2
FBgn0259682	264.499	0.439161	0.478023	0.918704	0.358251	0.971051	FBgn0259682	Jabba
FBgn0034602	2.78556	0.439128	1.36646	0.321362	0.747936	NA	FBgn0034602	Lapsyn
FBgn0083058	2.75161	0.438547	1.30939	0.334923	0.737683	NA	FBgn0083058	snoRNA:Psi18S-1086
FBgn0011916	1.41227	0.438519	2.11996	0.206852	0.836125	NA	FBgn0011916	tRNA:Met-CAT-1-2
FBgn0039296	280.809	0.438161	0.268255	1.63338	0.10239	0.675544	FBgn0039296	Sil1
FBgn0043364	556.838	0.437985	0.296084	1.47926	0.139071	0.756466	FBgn0043364	cbt
FBgn0022702	1373.39	0.437265	0.823345	0.531083	0.595361	0.999306	FBgn0022702	Cht2
FBgn0005683	575.122	0.436941	0.186552	2.34219	0.0191708	0.270631	FBgn0005683	pie
FBgn0263981	41.4223	0.436644	0.497976	0.876836	0.380576	0.976584	FBgn0263981	asRNA:CR43730
FBgn0284248	2080.02	0.435601	0.214617	2.02967	0.0423904	0.433298	FBgn0284248	Cyt-c-p
FBgn0029723	15.3387	0.435373	0.889723	0.489336	0.624604	0.999306	FBgn0029723	Proc-R
FBgn0004003	2.07639	0.435346	2.03083	0.214369	0.83026	NA	FBgn0004003	wbl
FBgn0034162	765.315	0.434992	0.372263	1.16851	0.242602	0.908763	FBgn0034162	CG6426
FBgn0051386	5530.94	0.434813	0.184264	2.35972	0.0182885	0.263684	FBgn0051386	lncRNA:CR31386
FBgn0039258	567.664	0.434636	0.313081	1.38826	0.165059	0.809706	FBgn0039258	beta4GalT7
FBgn0014863	10.7712	0.434521	0.959832	0.452705	0.650761	0.999306	FBgn0014863	Mlp84B
FBgn0032052	1109.98	0.434436	0.265656	1.63533	0.10198	0.674241	FBgn0032052	PIG-U
FBgn0045800	1528.27	0.434412	0.364854	1.19064	0.233793	0.901945	FBgn0045800	Uhg1
FBgn0024315	13.1715	0.434333	0.826626	0.525429	0.599285	0.999306	FBgn0024315	Picot
FBgn0259794	3.49882	0.433913	1.28066	0.33882	0.734745	NA	FBgn0259794	sinah
FBgn0038893	811.57	0.433274	0.268955	1.61095	0.10719	0.688739	FBgn0038893	Archease
FBgn0034126	50.9916	0.433135	0.828008	0.523104	0.600902	0.999306	FBgn0034126	jtb
FBgn0037835	3.80688	0.432731	1.10482	0.391677	0.695297	NA	FBgn0037835	CG14687
FBgn0034540	631.368	0.43258	0.303223	1.42661	0.153693	0.786817	FBgn0034540	Lrt
FBgn0243486	31.9988	0.432541	1.07231	0.403373	0.686674	0.999306	FBgn0243486	rdo
FBgn0024293	76.3533	0.432316	0.549325	0.786995	0.431285	0.993563	FBgn0024293	Spn43Ab
FBgn0038302	195.635	0.431981	0.272955	1.58261	0.113511	0.702673	FBgn0038302	CG4210
FBgn0022981	227.633	0.431678	0.321183	1.34402	0.178941	0.830254	FBgn0022981	rpk
FBgn0030506	703.846	0.431558	0.182256	2.36786	0.0178912	0.260405	FBgn0030506	DNAlig4
FBgn0033205	1591.64	0.431044	0.483163	0.89213	0.372323	0.975739	FBgn0033205	CG2064
FBgn0037548	389.093	0.430304	0.409124	1.05177	0.292905	0.930901	FBgn0037548	CG7900
FBgn0041630	1686.21	0.430002	0.415513	1.03487	0.300729	0.937804	FBgn0041630	Hexo1
FBgn0030964	14.1459	0.429566	0.711123	0.604067	0.545799	0.999306	FBgn0030964	Pvf1
FBgn0287454	2272.42	0.428694	0.388098	1.1046	0.269332	0.924115	FBgn0287454	Pa1
FBgn0034270	167.539	0.428623	0.240919	1.77912	0.0752201	0.587485	FBgn0034270	PIG-A
FBgn0035517	761.282	0.42845	0.237168	1.80653	0.0708358	0.570664	FBgn0035517	CG1265
FBgn0037668	19.9707	0.428392	0.582515	0.735417	0.462085	0.999306	FBgn0037668	CG16736
FBgn0037070	35.5105	0.427619	0.524494	0.815297	0.414902	0.990736	FBgn0037070	CG11309
FBgn0262057	26.5262	0.427426	0.680769	0.627857	0.530098	0.999306	FBgn0262057	Spn77Ba
FBgn0036568	5.96032	0.427351	1.04475	0.409045	0.682507	0.999306	FBgn0036568	ATPsynbetaL
FBgn0015351	461.706	0.426806	0.237094	1.80015	0.0718363	0.574908	FBgn0015351	CG14906
FBgn0264705	8.3172	0.426489	0.870593	0.489883	0.624217	0.999306	FBgn0264705	lncRNA:CR43974
FBgn0036710	1386.21	0.426237	0.285244	1.49429	0.1351	0.749092	FBgn0036710	CG6479
FBgn0086254	4114.1	0.42539	0.163462	2.60238	0.00925781	0.168839	FBgn0086254	Akr1B
FBgn0050287	2.1896	0.425278	1.77322	0.239834	0.810459	NA	FBgn0050287	CG30287
FBgn0035770	662.829	0.42503	0.330989	1.28412	0.199099	0.854458	FBgn0035770	pst
FBgn0033842	487.25	0.424588	0.293501	1.44663	0.148	0.777373	FBgn0033842	cbc
FBgn0027585	17.4362	0.424537	0.707696	0.599886	0.548582	0.999306	FBgn0027585	CG8740
FBgn0034175	97.9958	0.423799	0.528633	0.80169	0.422732	0.990736	FBgn0034175	ste24b
FBgn0050000	544.306	0.423303	0.258439	1.63792	0.101438	0.672194	FBgn0050000	GstT1
FBgn0003525	2801.5	0.423208	0.301699	1.40275	0.160692	0.797936	FBgn0003525	stg
FBgn0260964	4.99423	0.422757	1.25276	0.337461	0.73577	0.999306	FBgn0260964	Vmat
FBgn0052636	58.2236	0.42275	0.601638	0.702665	0.482265	0.999306	FBgn0052636	lncRNA:CR32636
FBgn0000927	34.8866	0.422402	0.915019	0.461633	0.644345	0.999306	FBgn0000927	fs(1)Ya
FBgn0000928	12.7849	0.422359	0.890401	0.474347	0.635252	0.999306	FBgn0000928	fs(1)Yb
FBgn0267281	2.09479	0.422259	1.50035	0.281441	0.778372	NA	FBgn0267281	lncRNA:CR45717
FBgn0085322	97.744	0.422168	0.306029	1.3795	0.167739	0.811837	FBgn0085322	CG34293
FBgn0036091	3.52843	0.422075	1.20321	0.350791	0.725745	NA	FBgn0036091	CG18628
FBgn0045866	2055.14	0.421987	0.381237	1.10689	0.268342	0.924115	FBgn0045866	bai
FBgn0032791	356.572	0.421941	0.24917	1.69338	0.0903825	0.634654	FBgn0032791	CG18094
FBgn0058002	258.234	0.42192	0.320652	1.31582	0.188235	0.840164	FBgn0058002	ND-AGGG
FBgn0003391	3021.4	0.421851	0.166846	2.52839	0.0114588	0.193648	FBgn0003391	shg
FBgn0083003	12.0681	0.421287	0.697719	0.603806	0.545973	0.999306	FBgn0083003	snoRNA:Psi28S-1175c
FBgn0034494	661.875	0.420709	0.185771	2.26467	0.0235329	0.307127	FBgn0034494	CG10444
FBgn0041234	13.8206	0.420514	0.644755	0.652207	0.514267	0.999306	FBgn0041234	Gr59f
FBgn0287615	159.236	0.420306	0.294001	1.4296	0.152831	0.786627	FBgn0287615	asRNA:CR46484
FBgn0032297	44.079	0.420291	0.473175	0.888237	0.374413	0.975739	FBgn0032297	CG17124
FBgn0263582	6.02271	0.420259	1.05426	0.398628	0.690168	0.999306	FBgn0263582	lncRNA:CR43607
FBgn0030769	9.79062	0.420108	0.805694	0.521424	0.602071	0.999306	FBgn0030769	CG13012
FBgn0267430	24.6984	0.419569	0.7743	0.54187	0.587908	0.999306	FBgn0267430	Pzl
FBgn0038772	648.878	0.419357	0.216103	1.94055	0.0523133	0.490107	FBgn0038772	mdlc
FBgn0036769	7.54278	0.418867	0.965218	0.43396	0.664317	0.999306	FBgn0036769	Tsp74F
FBgn0051133	312.383	0.418759	0.282338	1.48319	0.138025	0.753871	FBgn0051133	Slimp
FBgn0039226	30.6825	0.418363	0.481397	0.86906	0.384814	0.977582	FBgn0039226	Ude
FBgn0030703	1186.1	0.418241	0.304759	1.37237	0.169949	0.81557	FBgn0030703	MSBP
FBgn0015039	14.8137	0.418158	0.60266	0.693854	0.487774	0.999306	FBgn0015039	Cyp9b2
FBgn0265059	16.9681	0.41809	0.606611	0.689224	0.490683	0.999306	FBgn0265059	lncRNA:CR44170
FBgn0041182	50.9314	0.417868	0.517117	0.808073	0.419049	0.990736	FBgn0041182	Tep2
FBgn0038053	374.268	0.417824	0.18773	2.22567	0.0260366	0.325335	FBgn0038053	CG18549
FBgn0035995	198.405	0.4175	0.228682	1.82568	0.0678981	0.557948	FBgn0035995	CG3529
FBgn0000075	6.06812	0.417376	1.30472	0.319896	0.749047	0.999306	FBgn0000075	amd
FBgn0086378	1428.38	0.417189	0.239571	1.7414	0.0816136	0.605731	FBgn0086378	Alg-2
FBgn0035574	7.24771	0.417117	1.02639	0.406391	0.684455	0.999306	FBgn0035574	RhoGEF64C
FBgn0004169	12.6088	0.417039	0.818347	0.509611	0.610324	0.999306	FBgn0004169	up
FBgn0259936	732.71	0.41598	0.429838	0.96776	0.333164	0.95348	FBgn0259936	Uhg3
FBgn0030638	192.024	0.415642	0.346494	1.19957	0.230307	0.897603	FBgn0030638	CG11655
FBgn0039304	326.401	0.415546	0.273872	1.5173	0.129191	0.739552	FBgn0039304	CG10425
FBgn0034312	510.183	0.414747	0.246574	1.68204	0.092561	0.6444	FBgn0034312	CG10916
FBgn0039665	98.812	0.414745	0.317129	1.30781	0.190937	0.841306	FBgn0039665	CG2310
FBgn0051244	13.5572	0.414543	0.876625	0.472885	0.636295	0.999306	FBgn0051244	CG31244
FBgn0046876	3.21916	0.414399	1.29741	0.319405	0.749419	NA	FBgn0046876	Obp83ef
FBgn0034924	48.358	0.414198	0.473997	0.873841	0.382205	0.976584	FBgn0034924	CG17658
FBgn0036560	6.78881	0.414093	0.966877	0.428279	0.668448	0.999306	FBgn0036560	CG5895
FBgn0015338	1037.35	0.413765	0.252448	1.63901	0.10121	0.671525	FBgn0015338	CG5861
FBgn0052982	14.9294	0.413621	0.692616	0.597187	0.550383	0.999306	FBgn0052982	CG32982
FBgn0039205	249.163	0.413511	0.22919	1.80423	0.0711949	0.571501	FBgn0039205	CG13623
FBgn0030745	756.418	0.413315	0.251556	1.64303	0.100376	0.671305	FBgn0030745	CG4239
FBgn0267985	4.56617	0.412871	1.17493	0.351401	0.725288	0.999306	FBgn0267985	lncRNA:CR46252
FBgn0032138	17875.2	0.412752	0.288093	1.4327	0.151943	0.784976	FBgn0032138	CG4364
FBgn0053281	4.90659	0.412639	1.39385	0.296042	0.767198	0.999306	FBgn0053281	CG33281
FBgn0264955	14.4241	0.412189	0.664477	0.62032	0.535047	0.999306	FBgn0264955	asRNA:CR44124
FBgn0050438	17.5839	0.412038	1.00301	0.410802	0.681217	0.999306	FBgn0050438	Ugt50B3
FBgn0020908	16.7614	0.411863	0.903948	0.455627	0.648658	0.999306	FBgn0020908	Scp1
FBgn0037235	470.587	0.411485	0.367005	1.1212	0.262203	0.918728	FBgn0037235	CG1103
FBgn0031268	209.675	0.411165	0.248678	1.6534	0.0982489	0.663932	FBgn0031268	cold
FBgn0034940	595.724	0.411007	0.189675	2.1669	0.0302424	0.357644	FBgn0034940	CG16787
FBgn0266028	5.64793	0.410403	0.985126	0.416599	0.676972	0.999306	FBgn0266028	asRNA:CR44793
FBgn0027601	73.2143	0.410196	0.52827	0.77649	0.43746	0.995571	FBgn0027601	pdgy
FBgn0001220	4593.25	0.41011	0.177657	2.30843	0.020975	0.286037	FBgn0001220	Hsc70-5
FBgn0003751	59.0487	0.409817	0.666211	0.615145	0.538459	0.999306	FBgn0003751	trk
FBgn0003861	1.91699	0.409706	2.11685	0.193545	0.846532	NA	FBgn0003861	trp
FBgn0033775	39.2047	0.409646	0.608454	0.673256	0.500784	0.999306	FBgn0033775	Cyp9h1
FBgn0033820	233.993	0.408635	0.479422	0.852349	0.394021	0.983607	FBgn0033820	CG4716
FBgn0037200	21.7254	0.40822	0.531005	0.768768	0.442031	0.997393	FBgn0037200	CG11109
FBgn0034191	136.773	0.408076	0.249645	1.63462	0.102128	0.674655	FBgn0034191	CG6984
FBgn0259740	208.485	0.40793	0.496938	0.820887	0.41171	0.990079	FBgn0259740	CG42394
FBgn0015033	12.5282	0.407589	0.726038	0.561388	0.574533	0.999306	FBgn0015033	Cyp4d8
FBgn0039151	13.8088	0.406015	0.66057	0.614644	0.53879	0.999306	FBgn0039151	CG13607
FBgn0031701	148.401	0.405895	0.574017	0.707113	0.479497	0.999306	FBgn0031701	TotM
FBgn0029906	1009.01	0.405504	0.263129	1.54108	0.123297	0.722995	FBgn0029906	xit
FBgn0263587	11.9939	0.405363	0.758171	0.534659	0.592886	0.999306	FBgn0263587	lncRNA:CR43612
FBgn0038519	977.846	0.404389	0.197065	2.05206	0.0401639	0.422199	FBgn0038519	Prx3
FBgn0001142	88.2549	0.404237	0.356814	1.13291	0.257253	0.916772	FBgn0001142	Gs1
FBgn0267296	185.507	0.404221	0.355808	1.13607	0.255929	0.916448	FBgn0267296	lncRNA:CR45732
FBgn0037687	254.022	0.403413	0.254549	1.58482	0.113008	0.701896	FBgn0037687	CG8132
FBgn0032149	845.659	0.402865	0.212509	1.89576	0.0579922	0.522078	FBgn0032149	CG4036
FBgn0036342	458.005	0.402754	0.277744	1.45009	0.147032	0.777035	FBgn0036342	CG11279
FBgn0267778	3.11519	0.402456	1.26673	0.317713	0.750702	NA	FBgn0267778	asRNA:CR46109
FBgn0029765	4.6014	0.402412	1.01735	0.39555	0.692437	0.999306	FBgn0029765	CG16756
FBgn0267763	8.29184	0.402332	0.863717	0.465814	0.641348	0.999306	FBgn0267763	lncRNA:CR46094
FBgn0010406	1771.24	0.402315	0.429475	0.93676	0.348882	0.962333	FBgn0010406	RNaseX25
FBgn0030805	1932.25	0.402209	0.349014	1.15241	0.249151	0.910972	FBgn0030805	wus
FBgn0030870	11.0514	0.402206	0.972675	0.413505	0.679236	0.999306	FBgn0030870	CG6398
FBgn0025615	2539.4	0.401991	0.341556	1.17694	0.239219	0.906894	FBgn0025615	Torsin
FBgn0039561	2321.53	0.401851	0.167488	2.39929	0.0164271	0.247246	FBgn0039561	mfrn
FBgn0039303	2239.15	0.401743	0.305381	1.31554	0.188327	0.840217	FBgn0039303	CG11857
FBgn0039691	2405.92	0.401509	0.217148	1.84901	0.0644564	0.543774	FBgn0039691	IntS11
FBgn0063495	13.0589	0.401486	0.821621	0.488651	0.625088	0.999306	FBgn0063495	GstE5
FBgn0085285	2.86728	0.401394	1.5407	0.260528	0.794457	NA	FBgn0085285	CG34256
FBgn0037756	1895.24	0.40139	0.457806	0.876768	0.380613	0.976584	FBgn0037756	CG8507
FBgn0029664	1017.74	0.401018	0.232848	1.72223	0.0850271	0.619205	FBgn0029664	CG10802
FBgn0040153	1243.49	0.400152	0.524172	0.763397	0.445227	0.998201	FBgn0040153	l(1)G0469
FBgn0051004	17.6199	0.39984	0.725849	0.550858	0.581731	0.999306	FBgn0051004	mesh
FBgn0034579	599.963	0.39979	0.217099	1.84151	0.0655469	0.547969	FBgn0034579	mRpL54
FBgn0053096	48.5919	0.399646	0.427419	0.935022	0.349777	0.96366	FBgn0053096	CG33096
FBgn0266566	4.91989	0.3995	1.04813	0.381154	0.703089	0.999306	FBgn0266566	CG45105
FBgn0052656	46.5518	0.398838	0.781643	0.510256	0.609872	0.999306	FBgn0052656	Muc11A
FBgn0286222	9924.49	0.398416	0.201924	1.9731	0.0484845	0.469171	FBgn0286222	Fum1
FBgn0260659	1037.41	0.39832	0.296646	1.34274	0.179356	0.830254	FBgn0260659	CG42542
FBgn0038471	683.224	0.397979	0.197855	2.01147	0.0442763	0.443013	FBgn0038471	CG5220
FBgn0264748	6.64102	0.397964	0.962795	0.413342	0.679356	0.999306	FBgn0264748	CG44006
FBgn0032881	366.634	0.397547	0.192719	2.06284	0.0391283	0.417526	FBgn0032881	Amacr
FBgn0040343	1.54123	0.397315	1.85525	0.214157	0.830425	NA	FBgn0040343	CG3713
FBgn0031053	18.5816	0.397284	0.630925	0.629685	0.528901	0.999306	FBgn0031053	CG14223
FBgn0034139	25.7251	0.396527	0.699003	0.567275	0.570528	0.999306	FBgn0034139	CG4927
FBgn0034674	1762.06	0.39636	0.299133	1.32503	0.185162	0.836308	FBgn0034674	CG9304
FBgn0053221	2.90717	0.3963	1.89451	0.209183	0.834305	NA	FBgn0053221	CR33221
FBgn0050187	224.223	0.396194	0.389004	1.01848	0.308449	0.941337	FBgn0050187	CG30187
FBgn0284221	162.053	0.395746	0.247814	1.59695	0.110277	0.69451	FBgn0284221	Sema5c
FBgn0086664	10.0764	0.395489	0.914239	0.432588	0.665314	0.999306	FBgn0086664	snoRNA:Psi28S-2149
FBgn0052230	1172.29	0.39539	0.226592	1.74494	0.0809951	0.603109	FBgn0052230	ND-MLRQ
FBgn0032482	1612.3	0.39463	0.309156	1.27648	0.201787	0.859033	FBgn0032482	Pect
FBgn0037788	12.0402	0.394623	0.80525	0.490062	0.62409	0.999306	FBgn0037788	CAH7
FBgn0035955	9.1149	0.394189	1.33083	0.296199	0.767078	0.999306	FBgn0035955	CG5194
FBgn0267828	653.6	0.393876	0.262825	1.49862	0.133971	0.748727	FBgn0267828	Fatp1
FBgn0044047	24.5575	0.393808	0.607669	0.648062	0.516945	0.999306	FBgn0044047	Ilp6
FBgn0030334	103.334	0.393689	0.582212	0.676197	0.498916	0.999306	FBgn0030334	Karl
FBgn0032006	127.097	0.393366	0.444365	0.885232	0.376032	0.976584	FBgn0032006	Pvr
FBgn0035248	89.1196	0.393322	0.340416	1.15542	0.24792	0.910491	FBgn0035248	CG13919
FBgn0042177	1829.22	0.393207	0.169011	2.32652	0.0199909	0.276172	FBgn0042177	Arts
FBgn0051287	25.7227	0.392282	0.611216	0.641806	0.520999	0.999306	FBgn0051287	CG31287
FBgn0032449	26.4308	0.392242	0.573755	0.683641	0.494202	0.999306	FBgn0032449	CG17036
FBgn0032287	6.31599	0.392042	0.88254	0.44422	0.656883	0.999306	FBgn0032287	CG6415
FBgn0024320	3283.24	0.391882	0.24345	1.6097	0.107463	0.688739	FBgn0024320	Npc1a
FBgn0037035	5.19858	0.391849	1.23078	0.318374	0.750202	0.999306	FBgn0037035	CG10589
FBgn0083007	4.3746	0.39146	1.25565	0.311758	0.755224	0.999306	FBgn0083007	snoRNA:Psi28S-1135f
FBgn0262185	3.32583	0.391235	1.28107	0.305396	0.760064	NA	FBgn0262185	mir-995
FBgn0053116	2679.6	0.391234	0.248673	1.57329	0.115653	0.708355	FBgn0053116	CG33116
FBgn0035890	709.36	0.391158	0.189417	2.06506	0.0389169	0.416416	FBgn0035890	CG13667
FBgn0283651	65592.6	0.391127	0.259867	1.50511	0.132296	0.746292	FBgn0283651	CG46301
FBgn0259700	10.9366	0.39088	0.694412	0.562893	0.573507	0.999306	FBgn0259700	CG42354
FBgn0086253	1520.68	0.390862	0.299908	1.30328	0.19248	0.845177	FBgn0086253	rumi
FBgn0027560	390.661	0.390847	0.307002	1.27311	0.202979	0.861338	FBgn0027560	Tps1
FBgn0038416	5.67805	0.390508	0.986433	0.395878	0.692195	0.999306	FBgn0038416	CG17930
FBgn0036105	214.117	0.390499	0.258045	1.5133	0.130204	0.742939	FBgn0036105	Blos4
FBgn0033101	357.391	0.390297	0.206087	1.89384	0.058246	0.523152	FBgn0033101	CG9436
FBgn0250785	24.7284	0.39028	0.540534	0.722027	0.470278	0.999306	FBgn0250785	vari
FBgn0050108	197.6	0.388774	0.43186	0.900232	0.367997	0.97499	FBgn0050108	CG30108
FBgn0086778	34.4871	0.388722	0.695401	0.55899	0.576168	0.999306	FBgn0086778	nAChRalpha7
FBgn0038198	4.68434	0.388311	1.12866	0.344047	0.730811	0.999306	FBgn0038198	Npc2b
[truncated: 9,231 more rows]

## Sheet: N vs DM T3
	baseMean	log2FoldChange	lfcSE	stat	pvalue	padj	ensembl_gene_id	ensembl_gene_symbol
FBgn0032266	40.2624	7.93309	1.24586	6.36757	1.92e-10	1.91e-08	FBgn0032266	CG18302
FBgn0262944	16.7058	7.63258	2.28686	3.33759	0.000845097	0.0165919	FBgn0262944	lncRNA:CR43263
FBgn0261615	10.9046	7.01502	3.91117	1.79359	0.0728792	0.408229	FBgn0261615	CG42704
FBgn0052010	15.9013	6.58135	1.33169	4.94209	7.73e-07	3.81e-05	FBgn0052010	CR32010
FBgn0259229	38.2554	6.4148	1.66221	3.8592	0.000113758	0.00293692	FBgn0259229	CG42329
FBgn0030200	4.56906	5.75732	1.60436	3.58854	0.000332531	NA	FBgn0030200	RabX2
FBgn0052572	71.1416	5.54092	0.545958	10.149	3.35e-24	1.19e-21	FBgn0052572	CG32572
FBgn0051683	18.7348	5.32862	0.97959	5.43965	5.34e-08	3.45e-06	FBgn0051683	CG31683
FBgn0033202	108.948	5.02612	0.410903	12.2319	2.1e-34	1.49e-31	FBgn0033202	CG1339
FBgn0033154	67.7109	4.93482	0.58759	8.39841	4.53e-17	9.39e-15	FBgn0033154	CG1850
FBgn0034692	12.5388	4.73965	1.05029	4.51269	6.4e-06	0.000246963	FBgn0034692	CG13502
FBgn0265002	157.29	4.63728	0.381983	12.14	6.48e-34	4.03e-31	FBgn0265002	CG44153
FBgn0267302	3.97842	4.55067	1.61787	2.81275	0.00491196	NA	FBgn0267302	asRNA:CR45738
FBgn0034335	257.222	4.5425	0.263379	17.247	1.18e-66	3.91e-63	FBgn0034335	GstE1
FBgn0033203	132.913	4.40104	0.321278	13.6986	1.04e-42	1.15e-39	FBgn0033203	CG2070
FBgn0032370	1.71444	4.35448	2.1567	2.01905	0.043482	NA	FBgn0032370	CG12307
FBgn0265929	1.65366	4.30502	2.47254	1.74114	0.0816599	NA	FBgn0265929	lncRNA:CR44718
FBgn0010549	638.238	4.28585	0.22365	19.1632	7.52e-82	7.48e-78	FBgn0010549	l(2)03659
FBgn0029681	3.31212	4.27499	1.68918	2.53081	0.0113799	NA	FBgn0029681	CG15239
FBgn0267163	3.26081	4.25466	1.7038	2.49716	0.0125194	NA	FBgn0267163	CG45603
FBgn0030913	68.3204	4.2238	0.457236	9.23767	2.52e-20	6.43e-18	FBgn0030913	CG6123
FBgn0262687	2.89274	4.07375	1.79338	2.27155	0.0231136	NA	FBgn0262687	lncRNA:CR43157
FBgn0033921	171.134	4.0447	0.830514	4.87012	1.12e-06	5.22e-05	FBgn0033921	tej
FBgn0031737	79.5122	3.94761	0.407952	9.67664	3.79e-22	1.26e-19	FBgn0031737	obst-E
FBgn0053225	4.37212	3.8821	1.48054	2.62208	0.00873952	NA	FBgn0053225	CG33225
FBgn0264487	4.6785	3.87706	1.465	2.64645	0.00813425	NA	FBgn0264487	CG43895
FBgn0051874	2.47637	3.84285	1.85381	2.07294	0.0381776	NA	FBgn0051874	Fum4
FBgn0039807	2.4998	3.80441	2.05411	1.85209	0.0640123	NA	FBgn0039807	CG15546
FBgn0002733	818.49	3.78529	0.303245	12.4826	9.29e-36	7.11e-33	FBgn0002733	E(spl)mbeta-HLH
FBgn0002533	15.2758	3.76215	0.794691	4.7341	2.2e-06	9.52e-05	FBgn0002533	Lcp2
FBgn0020637	2.35126	3.75967	1.92944	1.94858	0.0513459	NA	FBgn0020637	Lcp65Ag2
FBgn0037388	2.43546	3.75458	1.94857	1.92684	0.0539997	NA	FBgn0037388	CG14676
FBgn0259223	2.43546	3.75458	1.94857	1.92684	0.0539997	NA	FBgn0259223	CG42323
FBgn0051624	2.19723	3.64066	2.22752	1.6344	0.102174	NA	FBgn0051624	CG31624
FBgn0085241	14.6505	3.61499	1.06234	3.40285	0.000666881	0.0134921	FBgn0085241	CG34212
FBgn0265312	2.22663	3.61286	1.86878	1.93327	0.0532028	NA	FBgn0265312	lncRNA:CR44285
FBgn0035813	2.1235	3.60729	1.875	1.92388	0.0543693	NA	FBgn0035813	CG8492
FBgn0004429	2.16941	3.58993	2.22498	1.61347	0.106643	NA	FBgn0004429	LysP
FBgn0037506	2.04327	3.54121	1.95193	1.81421	0.0696456	NA	FBgn0037506	Mics1
FBgn0266789	3.49746	3.49143	1.57846	2.21192	0.0269725	NA	FBgn0266789	lncRNA:CR45254
FBgn0015035	12.1124	3.45554	1.1073	3.12067	0.00180437	0.0312905	FBgn0015035	Cyp4e3
FBgn0052082	470.412	3.45493	0.222342	15.5388	1.89e-54	3.14e-51	FBgn0052082	IRSp53
FBgn0263763	12.0596	3.37989	1.12248	3.01108	0.00260319	0.0416593	FBgn0263763	CG43680
FBgn0035193	1.8125	3.35777	2.02865	1.65517	0.0978895	NA	FBgn0035193	CG9192
FBgn0266403	1.77684	3.31221	1.98214	1.67102	0.0947172	NA	FBgn0266403	lncRNA:CR45043
FBgn0033500	371.683	3.29832	0.651839	5.06001	4.19e-07	2.18e-05	FBgn0033500	CG12913
FBgn0011276	1.81972	3.29287	2.01529	1.63394	0.102271	NA	FBgn0011276	HLH3B
FBgn0030374	1.74172	3.28595	1.98709	1.65365	0.0981995	NA	FBgn0030374	CG15734
FBgn0050371	3.43399	3.24252	1.88261	1.72236	0.0850049	NA	FBgn0050371	CG30371
FBgn0037764	1.73057	3.2211	2.24737	1.43328	0.151779	NA	FBgn0037764	CG9459
FBgn0031653	2.87816	3.17844	1.63065	1.94918	0.0512739	NA	FBgn0031653	Jon25Biii
FBgn0036150	14.632	3.14075	1.0259	3.06147	0.00220254	0.0364793	FBgn0036150	Ir68a
FBgn0031176	311.542	3.13924	2.22124	1.41329	0.157572	0.602053	FBgn0031176	whe
FBgn0052984	4.93052	3.13114	1.40535	2.22801	0.0258796	NA	FBgn0052984	CG32984
FBgn0033292	2.57125	3.08484	1.721	1.79247	0.0730581	NA	FBgn0033292	Cyp4ad1
FBgn0263762	3.35766	3.00795	1.86961	1.60886	0.107647	NA	FBgn0263762	CG43679
FBgn0035287	42.9548	2.97714	0.58433	5.09496	3.49e-07	1.86e-05	FBgn0035287	CG13937
FBgn0031277	6.51724	2.95699	1.33053	2.22241	0.0262553	0.222894	FBgn0031277	CG13947
FBgn0032505	775.56	2.94034	2.11606	1.38954	0.164669	0.614361	FBgn0032505	CG16826
FBgn0263709	2.55956	2.86985	1.67193	1.71649	0.0860726	NA	FBgn0263709	lncRNA:CR43661
FBgn0085789	2.67112	2.85454	1.61582	1.76662	0.0772916	NA	FBgn0085789	CR41506
FBgn0266277	2.43288	2.85068	1.77278	1.60803	0.107829	NA	FBgn0266277	asRNA:CR44962
FBgn0036860	2.33668	2.84839	1.75307	1.6248	0.104205	NA	FBgn0036860	CG14086
FBgn0267214	5.24139	2.81544	1.27582	2.20676	0.0273306	NA	FBgn0267214	lncRNA:CR45654
FBgn0284082	204.026	2.81425	0.300767	9.3569	8.21e-21	2.27e-18	FBgn0284082	CG46304
FBgn0000591	426.694	2.77844	0.288881	9.61791	6.72e-22	2.03e-19	FBgn0000591	E(spl)m8-HLH
FBgn0035954	24.5861	2.77501	0.653779	4.24457	2.19e-05	0.0007078	FBgn0035954	Doc3
FBgn0002732	132.077	2.75271	0.460735	5.97461	2.31e-09	1.9e-07	FBgn0002732	E(spl)malpha-BFM
FBgn0011812	8.77608	2.7514	0.885626	3.10673	0.00189168	0.0323536	FBgn0011812	Lcp1Psi
FBgn0026315	69.4277	2.73629	0.479814	5.70281	1.18e-08	8.44e-07	FBgn0026315	Ugt35A1
FBgn0033968	7.57002	2.72974	1.0407	2.62298	0.00871654	0.102437	FBgn0033968	hui
FBgn0085246	13.4391	2.72857	0.899807	3.03239	0.00242627	0.0392063	FBgn0085246	CG34217
FBgn0002531	17.2124	2.723	0.684865	3.97596	7.01e-05	0.00194381	FBgn0002531	Lcp1
FBgn0053109	23.7431	2.71759	1.65557	1.64148	0.100697	0.48161	FBgn0053109	CG33109
FBgn0028583	175.394	2.70364	2.2175	1.21923	0.222756	0.689006	FBgn0028583	lcs
FBgn0020429	1.98519	2.68758	1.86889	1.43806	0.150416	NA	FBgn0020429	GluRIIB
FBgn0051901	10.6339	2.68724	0.985037	2.72807	0.0063707	0.0821424	FBgn0051901	Mur29B
FBgn0264723	2.38933	2.66262	1.74106	1.52931	0.126188	NA	FBgn0264723	lncRNA:CR43991
FBgn0038814	3.71261	2.62906	1.48237	1.77356	0.0761358	NA	FBgn0038814	CG15923
FBgn0051103	3.1011	2.59568	1.56352	1.66015	0.0968849	NA	FBgn0051103	CG31103
FBgn0259171	204.411	2.58663	0.274841	9.41135	4.9e-21	1.42e-18	FBgn0259171	Pde9
FBgn0033725	39.2439	2.5866	0.49016	5.27705	1.31e-07	8.02e-06	FBgn0033725	Cpr49Ac
FBgn0002534	9.70585	2.58266	0.905253	2.85297	0.00433126	0.0612405	FBgn0002534	Lcp3
FBgn0015034	1.90814	2.53791	2.08159	1.21922	0.222762	NA	FBgn0015034	Cyp4e1
FBgn0030756	43.9831	2.53023	0.412759	6.13005	8.79e-10	7.88e-08	FBgn0030756	CG9903
FBgn0032067	2.09777	2.5206	1.77823	1.41748	0.156344	NA	FBgn0032067	LManIV
FBgn0031251	1111.3	2.51904	0.140481	17.9315	6.69e-72	3.33e-68	FBgn0031251	CG4213
FBgn0263511	52.0824	2.51092	0.56537	4.4412	8.95e-06	0.00032859	FBgn0263511	Vsx1
FBgn0032364	4.91134	2.49634	1.13481	2.19979	0.0278219	NA	FBgn0032364	CG4970
FBgn0010357	8.48868	2.47793	1.0211	2.42673	0.0152355	0.154841	FBgn0010357	betaTry
FBgn0036382	21.2505	2.47369	0.737591	3.35375	0.000797255	0.0158401	FBgn0036382	CG13737
FBgn0005619	13.326	2.47066	0.734364	3.36435	0.00076724	0.0152742	FBgn0005619	Hdc
FBgn0034045	20.4033	2.46178	0.563191	4.37112	1.24e-05	0.000433245	FBgn0034045	CG8249
FBgn0031701	130.221	2.4589	0.474789	5.17892	2.23e-07	1.26e-05	FBgn0031701	TotM
FBgn0033742	5.37636	2.44911	1.21896	2.00917	0.0445187	NA	FBgn0033742	Nepl10
FBgn0262353	1.71604	2.4463	2.0212	1.21032	0.226156	NA	FBgn0262353	CG43051
FBgn0036016	2.03072	2.43819	1.98005	1.23138	0.218181	NA	FBgn0036016	CG3306
FBgn0250826	2.35841	2.42973	1.78558	1.36075	0.173591	NA	FBgn0250826	CG34160
FBgn0039473	6.93316	2.42814	1.01009	2.40388	0.016222	0.161474	FBgn0039473	CG17191
FBgn0028514	2.45859	2.41765	1.69498	1.42636	0.153765	NA	FBgn0028514	CG4793
FBgn0266974	2.43883	2.40222	1.80247	1.33274	0.182619	NA	FBgn0266974	lncRNA:CR45425
FBgn0030356	8.69991	2.40195	0.873506	2.74978	0.00596354	0.0781067	FBgn0030356	lncRNA:CR32661
FBgn0003357	1.9632	2.40051	1.77208	1.35462	0.175538	NA	FBgn0003357	Jon99Ciii
FBgn0034013	1028.42	2.38937	0.200907	11.8929	1.29e-32	7.54e-30	FBgn0034013	unc-5
FBgn0033501	1415.38	2.37558	0.685662	3.46465	0.000530921	0.0112442	FBgn0033501	CG12911
FBgn0262608	2.07748	2.36678	2.0498	1.15464	0.248237	NA	FBgn0262608	CG43134
FBgn0267634	3.16121	2.36177	1.50695	1.56725	0.117056	NA	FBgn0267634	lncRNA:CR45972
FBgn0265953	82.7147	2.34849	0.39154	5.99808	2e-09	1.66e-07	FBgn0265953	lncRNA:CR44740
FBgn0038676	3.35131	2.34774	1.46042	1.60759	0.107926	NA	FBgn0038676	CG6026
FBgn0264793	2.70893	2.3396	1.60854	1.45448	0.145812	NA	FBgn0264793	lncRNA:CR44023
FBgn0030377	3.77646	2.33116	1.34886	1.72825	0.0839432	NA	FBgn0030377	CG1924
FBgn0041246	33.8592	2.32743	0.480448	4.84429	1.27e-06	5.88e-05	FBgn0041246	Gr32a
FBgn0038018	9.40676	2.30775	1.11338	2.07274	0.0381968	0.284163	FBgn0038018	Tim17a1
FBgn0265040	1.66418	2.30537	1.85056	1.24577	0.212848	NA	FBgn0265040	lncRNA:CR44157
FBgn0052571	1.75954	2.3021	1.95804	1.17572	0.239708	NA	FBgn0052571	TwdlX
FBgn0035343	5.53686	2.3005	1.5718	1.46361	0.143302	0.572631	FBgn0035343	CG16762
FBgn0035695	1.64526	2.29697	2.05316	1.11875	0.263248	NA	FBgn0035695	CG10226
FBgn0029745	1.94374	2.29559	1.76973	1.29714	0.194583	NA	FBgn0029745	Rpn13R
FBgn0266850	16.0221	2.27877	0.72215	3.15554	0.00160202	0.0282239	FBgn0266850	lncRNA:CR45311
FBgn0265511	4.73214	2.27565	1.21551	1.87219	0.061181	NA	FBgn0265511	lncRNA:CR44373
FBgn0035144	3.10161	2.26848	1.55682	1.45713	0.145081	NA	FBgn0035144	Kah
FBgn0053642	1.60341	2.25733	1.95491	1.1547	0.248214	NA	FBgn0053642	CG33642
FBgn0035431	3.98038	2.24625	1.37761	1.63054	0.102988	NA	FBgn0035431	CG14968
FBgn0039471	3.94711	2.24131	1.36227	1.64527	0.0999138	NA	FBgn0039471	CG6295
FBgn0036491	2.6287	2.23658	1.46498	1.5267	0.126836	NA	FBgn0036491	Best4
FBgn0040262	20.3058	2.23656	0.616265	3.62922	0.000284282	0.0066897	FBgn0040262	Ugt37C2
FBgn0015714	373.902	2.23055	1.01994	2.18695	0.0287459	0.234914	FBgn0015714	Cyp6a17
FBgn0038579	4.9994	2.21003	1.18007	1.87279	0.0610973	NA	FBgn0038579	CG14313
FBgn0262576	4.23413	2.1889	1.3212	1.65676	0.0975683	NA	FBgn0262576	CG43116
FBgn0052199	16.5176	2.18711	0.796331	2.74648	0.00602385	0.0786895	FBgn0052199	CG32199
FBgn0038105	6.1048	2.18201	1.16885	1.8668	0.0619293	0.375194	FBgn0038105	yellow-f2
FBgn0032538	2.2213	2.16895	1.77297	1.22334	0.221199	NA	FBgn0032538	Vajk2
FBgn0037534	6.67647	2.16581	0.982554	2.20426	0.0275058	0.230078	FBgn0037534	ELOVL
FBgn0261804	8.66062	2.16374	0.9292	2.32861	0.0198799	0.184594	FBgn0261804	CG42750
FBgn0038449	3.91217	2.14904	1.21643	1.76668	0.0772817	NA	FBgn0038449	CG17562
FBgn0032072	2.38318	2.14877	1.72935	1.24253	0.21404	NA	FBgn0032072	CG9483
FBgn0063499	2.05415	2.14548	1.9397	1.10608	0.26869	NA	FBgn0063499	GstE10
FBgn0267212	2.2527	2.13522	1.70174	1.25473	0.209578	NA	FBgn0267212	lncRNA:CR45652
FBgn0267656	4.40649	2.12899	1.23118	1.72922	0.0837691	NA	FBgn0267656	lncRNA:CR45994
FBgn0040496	4.86795	2.11499	1.22709	1.72359	0.0847816	NA	FBgn0040496	CG17104
FBgn0038208	3.6351	2.10615	1.48861	1.41484	0.157114	NA	FBgn0038208	CG14355
FBgn0029835	4.31944	2.10401	1.54078	1.36555	0.17208	NA	FBgn0029835	CG5921
FBgn0266455	133.627	2.10186	2.27611	0.923443	NA	NA	FBgn0266455	CG45080
FBgn0033508	2.9017	2.08906	1.46816	1.42291	0.154764	NA	FBgn0033508	Obp46a
FBgn0036880	6.4238	2.08482	1.27015	1.64139	0.100717	0.48161	FBgn0036880	Cpr76Bc
FBgn0053322	2.41443	2.08071	1.69607	1.22678	0.219904	NA	FBgn0053322	CG33322
FBgn0085428	171.881	2.08033	0.758274	2.7435	0.00607874	0.0790951	FBgn0085428	Nox
FBgn0032911	12.2085	2.07697	0.75904	2.73631	0.00621325	0.0805296	FBgn0032911	tadr
FBgn0036796	23.2889	2.07437	0.688146	3.01443	0.0025746	0.0412682	FBgn0036796	CG18231
FBgn0051345	1.94951	2.05938	2.10557	0.978064	0.328043	NA	FBgn0051345	CG31345
FBgn0283678	13.037	2.05854	0.887101	2.32053	0.0203124	0.18692	FBgn0283678	Osi21
FBgn0035755	5.50925	2.05804	1.02129	2.01514	0.0438902	0.306337	FBgn0035755	CG14830
FBgn0262482	2.36311	2.04856	1.69144	1.21114	0.225843	NA	FBgn0262482	CG43072
FBgn0052774	1.96843	2.04574	1.83036	1.11767	0.263708	NA	FBgn0052774	Muc4B
FBgn0053349	15.5255	2.04043	0.718264	2.84078	0.00450027	0.0629153	FBgn0053349	ppk25
FBgn0039002	5.47057	2.03583	1.03378	1.96931	0.0489175	0.326556	FBgn0039002	CG17625
FBgn0002734	53.0004	2.03531	0.501319	4.0599	4.91e-05	0.00143729	FBgn0002734	E(spl)mdelta-HLH
FBgn0261927	1.95223	2.03342	1.83225	1.10979	0.267088	NA	FBgn0261927	lncRNA:CR42794
FBgn0029762	4.39649	2.02854	1.37893	1.4711	0.141265	NA	FBgn0029762	NAAT1
FBgn0260475	2.25745	2.02701	1.61063	1.25852	0.208204	NA	FBgn0260475	CG30059
FBgn0033358	2.88224	2.0264	1.4591	1.3888	0.164895	NA	FBgn0033358	spab
FBgn0028743	22.6489	2.02154	0.537876	3.75838	0.000171019	0.00425581	FBgn0028743	Dhit
FBgn0263239	2.33117	1.99979	1.98816	1.00585	0.314489	NA	FBgn0263239	dar1
FBgn0033856	3.27029	1.99087	1.38613	1.43628	0.150923	NA	FBgn0033856	CG13334
FBgn0033760	8.50357	1.9876	0.958825	2.07295	0.0381769	0.284163	FBgn0033760	CG8785
FBgn0038412	4.71464	1.98399	1.37519	1.4427	0.149105	NA	FBgn0038412	Zip89B
FBgn0040759	2.52153	1.98173	1.70339	1.1634	0.244666	NA	FBgn0040759	CG13177
FBgn0035476	7.42429	1.97758	0.952597	2.07599	0.0378951	0.282764	FBgn0035476	CG12766
FBgn0032376	2.82675	1.96863	1.55727	1.26415	0.206175	NA	FBgn0032376	Tsp33B
FBgn0035007	2.05107	1.96401	1.97807	0.992894	0.320762	NA	FBgn0035007	CG3492
FBgn0027790	4.77416	1.96145	1.20325	1.63013	0.103075	NA	FBgn0027790	GV1
FBgn0264087	30.0891	1.95832	0.681082	2.87531	0.00403631	0.0577263	FBgn0264087	Slob
FBgn0034354	36.7482	1.95666	0.459727	4.25614	2.08e-05	0.000681005	FBgn0034354	GstE11
FBgn0039043	38.9291	1.94601	0.583699	3.33393	0.000856273	0.0167782	FBgn0039043	CG17121
FBgn0261990	8.67723	1.94211	0.880696	2.2052	0.02744	0.22972	FBgn0261990	CG42808
FBgn0033658	1.85277	1.93848	1.92099	1.00911	0.312922	NA	FBgn0033658	Twdlbeta
FBgn0086670	2.03759	1.93495	1.67196	1.15729	0.247152	NA	FBgn0086670	snoRNA:Psi28S-2622
FBgn0034639	4.88295	1.93295	1.1848	1.63146	0.102793	NA	FBgn0034639	CG15673
FBgn0265344	1.84332	1.93098	1.92213	1.0046	0.315088	NA	FBgn0265344	lncRNA:CR44298
FBgn0011828	62.3564	1.91952	0.548401	3.50021	0.000464896	0.0101251	FBgn0011828	Pxn
FBgn0051038	274.168	1.91006	0.247024	7.73227	1.06e-14	1.81e-12	FBgn0051038	CG31038
FBgn0267987	5.75803	1.90551	1.1542	1.65093	0.0987521	0.478102	FBgn0267987	lncRNA:CR46254
FBgn0052201	23.7711	1.90549	0.709042	2.68741	0.00720082	0.0883809	FBgn0052201	CG32201
FBgn0032483	5.22864	1.90447	1.12024	1.70005	0.0891206	NA	FBgn0032483	CG15482
FBgn0050241	3.09631	1.90365	1.38396	1.37551	0.168973	NA	FBgn0050241	tRNA:Leu-AAG-1-1
FBgn0004647	15339.2	1.90269	0.219096	8.68431	3.81e-18	8.62e-16	FBgn0004647	N
FBgn0030777	12.5831	1.90129	0.73782	2.57691	0.00996885	0.112124	FBgn0030777	CG9672
FBgn0031974	11.6803	1.90099	0.74063	2.56672	0.0102665	0.114694	FBgn0031974	CG12560
FBgn0011670	2.17721	1.9007	1.72615	1.10112	0.270844	NA	FBgn0011670	Mst57Dc
FBgn0038523	1.98355	1.89886	1.71697	1.10594	0.268753	NA	FBgn0038523	Sgs5bis
FBgn0036235	7.6332	1.8962	0.960348	1.9745	0.0483252	0.323707	FBgn0036235	CG6938
FBgn0032119	2.79783	1.89497	1.42597	1.32889	0.183883	NA	FBgn0032119	CG3769
FBgn0036377	3.07739	1.89214	1.40937	1.34255	0.179418	NA	FBgn0036377	CG10710
FBgn0267103	2.09993	1.89152	1.88564	1.00312	0.315804	NA	FBgn0267103	lncRNA:CR45543
FBgn0035189	111.218	1.89039	0.366602	5.15653	2.52e-07	1.4e-05	FBgn0035189	CG9119
FBgn0015010	66.3277	1.88593	1.46849	1.28427	0.199048	0.661127	FBgn0015010	Ag5r
FBgn0036583	271.005	1.88144	0.614992	3.05929	0.00221865	0.0366852	FBgn0036583	CG13055
FBgn0039694	4.21071	1.86955	1.19797	1.5606	0.118617	NA	FBgn0039694	fig
FBgn0265496	11.6798	1.86225	0.850377	2.18991	0.0285306	0.233932	FBgn0265496	lncRNA:CR44365
FBgn0085415	51.2435	1.86203	0.457918	4.06631	4.78e-05	0.00140748	FBgn0085415	CG34386
FBgn0060292	2.05264	1.85767	1.71493	1.08323	0.278705	NA	FBgn0060292	snoRNA:U49:66Da
FBgn0085305	3.66863	1.85508	1.23227	1.50541	0.132217	NA	FBgn0085305	CG34276
FBgn0266254	7.57381	1.83798	0.914667	2.00945	0.0444893	0.308775	FBgn0266254	lncRNA:CR44949
FBgn0083010	3.45816	1.82573	1.33042	1.37229	0.169972	NA	FBgn0083010	snoRNA:Psi28S-1135c
FBgn0038607	5.04849	1.81828	1.13068	1.60814	0.107805	NA	FBgn0038607	hmw
FBgn0063497	7.95129	1.81696	0.949963	1.91267	0.0557907	0.348832	FBgn0063497	GstE3
FBgn0036612	9.33259	1.81144	0.87176	2.07791	0.037718	0.281866	FBgn0036612	CG4998
FBgn0031703	10.9381	1.81138	0.827752	2.18832	0.0286466	0.234304	FBgn0031703	CG12512
FBgn0263489	1.81712	1.80995	1.72369	1.05004	0.293698	NA	FBgn0263489	lncRNA:CR43604
FBgn0030296	2.38642	1.80576	1.6318	1.10661	0.268464	NA	FBgn0030296	CG15196
FBgn0285969	16.118	1.80132	0.639572	2.81645	0.00485579	0.0662012	FBgn0285969	sisRNA:4
FBgn0051091	4.2719	1.79681	1.23577	1.45399	0.145948	NA	FBgn0051091	CG31091
FBgn0034670	2.65652	1.79383	1.47339	1.21748	0.223421	NA	FBgn0034670	CG13488
FBgn0264005	273.384	1.79343	0.333724	5.37399	7.7e-08	4.88e-06	FBgn0264005	Hmx
FBgn0002592	4.98618	1.78838	1.18238	1.51253	0.130398	NA	FBgn0002592	E(spl)m2-BFM
FBgn0264381	2.0359	1.77842	1.5956	1.11457	0.265033	NA	FBgn0264381	asRNA:CR43833
FBgn0266879	1.95	1.77817	1.80225	0.986636	0.323821	NA	FBgn0266879	lncRNA:CR45340
FBgn0265497	12.6851	1.77737	0.902984	1.96833	0.0490296	0.326756	FBgn0265497	lncRNA:CR44366
FBgn0262317	2.501	1.77642	1.54114	1.15267	0.249047	NA	FBgn0262317	mir-966
FBgn0033096	6.13654	1.771	0.96309	1.83888	0.0659331	0.386569	FBgn0033096	Zip42C,1
FBgn0052029	274.966	1.76949	0.246457	7.17971	6.99e-13	9.79e-11	FBgn0052029	Cpr66D
FBgn0042173	100.557	1.76836	0.398595	4.43649	9.14e-06	0.000334625	FBgn0042173	CG18853
FBgn0038416	8.35703	1.76424	1.03872	1.69848	0.0894177	0.455975	FBgn0038416	CG17930
FBgn0263353	437.225	1.76275	0.543017	3.24622	0.00116949	0.0217184	FBgn0263353	CG11000
FBgn0033367	30.2354	1.76231	0.549311	3.20822	0.00133561	0.0242161	FBgn0033367	PPO2
FBgn0263870	7.5144	1.75925	0.885552	1.98661	0.0469653	0.316868	FBgn0263870	lncRNA:CR43717
FBgn0038840	3.4922	1.75729	1.28711	1.3653	0.17216	NA	FBgn0038840	Grik
FBgn0001263	19.2558	1.75624	0.705822	2.48822	0.0128384	0.136531	FBgn0001263	inaD
FBgn0011669	2.19516	1.75557	1.77556	0.988742	0.32279	NA	FBgn0011669	Mst57Db
FBgn0040859	9.91015	1.75451	0.855784	2.05018	0.0403469	0.292789	FBgn0040859	lncRNA:CR32658
FBgn0032104	3.3425	1.75409	1.37546	1.27528	0.202209	NA	FBgn0032104	aust
FBgn0267783	2.00078	1.75025	1.64493	1.06403	0.287316	NA	FBgn0267783	lncRNA:CR46114
FBgn0033807	7.90118	1.74725	0.86175	2.02756	0.0426047	0.299982	FBgn0033807	AQP
FBgn0264991	8.79156	1.74528	0.965837	1.80702	0.0707596	0.400877	FBgn0264991	CG44142
FBgn0267992	4.70072	1.7444	1.17434	1.48544	0.137428	NA	FBgn0267992	lncRNA:CR46259
FBgn0030643	3.1272	1.73981	1.42316	1.2225	0.22152	NA	FBgn0030643	CG15641
FBgn0010389	13.0492	1.73943	0.908529	1.91455	0.0555496	0.347761	FBgn0010389	htl
FBgn0032639	4.61547	1.73791	1.55199	1.1198	0.2628	NA	FBgn0032639	CG18563
FBgn0264339	18.4683	1.73549	0.656578	2.64323	0.00821181	0.0979443	FBgn0264339	CG43795
FBgn0086265	3.50484	1.73451	1.47993	1.17202	0.241189	NA	FBgn0086265	psd
FBgn0263475	3.12318	1.73437	1.36956	1.26636	0.205383	NA	FBgn0263475	snoRNA:CG16892-a
FBgn0032860	2.92608	1.73338	1.48386	1.16816	0.242744	NA	FBgn0032860	CG15130
FBgn0039387	8.70553	1.73265	0.975888	1.77546	0.0758213	0.418256	FBgn0039387	Mco3
FBgn0038526	193.191	1.73092	0.248926	6.95356	3.56e-12	4.55e-10	FBgn0038526	CG14327
FBgn0033865	10.546	1.72511	0.82716	2.08558	0.0370168	0.278087	FBgn0033865	CG6220
FBgn0262378	2.63032	1.7249	1.41905	1.21553	0.224164	NA	FBgn0262378	mir-317
FBgn0050484	7.12267	1.71607	0.984494	1.7431	0.0813163	0.434014	FBgn0050484	CG30484
FBgn0264077	1.8741	1.71505	1.93362	0.886966	0.375097	NA	FBgn0264077	Cnx14D
FBgn0038818	5.0348	1.71293	1.04199	1.64391	0.100195	NA	FBgn0038818	Nep4
FBgn0028941	1.90186	1.70987	1.72208	0.99291	0.320754	NA	FBgn0028941	CG16853
FBgn0038744	10.4669	1.70425	0.749644	2.27342	0.023001	0.203152	FBgn0038744	CG4733
FBgn0036203	1.68928	1.69511	2.06029	0.822753	0.410649	NA	FBgn0036203	Muc68D
FBgn0030459	11.3334	1.6939	0.914866	1.85153	0.0640933	0.381342	FBgn0030459	CG12723
FBgn0029589	13.6914	1.69221	0.874565	1.93491	0.053001	0.338839	FBgn0029589	CG14810
FBgn0085285	7.15261	1.68944	0.927294	1.82191	0.0684694	0.394697	FBgn0085285	CG34256
FBgn0039316	23.1144	1.68513	0.589202	2.86002	0.00423618	0.0603247	FBgn0039316	CG11893
FBgn0038494	2.69668	1.68495	1.60396	1.05049	0.293491	NA	FBgn0038494	beat-IIb
FBgn0083949	95.0538	1.68353	0.309226	5.44433	5.2e-08	3.38e-06	FBgn0083949	side-III
FBgn0037677	6.89227	1.67928	0.932438	1.80096	0.0717094	0.404416	FBgn0037677	CG12951
FBgn0035914	7.68615	1.67491	0.86908	1.92722	0.0539524	0.342065	FBgn0035914	CG6282
FBgn0266801	1313.04	1.67437	0.291503	5.74393	9.25e-09	6.77e-07	FBgn0266801	CG45263
FBgn0035208	3.96307	1.67269	1.21708	1.37435	0.169333	NA	FBgn0035208	CG9184
FBgn0038469	4.61421	1.66837	1.20754	1.38162	0.167089	NA	FBgn0038469	CG4009
FBgn0263130	2.90673	1.66265	1.58625	1.04816	0.294564	NA	FBgn0263130	lncRNA:CR43372
FBgn0030617	3.60953	1.65996	1.22582	1.35416	0.175686	NA	FBgn0030617	CG9095
FBgn0038248	20.3541	1.65916	0.642542	2.58218	0.00981776	0.110926	FBgn0038248	CG7886
FBgn0266155	2.3475	1.65716	1.57996	1.04886	0.294242	NA	FBgn0266155	lncRNA:CR44861
FBgn0265821	1.80658	1.65655	1.94399	0.852138	0.394137	NA	FBgn0265821	lncRNA:CR44610
FBgn0030775	17.4742	1.65501	0.619283	2.67246	0.00752968	0.0915145	FBgn0030775	CG9673
FBgn0264496	1.66362	1.65499	1.87168	0.884226	0.376574	NA	FBgn0264496	asRNA:CR43898
FBgn0051272	1.92024	1.65224	1.64798	1.00258	0.316062	NA	FBgn0051272	CG31272
FBgn0004573	2.77959	1.6462	1.41714	1.16164	0.245383	NA	FBgn0004573	5-HT7
FBgn0259101	2.35907	1.64518	1.56985	1.04798	0.294647	NA	FBgn0259101	CG42249
FBgn0000075	4.52103	1.64213	1.12172	1.46394	0.143211	NA	FBgn0000075	amd
FBgn0035915	5.78305	1.64183	1.09818	1.49504	0.134904	0.555581	FBgn0035915	S-Lap1
FBgn0265272	12.4278	1.64171	0.7149	2.29641	0.0216523	0.194343	FBgn0265272	CG30060
FBgn0002609	25.3699	1.6398	0.805009	2.037	0.0416499	0.297475	FBgn0002609	E(spl)m3-HLH
FBgn0029791	1408.34	1.63462	0.260004	6.28688	3.24e-10	3.07e-08	FBgn0029791	AdamTS-B
FBgn0040973	1.70495	1.63374	2.2937	0.712275	0.476294	NA	FBgn0040973	CG16824
FBgn0040257	4.57927	1.6298	1.17126	1.39149	0.164078	NA	FBgn0040257	Ugt302E1
FBgn0051776	4.30845	1.62542	1.14517	1.41936	0.155793	NA	FBgn0051776	CG31776
FBgn0036568	8.18409	1.62497	1.07944	1.50539	0.132224	0.55144	FBgn0036568	ATPsynbetaL
FBgn0040321	131.999	1.62459	0.270803	5.99917	1.98e-09	1.66e-07	FBgn0040321	GNBP3
FBgn0085488	3.08155	1.62301	1.40507	1.15511	0.248044	NA	FBgn0085488	CG34459
FBgn0263655	11.0256	1.62262	0.785832	2.06484	0.0389377	0.287954	FBgn0263655	CG43646
FBgn0031905	48.9855	1.61849	0.460533	3.51438	0.000440778	0.00968544	FBgn0031905	gudu
FBgn0034870	1.50075	1.61412	2.32806	0.693334	0.4881	NA	FBgn0034870	CG13559
FBgn0037676	3.32943	1.61361	1.31216	1.22974	0.218796	NA	FBgn0037676	CG8861
FBgn0266631	1.86621	1.61024	1.65228	0.974559	0.329779	NA	FBgn0266631	lncRNA:CR45138
FBgn0265308	1.62176	1.60841	1.78904	0.899038	0.368632	NA	FBgn0265308	lncRNA:CR44281
FBgn0265065	3.04915	1.60779	1.32412	1.21423	0.224659	NA	FBgn0265065	asRNA:CR44176
FBgn0035290	2.47683	1.60494	1.51109	1.06211	0.288186	NA	FBgn0035290	dsb
FBgn0053080	62.6624	1.6025	0.386999	4.14084	3.46e-05	0.00105015	FBgn0053080	CG33080
FBgn0264711	1.6982	1.60194	1.81739	0.881455	0.378071	NA	FBgn0264711	CG43980
FBgn0039873	3.47177	1.60148	1.23428	1.2975	0.194459	NA	FBgn0039873	Smvt
FBgn0266392	9.0972	1.59689	0.838556	1.90434	0.056866	0.354442	FBgn0266392	lncRNA:CR45032
FBgn0030598	16.1068	1.59543	0.61102	2.61109	0.00902532	0.105017	FBgn0030598	CG9503
FBgn0000078	2.56165	1.59252	1.73214	0.919392	0.35789	NA	FBgn0000078	Amy-d
FBgn0037513	19.4209	1.59036	0.666835	2.38493	0.0170822	0.166399	FBgn0037513	pyd3
FBgn0038842	120.549	1.58737	0.353477	4.49073	7.1e-06	0.000270702	FBgn0038842	hdly
FBgn0033498	10.509	1.58701	0.752457	2.1091	0.0349356	0.267499	FBgn0033498	CG12209
FBgn0250815	7.47646	1.58602	0.900759	1.76076	0.0782788	0.425089	FBgn0250815	Jon65Aiv
FBgn0033405	4.71434	1.58543	1.05615	1.50115	0.133317	NA	FBgn0033405	CG13954
FBgn0000560	94.3067	1.58518	0.361486	4.38517	1.16e-05	0.000412014	FBgn0000560	eg
FBgn0037862	1.682	1.58424	1.77843	0.89081	0.373031	NA	FBgn0037862	mAcon2
FBgn0028844	1.682	1.58424	1.77843	0.89081	0.373031	NA	FBgn0028844	CG15283
FBgn0004364	38.4294	1.58317	0.398097	3.97685	6.98e-05	0.00194381	FBgn0004364	18w
FBgn0030593	12.8732	1.58159	0.675917	2.33992	0.0192879	0.182644	FBgn0030593	CG9512
FBgn0086036	2.59351	1.58076	1.44211	1.09614	0.273016	NA	FBgn0086036	snoRNA:Me18S-A934
FBgn0050009	4141.99	1.58029	0.441376	3.58037	0.000343112	0.00785134	FBgn0050009	lncRNA:CR30009
FBgn0026756	9.37735	1.57676	0.779426	2.02298	0.0430754	0.302378	FBgn0026756	Ugt37A1
FBgn0264081	3.41099	1.57573	1.28845	1.22296	0.221344	NA	FBgn0264081	CG43750
FBgn0035455	5.30542	1.57239	1.19775	1.31279	0.189253	NA	FBgn0035455	CG10862
FBgn0037765	1.91025	1.56606	1.7469	0.896484	0.369994	NA	FBgn0037765	CG9458
FBgn0267694	6.53604	1.56464	0.976099	1.60295	0.108945	0.498983	FBgn0267694	lncRNA:CR46030
FBgn0000244	16.5752	1.5637	0.696624	2.24468	0.0247889	0.21372	FBgn0000244	by
FBgn0035619	1.65635	1.56266	1.81038	0.863165	0.388047	NA	FBgn0035619	Alp10
FBgn0085471	3.00101	1.56003	1.41878	1.09956	0.271525	NA	FBgn0085471	CG34442
FBgn0265001	12.8312	1.55618	0.697194	2.23206	0.0256111	0.218638	FBgn0265001	ppk18
FBgn0002922	2.01445	1.55559	1.70822	0.910645	0.362482	NA	FBgn0002922	nau
FBgn0022700	2.24743	1.55307	1.9145	0.811214	0.417243	NA	FBgn0022700	Cht4
FBgn0051798	1.75783	1.55305	2.04388	0.759857	0.44734	NA	FBgn0051798	CG31798
FBgn0250831	1.64689	1.55278	1.7831	0.870831	0.383847	NA	FBgn0250831	BG642167
FBgn0053300	2.03739	1.54977	1.98703	0.77994	0.435426	NA	FBgn0053300	Muc30E
FBgn0040658	24.871	1.54871	0.562556	2.75299	0.00590544	0.0774476	FBgn0040658	CG13516
FBgn0039378	8.42211	1.54761	0.860245	1.79904	0.0720127	0.405209	FBgn0039378	alpha4GT2
FBgn0035308	643.602	1.54754	0.657875	2.35234	0.0186559	0.178216	FBgn0035308	CG15822
FBgn0028430	3.12715	1.54601	1.30192	1.18748	0.235038	NA	FBgn0028430	He
FBgn0054003	6.29627	1.5448	0.980042	1.57626	0.114966	0.512484	FBgn0054003	NimB3
FBgn0034007	3.87065	1.54204	1.20101	1.28395	0.199159	NA	FBgn0034007	ND-51L2
FBgn0262900	2.29401	1.54191	1.79295	0.859981	0.389799	NA	FBgn0262900	CG43255
FBgn0031816	109.604	1.54079	0.39222	3.92837	8.55e-05	0.00230085	FBgn0031816	Rchy1
FBgn0038415	9.7065	1.53913	0.778804	1.97628	0.048123	0.323005	FBgn0038415	CG17929
FBgn0030108	7.08181	1.53894	0.957624	1.60704	0.108046	0.497564	FBgn0030108	Gr8a
FBgn0039009	3.23346	1.53708	1.73209	0.887415	0.374855	NA	FBgn0039009	CG13842
FBgn0034197	1.74163	1.53648	1.80824	0.84971	0.395487	NA	FBgn0034197	Cda9
FBgn0027070	1.74163	1.53648	1.80824	0.84971	0.395487	NA	FBgn0027070	Ugt36E1
FBgn0005561	3.19485	1.53614	1.37531	1.11694	0.26402	NA	FBgn0005561	sv
FBgn0041234	17.0979	1.53341	0.598726	2.56112	0.0104336	0.1163	FBgn0041234	Gr59f
FBgn0085298	3.20359	1.53151	1.38419	1.10643	0.268538	NA	FBgn0085298	CG34269
FBgn0010039	1226.94	1.52836	0.164475	9.29234	1.51e-20	3.95e-18	FBgn0010039	GstD3
FBgn0035847	9.07096	1.52576	0.929737	1.64107	0.100783	0.48161	FBgn0035847	mthl7
FBgn0266407	2.97071	1.52501	1.49821	1.01789	0.308732	NA	FBgn0266407	lncRNA:CR45047
FBgn0033866	66.7174	1.51995	0.557791	2.72495	0.00643119	0.082575	FBgn0033866	CG6280
FBgn0052475	2.45947	1.51686	1.54579	0.981287	0.326451	NA	FBgn0052475	mthl8
FBgn0023495	3.52458	1.51512	1.35599	1.11735	0.263846	NA	FBgn0023495	Lip3
FBgn0037389	3.39744	1.509	1.2274	1.22942	0.218914	NA	FBgn0037389	CR10991
FBgn0286038	37.7094	1.50885	0.399914	3.77294	0.000161335	0.00405537	FBgn0286038	sisRNA:CR46360
FBgn0051952	5.79311	1.50795	1.03185	1.46141	0.143903	0.573651	FBgn0051952	CG31952
FBgn0051773	2.51971	1.50516	1.46169	1.02974	0.303132	NA	FBgn0051773	CG31773
FBgn0086669	6.63499	1.50445	0.90584	1.66083	0.0967466	0.473226	FBgn0086669	snoRNA:Psi18S-841a
FBgn0034723	66.9898	1.50348	0.328716	4.57379	4.79e-06	0.000191475	FBgn0034723	CG13506
FBgn0037518	4.31484	1.50274	1.15215	1.30429	0.192134	NA	FBgn0037518	CG2641
FBgn0036795	20.3895	1.50101	0.765745	1.96019	0.0499734	0.329209	FBgn0036795	CG18233
FBgn0053003	4.52847	1.50085	1.59607	0.940337	0.347045	NA	FBgn0053003	CG33003
FBgn0046294	2.91668	1.49831	1.41588	1.05822	0.289957	NA	FBgn0046294	CG12699
FBgn0031757	6.02537	1.49807	1.08963	1.37484	0.16918	0.622869	FBgn0031757	Ucp4C
FBgn0038414	8.8501	1.49559	0.815025	1.83502	0.0665024	0.388021	FBgn0038414	CG6901
FBgn0032026	1930.02	1.49159	0.13447	11.0923	1.37e-28	7.16e-26	FBgn0032026	CG7627
FBgn0052106	6.24205	1.48625	1.16556	1.27514	0.202259	0.66577	FBgn0052106	CG32106
FBgn0038115	3.37116	1.48422	1.34085	1.10693	0.268325	NA	FBgn0038115	CG7966
FBgn0020294	113.744	1.48236	0.315193	4.70304	2.56e-06	0.000109504	FBgn0020294	ko
FBgn0265341	353.95	1.48045	0.33332	4.44152	8.93e-06	0.00032859	FBgn0265341	lncRNA:CR44295
FBgn0039131	2.96474	1.47749	1.41274	1.04583	0.295639	NA	FBgn0039131	CG12268
FBgn0263088	2.7203	1.47726	1.42767	1.03474	0.300791	NA	FBgn0263088	lncRNA:CR43356
FBgn0034552	1302.49	1.47125	0.22729	6.47301	9.61e-11	1.01e-08	FBgn0034552	CG17999
FBgn0032637	5.65535	1.46995	0.969413	1.51633	0.129436	0.545888	FBgn0032637	CG5050
FBgn0023197	2.23069	1.46885	1.51292	0.970875	0.33161	NA	FBgn0023197	Jon74E
FBgn0063385	1.66465	1.46524	1.81846	0.80576	0.420381	NA	FBgn0063385	snoRNA:Me28S-A3407a
FBgn0035575	10.3081	1.46522	1.06827	1.37159	0.170192	0.623792	FBgn0035575	CG7509
FBgn0260942	2.19811	1.46457	1.82249	0.803611	0.421621	NA	FBgn0260942	bond
FBgn0039594	1032.06	1.46159	0.23037	6.34453	2.23e-10	2.18e-08	FBgn0039594	snu
FBgn0085354	2.44346	1.4612	1.54778	0.944061	0.345138	NA	FBgn0085354	CG34325
FBgn0004959	3.58026	1.46023	1.30405	1.11976	0.262814	NA	FBgn0004959	phm
FBgn0040491	10.5665	1.45687	0.817013	1.78317	0.0745593	0.414848	FBgn0040491	Buffy
FBgn0001325	2.11914	1.45122	1.66409	0.87208	0.383165	NA	FBgn0001325	Kr
FBgn0034408	160.795	1.45003	0.366161	3.9601	7.49e-05	0.0020375	FBgn0034408	sano
FBgn0039972	1722.46	1.44797	0.49164	2.94518	0.00322768	0.0485322	FBgn0039972	Marf1
FBgn0262606	2.65006	1.4397	1.57707	0.912893	0.361299	NA	FBgn0262606	lncRNA:CR43132
FBgn0015300	92.6442	1.43887	0.506953	2.83826	0.00453598	0.0631851	FBgn0015300	Ssl
FBgn0267516	5.61595	1.43757	1.04606	1.37428	0.169356	0.622869	FBgn0267516	pre-rRNA:CR45856
FBgn0039613	1.94167	1.43733	1.72387	0.833783	0.404403	NA	FBgn0039613	Nepl20
FBgn0267982	5.29338	1.43647	1.07971	1.33042	0.183379	NA	FBgn0267982	lncRNA:CR46249
FBgn0263986	27.0376	1.43377	0.583538	2.45703	0.014009	0.145407	FBgn0263986	cd
FBgn0034539	4.77781	1.43217	1.10743	1.29324	0.195929	NA	FBgn0034539	CG11159
FBgn0265268	23.6524	1.42713	0.729515	1.95627	0.0504337	0.330492	FBgn0265268	CG18234
FBgn0002306	23.0734	1.42577	0.5258	2.71161	0.00669566	0.0844722	FBgn0002306	sas
FBgn0042206	73.8685	1.42225	0.491818	2.89183	0.00383009	0.0551733	FBgn0042206	GstD10
FBgn0040362	3.0471	1.42071	1.41893	1.00126	0.316702	NA	FBgn0040362	CG11379
FBgn0051792	13.2989	1.417	0.73431	1.92971	0.0536434	0.34054	FBgn0051792	CG31792
FBgn0267215	2.61766	1.41651	1.40142	1.01077	0.312127	NA	FBgn0267215	lncRNA:CR45655
FBgn0024897	8.35427	1.411	0.81844	1.72401	0.0847066	0.442841	FBgn0024897	b6
FBgn0033794	8.17199	1.41	0.864851	1.63034	0.103029	0.486506	FBgn0033794	CG13326
FBgn0033134	6.34029	1.40766	1.03147	1.36471	0.172345	0.626846	FBgn0033134	Tsp42El
FBgn0001992	13.4241	1.40591	0.692001	2.03167	0.0421875	0.299953	FBgn0001992	Cyp303a1
FBgn0038629	11.8683	1.40183	0.740368	1.89342	0.0583023	0.36107	FBgn0038629	CG14304
FBgn0035598	3.81783	1.40102	1.20504	1.16263	0.244978	NA	FBgn0035598	CG4669
FBgn0034974	7.78654	1.40067	0.83795	1.67155	0.0946139	0.467723	FBgn0034974	CG16786
FBgn0033728	2.26484	1.39788	1.80027	0.776481	0.437465	NA	FBgn0033728	Cpr49Ae
FBgn0030077	5.00008	1.39727	1.12476	1.24228	0.214134	NA	FBgn0030077	CG15365
FBgn0265716	2.52548	1.3955	1.67946	0.830924	0.406017	NA	FBgn0265716	lncRNA:CR44523
FBgn0028675	74.7537	1.39011	0.476463	2.91757	0.00352771	0.0517079	FBgn0028675	Sur
FBgn0042131	7.55019	1.3878	1.14373	1.2134	0.224976	0.692494	FBgn0042131	CG18808
FBgn0038068	3.83047	1.38756	1.16955	1.18641	0.235462	NA	FBgn0038068	CG11600
FBgn0030918	7.76957	1.38614	1.19004	1.16478	0.244107	0.720379	FBgn0030918	CG15056
FBgn0038020	1586.38	1.38504	0.236483	5.85683	4.72e-09	3.76e-07	FBgn0038020	GstD9
FBgn0051041	4.35465	1.38386	1.11173	1.24477	0.213215	NA	FBgn0051041	CG31041
FBgn0051370	7.44518	1.38262	0.831566	1.66267	0.0963784	0.47282	FBgn0051370	CG31370
FBgn0032652	5.86408	1.382	1.06896	1.29285	0.196064	0.658886	FBgn0032652	CG6870
FBgn0036479	14.9479	1.38035	0.601017	2.29669	0.0216363	0.194343	FBgn0036479	CG13458
FBgn0033978	70.8008	1.37991	0.512078	2.69473	0.00704466	0.0871088	FBgn0033978	Cyp6a23
FBgn0266308	1.92475	1.37971	1.92508	0.7167	0.473559	NA	FBgn0266308	lncRNA:CR44973
FBgn0002570	2.50928	1.37946	1.57002	0.878623	0.379606	NA	FBgn0002570	Mal-A1
FBgn0266705	3.04292	1.3764	1.34126	1.02619	0.3048	NA	FBgn0266705	asRNA:CR45195
FBgn0036995	16.9132	1.37479	0.58896	2.33427	0.0195814	0.18319	FBgn0036995	atk
FBgn0003388	2.1024	1.37367	1.71775	0.79969	0.42389	NA	FBgn0003388	shd
FBgn0039408	2.81668	1.37282	1.35208	1.01533	0.309946	NA	FBgn0039408	CG14551
FBgn0032369	54.4189	1.37235	0.427311	3.2116	0.00131998	0.0240203	FBgn0032369	CG6614
FBgn0010433	2.38514	1.37173	1.67159	0.820617	0.411865	NA	FBgn0010433	ato
FBgn0033580	4.60602	1.37164	1.1474	1.19542	0.231921	NA	FBgn0033580	CG13231
FBgn0000723	1059.4	1.3694	0.199904	6.85027	7.37e-12	8.95e-10	FBgn0000723	FER
FBgn0030859	22.0212	1.3637	0.663773	2.05446	0.0399307	0.292043	FBgn0030859	CG12990
FBgn0034910	2.56952	1.36079	1.46905	0.926307	0.354286	NA	FBgn0034910	CG4763
FBgn0261061	1.83529	1.35925	1.79348	0.757884	0.448521	NA	FBgn0261061	Sfp96F
FBgn0003889	3.23605	1.35917	1.25842	1.08006	0.280115	NA	FBgn0003889	betaTub85D
FBgn0265638	2.01084	1.35668	1.65493	0.819782	0.41234	NA	FBgn0265638	lncRNA:CR44445
FBgn0038247	24.1736	1.3533	0.624942	2.16548	0.0303511	0.243248	FBgn0038247	Cad88C
FBgn0031086	2.20406	1.34747	1.75421	0.768131	0.442409	NA	FBgn0031086	fd19B
FBgn0030016	5.01972	1.34687	1.25286	1.07503	0.282359	NA	FBgn0030016	Or7a
FBgn0003382	12.5633	1.34547	0.672711	2.00007	0.0454922	0.311818	FBgn0003382	sha
FBgn0027570	3.40995	1.34188	1.38104	0.971644	0.331228	NA	FBgn0027570	Nep2
FBgn0030774	21.5874	1.3416	0.552107	2.42997	0.0151001	0.154003	FBgn0030774	sphe
FBgn0036575	5.90441	1.34027	1.08392	1.2365	0.216271	0.681615	FBgn0036575	CG5157
FBgn0038595	8.63809	1.33918	0.806329	1.66084	0.0967452	0.473226	FBgn0038595	CG7142
FBgn0038045	4.63324	1.33879	1.09592	1.22162	0.221853	NA	FBgn0038045	NANS
FBgn0030596	8.8234	1.33856	0.836032	1.60109	0.109356	0.499556	FBgn0030596	CG12398
FBgn0040338	4.35078	1.33825	1.23034	1.08771	0.276723	NA	FBgn0040338	TfIIA-S-2
FBgn0034990	3.83352	1.33692	1.43857	0.92934	0.352713	NA	FBgn0034990	CG11406
FBgn0001253	3.23521	1.33477	1.51002	0.883947	0.376725	NA	FBgn0001253	ImpE1
FBgn0267796	21.5688	1.33339	0.649759	2.05213	0.040157	0.292728	FBgn0267796	Tmc
FBgn0003863	8.47493	1.33268	0.835687	1.59472	0.110776	0.50279	FBgn0003863	alphaTry
FBgn0013275	30.6273	1.33024	0.751461	1.77021	0.0766924	0.420538	FBgn0013275	Hsp70Aa
FBgn0032908	5.77937	1.32938	0.943458	1.40905	0.15882	0.604	FBgn0032908	CG9270
FBgn0037562	9.56127	1.32896	0.867165	1.53253	0.125392	0.535917	FBgn0037562	Nazo
FBgn0035667	3.10937	1.32785	1.37616	0.96489	0.3346	NA	FBgn0035667	Jon65Ai
FBgn0261836	6059.1	1.3257	0.227967	5.81531	6.05e-09	4.63e-07	FBgn0261836	Msp300
FBgn0283437	25.3082	1.32271	0.504789	2.62033	0.00878444	0.103114	FBgn0283437	PPO1
FBgn0019928	2.77464	1.3219	1.74199	0.758842	0.447947	NA	FBgn0019928	Ser8
FBgn0035331	3.12495	1.32136	1.94503	0.679353	0.496914	NA	FBgn0035331	MsR1
FBgn0034724	3022.95	1.31746	0.19091	6.90097	5.16e-12	6.43e-10	FBgn0034724	babos
FBgn0262185	2.2643	1.31474	1.58018	0.832018	0.405399	NA	FBgn0262185	mir-995
FBgn0039616	2.48983	1.31411	1.61429	0.814049	0.415617	NA	FBgn0039616	CG11828
FBgn0051354	80.6659	1.30818	0.549949	2.37872	0.0173727	0.168054	FBgn0051354	Hsp70Bbb
FBgn0000635	397.114	1.30736	0.238805	5.47461	4.38e-08	2.93e-06	FBgn0000635	Fas2
FBgn0033499	13.3894	1.30641	0.660334	1.9784	0.0478832	0.321829	FBgn0033499	CG12914
FBgn0031805	18.0889	1.30625	0.59444	2.19744	0.0279891	0.23217	FBgn0031805	Nepl4
FBgn0267919	2.67318	1.30314	1.70564	0.764015	0.444858	NA	FBgn0267919	lncRNA:CR46200
FBgn0051997	52.0784	1.30095	0.465478	2.79487	0.00519206	0.069651	FBgn0051997	CG31997
FBgn0039673	5.83918	1.30086	0.987806	1.31692	0.187864	0.648348	FBgn0039673	CG7568
FBgn0267104	3.13721	1.29866	1.34374	0.966449	0.33382	NA	FBgn0267104	CG45544
FBgn0267576	2.69512	1.29806	1.4281	0.908944	0.36338	NA	FBgn0267576	lncRNA:CR45916
FBgn0038821	3.69891	1.29793	1.18208	1.098	0.272203	NA	FBgn0038821	CG17267
FBgn0014863	9.39162	1.29747	0.795491	1.63104	0.102883	0.486464	FBgn0014863	Mlp84B
FBgn0266819	4.0896	1.2964	1.13148	1.14576	0.251894	NA	FBgn0266819	asRNA:CR45281
FBgn0032252	83.2932	1.29504	0.360247	3.59487	0.000324553	0.00747825	FBgn0032252	loh
FBgn0003499	2.23864	1.29492	1.56811	0.825784	0.408926	NA	FBgn0003499	sr
FBgn0036550	3.66349	1.29486	1.21453	1.06614	0.286361	NA	FBgn0036550	CG17026
FBgn0052855	2.03806	1.2902	1.5681	0.822777	0.410635	NA	FBgn0052855	CG32855
FBgn0058469	28187.5	1.28841	0.193247	6.66714	2.61e-11	2.92e-09	FBgn0058469	lncRNA:CR40469
FBgn0035733	2.34274	1.28825	1.57567	0.817584	0.413595	NA	FBgn0035733	CG8641
FBgn0264986	4.64836	1.28746	1.06388	1.21015	0.22622	NA	FBgn0264986	asRNA:CR44137
FBgn0267717	2.61597	1.28487	1.712	0.750509	0.452948	NA	FBgn0267717	asRNA:CR46050
FBgn0265651	124.705	1.28479	0.31853	4.03349	5.5e-05	0.00158558	FBgn0265651	lncRNA:CR44458
FBgn0030595	4.27598	1.28456	1.1003	1.16747	0.243022	NA	FBgn0030595	CG14406
FBgn0035917	94.0811	1.28402	0.278022	4.61842	3.87e-06	0.000160369	FBgn0035917	Zasp66
FBgn0053752	2.99981	1.28222	1.46462	0.87546	0.381324	NA	FBgn0053752	CG33752
FBgn0250871	31.0773	1.28179	0.464317	2.76059	0.00576979	0.0758686	FBgn0250871	pot
FBgn0010387	4.35514	1.27999	1.14492	1.11798	0.263576	NA	FBgn0010387	Acbp2
FBgn0267205	6.4956	1.27931	0.947062	1.35082	0.176754	0.633961	FBgn0267205	lncRNA:CR45645
FBgn0026754	5.08293	1.27928	1.10089	1.16203	0.245222	NA	FBgn0026754	Ugt37C1
FBgn0283531	7.17385	1.27359	0.962266	1.32354	0.185658	0.643583	FBgn0283531	Duox
FBgn0033928	340.705	1.27356	0.362921	3.50918	0.000449486	0.0098136	FBgn0033928	Arc2
FBgn0250842	2.79951	1.27317	1.53947	0.827024	0.408224	NA	FBgn0250842	CG17575
FBgn0036665	11.0356	1.27293	0.713662	1.78366	0.074479	0.414797	FBgn0036665	CG13024
FBgn0035574	4.93997	1.27164	1.02472	1.24096	0.214619	NA	FBgn0035574	RhoGEF64C
FBgn0030204	18.4729	1.26958	0.611171	2.0773	0.037774	0.282073	FBgn0030204	Or9a
FBgn0030653	11.3396	1.26645	0.759598	1.66727	0.095461	0.46994	FBgn0030653	CG7860
FBgn0266818	3.19996	1.26591	1.42367	0.889185	0.373904	NA	FBgn0266818	lncRNA:CR45280
FBgn0034136	9.44904	1.2647	0.869328	1.45481	0.145723	0.5779	FBgn0034136	DAT
FBgn0034829	4.9652	1.26397	1.12971	1.11884	0.263209	NA	FBgn0034829	CG9899
FBgn0038973	26.6326	1.26337	0.509051	2.48182	0.0130713	0.138123	FBgn0038973	Pebp1
FBgn0036482	9.81932	1.26228	0.785755	1.60645	0.108174	0.497564	FBgn0036482	CG13457
FBgn0038460	2.00276	1.26224	1.91581	0.658852	0.509991	NA	FBgn0038460	CG18622
FBgn0266678	2.07938	1.26172	1.52865	0.825381	0.409155	NA	FBgn0266678	lncRNA:CR45168
FBgn0001321	3.7901	1.26046	1.41328	0.891873	0.372461	NA	FBgn0001321	knk
FBgn0026403	26.2764	1.25764	0.486237	2.58648	0.00969628	0.109928	FBgn0026403	Ndg
FBgn0039789	3.45302	1.25473	1.40178	0.895099	0.370734	NA	FBgn0039789	CG9717
FBgn0038878	113.734	1.25319	0.249217	5.02853	4.94e-07	2.53e-05	FBgn0038878	CG3301
FBgn0283651	55312.2	1.2517	0.207412	6.03484	1.59e-09	1.37e-07	FBgn0283651	CG46301
FBgn0032235	109.588	1.25169	0.313715	3.9899	6.61e-05	0.00186395	FBgn0032235	CG5096
FBgn0259149	4.66031	1.24757	1.16835	1.06781	0.285607	NA	FBgn0259149	CG42264
FBgn0040259	859.666	1.24353	0.259759	4.78724	1.69e-06	7.58e-05	FBgn0040259	Ugt302C1
FBgn0266929	19.1023	1.24094	0.63631	1.95021	0.0511507	0.333216	FBgn0266929	lncRNA:CR45380
FBgn0265660	3.73306	1.23968	1.17506	1.05499	0.291429	NA	FBgn0265660	lncRNA:CR44467
FBgn0038756	2.67567	1.23473	1.45834	0.846665	0.397182	NA	FBgn0038756	CG4783
FBgn0038198	1.74904	1.23447	1.75301	0.704199	0.481309	NA	FBgn0038198	Npc2b
FBgn0039232	4.31875	1.23093	1.32926	0.926026	0.354432	NA	FBgn0039232	sosie
FBgn0001230	4765.84	1.22988	0.850856	1.44546	0.148329	0.583358	FBgn0001230	Hsp68
FBgn0037035	4.6477	1.22975	1.28157	0.959569	0.337272	NA	FBgn0037035	CG10589
FBgn0034530	110.935	1.2289	0.300517	4.0893	4.33e-05	0.00128564	FBgn0034530	Rcd6
FBgn0264875	3.12298	1.22774	1.48547	0.826499	0.408521	NA	FBgn0264875	lncRNA:CR44066
FBgn0029662	282.359	1.22537	0.224616	5.45537	4.89e-08	3.22e-06	FBgn0029662	CG12206
FBgn0051245	2.99673	1.22444	1.3432	0.911582	0.361989	NA	FBgn0051245	CG31245
FBgn0013276	264.915	1.22318	0.861494	1.41983	0.155657	0.598691	FBgn0013276	Hsp70Ab
FBgn0265838	141.403	1.22106	0.236934	5.15359	2.56e-07	1.41e-05	FBgn0265838	lncRNA:CR44627
FBgn0035124	5.33842	1.22032	1.04867	1.16368	0.244554	NA	FBgn0035124	ttm2
FBgn0034725	43.6154	1.21871	0.4687	2.6002	0.00931704	0.107216	FBgn0034725	CG6044
FBgn0029851	3.51018	1.21831	1.54601	0.788032	0.430678	NA	FBgn0029851	CG14445
FBgn0264951	1.80928	1.21807	1.72955	0.704271	0.481264	NA	FBgn0264951	lncRNA:CR44120
FBgn0050502	1.73012	1.21789	1.75547	0.693766	0.487829	NA	FBgn0050502	fa2h
FBgn0264431	1.98656	1.21579	2.14356	0.567183	0.57059	NA	FBgn0264431	lncRNA:CR43849
FBgn0083956	139.232	1.21487	0.27404	4.43318	9.29e-06	0.000338559	FBgn0083956	CG34120
FBgn0267793	36.2327	1.21364	0.519195	2.33754	0.0194112	0.182741	FBgn0267793	lncRNA:CR45232
FBgn0266952	1.8285	1.2126	2.22156	0.545832	0.585181	NA	FBgn0266952	lncRNA:CR45403
FBgn0035539	2.55181	1.20768	1.50437	0.802777	0.422104	NA	FBgn0035539	slow
FBgn0033873	1.89456	1.20721	1.91068	0.631822	0.527503	NA	FBgn0033873	CG6337
FBgn0035265	4.46921	1.20688	1.11815	1.07936	0.280429	NA	FBgn0035265	PIG-Wb
FBgn0032228	3.25292	1.20665	1.30822	0.922358	0.356342	NA	FBgn0032228	CG5367
FBgn0013689	109.14	1.20354	0.39545	3.04346	0.00233871	0.0381435	FBgn0013689	mt:tRNA:Ala-TGC
FBgn0085223	4.09381	1.20101	1.37931	0.870736	0.383899	NA	FBgn0085223	CG34194
FBgn0259222	33.9693	1.19251	0.476042	2.50505	0.0122436	0.131612	FBgn0259222	CG42322
FBgn0262364	9.76348	1.18989	0.934637	1.27311	0.20298	0.667261	FBgn0262364	CG43062
FBgn0027600	6.27715	1.18983	0.972348	1.22367	0.221077	0.686878	FBgn0027600	obst-B
FBgn0029866	3.44604	1.1892	1.40686	0.845284	0.397952	NA	FBgn0029866	CG3842
FBgn0058354	43.3875	1.18785	0.423534	2.80461	0.00503774	0.0678561	FBgn0058354	CR40354
FBgn0038256	24.3436	1.18475	0.534953	2.21469	0.0267816	0.226302	FBgn0038256	CG7530
FBgn0267511	2.82137	1.18447	1.30527	0.907455	0.364166	NA	FBgn0267511	28SrRNA-Psi:CR45851
FBgn0266721	2.37994	1.18321	2.33569	0.506576	0.612452	NA	FBgn0266721	gammaSnap2
FBgn0038921	2.99527	1.18092	1.37386	0.859563	0.39003	NA	FBgn0038921	Theg
FBgn0029831	17.606	1.17987	0.835085	1.41287	0.157693	0.602053	FBgn0029831	CG5966
FBgn0031302	1.615	1.17964	2.22099	0.53113	0.595329	NA	FBgn0031302	CG14340
FBgn0052213	2.71909	1.17894	1.56977	0.751028	0.452636	NA	FBgn0052213	CG32213
FBgn0032230	497.354	1.17821	0.273677	4.30511	1.67e-05	0.00056183	FBgn0032230	lft
FBgn0038761	1.8689	1.17776	1.73686	0.678098	0.49771	NA	FBgn0038761	CG17190
FBgn0039203	4.84254	1.17491	1.2359	0.950652	0.341781	NA	FBgn0039203	CG13618
FBgn0264540	2.14792	1.17413	1.52419	0.770332	0.441103	NA	FBgn0264540	CG43919
FBgn0266624	10.009	1.17228	0.83529	1.40344	0.160485	0.607829	FBgn0266624	asRNA:CR45131
FBgn0261673	7.53677	1.17223	0.827281	1.41697	0.156493	0.600744	FBgn0261673	nemy
FBgn0033033	26.8965	1.17139	0.509293	2.30003	0.0214465	0.193598	FBgn0033033	scaf
FBgn0051220	5.05705	1.17102	1.29131	0.906848	0.364487	NA	FBgn0051220	CG31220
FBgn0267730	1.60554	1.17055	2.2364	0.523409	0.60069	NA	FBgn0267730	lncRNA:CR46061
FBgn0033864	15.4761	1.16992	0.798995	1.46424	0.143129	0.572171	FBgn0033864	CG18368
FBgn0261575	6.48854	1.16815	0.951533	1.22765	0.219579	0.684953	FBgn0261575	tobi
FBgn0265151	3.4817	1.1678	1.43068	0.816255	0.414354	NA	FBgn0265151	lncRNA:CR44220
FBgn0052679	2.66222	1.1669	1.57484	0.740961	0.458717	NA	FBgn0052679	CG32679
FBgn0034554	2.86541	1.16669	1.32589	0.879936	0.378894	NA	FBgn0034554	CAH14
FBgn0265508	15.2358	1.16664	0.630027	1.85174	0.0640635	0.381342	FBgn0265508	asRNA:CR44370
FBgn0033207	5.54316	1.16648	1.43157	0.814824	0.415173	0.846158	FBgn0033207	CG12826
FBgn0016123	11.2891	1.16582	0.708274	1.646	0.0997647	0.479355	FBgn0016123	Alp4
FBgn0037224	4.67708	1.16552	1.3454	0.866296	0.386328	NA	FBgn0037224	TwdlF
FBgn0046253	10.2159	1.16442	0.894982	1.30105	0.193242	0.655153	FBgn0046253	CG3502
FBgn0039609	9.71254	1.16342	0.73682	1.57897	0.114343	0.511218	FBgn0039609	Nepl17
FBgn0010482	635.91	1.16335	0.22977	5.06311	4.12e-07	2.16e-05	FBgn0010482	l(2)01289
FBgn0030807	10.2528	1.16031	0.722363	1.60626	0.108216	0.497564	FBgn0030807	CG13000
FBgn0035952	3.83708	1.15953	1.59464	0.727141	0.46714	NA	FBgn0035952	CG5280
FBgn0037429	1.91968	1.15529	1.74437	0.662298	0.50778	NA	FBgn0037429	Osi19
FBgn0267515	19.3129	1.15451	0.671397	1.71956	0.0855118	0.445413	FBgn0267515	28SrRNA-Psi:CR45855
FBgn0039448	2.87154	1.1542	1.50871	0.765024	0.444257	NA	FBgn0039448	TwdlQ
FBgn0051436	8.19858	1.15415	0.831237	1.38847	0.164993	0.614879	FBgn0051436	CG31436
FBgn0087005	2.14521	1.1541	1.78002	0.648365	0.516749	NA	FBgn0087005	rtp
FBgn0032381	9.85526	1.15403	1.17801	0.979643	0.327262	0.793249	FBgn0032381	Mal-B1
FBgn0036833	2.56037	1.15191	1.7853	0.645221	0.518784	NA	FBgn0036833	CG3819
FBgn0265376	22.5133	1.15186	0.595121	1.9355	0.0529284	0.338592	FBgn0265376	lncRNA:CR44317
FBgn0266815	3.14382	1.15006	1.2852	0.894847	0.370869	NA	FBgn0266815	lncRNA:CR45277
FBgn0015801	13.0206	1.14755	0.75376	1.52244	0.127899	0.543121	FBgn0015801	Reg-5
FBgn0033667	2.9345	1.14729	1.31362	0.873375	0.382459	NA	FBgn0033667	reb
FBgn0034606	2812.28	1.14005	0.172292	6.61696	3.67e-11	4.01e-09	FBgn0034606	ASPP
FBgn0034985	31.7145	1.13813	0.515832	2.2064	0.0273557	0.229365	FBgn0034985	CG3328
FBgn0040765	60.8807	1.13726	0.321289	3.53969	0.000400605	0.0089609	FBgn0040765	luna
FBgn0030947	23.4006	1.13652	0.517158	2.19762	0.0279764	0.23217	FBgn0030947	CG6696
FBgn0040364	8.60129	1.13403	0.777342	1.45885	0.144605	0.574611	FBgn0040364	CG11378
FBgn0034499	1.81759	1.13116	1.74241	0.649194	0.516213	NA	FBgn0034499	Cpr56F
FBgn0034490	23.1713	1.1309	0.638161	1.77213	0.0763738	0.419318	FBgn0034490	CG9864
FBgn0267549	3.71161	1.13065	1.19423	0.946755	0.343764	NA	FBgn0267549	asRNA:CR45889
FBgn0029660	5.99905	1.12882	1.03822	1.08726	0.27692	0.750875	FBgn0029660	CG10801
FBgn0037387	13.8668	1.1283	0.636168	1.7736	0.07613	0.418677	FBgn0037387	CG1213
FBgn0262685	2.75704	1.12722	1.52163	0.740793	0.458819	NA	FBgn0262685	CG43155
FBgn0036910	9.72058	1.1254	0.817676	1.37634	0.168717	0.622307	FBgn0036910	Cyp305a1
FBgn0030583	70.4099	1.12418	0.327028	3.43758	0.000586935	0.0122739	FBgn0030583	CG14410
FBgn0265061	2.26207	1.12403	1.49572	0.751498	0.452353	NA	FBgn0265061	lncRNA:CR44172
FBgn0034095	17.994	1.12368	0.590893	1.90166	0.0572152	0.356395	FBgn0034095	CG15701
FBgn0000489	294.24	1.12295	0.1881	5.96999	2.37e-09	1.94e-07	FBgn0000489	Pka-C3
FBgn0013279	335.056	1.1229	0.920215	1.22026	0.222366	0.68851	FBgn0013279	Hsp70Bc
FBgn0039048	12.4227	1.11919	0.677873	1.65103	0.0987316	0.478102	FBgn0039048	CG17111
FBgn0033502	66.4845	1.11871	0.398277	2.80888	0.00497138	0.0673267	FBgn0033502	CG12910
FBgn0259992	7.81642	1.11605	1.05355	1.05932	0.289453	0.761017	FBgn0259992	CG42489
FBgn0050485	5.01628	1.11326	1.11683	0.996806	0.318858	NA	FBgn0050485	CG30485
FBgn0040984	5.13598	1.10926	1.04597	1.06051	0.288911	NA	FBgn0040984	CG4440
FBgn0029890	61.679	1.1091	0.39451	2.81134	0.0049335	0.066996	FBgn0029890	Fum2
FBgn0030773	13.157	1.1089	0.703234	1.57687	0.114826	0.512089	FBgn0030773	CG9676
FBgn0264908	2.02709	1.10887	1.6684	0.664633	0.506285	NA	FBgn0264908	pHCl-1
FBgn0085489	19.2612	1.10744	0.584017	1.89625	0.0579276	0.35926	FBgn0085489	CG34460
FBgn0266798	3.06492	1.10553	1.40033	0.78948	0.429831	NA	FBgn0266798	asRNA:CR45260
FBgn0030763	5.44004	1.10515	1.03151	1.0714	0.283991	NA	FBgn0030763	CG9782
FBgn0266706	2.9062	1.10226	1.46943	0.750124	0.45318	NA	FBgn0266706	lncRNA:CR45196
FBgn0085362	4.14963	1.1009	1.46461	0.751666	0.452252	NA	FBgn0085362	Vml
FBgn0266681	13.409	1.10042	0.643331	1.7105	0.0871732	0.449597	FBgn0266681	asRNA:CR45171
FBgn0030597	10.1822	1.09958	0.727733	1.51097	0.130797	0.548652	FBgn0030597	Eo
FBgn0260874	274.923	1.09918	0.734482	1.49654	0.134514	0.555574	FBgn0260874	Ir76a
FBgn0035138	3.06684	1.09842	1.37835	0.796911	0.425502	NA	FBgn0035138	CG13884
FBgn0010226	239.268	1.09826	0.285286	3.8497	0.000118263	0.00304183	FBgn0010226	GstS1
FBgn0267363	1.61175	1.09731	2.29588	0.477945	0.63269	NA	FBgn0267363	JYalpha
FBgn0038017	12.8309	1.09715	0.71707	1.53004	0.126006	0.537997	FBgn0038017	CG4115
FBgn0032536	7.17539	1.09612	0.974951	1.12428	0.260894	0.735368	FBgn0032536	Ance-3
FBgn0036978	8.53308	1.09103	0.794423	1.37336	0.169641	0.623338	FBgn0036978	Toll-9
FBgn0050263	7.86601	1.09061	0.858307	1.27065	0.203852	0.668773	FBgn0050263	stum
FBgn0263845	71.297	1.08801	0.33347	3.26268	0.00110364	0.0206886	FBgn0263845	lncRNA:CR43706
FBgn0243486	14.16	1.08711	0.669001	1.62498	0.104166	0.4884	FBgn0243486	rdo
FBgn0052091	84.1579	1.08696	0.324748	3.34708	0.000816688	0.0161296	FBgn0052091	CG32091
FBgn0265671	5.08494	1.08586	1.08592	0.999944	0.317338	NA	FBgn0265671	lncRNA:CR44478
FBgn0263415	4.30108	1.08465	1.10324	0.983144	0.325537	NA	FBgn0263415	lncRNA:CR43461
FBgn0028424	117.503	1.08404	0.27016	4.01257	6.01e-05	0.00170157	FBgn0028424	JhI-26
FBgn0003267	6.74433	1.08387	1.17277	0.924191	0.355387	0.814989	FBgn0003267	ro
FBgn0266753	12.2767	1.08252	0.760968	1.42256	0.154865	0.59726	FBgn0266753	lncRNA:CR45226
FBgn0029843	16.2915	1.08214	0.627608	1.72422	0.0846675	0.442841	FBgn0029843	Nep1
FBgn0000658	505.842	1.08186	0.151101	7.15986	8.08e-13	1.11e-10	FBgn0000658	fj
FBgn0027654	3.64819	1.0818	1.19459	0.905589	0.365153	NA	FBgn0027654	jdp
FBgn0050104	2.61982	1.08065	1.38605	0.779662	0.43559	NA	FBgn0050104	NT5E-2
FBgn0038397	31.8332	1.07874	0.49333	2.18665	0.0287683	0.234914	FBgn0038397	CG10185
FBgn0287234	8.30201	1.07772	0.903804	1.19243	0.233093	0.703947	FBgn0287234	slf
FBgn0030927	6.44111	1.0762	0.975164	1.10361	0.269764	0.744037	FBgn0030927	CG15046
FBgn0035501	3.96462	1.07534	1.22327	0.879074	0.379361	NA	FBgn0035501	CG1299
FBgn0035776	16.2956	1.07493	0.587653	1.82919	0.0673706	0.390342	FBgn0035776	CG8564
FBgn0264721	183.415	1.07447	0.264807	4.05756	4.96e-05	0.00144751	FBgn0264721	lncRNA:CR43989
FBgn0015039	10.3774	1.07345	0.716417	1.49836	0.13404	0.555472	FBgn0015039	Cyp9b2
FBgn0038207	2.01661	1.07255	1.93904	0.553131	0.580173	NA	FBgn0038207	CG14356
FBgn0011591	159.068	1.07216	0.273564	3.91921	8.88e-05	0.00236444	FBgn0011591	fng
FBgn0047000	4.04737	1.07055	1.27789	0.83775	0.402171	NA	FBgn0047000	CG33946
FBgn0261555	528.597	1.07052	0.205922	5.19866	2.01e-07	1.15e-05	FBgn0261555	CG42673
FBgn0004512	277.815	1.07013	0.266114	4.02132	5.79e-05	0.00165062	FBgn0004512	Mdr49
FBgn0030778	764.447	1.06931	0.291882	3.66352	0.000248773	0.00598137	FBgn0030778	CG4678
FBgn0051028	24.0626	1.06866	0.571508	1.86989	0.0614992	0.373954	FBgn0051028	CG31028
FBgn0028561	4.78707	1.06753	1.1091	0.962517	0.33579	NA	FBgn0028561	sut3
FBgn0085314	2.72451	1.06587	1.54551	0.68966	0.490408	NA	FBgn0085314	CR34285
FBgn0083028	2.34972	1.06498	1.7708	0.601416	0.547563	NA	FBgn0083028	snoRNA:Psi18S-525k
FBgn0037296	168.934	1.06317	0.332426	3.19823	0.00138274	0.0250251	FBgn0037296	Prosbeta2R2
FBgn0267647	2.44236	1.06001	1.54649	0.685429	0.493073	NA	FBgn0267647	lncRNA:CR45985
FBgn0053792	2.27056	1.05962	1.75865	0.602519	0.546828	NA	FBgn0053792	CG33792
FBgn0022702	1495.37	1.05954	0.206371	5.13415	2.83e-07	1.54e-05	FBgn0022702	Cht2
FBgn0034389	320.029	1.05818	0.170872	6.19281	5.91e-10	5.35e-08	FBgn0034389	Mctp
FBgn0039704	5.76887	1.05748	0.968588	1.09178	0.274931	0.749789	FBgn0039704	neo
FBgn0031258	8.79852	1.05743	0.898192	1.17729	0.239079	0.713154	FBgn0031258	CG4297
FBgn0263656	4.18025	1.05482	1.13139	0.932317	0.351173	NA	FBgn0263656	CG43647
FBgn0002567	539.035	1.05474	0.209321	5.03886	4.68e-07	2.43e-05	FBgn0002567	Rab32
FBgn0026439	11254.4	1.05465	0.216561	4.86997	1.12e-06	5.22e-05	FBgn0026439	Eaat1
FBgn0032269	11.4236	1.05326	0.702102	1.50015	0.133574	0.554462	FBgn0032269	w-cup
FBgn0263587	8.96619	1.05138	0.793921	1.32428	0.185409	0.643583	FBgn0263587	lncRNA:CR43612
FBgn0010241	9.74584	1.05023	0.986417	1.06469	0.287016	0.758341	FBgn0010241	Mdr50
FBgn0030040	34.0685	1.04873	0.519435	2.01898	0.0434892	0.304425	FBgn0030040	CG15347
FBgn0034553	3751.44	1.04857	0.167994	6.24171	4.33e-10	4.06e-08	FBgn0034553	CG9993
FBgn0032433	5.08668	1.04723	1.08492	0.965254	0.334418	NA	FBgn0032433	Oatp33Ea
FBgn0010041	216.655	1.04566	0.299331	3.49332	0.000477053	0.0102803	FBgn0010041	GstD5
FBgn0002526	1343.56	1.04527	0.207904	5.02764	4.97e-07	2.53e-05	FBgn0002526	LanA
FBgn0010620	3172.84	1.04411	0.17984	5.80577	6.41e-09	4.83e-07	FBgn0010620	CG10939
FBgn0052081	2.80938	1.04388	1.40492	0.743013	0.457474	NA	FBgn0052081	CG32081
FBgn0053099	8.1059	1.0433	1.06704	0.977753	0.328196	0.793401	FBgn0053099	CG33099
FBgn0040271	928.165	1.04312	0.148598	7.01974	2.22e-12	2.91e-10	FBgn0040271	Sulf1
FBgn0266437	5.36258	1.04084	1.11679	0.931992	0.351341	NA	FBgn0266437	CG45067
FBgn0022800	1860.78	1.03967	0.118402	8.78085	1.62e-18	3.94e-16	FBgn0022800	Cad96Ca
FBgn0003130	8.24781	1.03867	0.795571	1.30556	0.191701	0.652819	FBgn0003130	Poxn
FBgn0037579	75.6105	1.03642	0.306359	3.38301	0.000716965	0.0143595	FBgn0037579	COX7AL
FBgn0058100	2.46056	1.03596	1.42199	0.728526	0.466291	NA	FBgn0058100	CR40100
FBgn0265722	5.1441	1.0313	1.02563	1.00552	0.314644	NA	FBgn0265722	lncRNA:CR44529
FBgn0040091	10.2646	1.02713	0.798408	1.28648	0.198277	0.661043	FBgn0040091	Ugt317A1
FBgn0004644	3.80202	1.02642	1.16401	0.881798	0.377886	NA	FBgn0004644	hh
FBgn0051871	48.3009	1.02481	0.411211	2.49216	0.0126968	0.13546	FBgn0051871	CG31871
FBgn0261561	49.3227	1.02334	0.467399	2.18943	0.0285655	0.234025	FBgn0261561	CG42675
FBgn0262357	1.56315	1.02286	1.99753	0.512064	0.608606	NA	FBgn0262357	CG43055
FBgn0011668	3.19309	1.02181	1.2233	0.835289	0.403555	NA	FBgn0011668	Mst57Da
FBgn0034911	20.2445	1.02174	0.564148	1.81112	0.0701222	0.397719	FBgn0034911	GlyT
FBgn0036078	3.13303	1.02132	1.35689	0.752694	0.451634	NA	FBgn0036078	Or67c
FBgn0034480	7.46695	1.02021	1.04907	0.972498	0.330803	0.795942	FBgn0034480	CG16898
FBgn0032897	525.428	1.01898	0.214106	4.75922	1.94e-06	8.64e-05	FBgn0032897	CG9336
FBgn0052268	24.917	1.01658	0.623643	1.63007	0.103086	0.486544	FBgn0052268	Drsl6
FBgn0051199	3.70035	1.01649	1.34915	0.75343	0.451192	NA	FBgn0051199	CG31199
FBgn0036416	2.24177	1.01646	1.51259	0.672003	0.501582	NA	FBgn0036416	CG7924
FBgn0039031	2.4349	1.01575	1.45901	0.69619	0.48631	NA	FBgn0039031	Gbp3
FBgn0033809	250.454	1.0152	0.279581	3.63115	0.00028216	0.00665549	FBgn0033809	CG4630
FBgn0032253	9.78163	1.01495	0.783782	1.29494	0.19534	0.657785	FBgn0032253	LManI
FBgn0034730	16.2918	1.0148	0.592258	1.71344	0.0866325	0.448213	FBgn0034730	ppk12
FBgn0050361	3.1994	1.01345	1.51393	0.669417	0.50323	NA	FBgn0050361	mtt
FBgn0039754	8.32541	1.01047	1.1216	0.900916	0.367633	0.82209	FBgn0039754	CG9747
FBgn0035513	6.76031	1.00789	0.889495	1.1331	0.257172	0.733007	FBgn0035513	Cpr64Ad
FBgn0030376	6.69363	1.00534	0.921722	1.09072	0.275397	0.749789	FBgn0030376	CG2750
FBgn0035010	5.28245	1.00439	1.08681	0.924161	0.355402	NA	FBgn0035010	CG13579
FBgn0033774	11.2946	1.00423	0.907175	1.10699	0.268298	0.742467	FBgn0033774	CG12374
FBgn0266676	6.01752	1.00401	1.00494	0.999073	0.317759	0.786028	FBgn0266676	lncRNA:CR45166
FBgn0267031	11.6833	0.999629	0.678462	1.47337	0.14065	0.566434	FBgn0267031	lncRNA:CR45475
FBgn0001981	1665.59	0.998899	0.198964	5.02049	5.15e-07	2.59e-05	FBgn0001981	esg
FBgn0036324	6.93347	0.997908	1.10053	0.906755	0.364536	0.818911	FBgn0036324	CG12520
FBgn0035693	16.0462	0.997509	0.758703	1.31476	0.188592	0.649566	FBgn0035693	CG8219
FBgn0038852	2.60608	0.997355	1.61658	0.616952	0.537266	NA	FBgn0038852	HHEX
FBgn0262895	6.98801	0.996622	0.85547	1.165	0.244019	0.720379	FBgn0262895	lncRNA:CR43250
FBgn0002629	4.36866	0.992535	1.24029	0.800242	0.423571	NA	FBgn0002629	E(spl)m4-BFM
FBgn0035056	8.63564	0.990583	0.888809	1.11451	0.265062	0.740339	FBgn0035056	spz6
FBgn0267222	3.33206	0.990535	1.28104	0.773228	0.439387	NA	FBgn0267222	lncRNA:CR45662
FBgn0033830	24.8669	0.99024	0.788653	1.25561	0.209258	0.673222	FBgn0033830	CG10814
FBgn0034127	1.54423	0.99024	1.82313	0.543152	0.587025	NA	FBgn0034127	CG7848
FBgn0036821	21.8696	0.988736	0.585835	1.68774	0.0914615	0.461603	FBgn0036821	CG3961
FBgn0039821	2300.41	0.988345	0.188061	5.25543	1.48e-07	8.8e-06	FBgn0039821	CG15556
FBgn0011569	361.232	0.988188	0.255852	3.86234	0.000112307	0.0029188	FBgn0011569	can
FBgn0040211	2.1275	0.985211	1.5233	0.64676	0.517787	NA	FBgn0040211	hgo
FBgn0261565	612.062	0.98297	0.24099	4.07888	4.53e-05	0.0013406	FBgn0261565	Lmpt
FBgn0029809	5.8841	0.982687	0.987764	0.99486	0.319804	0.787953	FBgn0029809	CG15767
FBgn0050089	1758.19	0.982365	0.16828	5.8377	5.29e-09	4.15e-07	FBgn0050089	CG30089
FBgn0032322	6.87945	0.982228	0.868526	1.13091	0.258091	0.733949	FBgn0032322	CG16743
FBgn0039419	15.7497	0.982048	0.607667	1.6161	0.106074	0.493822	FBgn0039419	CG12290
FBgn0035861	3.82671	0.981686	1.2188	0.805456	0.420557	NA	FBgn0035861	CG7213
FBgn0043550	96.5991	0.979893	0.342677	2.85953	0.00424274	0.0603318	FBgn0043550	Tsp68C
FBgn0029092	511.654	0.979022	0.160257	6.10909	1e-09	8.83e-08	FBgn0029092	ced-6
FBgn0036288	6.47311	0.977867	0.902372	1.08366	0.278514	0.752203	FBgn0036288	CG10660
FBgn0085485	1.8898	0.977338	1.96271	0.497952	0.618518	NA	FBgn0085485	CG34456
FBgn0017561	11.6594	0.976908	0.718889	1.35891	0.174174	0.628846	FBgn0017561	Ork1
FBgn0039937	157.992	0.976495	1.0395	0.939389	0.347531	0.809824	FBgn0039937	fd102C
FBgn0031209	1.9212	0.973661	2.13942	0.455104	0.649034	NA	FBgn0031209	Ir21a
FBgn0031305	5.69696	0.9729	1.16324	0.83637	0.402947	0.839093	FBgn0031305	Iris
FBgn0038866	6.42914	0.971458	0.941608	1.0317	0.302212	0.770209	FBgn0038866	CG5810
FBgn0051687	50.0834	0.970728	0.334778	2.89962	0.00373621	0.0539771	FBgn0051687	CG31687
FBgn0024989	7.46247	0.970631	0.909568	1.06713	0.285911	0.758341	FBgn0024989	CG3777
FBgn0052656	17.5016	0.97023	0.662328	1.46488	0.142954	0.572171	FBgn0052656	Muc11A
FBgn0035508	2.181	0.970074	1.49581	0.648527	0.516644	NA	FBgn0035508	CG15005
FBgn0052657	2.49198	0.969613	1.48663	0.652223	0.514257	NA	FBgn0052657	lncRNA:CR32657
FBgn0011653	455.341	0.969554	0.333258	2.90932	0.00362218	0.0527895	FBgn0011653	mas
FBgn0029765	5.87971	0.967304	1.10936	0.871946	0.383238	0.83272	FBgn0029765	CG16756
FBgn0000463	1628.69	0.966902	0.167123	5.78557	7.23e-09	5.41e-07	FBgn0000463	Dl
FBgn0262022	1.51857	0.96566	1.86938	0.516567	0.605459	NA	FBgn0262022	CG42833
FBgn0046776	40.5018	0.965518	0.60313	1.60085	0.109411	0.499577	FBgn0046776	CR14033
FBgn0031936	4.4665	0.965051	1.08048	0.893167	0.371768	NA	FBgn0031936	CG13794
FBgn0261547	49.0019	0.964482	0.393906	2.44851	0.0143449	0.148029	FBgn0261547	Exn
FBgn0019661	20877.3	0.964087	0.429741	2.24342	0.0248699	0.213963	FBgn0019661	lncRNA:roX1
FBgn0053527	7.47857	0.963113	0.842128	1.14367	0.252762	0.727748	FBgn0053527	SIFa
FBgn0067861	5.91156	0.962749	1.14382	0.841694	0.399959	0.838553	FBgn0067861	Sdic1
FBgn0050354	3.95695	0.962008	1.30974	0.734505	0.462641	NA	FBgn0050354	UQCR-11L
FBgn0029501	2.65691	0.961838	1.68149	0.572015	0.567312	NA	FBgn0029501	Crtp
FBgn0032834	6.01106	0.960545	1.45653	0.659476	0.50959	0.891081	FBgn0032834	CG13965
FBgn0263447	7.27793	0.960412	0.913855	1.05095	0.293283	0.764314	FBgn0263447	asRNA:CR43470
FBgn0265377	2.57416	0.960246	1.43537	0.668989	0.503502	NA	FBgn0265377	lncRNA:CR44318
FBgn0085411	13.7332	0.959381	0.712459	1.34658	0.178116	0.635897	FBgn0085411	CG34382
FBgn0032835	9.47111	0.959307	1.12723	0.851031	0.394752	0.835224	FBgn0032835	CG16772
FBgn0267996	4.73624	0.958765	1.04489	0.917576	0.358841	NA	FBgn0267996	asRNA:CR46263
FBgn0265823	3.57553	0.958492	1.26061	0.760339	0.447052	NA	FBgn0265823	lncRNA:CR44612
FBgn0033782	44.7396	0.957039	0.380367	2.5161	0.0118663	0.128528	FBgn0033782	sug
FBgn0263512	229.951	0.956328	0.687726	1.39057	0.164357	0.613601	FBgn0263512	Vsx2
FBgn0050339	38.8639	0.955089	0.474557	2.01259	0.0441577	0.30736	FBgn0050339	CG30339
FBgn0037835	3.33826	0.95492	1.24133	0.769271	0.441733	NA	FBgn0037835	CG14687
FBgn0264253	1.89252	0.954904	1.68078	0.56813	0.569947	NA	FBgn0264253	Send2
FBgn0264901	8.4226	0.954726	0.770051	1.23982	0.215041	0.680823	FBgn0264901	lncRNA:CR44092
FBgn0016675	2.23178	0.954658	1.49418	0.63892	0.522875	NA	FBgn0016675	Lectin-galC1
FBgn0040060	7.73916	0.953968	0.895569	1.06521	0.286781	0.758341	FBgn0040060	yip7
FBgn0030107	4.82153	0.95389	1.02851	0.927452	0.353692	NA	FBgn0030107	CG15370
FBgn0041180	2022.47	0.953014	0.207201	4.59946	4.24e-06	0.000173862	FBgn0041180	Tep4
FBgn0266762	1.87613	0.952879	1.72039	0.553874	0.579665	NA	FBgn0266762	CR45227
FBgn0005658	34.8111	0.95255	0.438448	2.17255	0.0298142	0.24069	FBgn0005658	Ets65A
FBgn0051386	4661.77	0.95007	0.215557	4.40751	1.05e-05	0.000378489	FBgn0051386	lncRNA:CR31386
FBgn0040370	2.93865	0.946386	1.27507	0.742224	0.457952	NA	FBgn0040370	CG13375
FBgn0051391	21.114	0.946027	0.522264	1.8114	0.0700795	0.397703	FBgn0051391	CG31391
FBgn0287602	16.5915	0.944252	0.692325	1.36389	0.172603	0.626846	FBgn0287602	asRNA:CR46471
FBgn0034139	12.3581	0.944141	0.692542	1.3633	0.172789	0.626846	FBgn0034139	CG4927
FBgn0039328	104.137	0.943495	0.352569	2.67606	0.00744943	0.0909835	FBgn0039328	CHKov2
FBgn0036007	12132.9	0.941319	0.149455	6.29833	3.01e-10	2.88e-08	FBgn0036007	path
FBgn0085282	1.56935	0.94061	1.78914	0.525732	0.599074	NA	FBgn0085282	CG34253
FBgn0039071	42.2159	0.939594	0.377833	2.4868	0.0128899	0.136769	FBgn0039071	bb8
FBgn0030367	3.21706	0.938113	1.31599	0.712858	0.475934	NA	FBgn0030367	Cyp311a1
FBgn0036949	5.29975	0.937054	0.97771	0.958417	0.337853	NA	FBgn0036949	CG7290
FBgn0027364	7042.37	0.932522	0.204378	4.56273	5.05e-06	0.000200241	FBgn0027364	Six4
FBgn0032167	9.64464	0.931115	0.829309	1.12276	0.261539	0.735651	FBgn0032167	CG5853
FBgn0051551	31.5071	0.931048	0.522336	1.78247	0.0746728	0.415016	FBgn0051551	CG31551
FBgn0267217	9.69261	0.930136	0.828064	1.12327	0.261324	0.735651	FBgn0267217	lncRNA:CR45657
FBgn0262579	1887.87	0.928851	0.146344	6.34704	2.2e-10	2.16e-08	FBgn0262579	Sarm
FBgn0050090	7.36476	0.928116	1.03184	0.899476	0.368399	0.822146	FBgn0050090	CG30090
FBgn0267633	4.21942	0.927285	1.1755	0.788842	0.430205	NA	FBgn0267633	lncRNA:CR45971
FBgn0266313	10.8653	0.925664	0.740476	1.25009	0.211265	0.675419	FBgn0266313	lncRNA:CR44978
FBgn0038832	10.8841	0.925024	0.822836	1.12419	0.260932	0.735368	FBgn0038832	CG15695
FBgn0000241	19.3469	0.923734	0.548854	1.68302	0.0923706	0.462271	FBgn0000241	bw
FBgn0038407	24.7271	0.923559	0.647349	1.42668	0.153672	0.595652	FBgn0038407	CG6126
FBgn0028407	7.56251	0.923446	1.02476	0.901131	0.367519	0.82209	FBgn0028407	Drep3
FBgn0035410	94.0237	0.922284	0.299196	3.08254	0.0020524	0.0343578	FBgn0035410	CG14964
FBgn0034605	29.3494	0.921109	0.508285	1.81219	0.0699569	0.397461	FBgn0034605	Ugt49C1
FBgn0028892	32.5093	0.920883	0.417098	2.20783	0.0272559	0.22895	FBgn0028892	CG4161
FBgn0267519	292.389	0.919172	0.668894	1.37417	0.16939	0.622869	FBgn0267519	28SrRNA-Psi:CR45859
FBgn0036806	46.4886	0.918447	0.468044	1.96231	0.0497264	0.328234	FBgn0036806	Cyp12c1
FBgn0030575	7.43472	0.91659	1.03263	0.887627	0.374741	0.82763	FBgn0030575	CG5321
FBgn0264090	478.973	0.915946	0.164718	5.5607	2.69e-08	1.84e-06	FBgn0264090	CG43759
FBgn0265104	52.1928	0.914362	0.333145	2.74464	0.0060578	0.0790274	FBgn0265104	lncRNA:CR44206
FBgn0037565	2.17774	0.913961	1.52161	0.600655	0.54807	NA	FBgn0037565	CG9626
[truncated: 10,214 more rows]
