# Supplementary material for: Growth deregulation and interaction with host hemocytes contribute to tumor progression in a Drosophila brain tumor model
Source: Proc Natl Acad Sci U S A. 2023 Aug 7;120(33):e2221601120. doi: 10.1073/pnas.2221601120 (PMC10438840; doi:10.1073/pnas.2221601120)
Supplement: Supplementary file 5 — Dataset S04 (XLSX) [file pnas.2221601120.sd04.xlsx]

## Sheet: N>DM FACS
GroupID	Category	Term	Description	LogP	Log(q-value)	InTerm_InList	Genes	Symbols
1_Summary	GO Biological Processes	GO:0050767	regulation of neurogenesis	-8.79264	-5.04284	16/135	31293,33474,33901,34263,35168,37038,38995,40831,40835,43150,43152,43156,43160,43161,44669,45320,36692,38723,38831,41118,42066,34127,34251,35430,35646,37985,41455,44013,5740310,31339,33245,35801,37557,41749,44887,45285,33782,36590	N,daw,Rchy1,numb,Sidpn,grh,h,Ama,Antp,E(spl)mdelta-HLH,E(spl)mbeta-HLH,E(spl)m3-HLH,E(spl)m7-HLH,E(spl)m8-HLH,cwo,trol,scb,LanA,Rac2,FER,cher,Pvr,Eaat1,tsh,Gadd45,pain,mfas,sls,Nox,ec,ds,pnut,babos,cv-c,mdy,Dr,Lam,tej
1_Member	GO Biological Processes	GO:0050767	regulation of neurogenesis	-8.79264	-5.04284	16/135	31293,33474,33901,34263,35168,37038,38995,40831,40835,43150,43152,43156,43160,43161,44669,45320	N,daw,Rchy1,numb,Sidpn,grh,h,Ama,Antp,E(spl)mdelta-HLH,E(spl)mbeta-HLH,E(spl)m3-HLH,E(spl)m7-HLH,E(spl)m8-HLH,cwo,trol
1_Member	GO Biological Processes	GO:2000026	regulation of multicellular organismal development	-7.57049	-4.20351	21/285	31293,33474,33901,34263,35168,36692,37038,38723,38831,38995,40831,40835,41118,42066,43150,43152,43156,43160,43161,44669,45320	N,daw,Rchy1,numb,Sidpn,scb,grh,LanA,Rac2,h,Ama,Antp,FER,cher,E(spl)mdelta-HLH,E(spl)mbeta-HLH,E(spl)m3-HLH,E(spl)m7-HLH,E(spl)m8-HLH,cwo,trol
1_Member	GO Biological Processes	GO:0060284	regulation of cell development	-7.33961	-4.08351	16/170	31293,33474,33901,34263,35168,37038,38995,40831,40835,43150,43152,43156,43160,43161,44669,45320	N,daw,Rchy1,numb,Sidpn,grh,h,Ama,Antp,E(spl)mdelta-HLH,E(spl)mbeta-HLH,E(spl)m3-HLH,E(spl)m7-HLH,E(spl)m8-HLH,cwo,trol
1_Member	GO Biological Processes	GO:0051960	regulation of nervous system development	-7.2744	-4.08351	18/219	31293,33474,33901,34263,35168,36692,37038,38723,38995,40831,40835,43150,43152,43156,43160,43161,44669,45320	N,daw,Rchy1,numb,Sidpn,scb,grh,LanA,h,Ama,Antp,E(spl)mdelta-HLH,E(spl)mbeta-HLH,E(spl)m3-HLH,E(spl)m7-HLH,E(spl)m8-HLH,cwo,trol
1_Member	GO Biological Processes	GO:0051239	regulation of multicellular organismal process	-6.16335	-3.34043	29/603	31293,33474,33901,34127,34251,34263,35168,35430,35646,36692,37038,37985,38723,38831,38995,40831,40835,41118,41455,42066,43150,43152,43156,43160,43161,44013,44669,45320,5740310	N,daw,Rchy1,Pvr,Eaat1,numb,Sidpn,tsh,Gadd45,scb,grh,pain,LanA,Rac2,h,Ama,Antp,FER,mfas,cher,E(spl)mdelta-HLH,E(spl)mbeta-HLH,E(spl)m3-HLH,E(spl)m7-HLH,E(spl)m8-HLH,sls,cwo,trol,Nox
1_Member	GO Biological Processes	GO:0050793	regulation of developmental process	-6.01008	-3.24516	31/684	31293,31339,33245,33474,33901,34263,35168,35430,35801,36692,37038,37557,38723,38831,38995,40831,40835,41118,41455,41749,42066,43150,43152,43156,43160,43161,44013,44669,44887,45285,45320	N,ec,ds,daw,Rchy1,numb,Sidpn,tsh,pnut,scb,grh,babos,LanA,Rac2,h,Ama,Antp,FER,mfas,cv-c,cher,E(spl)mdelta-HLH,E(spl)mbeta-HLH,E(spl)m3-HLH,E(spl)m7-HLH,E(spl)m8-HLH,sls,cwo,mdy,Dr,trol
1_Member	GO Biological Processes	GO:0045595	regulation of cell differentiation	-5.01235	-2.5057	17/283	31293,33474,33901,34263,35168,37038,38995,40831,40835,42066,43150,43152,43156,43160,43161,44669,45320	N,daw,Rchy1,numb,Sidpn,grh,h,Ama,Antp,cher,E(spl)mdelta-HLH,E(spl)mbeta-HLH,E(spl)m3-HLH,E(spl)m7-HLH,E(spl)m8-HLH,cwo,trol
1_Member	GO Biological Processes	GO:1902692	regulation of neuroblast proliferation	-4.62129	-2.14361	7/50	31293,33474,34263,43150,43152,43156,45320	N,daw,numb,E(spl)mdelta-HLH,E(spl)mbeta-HLH,E(spl)m3-HLH,trol
1_Member	GO Biological Processes	GO:0002052	positive regulation of neuroblast proliferation	-4.11873	-1.79314	5/26	31293,33474,43152,43156,45320	N,daw,E(spl)mbeta-HLH,E(spl)m3-HLH,trol
1_Member	GO Biological Processes	GO:2000177	regulation of neural precursor cell proliferation	-4.09821	-1.78238	7/60	31293,33474,34263,43150,43152,43156,45320	N,daw,numb,E(spl)mdelta-HLH,E(spl)mbeta-HLH,E(spl)m3-HLH,trol
1_Member	GO Biological Processes	GO:2000179	positive regulation of neural precursor cell proliferation	-4.03598	-1.77265	5/27	31293,33474,43152,43156,45320	N,daw,E(spl)mbeta-HLH,E(spl)m3-HLH,trol
1_Member	GO Biological Processes	GO:0042127	regulation of cell population proliferation	-3.90331	-1.68072	13/219	31293,33474,33782,34263,35430,37038,40831,41455,43150,43152,43156,44013,45320	N,daw,Lam,numb,tsh,grh,Ama,mfas,E(spl)mdelta-HLH,E(spl)mbeta-HLH,E(spl)m3-HLH,sls,trol
1_Member	GO Biological Processes	GO:0008284	positive regulation of cell population proliferation	-3.03231	-1.11249	7/89	31293,33474,35430,40831,43152,43156,45320	N,daw,tsh,Ama,E(spl)mbeta-HLH,E(spl)m3-HLH,trol
1_Member	GO Biological Processes	GO:0009952	anterior/posterior pattern specification	-2.93248	-1.05438	11/210	31293,35168,36590,38995,40835,43150,43152,43156,43160,43161,44669	N,Sidpn,tej,h,Antp,E(spl)mdelta-HLH,E(spl)mbeta-HLH,E(spl)m3-HLH,E(spl)m7-HLH,E(spl)m8-HLH,cwo
1_Member	GO Biological Processes	GO:0050769	positive regulation of neurogenesis	-2.92688	-1.05438	6/68	31293,33474,40831,43152,43156,45320	N,daw,Ama,E(spl)mbeta-HLH,E(spl)m3-HLH,trol
1_Member	GO Biological Processes	GO:0010720	positive regulation of cell development	-2.40645	-0.699238	6/86	31293,33474,40831,43152,43156,45320	N,daw,Ama,E(spl)mbeta-HLH,E(spl)m3-HLH,trol
2_Summary	GO Biological Processes	GO:0009887	animal organ morphogenesis	-8.71085	-5.04284	39/779	31293,31339,32039,33245,33474,33477,33635,33782,33994,34127,34263,35430,35801,36615,36703,36741,37038,37949,38005,38153,38723,38831,38995,39118,39572,39900,40549,41144,41491,41749,41921,43150,43161,43946,45280,45285,45320,48571,50050,31926,33726,34910,34981,36692,40835,42803,46085,3346237,41118,42066,34435,43256,3771968,37537,39020,40831,40918,43155,5740310	N,ec,sev,ds,daw,Duox,bdl,Lam,Pvf2,Pvr,numb,tsh,pnut,LamC,unc-5,Poxn,grh,Mmp1,gsb,Myo61F,LanA,Rac2,h,LanB2,nuf,Exn,hkb,by,svp,cv-c,cv-d,E(spl)mdelta-HLH,E(spl)m8-HLH,wb,cv-2,Dr,trol,heph,CG17278,Idgf4,vkg,lace,Idgf3,scb,Antp,Hmgcr,MFS14,nab,FER,cher,loh,spz,Msp300,Swim,GNBP3,Ama,Sp7,E(spl)m2-BFM,Nox
2_Member	GO Biological Processes	GO:0009887	animal organ morphogenesis	-8.71085	-5.04284	39/779	31293,31339,32039,33245,33474,33477,33635,33782,33994,34127,34263,35430,35801,36615,36703,36741,37038,37949,38005,38153,38723,38831,38995,39118,39572,39900,40549,41144,41491,41749,41921,43150,43161,43946,45280,45285,45320,48571,50050	N,ec,sev,ds,daw,Duox,bdl,Lam,Pvf2,Pvr,numb,tsh,pnut,LamC,unc-5,Poxn,grh,Mmp1,gsb,Myo61F,LanA,Rac2,h,LanB2,nuf,Exn,hkb,by,svp,cv-c,cv-d,E(spl)mdelta-HLH,E(spl)m8-HLH,wb,cv-2,Dr,trol,heph,CG17278
2_Member	GO Biological Processes	GO:0035295	tube development	-8.20349	-4.71157	37/743	31293,31926,33245,33474,33477,33726,33782,34127,34263,34910,34981,35430,35801,36692,36741,37038,37949,38153,38831,38995,39118,39572,39900,40549,40835,41144,41491,41749,41921,42803,43946,45280,45285,46085,48571,50050,3346237	N,Idgf4,ds,daw,Duox,vkg,Lam,Pvr,numb,lace,Idgf3,tsh,pnut,scb,Poxn,grh,Mmp1,Myo61F,Rac2,h,LanB2,nuf,Exn,hkb,Antp,by,svp,cv-c,cv-d,Hmgcr,wb,cv-2,Dr,MFS14,heph,CG17278,nab
2_Member	GO Biological Processes	GO:0048729	tissue morphogenesis	-5.73649	-3.06848	29/633	31293,31339,33245,33474,33477,33726,33782,34127,35430,35801,36615,36692,36741,37038,37949,38153,38831,39900,40549,41118,41144,41491,41749,41921,42066,45280,45285,48571,50050	N,ec,ds,daw,Duox,vkg,Lam,Pvr,tsh,pnut,LamC,scb,Poxn,grh,Mmp1,Myo61F,Rac2,Exn,hkb,FER,by,svp,cv-c,cv-d,cher,cv-2,Dr,heph,CG17278
2_Member	GO Biological Processes	GO:0035239	tube morphogenesis	-5.66174	-3.01492	26/534	31293,33245,33474,33477,33726,33782,34127,35430,35801,36741,37038,37949,38153,38831,38995,39118,39900,40549,41144,41491,41749,41921,45280,45285,48571,50050	N,ds,daw,Duox,vkg,Lam,Pvr,tsh,pnut,Poxn,grh,Mmp1,Myo61F,Rac2,h,LanB2,Exn,hkb,by,svp,cv-c,cv-d,cv-2,Dr,heph,CG17278
2_Member	GO Biological Processes	GO:0002009	morphogenesis of an epithelium	-5.5122	-2.90929	28/614	31293,31339,33245,33474,33477,33726,33782,34127,35430,35801,36692,36741,37038,37949,38153,38831,39900,40549,41118,41144,41491,41749,41921,42066,45280,45285,48571,50050	N,ec,ds,daw,Duox,vkg,Lam,Pvr,tsh,pnut,scb,Poxn,grh,Mmp1,Myo61F,Rac2,Exn,hkb,FER,by,svp,cv-c,cv-d,cher,cv-2,Dr,heph,CG17278
2_Member	GO Biological Processes	GO:0048569	post-embryonic animal organ development	-4.39985	-1.94932	22/484	31293,33245,33474,33477,34127,34435,35430,35801,36692,36741,37949,38153,39900,41144,41749,41921,43256,45280,45285,48571,50050,3771968	N,ds,daw,Duox,Pvr,loh,tsh,pnut,scb,Poxn,Mmp1,Myo61F,Exn,by,cv-c,cv-d,spz,cv-2,Dr,heph,CG17278,Msp300
2_Member	GO Biological Processes	GO:0007444	imaginal disc development	-3.98087	-1.7361	24/591	31293,31926,33245,33474,33477,34127,34910,34981,35430,35801,36741,37949,38153,39572,39900,41144,41749,41921,45280,45285,46085,48571,50050,3346237	N,Idgf4,ds,daw,Duox,Pvr,lace,Idgf3,tsh,pnut,Poxn,Mmp1,Myo61F,nuf,Exn,by,cv-c,cv-d,cv-2,Dr,MFS14,heph,CG17278,nab
2_Member	GO Biological Processes	GO:0060562	epithelial tube morphogenesis	-3.84819	-1.64838	21/491	31293,33245,33474,33477,33726,33782,34127,35430,35801,36741,37949,38153,39900,41144,41491,41749,41921,45280,45285,48571,50050	N,ds,daw,Duox,vkg,Lam,Pvr,tsh,pnut,Poxn,Mmp1,Myo61F,Exn,by,svp,cv-c,cv-d,cv-2,Dr,heph,CG17278
2_Member	GO Biological Processes	GO:0007560	imaginal disc morphogenesis	-3.4031	-1.37358	18/418	31293,33245,33474,33477,34127,35430,35801,36741,37949,38153,39900,41144,41749,41921,45280,45285,48571,50050	N,ds,daw,Duox,Pvr,tsh,pnut,Poxn,Mmp1,Myo61F,Exn,by,cv-c,cv-d,cv-2,Dr,heph,CG17278
2_Member	GO Biological Processes	GO:0048563	post-embryonic animal organ morphogenesis	-3.4031	-1.37358	18/418	31293,33245,33474,33477,34127,35430,35801,36741,37949,38153,39900,41144,41749,41921,45280,45285,48571,50050	N,ds,daw,Duox,Pvr,tsh,pnut,Poxn,Mmp1,Myo61F,Exn,by,cv-c,cv-d,cv-2,Dr,heph,CG17278
2_Member	GO Biological Processes	GO:0007476	imaginal disc-derived wing morphogenesis	-3.09062	-1.155	14/300	31293,33245,33474,33477,35430,35801,36741,41144,41749,41921,45280,45285,48571,50050	N,ds,daw,Duox,tsh,pnut,Poxn,by,cv-c,cv-d,cv-2,Dr,heph,CG17278
2_Member	GO Biological Processes	GO:0035220	wing disc development	-2.97774	-1.07315	17/417	31293,33245,33474,33477,35430,35801,36741,39572,41144,41749,41921,45280,45285,46085,48571,50050,3346237	N,ds,daw,Duox,tsh,pnut,Poxn,nuf,by,cv-c,cv-d,cv-2,Dr,MFS14,heph,CG17278,nab
2_Member	GO Biological Processes	GO:0035120	post-embryonic appendage morphogenesis	-2.97374	-1.07288	15/344	31293,33245,33474,33477,35430,35801,36741,39900,41144,41749,41921,45280,45285,48571,50050	N,ds,daw,Duox,tsh,pnut,Poxn,Exn,by,cv-c,cv-d,cv-2,Dr,heph,CG17278
2_Member	GO Biological Processes	GO:0007472	wing disc morphogenesis	-2.9135	-1.04826	14/313	31293,33245,33474,33477,35430,35801,36741,41144,41749,41921,45280,45285,48571,50050	N,ds,daw,Duox,tsh,pnut,Poxn,by,cv-c,cv-d,cv-2,Dr,heph,CG17278
2_Member	GO Biological Processes	GO:0035114	imaginal disc-derived appendage morphogenesis	-2.84983	-0.992283	15/354	31293,33245,33474,33477,35430,35801,36741,39900,41144,41749,41921,45280,45285,48571,50050	N,ds,daw,Duox,tsh,pnut,Poxn,Exn,by,cv-c,cv-d,cv-2,Dr,heph,CG17278
2_Member	GO Biological Processes	GO:0048707	instar larval or pupal morphogenesis	-2.84738	-0.992283	18/467	31293,33245,33474,33477,34127,35430,35801,36741,37949,38153,39900,41144,41749,41921,45280,45285,48571,50050	N,ds,daw,Duox,Pvr,tsh,pnut,Poxn,Mmp1,Myo61F,Exn,by,cv-c,cv-d,cv-2,Dr,heph,CG17278
2_Member	GO Biological Processes	GO:0035107	appendage morphogenesis	-2.8257	-0.973932	15/356	31293,33245,33474,33477,35430,35801,36741,39900,41144,41749,41921,45280,45285,48571,50050	N,ds,daw,Duox,tsh,pnut,Poxn,Exn,by,cv-c,cv-d,cv-2,Dr,heph,CG17278
2_Member	GO Biological Processes	GO:0048737	imaginal disc-derived appendage development	-2.76631	-0.940285	15/361	31293,33245,33474,33477,35430,35801,36741,39900,41144,41749,41921,45280,45285,48571,50050	N,ds,daw,Duox,tsh,pnut,Poxn,Exn,by,cv-c,cv-d,cv-2,Dr,heph,CG17278
2_Member	GO Biological Processes	GO:0048736	appendage development	-2.7313	-0.920621	15/364	31293,33245,33474,33477,35430,35801,36741,39900,41144,41749,41921,45280,45285,48571,50050	N,ds,daw,Duox,tsh,pnut,Poxn,Exn,by,cv-c,cv-d,cv-2,Dr,heph,CG17278
2_Member	GO Biological Processes	GO:0009886	post-embryonic animal morphogenesis	-2.69603	-0.908464	18/482	31293,33245,33474,33477,34127,35430,35801,36741,37949,38153,39900,41144,41749,41921,45280,45285,48571,50050	N,ds,daw,Duox,Pvr,tsh,pnut,Poxn,Mmp1,Myo61F,Exn,by,cv-c,cv-d,cv-2,Dr,heph,CG17278
2_Member	GO Biological Processes	GO:0009791	post-embryonic development	-2.64094	-0.876017	22/650	31293,33245,33474,33477,34127,34435,35430,35801,36692,36741,37949,38153,39900,41144,41749,41921,43256,45280,45285,48571,50050,3771968	N,ds,daw,Duox,Pvr,loh,tsh,pnut,scb,Poxn,Mmp1,Myo61F,Exn,by,cv-c,cv-d,spz,cv-2,Dr,heph,CG17278,Msp300
2_Member	GO Biological Processes	GO:0007552	metamorphosis	-2.5806	-0.82904	18/494	31293,33245,33474,33477,34127,35430,35801,36741,37949,38153,39900,41144,41749,41921,45280,45285,48571,50050	N,ds,daw,Duox,Pvr,tsh,pnut,Poxn,Mmp1,Myo61F,Exn,by,cv-c,cv-d,cv-2,Dr,heph,CG17278
2_Member	GO Biological Processes	GO:0048584	positive regulation of response to stimulus	-2.32935	-0.643606	18/522	33245,33474,33994,34127,37537,38831,39020,39900,40831,40918,41921,42803,43155,43256,45280,45320,50050,5740310	ds,daw,Pvf2,Pvr,Swim,Rac2,GNBP3,Exn,Ama,Sp7,cv-d,Hmgcr,E(spl)m2-BFM,spz,cv-2,trol,CG17278,Nox
2_Member	GO Biological Processes	GO:0010647	positive regulation of cell communication	-2.1936	-0.552941	16/456	33245,33474,34127,37537,39020,39900,40831,41749,41921,42803,43155,43256,45280,45320,50050,5740310	ds,daw,Pvr,Swim,GNBP3,Exn,Ama,cv-c,cv-d,Hmgcr,E(spl)m2-BFM,spz,cv-2,trol,CG17278,Nox
2_Member	GO Biological Processes	GO:0023056	positive regulation of signaling	-2.1936	-0.552941	16/456	33245,33474,34127,37537,39020,39900,40831,41749,41921,42803,43155,43256,45280,45320,50050,5740310	ds,daw,Pvr,Swim,GNBP3,Exn,Ama,cv-c,cv-d,Hmgcr,E(spl)m2-BFM,spz,cv-2,trol,CG17278,Nox
2_Member	GO Biological Processes	GO:0009967	positive regulation of signal transduction	-2.15415	-0.519558	15/420	33245,33474,34127,37537,39020,39900,40831,41921,42803,43155,43256,45280,45320,50050,5740310	ds,daw,Pvr,Swim,GNBP3,Exn,Ama,cv-d,Hmgcr,E(spl)m2-BFM,spz,cv-2,trol,CG17278,Nox
3_Summary	Reactome Gene Sets	R-DME-1474228	Degradation of the extracellular matrix	-7.02563	-3.91896	8/34	31293,33635,33726,36532,37949,39118,43946,45320,36692,33474,42066	N,bdl,vkg,CG6357,Mmp1,LanB2,wb,trol,scb,daw,cher
3_Member	Reactome Gene Sets	R-DME-1474228	Degradation of the extracellular matrix	-7.02563	-3.91896	8/34	31293,33635,33726,36532,37949,39118,43946,45320	N,bdl,vkg,CG6357,Mmp1,LanB2,wb,trol
3_Member	Reactome Gene Sets	R-DME-3000157	Laminin interactions	-5.74668	-3.06848	5/13	33726,36692,39118,43946,45320	vkg,scb,LanB2,wb,trol
3_Member	Reactome Gene Sets	R-DME-1474244	Extracellular matrix organization	-5.61776	-2.99114	10/86	31293,33474,33635,33726,36532,36692,37949,39118,43946,45320	N,daw,bdl,vkg,CG6357,scb,Mmp1,LanB2,wb,trol
3_Member	Reactome Gene Sets	R-DME-446107	Type I hemidesmosome assembly	-3.38748	-1.36292	3/9	39118,43946,45320	LanB2,wb,trol
3_Member	Reactome Gene Sets	R-DME-446728	Cell junction organization	-2.8147	-0.966232	4/29	39118,42066,43946,45320	LanB2,cher,wb,trol
3_Member	Reactome Gene Sets	R-DME-1500931	Cell-Cell communication	-2.75848	-0.935781	4/30	39118,42066,43946,45320	LanB2,cher,wb,trol
4_Summary	GO Biological Processes	GO:0061061	muscle structure development	-6.98491	-3.91896	17/204	31129,31293,33726,34263,35694,36615,38499,38540,38831,40297,40835,42066,43150,43256,44013,45285,3771968,31591,38153,38723,40549,43161,43946,33245,35801,36703,37949,39572,41749,48571	Scgdelta,N,vkg,numb,blow,LamC,mas,slow,Rac2,Six4,Antp,cher,E(spl)mdelta-HLH,spz,sls,Dr,Msp300,CG34417,Myo61F,LanA,hkb,E(spl)m8-HLH,wb,ds,pnut,unc-5,Mmp1,nuf,cv-c,heph
4_Member	GO Biological Processes	GO:0061061	muscle structure development	-6.98491	-3.91896	17/204	31129,31293,33726,34263,35694,36615,38499,38540,38831,40297,40835,42066,43150,43256,44013,45285,3771968	Scgdelta,N,vkg,numb,blow,LamC,mas,slow,Rac2,Six4,Antp,cher,E(spl)mdelta-HLH,spz,sls,Dr,Msp300
4_Member	GO Biological Processes	GO:0007498	mesoderm development	-6.88462	-3.86982	12/98	31129,31293,31591,35694,38153,38723,40297,40549,43161,43946,44013,3771968	Scgdelta,N,CG34417,blow,Myo61F,LanA,Six4,hkb,E(spl)m8-HLH,wb,sls,Msp300
4_Member	GO Biological Processes	GO:0042692	muscle cell differentiation	-4.20714	-1.85088	9/100	31129,31293,34263,35694,38831,40297,40835,42066,44013	Scgdelta,N,numb,blow,Rac2,Six4,Antp,cher,sls
4_Member	GO Biological Processes	GO:0007517	muscle organ development	-3.21402	-1.23175	7/83	36615,38499,38540,38831,44013,45285,3771968	LamC,mas,slow,Rac2,sls,Dr,Msp300
4_Member	GO Biological Processes	GO:0000768	syncytium formation by plasma membrane fusion	-2.7044	-0.91145	4/31	35694,38831,40297,44013	blow,Rac2,Six4,sls
4_Member	GO Biological Processes	GO:0006949	syncytium formation	-2.7044	-0.91145	4/31	35694,38831,40297,44013	blow,Rac2,Six4,sls
4_Member	GO Biological Processes	GO:0007520	myoblast fusion	-2.7044	-0.91145	4/31	35694,38831,40297,44013	blow,Rac2,Six4,sls
4_Member	GO Biological Processes	GO:0014902	myotube differentiation	-2.7044	-0.91145	4/31	35694,38831,40297,44013	blow,Rac2,Six4,sls
4_Member	GO Biological Processes	GO:0140253	cell-cell fusion	-2.7044	-0.91145	4/31	35694,38831,40297,44013	blow,Rac2,Six4,sls
4_Member	GO Biological Processes	GO:0051146	striated muscle cell differentiation	-2.61905	-0.856833	6/78	31129,35694,38831,40297,42066,44013	Scgdelta,blow,Rac2,Six4,cher,sls
4_Member	GO Biological Processes	GO:0016203	muscle attachment	-2.50688	-0.773367	4/35	38499,38540,38831,44013	mas,slow,Rac2,sls
4_Member	GO Biological Processes	GO:0060538	skeletal muscle organ development	-2.50688	-0.773367	4/35	38499,38540,38831,44013	mas,slow,Rac2,sls
4_Member	GO Biological Processes	GO:0048646	anatomical structure formation involved in morphogenesis	-2.15621	-0.519607	18/543	31129,31293,33245,34263,35694,35801,36703,37949,38831,39572,40297,40549,41749,42066,43161,43256,44013,48571	Scgdelta,N,ds,numb,blow,pnut,unc-5,Mmp1,Rac2,nuf,Six4,hkb,cv-c,cher,E(spl)m8-HLH,spz,sls,heph
5_Summary	KEGG Pathway	dme00982	Drug metabolism - cytochrome P450 - Drosophila melanogaster (fruit fly)	-6.64682	-3.67778	10/67	36927,37106,37111,37112,37113,37590,37960,41502,41503,48336,36109,36079	GstS1,GstE1,GstE6,GstE7,GstE8,Ugt317A1,GstE12,GstD9,GstD1,GstD3,whd,CG12913
5_Member	KEGG Pathway	dme00982	Drug metabolism - cytochrome P450 - Drosophila melanogaster (fruit fly)	-6.64682	-3.67778	10/67	36927,37106,37111,37112,37113,37590,37960,41502,41503,48336	GstS1,GstE1,GstE6,GstE7,GstE8,Ugt317A1,GstE12,GstD9,GstD1,GstD3
5_Member	GO Biological Processes	GO:0006749	glutathione metabolic process	-6.53144	-3.63502	9/53	36927,37106,37111,37112,37113,37960,41502,41503,48336	GstS1,GstE1,GstE6,GstE7,GstE8,GstE12,GstD9,GstD1,GstD3
5_Member	KEGG Pathway	dme00980	Metabolism of xenobiotics by cytochrome P450 - Drosophila melanogaster (fruit fly)	-6.52297	-3.63502	10/69	36927,37106,37111,37112,37113,37590,37960,41502,41503,48336	GstS1,GstE1,GstE6,GstE7,GstE8,Ugt317A1,GstE12,GstD9,GstD1,GstD3
5_Member	GO Biological Processes	GO:0006575	cellular modified amino acid metabolic process	-5.48039	-2.90929	10/89	36109,36927,37106,37111,37112,37113,37960,41502,41503,48336	whd,GstS1,GstE1,GstE6,GstE7,GstE8,GstE12,GstD9,GstD1,GstD3
5_Member	KEGG Pathway	dme00480	Glutathione metabolism - Drosophila melanogaster (fruit fly)	-5.03534	-2.51345	9/79	36927,37106,37111,37112,37113,37960,41502,41503,48336	GstS1,GstE1,GstE6,GstE7,GstE8,GstE12,GstD9,GstD1,GstD3
5_Member	KEGG Pathway	dme00983	Drug metabolism - other enzymes - Drosophila melanogaster (fruit fly)	-4.34743	-1.944	9/96	37106,37111,37112,37113,37590,37960,41502,41503,48336	GstE1,GstE6,GstE7,GstE8,Ugt317A1,GstE12,GstD9,GstD1,GstD3
5_Member	GO Biological Processes	GO:0006790	sulfur compound metabolic process	-3.05295	-1.1253	10/172	36079,36927,37106,37111,37112,37113,37960,41502,41503,48336	CG12913,GstS1,GstE1,GstE6,GstE7,GstE8,GstE12,GstD9,GstD1,GstD3
6_Summary	GO Biological Processes	GO:0007389	pattern specification process	-6.49012	-3.63502	28/548	31293,31339,33245,34263,35168,35430,36590,36703,38004,38005,38153,38995,39572,40835,41697,41921,43150,43152,43156,43160,43161,43256,44669,45280,45285,46085,48571,3346237,31611,40549,43177,318996	N,ec,ds,numb,Sidpn,tsh,tej,unc-5,gsb-n,gsb,Myo61F,h,nuf,Antp,ems,cv-d,E(spl)mdelta-HLH,E(spl)mbeta-HLH,E(spl)m3-HLH,E(spl)m7-HLH,E(spl)m8-HLH,spz,cwo,cv-2,Dr,MFS14,heph,nab,CG14441,hkb,CG31324,CG31875
6_Member	GO Biological Processes	GO:0007389	pattern specification process	-6.49012	-3.63502	28/548	31293,31339,33245,34263,35168,35430,36590,36703,38004,38005,38153,38995,39572,40835,41697,41921,43150,43152,43156,43160,43161,43256,44669,45280,45285,46085,48571,3346237	N,ec,ds,numb,Sidpn,tsh,tej,unc-5,gsb-n,gsb,Myo61F,h,nuf,Antp,ems,cv-d,E(spl)mdelta-HLH,E(spl)mbeta-HLH,E(spl)m3-HLH,E(spl)m7-HLH,E(spl)m8-HLH,spz,cwo,cv-2,Dr,MFS14,heph,nab
6_Member	GO Biological Processes	GO:0003002	regionalization	-5.49643	-2.90929	25/511	31293,33245,34263,35168,35430,36590,36703,38004,38005,38995,39572,40835,41697,41921,43150,43152,43156,43160,43161,43256,44669,45280,45285,46085,3346237	N,ds,numb,Sidpn,tsh,tej,unc-5,gsb-n,gsb,h,nuf,Antp,ems,cv-d,E(spl)mdelta-HLH,E(spl)mbeta-HLH,E(spl)m3-HLH,E(spl)m7-HLH,E(spl)m8-HLH,spz,cwo,cv-2,Dr,MFS14,nab
6_Member	GO Biological Processes	GO:0045892	negative regulation of transcription, DNA-templated	-2.06523	-0.461678	12/311	31611,35430,38995,40549,40835,43150,43152,43160,43177,44669,318996,3346237	CG14441,tsh,h,hkb,Antp,E(spl)mdelta-HLH,E(spl)mbeta-HLH,E(spl)m7-HLH,CG31324,cwo,CG31875,nab
6_Member	GO Biological Processes	GO:1902679	negative regulation of RNA biosynthetic process	-2.06523	-0.461678	12/311	31611,35430,38995,40549,40835,43150,43152,43160,43177,44669,318996,3346237	CG14441,tsh,h,hkb,Antp,E(spl)mdelta-HLH,E(spl)mbeta-HLH,E(spl)m7-HLH,CG31324,cwo,CG31875,nab
6_Member	GO Biological Processes	GO:1903507	negative regulation of nucleic acid-templated transcription	-2.06523	-0.461678	12/311	31611,35430,38995,40549,40835,43150,43152,43160,43177,44669,318996,3346237	CG14441,tsh,h,hkb,Antp,E(spl)mdelta-HLH,E(spl)mbeta-HLH,E(spl)m7-HLH,CG31324,cwo,CG31875,nab
7_Summary	GO Biological Processes	GO:0014019	neuroblast development	-6.07457	-3.28162	6/20	31293,34263,40835,41491,41697,3346237,33245,36703,39572,43161,33474,40549,43153,43155,31339,32039,33635,33782,35430,36260,36741,37038,43150	N,numb,Antp,svp,ems,nab,ds,unc-5,nuf,E(spl)m8-HLH,daw,hkb,E(spl)malpha-BFM,E(spl)m2-BFM,ec,sev,bdl,Lam,tsh,Sobp,Poxn,grh,E(spl)mdelta-HLH
7_Member	GO Biological Processes	GO:0014019	neuroblast development	-6.07457	-3.28162	6/20	31293,34263,40835,41491,41697,3346237	N,numb,Antp,svp,ems,nab
7_Member	GO Biological Processes	GO:0014016	neuroblast differentiation	-3.96629	-1.72964	6/44	31293,34263,40835,41491,41697,3346237	N,numb,Antp,svp,ems,nab
7_Member	GO Biological Processes	GO:0048859	formation of anatomical boundary	-3.80307	-1.64021	6/47	31293,33245,34263,36703,39572,43161	N,ds,numb,unc-5,nuf,E(spl)m8-HLH
7_Member	GO Biological Processes	GO:0010160	formation of animal organ boundary	-3.36531	-1.36006	5/37	31293,34263,36703,39572,43161	N,numb,unc-5,nuf,E(spl)m8-HLH
7_Member	GO Biological Processes	GO:0016360	sensory organ precursor cell fate determination	-3.2846	-1.29328	4/22	31293,34263,39572,43161	N,numb,nuf,E(spl)m8-HLH
7_Member	GO Biological Processes	GO:0060582	cell fate determination involved in pattern specification	-3.2846	-1.29328	4/22	31293,34263,39572,43161	N,numb,nuf,E(spl)m8-HLH
7_Member	GO Biological Processes	GO:0001708	cell fate specification	-3.18261	-1.21357	7/84	31293,33474,34263,40549,40835,43153,43155	N,daw,numb,hkb,Antp,E(spl)malpha-BFM,E(spl)m2-BFM
7_Member	GO Biological Processes	GO:0008052	sensory organ boundary specification	-2.99795	-1.08581	4/26	31293,34263,39572,43161	N,numb,nuf,E(spl)m8-HLH
7_Member	GO Biological Processes	GO:0048645	animal organ formation	-2.92305	-1.05438	5/46	31293,34263,36703,39572,43161	N,numb,unc-5,nuf,E(spl)m8-HLH
7_Member	GO Biological Processes	GO:0042693	muscle cell fate commitment	-2.77875	-0.949582	3/14	31293,34263,40835	N,numb,Antp
7_Member	GO Biological Processes	GO:0007423	sensory organ development	-2.56183	-0.812894	18/496	31293,31339,32039,33245,33474,33635,33782,34263,35430,36260,36741,37038,39572,41491,43150,43153,43155,43161	N,ec,sev,ds,daw,bdl,Lam,numb,tsh,Sobp,Poxn,grh,nuf,svp,E(spl)mdelta-HLH,E(spl)malpha-BFM,E(spl)m2-BFM,E(spl)m8-HLH
7_Member	GO Biological Processes	GO:0060581	cell fate commitment involved in pattern specification	-2.50688	-0.773367	4/35	31293,34263,39572,43161	N,numb,nuf,E(spl)m8-HLH
7_Member	GO Biological Processes	GO:0051302	regulation of cell division	-2.25577	-0.594728	4/41	31293,33782,34263,39572	N,Lam,numb,nuf
7_Member	GO Biological Processes	GO:0045165	cell fate commitment	-2.1953	-0.552941	12/299	31293,32039,33474,34263,37038,39572,40549,40835,41491,43153,43155,43161	N,sev,daw,numb,grh,nuf,hkb,Antp,svp,E(spl)malpha-BFM,E(spl)m2-BFM,E(spl)m8-HLH
8_Summary	KEGG Pathway	dme04512	ECM-receptor interaction - Drosophila melanogaster (fruit fly)	-5.95132	-3.21273	5/12	31612,33726,38723,39118,43946,37619,37949,39629,41455,42066,36692,31293,38831	CG3168,vkg,LanA,LanB2,wb,stl,Mmp1,Reck,mfas,cher,scb,N,Rac2
8_Member	KEGG Pathway	dme04512	ECM-receptor interaction - Drosophila melanogaster (fruit fly)	-5.95132	-3.21273	5/12	31612,33726,38723,39118,43946	CG3168,vkg,LanA,LanB2,wb
8_Member	GO Biological Processes	GO:0043062	extracellular structure organization	-4.12197	-1.79314	8/80	33726,37619,37949,38723,39118,39629,41455,42066	vkg,stl,Mmp1,LanA,LanB2,Reck,mfas,cher
8_Member	GO Biological Processes	GO:0030198	extracellular matrix organization	-3.87437	-1.66121	7/65	33726,37619,37949,38723,39118,39629,41455	vkg,stl,Mmp1,LanA,LanB2,Reck,mfas
8_Member	GO Biological Processes	GO:0035001	dorsal trunk growth, open tracheal system	-3.55794	-1.46971	3/8	36692,37949,38723	scb,Mmp1,LanA
8_Member	GO Biological Processes	GO:0071711	basement membrane organization	-3.3658	-1.36006	4/21	33726,37949,38723,39118	vkg,Mmp1,LanA,LanB2
8_Member	GO Biological Processes	GO:0045229	external encapsulating structure organization	-2.79451	-0.959002	9/155	31293,33726,37619,37949,38723,38831,39118,39629,41455	N,vkg,stl,Mmp1,LanA,Rac2,LanB2,Reck,mfas
8_Member	GO Biological Processes	GO:0033627	cell adhesion mediated by integrin	-2.25511	-0.594728	3/21	36692,38723,39118	scb,LanA,LanB2
8_Member	GO Biological Processes	GO:0031589	cell-substrate adhesion	-2.08945	-0.476431	3/24	36692,38723,39118	scb,LanA,LanB2
9_Summary	GO Biological Processes	GO:0042063	gliogenesis	-5.86005	-3.14628	10/81	31293,33635,33659,33994,34127,34263,36703,40549,41491,45285,37949,38831,42803,36692,38005,38995,39118,40835,33474,36076,37985,38723,41118,42066,43256,43946,44013,45320,53558,3771968,37619,40831,33782,38895,39020,40918,41455,35355,35357,35940,36395,37165,39900,44887	N,bdl,ine,Pvf2,Pvr,numb,unc-5,hkb,svp,Dr,Mmp1,Rac2,Hmgcr,scb,gsb,h,LanB2,Antp,daw,Hdc,pain,LanA,FER,cher,spz,wb,sls,trol,wun2,Msp300,stl,Ama,Lam,Sarm,GNBP3,Sp7,mfas,CG9336,CG9338,Rab32,nemy,Mctp,Exn,mdy
9_Member	GO Biological Processes	GO:0042063	gliogenesis	-5.86005	-3.14628	10/81	31293,33635,33659,33994,34127,34263,36703,40549,41491,45285	N,bdl,ine,Pvf2,Pvr,numb,unc-5,hkb,svp,Dr
9_Member	GO Biological Processes	GO:0048568	embryonic organ development	-4.24354	-1.85428	7/57	31293,33994,34127,34263,37949,38831,42803	N,Pvf2,Pvr,numb,Mmp1,Rac2,Hmgcr
9_Member	GO Biological Processes	GO:0007431	salivary gland development	-3.70883	-1.55933	9/116	33994,34127,36692,36703,38005,38831,38995,39118,40549	Pvf2,Pvr,scb,unc-5,gsb,Rac2,h,LanB2,hkb
9_Member	GO Biological Processes	GO:0035272	exocrine system development	-3.70883	-1.55933	9/116	33994,34127,36692,36703,38005,38831,38995,39118,40549	Pvf2,Pvr,scb,unc-5,gsb,Rac2,h,LanB2,hkb
9_Member	GO Biological Processes	GO:0048732	gland development	-3.53265	-1.4501	11/178	31293,33994,34127,36692,36703,38005,38831,38995,39118,40549,40835	N,Pvf2,Pvr,scb,unc-5,gsb,Rac2,h,LanB2,hkb,Antp
9_Member	GO Biological Processes	GO:0008347	glial cell migration	-3.48099	-1.42576	5/35	31293,33994,34127,34263,36703	N,Pvf2,Pvr,numb,unc-5
9_Member	GO Biological Processes	GO:0040011	locomotion	-3.36554	-1.36006	24/650	31293,33474,33635,33994,34127,34263,36076,36692,36703,37985,38723,38831,39118,40549,41118,41491,42066,42803,43256,43946,44013,45320,53558,3771968	N,daw,bdl,Pvf2,Pvr,numb,Hdc,scb,unc-5,pain,LanA,Rac2,LanB2,hkb,FER,svp,cher,Hmgcr,spz,wb,sls,trol,wun2,Msp300
9_Member	GO Biological Processes	GO:0030334	regulation of cell migration	-3.12118	-1.16587	7/86	33994,34127,36692,36703,37619,38723,40831	Pvf2,Pvr,scb,unc-5,stl,LanA,Ama
9_Member	GO Biological Processes	GO:2000145	regulation of cell motility	-3.00353	-1.08756	7/90	33994,34127,36692,36703,37619,38723,40831	Pvf2,Pvr,scb,unc-5,stl,LanA,Ama
9_Member	GO Biological Processes	GO:0007435	salivary gland morphogenesis	-2.94714	-1.05438	7/92	33994,34127,38005,38831,38995,39118,40549	Pvf2,Pvr,gsb,Rac2,h,LanB2,hkb
9_Member	GO Biological Processes	GO:0022612	gland morphogenesis	-2.94714	-1.05438	7/92	33994,34127,38005,38831,38995,39118,40549	Pvf2,Pvr,gsb,Rac2,h,LanB2,hkb
9_Member	GO Biological Processes	GO:0035162	embryonic hemopoiesis	-2.93425	-1.05438	4/27	31293,33994,34127,38831	N,Pvf2,Pvr,Rac2
9_Member	GO Biological Processes	GO:0002682	regulation of immune system process	-2.78087	-0.949582	12/253	31293,33782,33994,34127,38831,38895,39020,40918,41455,42066,43256,44013	N,Lam,Pvf2,Pvr,Rac2,Sarm,GNBP3,Sp7,mfas,cher,spz,sls
9_Member	GO Biological Processes	GO:0002683	negative regulation of immune system process	-2.45717	-0.72947	6/84	31293,33782,33994,34127,41455,42066	N,Lam,Pvf2,Pvr,mfas,cher
9_Member	GO Biological Processes	GO:0016477	cell migration	-2.45669	-0.72947	12/277	31293,33994,34127,34263,36692,36703,38831,39118,40549,42803,53558,3771968	N,Pvf2,Pvr,numb,scb,unc-5,Rac2,LanB2,hkb,Hmgcr,wun2,Msp300
9_Member	GO Biological Processes	GO:0035099	hemocyte migration	-2.31649	-0.639701	3/20	33994,34127,38831	Pvf2,Pvr,Rac2
9_Member	GO Biological Processes	GO:0040012	regulation of locomotion	-2.27348	-0.601101	7/121	33994,34127,36692,36703,37619,38723,40831	Pvf2,Pvr,scb,unc-5,stl,LanA,Ama
9_Member	GO Biological Processes	GO:0051270	regulation of cellular component movement	-2.27348	-0.601101	7/121	33994,34127,36692,36703,37619,38723,40831	Pvf2,Pvr,scb,unc-5,stl,LanA,Ama
9_Member	GO Biological Processes	GO:0032879	regulation of localization	-2.22889	-0.571601	18/534	33782,33994,34127,34263,35355,35357,35940,36395,36692,36703,37165,37619,38723,38831,39900,40831,41491,44887	Lam,Pvf2,Pvr,numb,CG9336,CG9338,Rab32,nemy,scb,unc-5,Mctp,stl,LanA,Rac2,Exn,Ama,svp,mdy
10_Summary	GO Biological Processes	GO:0048565	digestive tract development	-5.28026	-2.74258	11/115	31293,33726,33782,34127,35430,36692,39118,40835,41491,41749,43946,38153,40297,42803,45285,43150,34263,33994,36590,37949,38004,38005,38831,38995,40549,41118,41697,42066,37038	N,vkg,Lam,Pvr,tsh,scb,LanB2,Antp,svp,cv-c,wb,Myo61F,Six4,Hmgcr,Dr,E(spl)mdelta-HLH,numb,Pvf2,tej,Mmp1,gsb-n,gsb,Rac2,h,hkb,FER,ems,cher,grh
10_Member	GO Biological Processes	GO:0048565	digestive tract development	-5.28026	-2.74258	11/115	31293,33726,33782,34127,35430,36692,39118,40835,41491,41749,43946	N,vkg,Lam,Pvr,tsh,scb,LanB2,Antp,svp,cv-c,wb
10_Member	GO Biological Processes	GO:0055123	digestive system development	-5.28026	-2.74258	11/115	31293,33726,33782,34127,35430,36692,39118,40835,41491,41749,43946	N,vkg,Lam,Pvr,tsh,scb,LanB2,Antp,svp,cv-c,wb
10_Member	GO Biological Processes	GO:0048608	reproductive structure development	-4.0452	-1.77265	8/82	31293,33782,34127,38153,40297,42803,43946,45285	N,Lam,Pvr,Myo61F,Six4,Hmgcr,wb,Dr
10_Member	GO Biological Processes	GO:0061458	reproductive system development	-4.0452	-1.77265	8/82	31293,33782,34127,38153,40297,42803,43946,45285	N,Lam,Pvr,Myo61F,Six4,Hmgcr,wb,Dr
10_Member	GO Biological Processes	GO:0048052	R1/R6 cell differentiation	-3.99383	-1.74079	3/6	31293,41491,43150	N,svp,E(spl)mdelta-HLH
10_Member	GO Biological Processes	GO:0061326	renal tubule development	-3.83209	-1.64838	7/66	31293,33726,34127,34263,35430,41491,41749	N,vkg,Pvr,numb,tsh,svp,cv-c
10_Member	GO Biological Processes	GO:0072002	Malpighian tubule development	-3.83209	-1.64838	7/66	31293,33726,34127,34263,35430,41491,41749	N,vkg,Pvr,numb,tsh,svp,cv-c
10_Member	GO Biological Processes	GO:0048546	digestive tract morphogenesis	-3.51957	-1.44262	7/74	31293,33726,33782,34127,39118,41491,41749	N,vkg,Lam,Pvr,LanB2,svp,cv-c
10_Member	GO Biological Processes	GO:0001655	urogenital system development	-3.48342	-1.42576	7/75	31293,33726,34127,34263,35430,41491,41749	N,vkg,Pvr,numb,tsh,svp,cv-c
10_Member	GO Biological Processes	GO:0072001	renal system development	-3.48342	-1.42576	7/75	31293,33726,34127,34263,35430,41491,41749	N,vkg,Pvr,numb,tsh,svp,cv-c
10_Member	GO Biological Processes	GO:0009790	embryo development	-3.43367	-1.3837	22/565	31293,33726,33994,34127,34263,35430,36590,36692,37949,38004,38005,38831,38995,40549,40835,41118,41491,41697,41749,42066,42803,45285	N,vkg,Pvf2,Pvr,numb,tsh,tej,scb,Mmp1,gsb-n,gsb,Rac2,h,hkb,Antp,FER,svp,ems,cv-c,cher,Hmgcr,Dr
10_Member	GO Biological Processes	GO:0007548	sex differentiation	-3.41465	-1.37503	8/101	31293,33782,34127,38153,40297,42803,43946,45285	N,Lam,Pvr,Myo61F,Six4,Hmgcr,wb,Dr
10_Member	GO Biological Processes	GO:0007485	imaginal disc-derived male genitalia development	-3.13434	-1.16962	4/24	31293,34127,38153,45285	N,Pvr,Myo61F,Dr
10_Member	GO Biological Processes	GO:0007484	imaginal disc-derived genitalia development	-2.93425	-1.05438	4/27	31293,34127,38153,45285	N,Pvr,Myo61F,Dr
10_Member	GO Biological Processes	GO:0007443	Malpighian tubule morphogenesis	-2.92305	-1.05438	5/46	31293,33726,34127,41491,41749	N,vkg,Pvr,svp,cv-c
10_Member	GO Biological Processes	GO:0061333	renal tubule morphogenesis	-2.92305	-1.05438	5/46	31293,33726,34127,41491,41749	N,vkg,Pvr,svp,cv-c
10_Member	GO Biological Processes	GO:0048598	embryonic morphogenesis	-2.85424	-0.992406	12/248	31293,33726,34127,35430,36692,37949,38831,40549,41118,41491,41749,45285	N,vkg,Pvr,tsh,scb,Mmp1,Rac2,hkb,FER,svp,cv-c,Dr
10_Member	GO Biological Processes	GO:0048619	embryonic hindgut morphogenesis	-2.68197	-0.90576	5/52	31293,33726,34127,41491,41749	N,vkg,Pvr,svp,cv-c
10_Member	GO Biological Processes	GO:0048056	R3/R4 cell differentiation	-2.60286	-0.845271	3/16	31293,37038,41491	N,grh,svp
10_Member	GO Biological Processes	GO:0048806	genitalia development	-2.60213	-0.845271	4/33	31293,34127,38153,45285	N,Pvr,Myo61F,Dr
10_Member	GO Biological Processes	GO:0048803	imaginal disc-derived male genitalia morphogenesis	-2.45054	-0.72947	3/18	31293,34127,38153	N,Pvr,Myo61F
10_Member	GO Biological Processes	GO:0007442	hindgut morphogenesis	-2.44002	-0.721396	5/59	31293,33726,34127,41491,41749	N,vkg,Pvr,svp,cv-c
10_Member	GO Biological Processes	GO:0035126	post-embryonic genitalia morphogenesis	-2.38149	-0.688909	3/19	31293,34127,38153	N,Pvr,Myo61F
10_Member	GO Biological Processes	GO:0048805	imaginal disc-derived genitalia morphogenesis	-2.38149	-0.688909	3/19	31293,34127,38153	N,Pvr,Myo61F
10_Member	GO Biological Processes	GO:0048808	male genitalia morphogenesis	-2.38149	-0.688909	3/19	31293,34127,38153	N,Pvr,Myo61F
10_Member	GO Biological Processes	GO:0090598	male anatomical structure morphogenesis	-2.38149	-0.688909	3/19	31293,34127,38153	N,Pvr,Myo61F
10_Member	GO Biological Processes	GO:0061525	hindgut development	-2.34686	-0.656574	5/62	31293,33726,34127,41491,41749	N,vkg,Pvr,svp,cv-c
10_Member	GO Biological Processes	GO:0010001	glial cell differentiation	-2.33434	-0.646326	4/39	31293,40549,41491,45285	N,hkb,svp,Dr
10_Member	GO Biological Processes	GO:0035112	genitalia morphogenesis	-2.25511	-0.594728	3/21	31293,34127,38153	N,Pvr,Myo61F
10_Member	GO Biological Processes	GO:0016331	morphogenesis of embryonic epithelium	-2.2161	-0.563029	7/124	31293,34127,36692,37949,38831,41118,41749	N,Pvr,scb,Mmp1,Rac2,FER,cv-c
10_Member	GO Biological Processes	GO:0007483	genital disc morphogenesis	-2.19701	-0.552941	3/22	31293,34127,38153	N,Pvr,Myo61F
10_Member	GO Biological Processes	GO:0030539	male genitalia development	-2.14188	-0.519191	3/23	31293,34127,38153	N,Pvr,Myo61F
11_Summary	KEGG Pathway	dme00600	Sphingolipid metabolism - Drosophila melanogaster (fruit fly)	-4.86574	-2.37381	6/31	34910,37884,40471,41457,43618,53558,35671,40453,42803	lace,CG3376,CG11426,Ect3,CDase,wun2,Inos,olf413,Hmgcr
11_Member	KEGG Pathway	dme00600	Sphingolipid metabolism - Drosophila melanogaster (fruit fly)	-4.86574	-2.37381	6/31	34910,37884,40471,41457,43618,53558	lace,CG3376,CG11426,Ect3,CDase,wun2
11_Member	Reactome Gene Sets	R-DME-428157	Sphingolipid metabolism	-3.80307	-1.64021	6/47	34910,37884,40471,41457,43618,53558	lace,CG3376,CG11426,Ect3,CDase,wun2
11_Member	GO Biological Processes	GO:1901617	organic hydroxy compound biosynthetic process	-2.31704	-0.639701	5/63	34910,35671,40453,42803,43618	lace,Inos,olf413,Hmgcr,CDase
11_Member	GO Biological Processes	GO:0046173	polyol biosynthetic process	-2.31649	-0.639701	3/20	34910,35671,43618	lace,Inos,CDase
11_Member	Reactome Gene Sets	R-DME-1660662	Glycosphingolipid metabolism	-2.25511	-0.594728	3/21	37884,41457,43618	CG3376,Ect3,CDase
11_Member	GO Biological Processes	GO:0046165	alcohol biosynthetic process	-2.14615	-0.519191	4/44	34910,35671,40453,43618	lace,Inos,olf413,CDase
12_Summary	GO Biological Processes	GO:0007419	ventral cord development	-4.41027	-1.94932	8/73	34127,37038,37949,38005,40835,41491,41697,45285,33782,38499,40428,40549,43256	Pvr,grh,Mmp1,gsb,Antp,svp,ems,Dr,Lam,mas,eg,hkb,spz
12_Member	GO Biological Processes	GO:0007419	ventral cord development	-4.41027	-1.94932	8/73	34127,37038,37949,38005,40835,41491,41697,45285	Pvr,grh,Mmp1,gsb,Antp,svp,ems,Dr
12_Member	GO Biological Processes	GO:0007417	central nervous system development	-2.73679	-0.92224	13/291	33782,34127,37038,37949,38005,38499,40428,40549,40835,41491,41697,43256,45285	Lam,Pvr,grh,Mmp1,gsb,mas,eg,hkb,Antp,svp,ems,spz,Dr
13_Summary	GO Biological Processes	GO:0030036	actin cytoskeleton organization	-4.37794	-1.944	15/255	31129,31293,31591,32898,35694,38153,38831,39111,39258,39572,41118,41749,42066,44013,3771968	Scgdelta,N,CG34417,RhoGAP18B,blow,Myo61F,Rac2,CG42673,IRSp53,nuf,FER,cv-c,cher,sls,Msp300
13_Member	GO Biological Processes	GO:0030036	actin cytoskeleton organization	-4.37794	-1.944	15/255	31129,31293,31591,32898,35694,38153,38831,39111,39258,39572,41118,41749,42066,44013,3771968	Scgdelta,N,CG34417,RhoGAP18B,blow,Myo61F,Rac2,CG42673,IRSp53,nuf,FER,cv-c,cher,sls,Msp300
13_Member	GO Biological Processes	GO:0030029	actin filament-based process	-4.05947	-1.77265	15/272	31129,31293,31591,32898,35694,38153,38831,39111,39258,39572,41118,41749,42066,44013,3771968	Scgdelta,N,CG34417,RhoGAP18B,blow,Myo61F,Rac2,CG42673,IRSp53,nuf,FER,cv-c,cher,sls,Msp300
13_Member	GO Biological Processes	GO:0007015	actin filament organization	-2.25414	-0.594728	7/122	31293,38153,38831,39258,41118,42066,3771968	N,Myo61F,Rac2,IRSp53,FER,cher,Msp300
13_Member	GO Biological Processes	GO:0051017	actin filament bundle assembly	-2.19701	-0.552941	3/22	38831,39258,41118	Rac2,IRSp53,FER
13_Member	GO Biological Processes	GO:0097435	supramolecular fiber organization	-2.02579	-0.427817	9/203	31129,31293,38153,38831,39258,41118,42066,44013,3771968	Scgdelta,N,Myo61F,Rac2,IRSp53,FER,cher,sls,Msp300
14_Summary	GO Biological Processes	GO:0048871	multicellular organismal homeostasis	-4.36708	-1.944	8/74	31293,33659,38993,40831,41428,41749,43618,43946	N,ine,Arr2,Ama,ClC-a,cv-c,CDase,wb
14_Member	GO Biological Processes	GO:0048871	multicellular organismal homeostasis	-4.36708	-1.944	8/74	31293,33659,38993,40831,41428,41749,43618,43946	N,ine,Arr2,Ama,ClC-a,cv-c,CDase,wb
14_Member	GO Biological Processes	GO:0001894	tissue homeostasis	-3.06609	-1.13448	6/64	31293,38993,40831,41749,43618,43946	N,Arr2,Ama,cv-c,CDase,wb
15_Summary	GO Biological Processes	GO:0061564	axon development	-4.34485	-1.944	17/319	31293,33474,33635,36692,36703,37555,37949,38499,38723,38831,41118,41455,41697,42066,43256,43946,45320,32039,33245,34263,35949,37038,38540,40835,41491,43150,43161,44669,3346237,36076,37985,42803,53558,37619,38995,39118,41749,34127,35801,38153,39258,33477,33994,35430,43681,31129,44013	N,daw,bdl,scb,unc-5,wrapper,Mmp1,mas,LanA,Rac2,FER,mfas,ems,cher,spz,wb,trol,sev,ds,numb,hig,grh,slow,Antp,svp,E(spl)mdelta-HLH,E(spl)m8-HLH,cwo,nab,Hdc,pain,Hmgcr,wun2,stl,h,LanB2,cv-c,Pvr,pnut,Myo61F,IRSp53,Duox,Pvf2,tsh,CG15556,Scgdelta,sls
15_Member	GO Biological Processes	GO:0061564	axon development	-4.34485	-1.944	17/319	31293,33474,33635,36692,36703,37555,37949,38499,38723,38831,41118,41455,41697,42066,43256,43946,45320	N,daw,bdl,scb,unc-5,wrapper,Mmp1,mas,LanA,Rac2,FER,mfas,ems,cher,spz,wb,trol
15_Member	GO Biological Processes	GO:0048699	generation of neurons	-4.1599	-1.8141	29/767	31293,32039,33245,33474,33635,34263,35949,36692,36703,37038,37555,37949,38499,38540,38723,38831,40835,41118,41455,41491,41697,42066,43150,43161,43256,43946,44669,45320,3346237	N,sev,ds,daw,bdl,numb,hig,scb,unc-5,grh,wrapper,Mmp1,mas,slow,LanA,Rac2,Antp,FER,mfas,svp,ems,cher,E(spl)mdelta-HLH,E(spl)m8-HLH,spz,wb,cwo,trol,nab
15_Member	GO Biological Processes	GO:0042330	taxis	-4.03412	-1.77265	17/338	31293,33474,33635,36076,36692,36703,37985,38723,38831,41118,41491,42066,42803,43256,43946,45320,53558	N,daw,bdl,Hdc,scb,unc-5,pain,LanA,Rac2,FER,svp,cher,Hmgcr,spz,wb,trol,wun2
15_Member	GO Biological Processes	GO:0030182	neuron differentiation	-3.90157	-1.68072	27/714	31293,32039,33245,33474,33635,35949,36692,36703,37038,37555,37949,38499,38540,38723,38831,41118,41455,41491,41697,42066,43150,43161,43256,43946,44669,45320,3346237	N,sev,ds,daw,bdl,hig,scb,unc-5,grh,wrapper,Mmp1,mas,slow,LanA,Rac2,FER,mfas,svp,ems,cher,E(spl)mdelta-HLH,E(spl)m8-HLH,spz,wb,cwo,trol,nab
15_Member	GO Biological Processes	GO:0048666	neuron development	-3.83799	-1.64838	23/566	31293,33474,33635,35949,36692,36703,37038,37555,37949,38499,38540,38723,38831,41118,41455,41697,42066,43161,43256,43946,44669,45320,3346237	N,daw,bdl,hig,scb,unc-5,grh,wrapper,Mmp1,mas,slow,LanA,Rac2,FER,mfas,ems,cher,E(spl)m8-HLH,spz,wb,cwo,trol,nab
15_Member	GO Biological Processes	GO:0031175	neuron projection development	-3.66822	-1.54428	19/433	31293,33474,33635,36692,36703,37555,37949,38499,38723,38831,41118,41455,41697,42066,43161,43256,43946,44669,45320	N,daw,bdl,scb,unc-5,wrapper,Mmp1,mas,LanA,Rac2,FER,mfas,ems,cher,E(spl)m8-HLH,spz,wb,cwo,trol
15_Member	GO Biological Processes	GO:0000902	cell morphogenesis	-3.61066	-1.49287	21/511	31293,33474,33635,36692,36703,37038,37619,38723,38831,38995,39118,41118,41455,41697,41749,42066,43161,43256,43946,44669,45320	N,daw,bdl,scb,unc-5,grh,stl,LanA,Rac2,h,LanB2,FER,mfas,ems,cv-c,cher,E(spl)m8-HLH,spz,wb,cwo,trol
15_Member	GO Biological Processes	GO:0006935	chemotaxis	-3.56313	-1.46971	14/269	31293,33474,33635,36692,36703,38723,38831,41118,42066,42803,43256,43946,45320,53558	N,daw,bdl,scb,unc-5,LanA,Rac2,FER,cher,Hmgcr,spz,wb,trol,wun2
15_Member	GO Biological Processes	GO:0000904	cell morphogenesis involved in differentiation	-3.50609	-1.43467	19/446	31293,33474,33635,36692,36703,37038,37619,38723,38831,39118,41118,41455,41697,42066,43161,43256,43946,44669,45320	N,daw,bdl,scb,unc-5,grh,stl,LanA,Rac2,LanB2,FER,mfas,ems,cher,E(spl)m8-HLH,spz,wb,cwo,trol
15_Member	GO Biological Processes	GO:0030030	cell projection organization	-3.28939	-1.29328	24/658	31293,33245,33474,33635,34127,35801,36692,36703,37555,37949,38153,38499,38723,38831,39258,41118,41455,41697,42066,43161,43256,43946,44669,45320	N,ds,daw,bdl,Pvr,pnut,scb,unc-5,wrapper,Mmp1,Myo61F,mas,LanA,Rac2,IRSp53,FER,mfas,ems,cher,E(spl)m8-HLH,spz,wb,cwo,trol
15_Member	GO Biological Processes	GO:0120036	plasma membrane bounded cell projection organization	-3.03821	-1.11449	23/645	31293,33245,33474,33635,35801,36692,36703,37555,37949,38153,38499,38723,38831,39258,41118,41455,41697,42066,43161,43256,43946,44669,45320	N,ds,daw,bdl,pnut,scb,unc-5,wrapper,Mmp1,Myo61F,mas,LanA,Rac2,IRSp53,FER,mfas,ems,cher,E(spl)m8-HLH,spz,wb,cwo,trol
15_Member	GO Biological Processes	GO:0007409	axonogenesis	-2.98028	-1.07315	14/308	31293,33474,33635,36692,36703,38723,38831,41118,41455,41697,42066,43256,43946,45320	N,daw,bdl,scb,unc-5,LanA,Rac2,FER,mfas,ems,cher,spz,wb,trol
15_Member	GO Biological Processes	GO:0007411	axon guidance	-2.79537	-0.959002	12/252	31293,33474,33635,36692,36703,38723,38831,41118,42066,43256,43946,45320	N,daw,bdl,scb,unc-5,LanA,Rac2,FER,cher,spz,wb,trol
15_Member	GO Biological Processes	GO:0008045	motor neuron axon guidance	-2.73595	-0.92224	6/74	31293,36703,38831,42066,43256,45320	N,unc-5,Rac2,cher,spz,trol
15_Member	GO Biological Processes	GO:0048667	cell morphogenesis involved in neuron differentiation	-2.71453	-0.91145	16/403	31293,33474,33635,36692,36703,38723,38831,41118,41455,41697,42066,43161,43256,43946,44669,45320	N,daw,bdl,scb,unc-5,LanA,Rac2,FER,mfas,ems,cher,E(spl)m8-HLH,spz,wb,cwo,trol
15_Member	GO Biological Processes	GO:0048812	neuron projection morphogenesis	-2.69282	-0.908464	16/405	31293,33474,33635,36692,36703,38723,38831,41118,41455,41697,42066,43161,43256,43946,44669,45320	N,daw,bdl,scb,unc-5,LanA,Rac2,FER,mfas,ems,cher,E(spl)m8-HLH,spz,wb,cwo,trol
15_Member	GO Biological Processes	GO:0097485	neuron projection guidance	-2.68168	-0.90576	12/260	31293,33474,33635,36692,36703,38723,38831,41118,42066,43256,43946,45320	N,daw,bdl,scb,unc-5,LanA,Rac2,FER,cher,spz,wb,trol
15_Member	GO Biological Processes	GO:0048858	cell projection morphogenesis	-2.67127	-0.900886	16/407	31293,33474,33635,36692,36703,38723,38831,41118,41455,41697,42066,43161,43256,43946,44669,45320	N,daw,bdl,scb,unc-5,LanA,Rac2,FER,mfas,ems,cher,E(spl)m8-HLH,spz,wb,cwo,trol
15_Member	GO Biological Processes	GO:0120039	plasma membrane bounded cell projection morphogenesis	-2.67127	-0.900886	16/407	31293,33474,33635,36692,36703,38723,38831,41118,41455,41697,42066,43161,43256,43946,44669,45320	N,daw,bdl,scb,unc-5,LanA,Rac2,FER,mfas,ems,cher,E(spl)m8-HLH,spz,wb,cwo,trol
15_Member	GO Biological Processes	GO:0032990	cell part morphogenesis	-2.58681	-0.832615	16/415	31293,33474,33635,36692,36703,38723,38831,41118,41455,41697,42066,43161,43256,43946,44669,45320	N,daw,bdl,scb,unc-5,LanA,Rac2,FER,mfas,ems,cher,E(spl)m8-HLH,spz,wb,cwo,trol
15_Member	GO Biological Processes	GO:0007166	cell surface receptor signaling pathway	-2.52214	-0.780979	13/308	31293,32039,33474,33477,33994,34127,35430,36703,37038,38831,41118,43256,43681	N,sev,daw,Duox,Pvf2,Pvr,tsh,unc-5,grh,Rac2,FER,spz,CG15556
15_Member	GO Biological Processes	GO:0032989	cellular component morphogenesis	-2.12462	-0.505824	18/547	31129,31293,33474,33635,36692,36703,38723,38831,41118,41455,41697,42066,43161,43256,43946,44013,44669,45320	Scgdelta,N,daw,bdl,scb,unc-5,LanA,Rac2,FER,mfas,ems,cher,E(spl)m8-HLH,spz,wb,sls,cwo,trol
16_Summary	GO Biological Processes	GO:0007155	cell adhesion	-4.21386	-1.85088	12/176	31201,33245,33635,36333,36692,37555,37556,37949,38723,39118,40831,41455	Vinc,ds,bdl,CG17739,scb,wrapper,CG13506,Mmp1,LanA,LanB2,Ama,mfas
16_Member	GO Biological Processes	GO:0007155	cell adhesion	-4.21386	-1.85088	12/176	31201,33245,33635,36333,36692,37555,37556,37949,38723,39118,40831,41455	Vinc,ds,bdl,CG17739,scb,wrapper,CG13506,Mmp1,LanA,LanB2,Ama,mfas
16_Member	GO Biological Processes	GO:0098742	cell-cell adhesion via plasma-membrane adhesion molecules	-2.79739	-0.959002	6/72	33245,33635,36692,37555,37556,40831	ds,bdl,scb,wrapper,CG13506,Ama
16_Member	GO Biological Processes	GO:0007156	homophilic cell adhesion via plasma membrane adhesion molecules	-2.21819	-0.563029	4/42	33245,33635,37555,37556	ds,bdl,wrapper,CG13506
17_Summary	GO Biological Processes	GO:0009611	response to wounding	-4.20714	-1.85088	9/100	31926,33477,34127,34981,36079,36692,37949,38895,43256,42803	Idgf4,Duox,Pvr,Idgf3,CG12913,scb,Mmp1,Sarm,spz,Hmgcr
17_Member	GO Biological Processes	GO:0009611	response to wounding	-4.20714	-1.85088	9/100	31926,33477,34127,34981,36079,36692,37949,38895,43256	Idgf4,Duox,Pvr,Idgf3,CG12913,scb,Mmp1,Sarm,spz
17_Member	GO Biological Processes	GO:0042060	wound healing	-2.79739	-0.959002	6/72	31926,34127,34981,36079,36692,37949	Idgf4,Pvr,Idgf3,CG12913,scb,Mmp1
17_Member	GO Biological Processes	GO:0022404	molting cycle process	-2.65233	-0.884682	4/32	31926,33477,34981,42803	Idgf4,Duox,Idgf3,Hmgcr
17_Member	GO Biological Processes	GO:0018990	ecdysis, chitin-based cuticle	-2.25511	-0.594728	3/21	31926,34981,42803	Idgf4,Idgf3,Hmgcr
18_Summary	GO Biological Processes	GO:0006952	defense response	-4.05646	-1.77265	18/370	31293,33229,33477,34044,34127,34652,36664,36891,37458,38153,38723,38831,39020,39889,39900,40918,41118,43256,32821,34716,34910,35671,40453,42803,43618,33994,40835	N,Ets21C,Duox,Tep2,Pvr,vir-1,Cyp6a20,CG6426,CG10433,Myo61F,LanA,Rac2,GNBP3,Lmpt,Exn,Sp7,FER,spz,Tsf1,Pect,lace,Inos,olf413,Hmgcr,CDase,Pvf2,Antp
18_Member	GO Biological Processes	GO:0006952	defense response	-4.05646	-1.77265	18/370	31293,33229,33477,34044,34127,34652,36664,36891,37458,38153,38723,38831,39020,39889,39900,40918,41118,43256	N,Ets21C,Duox,Tep2,Pvr,vir-1,Cyp6a20,CG6426,CG10433,Myo61F,LanA,Rac2,GNBP3,Lmpt,Exn,Sp7,FER,spz
18_Member	GO Biological Processes	GO:0098542	defense response to other organism	-3.821	-1.64435	17/352	31293,33229,33477,34044,34127,34652,36664,36891,38153,38723,38831,39020,39889,39900,40918,41118,43256	N,Ets21C,Duox,Tep2,Pvr,vir-1,Cyp6a20,CG6426,Myo61F,LanA,Rac2,GNBP3,Lmpt,Exn,Sp7,FER,spz
18_Member	GO Biological Processes	GO:0009607	response to biotic stimulus	-3.68754	-1.55735	18/396	31293,32821,33229,33477,34044,34127,34652,36664,36891,38153,38723,38831,39020,39889,39900,40918,41118,43256	N,Tsf1,Ets21C,Duox,Tep2,Pvr,vir-1,Cyp6a20,CG6426,Myo61F,LanA,Rac2,GNBP3,Lmpt,Exn,Sp7,FER,spz
18_Member	GO Biological Processes	GO:0043207	response to external biotic stimulus	-3.68754	-1.55735	18/396	31293,32821,33229,33477,34044,34127,34652,36664,36891,38153,38723,38831,39020,39889,39900,40918,41118,43256	N,Tsf1,Ets21C,Duox,Tep2,Pvr,vir-1,Cyp6a20,CG6426,Myo61F,LanA,Rac2,GNBP3,Lmpt,Exn,Sp7,FER,spz
18_Member	GO Biological Processes	GO:0051707	response to other organism	-3.68754	-1.55735	18/396	31293,32821,33229,33477,34044,34127,34652,36664,36891,38153,38723,38831,39020,39889,39900,40918,41118,43256	N,Tsf1,Ets21C,Duox,Tep2,Pvr,vir-1,Cyp6a20,CG6426,Myo61F,LanA,Rac2,GNBP3,Lmpt,Exn,Sp7,FER,spz
18_Member	GO Biological Processes	GO:1901615	organic hydroxy compound metabolic process	-3.19254	-1.21472	10/165	34716,34910,35671,38723,38831,39900,40453,40918,42803,43618	Pect,lace,Inos,LanA,Rac2,Exn,olf413,Sp7,Hmgcr,CDase
18_Member	GO Biological Processes	GO:0044419	biological process involved in interspecies interaction between organisms	-3.12982	-1.16938	18/441	31293,32821,33229,33477,34044,34127,34652,36664,36891,38153,38723,38831,39020,39889,39900,40918,41118,43256	N,Tsf1,Ets21C,Duox,Tep2,Pvr,vir-1,Cyp6a20,CG6426,Myo61F,LanA,Rac2,GNBP3,Lmpt,Exn,Sp7,FER,spz
18_Member	GO Biological Processes	GO:0045087	innate immune response	-3.11412	-1.16587	8/112	34044,34127,38723,38831,39900,40918,41118,43256	Tep2,Pvr,LanA,Rac2,Exn,Sp7,FER,spz
18_Member	GO Biological Processes	GO:0006955	immune response	-2.69377	-0.908464	10/192	33477,34044,34127,38723,38831,39020,39900,40918,41118,43256	Duox,Tep2,Pvr,LanA,Rac2,GNBP3,Exn,Sp7,FER,spz
18_Member	GO Biological Processes	GO:0002376	immune system process	-2.54643	-0.800101	13/306	31293,33477,33994,34044,34127,38723,38831,39020,39900,40835,40918,41118,43256	N,Duox,Pvf2,Tep2,Pvr,LanA,Rac2,GNBP3,Exn,Antp,Sp7,FER,spz
18_Member	GO Biological Processes	GO:0018958	phenol-containing compound metabolic process	-2.40833	-0.699238	5/60	38723,38831,39900,40453,40918	LanA,Rac2,Exn,olf413,Sp7
18_Member	GO Biological Processes	GO:0035006	melanization defense response	-2.14615	-0.519191	4/44	38723,38831,39900,40918	LanA,Rac2,Exn,Sp7
18_Member	GO Biological Processes	GO:0042742	defense response to bacterium	-2.02579	-0.427817	9/203	33229,33477,34044,36664,36891,38153,38831,40918,43256	Ets21C,Duox,Tep2,Cyp6a20,CG6426,Myo61F,Rac2,Sp7,spz
19_Summary	GO Biological Processes	GO:0007507	heart development	-3.56532	-1.46971	8/96	34263,34435,36692,37949,38723,40835,41491,42803,40297	numb,loh,scb,Mmp1,LanA,Antp,svp,Hmgcr,Six4
19_Member	GO Biological Processes	GO:0007507	heart development	-3.56532	-1.46971	8/96	34263,34435,36692,37949,38723,40835,41491,42803	numb,loh,scb,Mmp1,LanA,Antp,svp,Hmgcr
19_Member	GO Biological Processes	GO:0072359	circulatory system development	-3.56532	-1.46971	8/96	34263,34435,36692,37949,38723,40835,41491,42803	numb,loh,scb,Mmp1,LanA,Antp,svp,Hmgcr
19_Member	GO Biological Processes	GO:0007503	fat body development	-3.55794	-1.46971	3/8	37949,40297,41491	Mmp1,Six4,svp
19_Member	GO Biological Processes	GO:0035050	embryonic heart tube development	-2.08945	-0.476431	3/24	34263,37949,42803	numb,Mmp1,Hmgcr
20_Summary	GO Biological Processes	GO:0007494	midgut development	-3.42221	-1.37744	5/36	35430,36692,39118,40835,41749,38995,41697	tsh,scb,LanB2,Antp,cv-c,h,ems
20_Member	GO Biological Processes	GO:0007494	midgut development	-3.42221	-1.37744	5/36	35430,36692,39118,40835,41749	tsh,scb,LanB2,Antp,cv-c
20_Member	GO Biological Processes	GO:0035287	head segmentation	-3.3658	-1.36006	4/21	35430,38995,40835,41697	tsh,h,Antp,ems
20_Member	GO Biological Processes	GO:0035290	trunk segmentation	-2.68744	-0.905917	3/15	35430,38995,40835	tsh,h,Antp

## Sheet: N<DM FACS
GroupID	Category	Term	Description	LogP	Log(q-value)	InTerm_InList	Genes	Symbols
1_Summary	GO Biological Processes	GO:0051253	negative regulation of RNA metabolic process	-16.2621	-12.5776	27/332	31000,31379,31469,31470,31802,31912,33240,33441,33529,33607,33770,34568,37546,38468,38713,39570,39697,40398,42547,43151,43383,43769,43835,44018,44786,53446,326152,36054,43558,36001,37247,38424,36301,36550	elav,bi,Vsx2,Vsx1,oc,btd,Gsc,insv,Mad,slp1,mid,salr,dve,CG12605,Prdm13,D,Phs,TfAP-2,slou,E(spl)mgamma-HLH,fkh,pan,fuss,cas,nerfin-1,HGTX,erm,egr,Tace,dap,hpo,sty,Hen1,CG6701
1_Member	GO Biological Processes	GO:0051253	negative regulation of RNA metabolic process	-16.2621	-12.5776	27/332	31000,31379,31469,31470,31802,31912,33240,33441,33529,33607,33770,34568,37546,38468,38713,39570,39697,40398,42547,43151,43383,43769,43835,44018,44786,53446,326152	elav,bi,Vsx2,Vsx1,oc,btd,Gsc,insv,Mad,slp1,mid,salr,dve,CG12605,Prdm13,D,Phs,TfAP-2,slou,E(spl)mgamma-HLH,fkh,pan,fuss,cas,nerfin-1,HGTX,erm
1_Member	GO Biological Processes	GO:0045892	negative regulation of transcription, DNA-templated	-15.9438	-12.5776	26/311	31379,31469,31470,31802,31912,33240,33441,33529,33607,33770,34568,37546,38468,38713,39570,39697,40398,42547,43151,43383,43769,43835,44018,44786,53446,326152	bi,Vsx2,Vsx1,oc,btd,Gsc,insv,Mad,slp1,mid,salr,dve,CG12605,Prdm13,D,Phs,TfAP-2,slou,E(spl)mgamma-HLH,fkh,pan,fuss,cas,nerfin-1,HGTX,erm
1_Member	GO Biological Processes	GO:1902679	negative regulation of RNA biosynthetic process	-15.9438	-12.5776	26/311	31379,31469,31470,31802,31912,33240,33441,33529,33607,33770,34568,37546,38468,38713,39570,39697,40398,42547,43151,43383,43769,43835,44018,44786,53446,326152	bi,Vsx2,Vsx1,oc,btd,Gsc,insv,Mad,slp1,mid,salr,dve,CG12605,Prdm13,D,Phs,TfAP-2,slou,E(spl)mgamma-HLH,fkh,pan,fuss,cas,nerfin-1,HGTX,erm
1_Member	GO Biological Processes	GO:1903507	negative regulation of nucleic acid-templated transcription	-15.9438	-12.5776	26/311	31379,31469,31470,31802,31912,33240,33441,33529,33607,33770,34568,37546,38468,38713,39570,39697,40398,42547,43151,43383,43769,43835,44018,44786,53446,326152	bi,Vsx2,Vsx1,oc,btd,Gsc,insv,Mad,slp1,mid,salr,dve,CG12605,Prdm13,D,Phs,TfAP-2,slou,E(spl)mgamma-HLH,fkh,pan,fuss,cas,nerfin-1,HGTX,erm
1_Member	GO Biological Processes	GO:0045934	negative regulation of nucleobase-containing compound metabolic process	-15.3443	-12.1432	27/361	31000,31379,31469,31470,31802,31912,33240,33441,33529,33607,33770,34568,37546,38468,38713,39570,39697,40398,42547,43151,43383,43769,43835,44018,44786,53446,326152	elav,bi,Vsx2,Vsx1,oc,btd,Gsc,insv,Mad,slp1,mid,salr,dve,CG12605,Prdm13,D,Phs,TfAP-2,slou,E(spl)mgamma-HLH,fkh,pan,fuss,cas,nerfin-1,HGTX,erm
1_Member	GO Biological Processes	GO:0009890	negative regulation of biosynthetic process	-15.3333	-12.1432	29/429	31000,31379,31469,31470,31802,31912,33240,33441,33529,33607,33770,34568,36054,37546,38468,38713,39570,39697,40398,42547,43151,43383,43558,43769,43835,44018,44786,53446,326152	elav,bi,Vsx2,Vsx1,oc,btd,Gsc,insv,Mad,slp1,mid,salr,egr,dve,CG12605,Prdm13,D,Phs,TfAP-2,slou,E(spl)mgamma-HLH,fkh,Tace,pan,fuss,cas,nerfin-1,HGTX,erm
1_Member	GO Biological Processes	GO:0000122	negative regulation of transcription by RNA polymerase II	-14.3872	-11.322	21/211	31379,31469,31470,31802,31912,33529,33607,33770,34568,37546,38468,38713,39570,39697,40398,42547,43151,43383,43835,44786,53446	bi,Vsx2,Vsx1,oc,btd,Mad,slp1,mid,salr,dve,CG12605,Prdm13,D,Phs,TfAP-2,slou,E(spl)mgamma-HLH,fkh,fuss,nerfin-1,HGTX
1_Member	GO Biological Processes	GO:0010558	negative regulation of macromolecule biosynthetic process	-14.1045	-11.1776	27/405	31000,31379,31469,31470,31802,31912,33240,33441,33529,33607,33770,34568,37546,38468,38713,39570,39697,40398,42547,43151,43383,43769,43835,44018,44786,53446,326152	elav,bi,Vsx2,Vsx1,oc,btd,Gsc,insv,Mad,slp1,mid,salr,dve,CG12605,Prdm13,D,Phs,TfAP-2,slou,E(spl)mgamma-HLH,fkh,pan,fuss,cas,nerfin-1,HGTX,erm
1_Member	GO Biological Processes	GO:0031327	negative regulation of cellular biosynthetic process	-13.6171	-10.7801	27/424	31000,31379,31469,31470,31802,31912,33240,33441,33529,33607,33770,34568,37546,38468,38713,39570,39697,40398,42547,43151,43383,43769,43835,44018,44786,53446,326152	elav,bi,Vsx2,Vsx1,oc,btd,Gsc,insv,Mad,slp1,mid,salr,dve,CG12605,Prdm13,D,Phs,TfAP-2,slou,E(spl)mgamma-HLH,fkh,pan,fuss,cas,nerfin-1,HGTX,erm
1_Member	GO Biological Processes	GO:0031324	negative regulation of cellular metabolic process	-13.6022	-10.7801	32/621	31000,31379,31469,31470,31802,31912,33240,33441,33529,33607,33770,34568,36001,36054,37247,37546,38424,38468,38713,39570,39697,40398,42547,43151,43383,43558,43769,43835,44018,44786,53446,326152	elav,bi,Vsx2,Vsx1,oc,btd,Gsc,insv,Mad,slp1,mid,salr,dap,egr,hpo,dve,sty,CG12605,Prdm13,D,Phs,TfAP-2,slou,E(spl)mgamma-HLH,fkh,Tace,pan,fuss,cas,nerfin-1,HGTX,erm
1_Member	GO Biological Processes	GO:0051172	negative regulation of nitrogen compound metabolic process	-13.0819	-10.3689	30/564	31000,31379,31469,31470,31802,31912,33240,33441,33529,33607,33770,34568,36001,37247,37546,38424,38468,38713,39570,39697,40398,42547,43151,43383,43769,43835,44018,44786,53446,326152	elav,bi,Vsx2,Vsx1,oc,btd,Gsc,insv,Mad,slp1,mid,salr,dap,hpo,dve,sty,CG12605,Prdm13,D,Phs,TfAP-2,slou,E(spl)mgamma-HLH,fkh,pan,fuss,cas,nerfin-1,HGTX,erm
1_Member	GO Biological Processes	GO:0010605	negative regulation of macromolecule metabolic process	-10.7277	-8.20665	32/793	31000,31379,31469,31470,31802,31912,33240,33441,33529,33607,33770,34568,36001,36301,36550,37247,37546,38424,38468,38713,39570,39697,40398,42547,43151,43383,43769,43835,44018,44786,53446,326152	elav,bi,Vsx2,Vsx1,oc,btd,Gsc,insv,Mad,slp1,mid,salr,dap,Hen1,CG6701,hpo,dve,sty,CG12605,Prdm13,D,Phs,TfAP-2,slou,E(spl)mgamma-HLH,fkh,pan,fuss,cas,nerfin-1,HGTX,erm
2_Summary	GO Biological Processes	GO:0048699	generation of neurons	-14.9334	-11.8102	37/767	30983,30985,31802,32183,32398,32400,32661,33529,33770,35058,35066,35097,35135,35147,35184,36239,36550,37247,37552,37886,38375,39570,39935,40225,41266,42757,44018,44355,44522,44786,45318,45343,47080,53446,326152,2768948,3355151,36001,36421,43769,31507,41739,39936,37342,31271,40605	l(1)sc,ase,oc,Ten-a,NetA,NetB,if,Mad,mid,qua,Oli,Fas3,ham,tup,Lim3,inv,CG6701,hpo,Liprin-gamma,nvy,Usp5,D,tap,gogo,Rfx,pnt,cas,drl,robo2,nerfin-1,kn,pk,acj6,HGTX,erm,Pura,scro,dap,vg,pan,CG42699,IFT54,Cad74A,Lrt,w,opa
2_Member	GO Biological Processes	GO:0048699	generation of neurons	-14.9334	-11.8102	37/767	30983,30985,31802,32183,32398,32400,32661,33529,33770,35058,35066,35097,35135,35147,35184,36239,36550,37247,37552,37886,38375,39570,39935,40225,41266,42757,44018,44355,44522,44786,45318,45343,47080,53446,326152,2768948,3355151	l(1)sc,ase,oc,Ten-a,NetA,NetB,if,Mad,mid,qua,Oli,Fas3,ham,tup,Lim3,inv,CG6701,hpo,Liprin-gamma,nvy,Usp5,D,tap,gogo,Rfx,pnt,cas,drl,robo2,nerfin-1,kn,pk,acj6,HGTX,erm,Pura,scro
2_Member	GO Biological Processes	GO:0030182	neuron differentiation	-14.2853	-11.2713	35/714	30983,31802,32183,32398,32400,32661,33529,33770,35058,35066,35097,35135,35147,35184,36239,36550,37247,37552,37886,38375,39570,39935,40225,41266,42757,44355,44522,44786,45318,45343,47080,53446,326152,2768948,3355151	l(1)sc,oc,Ten-a,NetA,NetB,if,Mad,mid,qua,Oli,Fas3,ham,tup,Lim3,inv,CG6701,hpo,Liprin-gamma,nvy,Usp5,D,tap,gogo,Rfx,pnt,drl,robo2,nerfin-1,kn,pk,acj6,HGTX,erm,Pura,scro
2_Member	GO Biological Processes	GO:0000902	cell morphogenesis	-14.2175	-11.2493	30/511	31802,32183,32398,32400,32661,33529,33770,35066,35097,35135,35147,35184,36001,36421,36550,37552,37886,39570,39935,40225,41266,43769,44355,44522,44786,45318,47080,326152,2768948,3355151	oc,Ten-a,NetA,NetB,if,Mad,mid,Oli,Fas3,ham,tup,Lim3,dap,vg,CG6701,Liprin-gamma,nvy,D,tap,gogo,Rfx,pan,drl,robo2,nerfin-1,kn,acj6,erm,Pura,scro
2_Member	GO Biological Processes	GO:0048812	neuron projection morphogenesis	-13.1882	-10.4002	26/405	31802,32183,32398,32400,32661,33770,35066,35097,35135,35147,35184,36550,37552,37886,39570,39935,40225,41266,44355,44522,44786,45318,47080,326152,2768948,3355151	oc,Ten-a,NetA,NetB,if,mid,Oli,Fas3,ham,tup,Lim3,CG6701,Liprin-gamma,nvy,D,tap,gogo,Rfx,drl,robo2,nerfin-1,kn,acj6,erm,Pura,scro
2_Member	GO Biological Processes	GO:0048858	cell projection morphogenesis	-13.138	-10.4002	26/407	31802,32183,32398,32400,32661,33770,35066,35097,35135,35147,35184,36550,37552,37886,39570,39935,40225,41266,44355,44522,44786,45318,47080,326152,2768948,3355151	oc,Ten-a,NetA,NetB,if,mid,Oli,Fas3,ham,tup,Lim3,CG6701,Liprin-gamma,nvy,D,tap,gogo,Rfx,drl,robo2,nerfin-1,kn,acj6,erm,Pura,scro
2_Member	GO Biological Processes	GO:0120039	plasma membrane bounded cell projection morphogenesis	-13.138	-10.4002	26/407	31802,32183,32398,32400,32661,33770,35066,35097,35135,35147,35184,36550,37552,37886,39570,39935,40225,41266,44355,44522,44786,45318,47080,326152,2768948,3355151	oc,Ten-a,NetA,NetB,if,mid,Oli,Fas3,ham,tup,Lim3,CG6701,Liprin-gamma,nvy,D,tap,gogo,Rfx,drl,robo2,nerfin-1,kn,acj6,erm,Pura,scro
2_Member	GO Biological Processes	GO:0032990	cell part morphogenesis	-12.94	-10.2505	26/415	31802,32183,32398,32400,32661,33770,35066,35097,35135,35147,35184,36550,37552,37886,39570,39935,40225,41266,44355,44522,44786,45318,47080,326152,2768948,3355151	oc,Ten-a,NetA,NetB,if,mid,Oli,Fas3,ham,tup,Lim3,CG6701,Liprin-gamma,nvy,D,tap,gogo,Rfx,drl,robo2,nerfin-1,kn,acj6,erm,Pura,scro
2_Member	GO Biological Processes	GO:0031175	neuron projection development	-12.5107	-9.84345	26/433	31802,32183,32398,32400,32661,33770,35066,35097,35135,35147,35184,36550,37552,37886,39570,39935,40225,41266,44355,44522,44786,45318,47080,326152,2768948,3355151	oc,Ten-a,NetA,NetB,if,mid,Oli,Fas3,ham,tup,Lim3,CG6701,Liprin-gamma,nvy,D,tap,gogo,Rfx,drl,robo2,nerfin-1,kn,acj6,erm,Pura,scro
2_Member	GO Biological Processes	GO:0048667	cell morphogenesis involved in neuron differentiation	-12.3416	-9.69556	25/403	31802,32183,32398,32400,32661,33770,35066,35097,35135,35147,35184,36550,37552,37886,39570,39935,40225,41266,44355,44522,44786,45318,47080,326152,3355151	oc,Ten-a,NetA,NetB,if,mid,Oli,Fas3,ham,tup,Lim3,CG6701,Liprin-gamma,nvy,D,tap,gogo,Rfx,drl,robo2,nerfin-1,kn,acj6,erm,scro
2_Member	GO Biological Processes	GO:0120036	plasma membrane bounded cell projection organization	-11.5759	-8.95006	30/645	31507,31802,32183,32398,32400,32661,33770,35058,35066,35097,35135,35147,35184,36550,37552,37886,39570,39935,40225,41266,41739,44355,44522,44786,45318,45343,47080,326152,2768948,3355151	CG42699,oc,Ten-a,NetA,NetB,if,mid,qua,Oli,Fas3,ham,tup,Lim3,CG6701,Liprin-gamma,nvy,D,tap,gogo,Rfx,IFT54,drl,robo2,nerfin-1,kn,pk,acj6,erm,Pura,scro
2_Member	GO Biological Processes	GO:0000904	cell morphogenesis involved in differentiation	-11.3645	-8.78565	25/446	31802,32183,32398,32400,32661,33770,35066,35097,35135,35147,35184,36550,37552,37886,39570,39935,40225,41266,44355,44522,44786,45318,47080,326152,3355151	oc,Ten-a,NetA,NetB,if,mid,Oli,Fas3,ham,tup,Lim3,CG6701,Liprin-gamma,nvy,D,tap,gogo,Rfx,drl,robo2,nerfin-1,kn,acj6,erm,scro
2_Member	GO Biological Processes	GO:0030030	cell projection organization	-11.356	-8.78565	30/658	31507,31802,32183,32398,32400,32661,33770,35058,35066,35097,35135,35147,35184,36550,37552,37886,39570,39935,40225,41266,41739,44355,44522,44786,45318,45343,47080,326152,2768948,3355151	CG42699,oc,Ten-a,NetA,NetB,if,mid,qua,Oli,Fas3,ham,tup,Lim3,CG6701,Liprin-gamma,nvy,D,tap,gogo,Rfx,IFT54,drl,robo2,nerfin-1,kn,pk,acj6,erm,Pura,scro
2_Member	GO Biological Processes	GO:0032989	cellular component morphogenesis	-10.9878	-8.45088	27/547	31802,32183,32398,32400,32661,33770,35066,35097,35135,35147,35184,36550,37552,37886,39570,39935,39936,40225,41266,44355,44522,44786,45318,47080,326152,2768948,3355151	oc,Ten-a,NetA,NetB,if,mid,Oli,Fas3,ham,tup,Lim3,CG6701,Liprin-gamma,nvy,D,tap,Cad74A,gogo,Rfx,drl,robo2,nerfin-1,kn,acj6,erm,Pura,scro
2_Member	GO Biological Processes	GO:0048666	neuron development	-10.6462	-8.14037	27/566	31802,32183,32398,32400,32661,33770,35066,35097,35135,35147,35184,36550,37552,37886,39570,39935,40225,41266,42757,44355,44522,44786,45318,47080,326152,2768948,3355151	oc,Ten-a,NetA,NetB,if,mid,Oli,Fas3,ham,tup,Lim3,CG6701,Liprin-gamma,nvy,D,tap,gogo,Rfx,pnt,drl,robo2,nerfin-1,kn,acj6,erm,Pura,scro
2_Member	GO Biological Processes	GO:0006935	chemotaxis	-10.3744	-7.92463	19/269	32183,32398,32400,32661,33770,35066,35097,35147,35184,37342,37886,39570,39935,40225,44355,44522,44786,47080,326152	Ten-a,NetA,NetB,if,mid,Oli,Fas3,tup,Lim3,Lrt,nvy,D,tap,gogo,drl,robo2,nerfin-1,acj6,erm
2_Member	GO Biological Processes	GO:0007411	axon guidance	-9.92248	-7.48571	18/252	32183,32398,32400,32661,33770,35066,35097,35147,35184,37886,39570,39935,40225,44355,44522,44786,47080,326152	Ten-a,NetA,NetB,if,mid,Oli,Fas3,tup,Lim3,nvy,D,tap,gogo,drl,robo2,nerfin-1,acj6,erm
2_Member	GO Biological Processes	GO:0097485	neuron projection guidance	-9.69978	-7.28783	18/260	32183,32398,32400,32661,33770,35066,35097,35147,35184,37886,39570,39935,40225,44355,44522,44786,47080,326152	Ten-a,NetA,NetB,if,mid,Oli,Fas3,tup,Lim3,nvy,D,tap,gogo,drl,robo2,nerfin-1,acj6,erm
2_Member	GO Biological Processes	GO:0042330	taxis	-9.52623	-7.13777	20/338	31271,32183,32398,32400,32661,33770,35066,35097,35147,35184,37342,37886,39570,39935,40225,44355,44522,44786,47080,326152	w,Ten-a,NetA,NetB,if,mid,Oli,Fas3,tup,Lim3,Lrt,nvy,D,tap,gogo,drl,robo2,nerfin-1,acj6,erm
2_Member	GO Biological Processes	GO:0007409	axonogenesis	-9.36686	-7.02186	19/308	32183,32398,32400,32661,33770,35066,35097,35147,35184,37552,37886,39570,39935,40225,44355,44522,44786,47080,326152	Ten-a,NetA,NetB,if,mid,Oli,Fas3,tup,Lim3,Liprin-gamma,nvy,D,tap,gogo,drl,robo2,nerfin-1,acj6,erm
2_Member	GO Biological Processes	GO:0061564	axon development	-9.10993	-6.77515	19/319	32183,32398,32400,32661,33770,35066,35097,35147,35184,37552,37886,39570,39935,40225,44355,44522,44786,47080,326152	Ten-a,NetA,NetB,if,mid,Oli,Fas3,tup,Lim3,Liprin-gamma,nvy,D,tap,gogo,drl,robo2,nerfin-1,acj6,erm
2_Member	GO Biological Processes	GO:0070983	dendrite guidance	-6.87574	-4.75875	6/24	32398,32400,35147,39570,44355,47080	NetA,NetB,tup,D,drl,acj6
2_Member	GO Biological Processes	GO:0048813	dendrite morphogenesis	-6.80499	-4.69407	11/135	32398,32400,35135,35147,36550,39570,41266,44355,45318,47080,3355151	NetA,NetB,ham,tup,CG6701,D,Rfx,drl,kn,acj6,scro
2_Member	GO Biological Processes	GO:0006928	movement of cell or subcellular component	-6.67588	-4.57686	24/700	32183,32398,32400,32661,33770,35066,35097,35147,35184,37247,37342,37886,39570,39935,40225,40605,41739,42757,44355,44522,44786,45343,47080,326152	Ten-a,NetA,NetB,if,mid,Oli,Fas3,tup,Lim3,hpo,Lrt,nvy,D,tap,gogo,opa,IFT54,pnt,drl,robo2,nerfin-1,pk,acj6,erm
2_Member	GO Biological Processes	GO:0040011	locomotion	-6.64762	-4.55443	23/650	31271,32183,32398,32400,32661,33770,35066,35097,35147,35184,37247,37342,37886,39570,39935,40225,40605,42757,44355,44522,44786,47080,326152	w,Ten-a,NetA,NetB,if,mid,Oli,Fas3,tup,Lim3,hpo,Lrt,nvy,D,tap,gogo,opa,pnt,drl,robo2,nerfin-1,acj6,erm
2_Member	GO Biological Processes	GO:0016358	dendrite development	-6.51947	-4.43203	11/144	32398,32400,35135,35147,36550,39570,41266,44355,45318,47080,3355151	NetA,NetB,ham,tup,CG6701,D,Rfx,drl,kn,acj6,scro
2_Member	GO Biological Processes	GO:0008038	neuron recognition	-4.57837	-2.61872	8/115	32183,32400,32661,33770,35097,44355,44522,47080	Ten-a,NetB,if,mid,Fas3,drl,robo2,acj6
2_Member	GO Biological Processes	GO:0008037	cell recognition	-4.47098	-2.53212	8/119	32183,32400,32661,33770,35097,44355,44522,47080	Ten-a,NetB,if,mid,Fas3,drl,robo2,acj6
2_Member	GO Biological Processes	GO:0008039	synaptic target recognition	-3.77713	-1.92615	5/50	32183,32400,35097,44522,47080	Ten-a,NetB,Fas3,robo2,acj6
3_Summary	GO Biological Processes	GO:0009887	animal organ morphogenesis	-13.9263	-11.0372	36/779	30985,31290,31379,31802,31912,32398,32400,32661,33529,33607,34568,35058,35147,35376,36001,36239,36421,37247,37546,37886,38375,38424,40398,40605,42757,43275,43383,43769,43835,44355,44522,45318,45343,318559,2768948,3346167,30983,32579,33770,39570,43151,38047,39976,44018	ase,rst,bi,oc,btd,NetA,NetB,if,Mad,slp1,salr,qua,tup,Nhe2,dap,inv,vg,hpo,dve,nvy,Usp5,sty,TfAP-2,opa,pnt,Ser,fkh,pan,fuss,drl,robo2,kn,pk,spdo,Pura,btsz,l(1)sc,disco,mid,D,E(spl)mgamma-HLH,miple1,Adgf-A,cas
3_Member	GO Biological Processes	GO:0009887	animal organ morphogenesis	-13.9263	-11.0372	36/779	30985,31290,31379,31802,31912,32398,32400,32661,33529,33607,34568,35058,35147,35376,36001,36239,36421,37247,37546,37886,38375,38424,40398,40605,42757,43275,43383,43769,43835,44355,44522,45318,45343,318559,2768948,3346167	ase,rst,bi,oc,btd,NetA,NetB,if,Mad,slp1,salr,qua,tup,Nhe2,dap,inv,vg,hpo,dve,nvy,Usp5,sty,TfAP-2,opa,pnt,Ser,fkh,pan,fuss,drl,robo2,kn,pk,spdo,Pura,btsz
3_Member	GO Biological Processes	GO:0035295	tube development	-11.4762	-8.86967	32/743	30983,30985,31379,31802,31912,32579,32661,33529,33770,34568,35058,35147,36001,36239,36421,37546,38424,39570,40398,40605,42757,43151,43275,43383,43769,43835,44355,44522,45318,45343,2768948,3346167	l(1)sc,ase,bi,oc,btd,disco,if,Mad,mid,salr,qua,tup,dap,inv,vg,dve,sty,D,TfAP-2,opa,pnt,E(spl)mgamma-HLH,Ser,fkh,pan,fuss,drl,robo2,kn,pk,Pura,btsz
3_Member	GO Biological Processes	GO:0048729	tissue morphogenesis	-11.0187	-8.46538	29/633	30983,30985,31379,31802,31912,32661,33529,33607,34568,35058,35147,36001,36239,36421,37247,37546,38047,38424,40398,40605,42757,43275,43383,43769,43835,45318,45343,2768948,3346167	l(1)sc,ase,bi,oc,btd,if,Mad,slp1,salr,qua,tup,dap,inv,vg,hpo,dve,miple1,sty,TfAP-2,opa,pnt,Ser,fkh,pan,fuss,kn,pk,Pura,btsz
3_Member	GO Biological Processes	GO:0035239	tube morphogenesis	-10.4446	-7.98149	26/534	30983,30985,31379,31802,31912,32661,33529,34568,35058,36001,36239,36421,37546,38424,39570,40398,40605,42757,43275,43383,43769,43835,45318,45343,2768948,3346167	l(1)sc,ase,bi,oc,btd,if,Mad,salr,qua,dap,inv,vg,dve,sty,D,TfAP-2,opa,pnt,Ser,fkh,pan,fuss,kn,pk,Pura,btsz
3_Member	GO Biological Processes	GO:0002009	morphogenesis of an epithelium	-9.84345	-7.41927	27/614	30983,30985,31379,31802,31912,32661,33529,34568,35058,35147,36001,36239,36421,37247,37546,38424,40398,40605,42757,43275,43383,43769,43835,45318,45343,2768948,3346167	l(1)sc,ase,bi,oc,btd,if,Mad,salr,qua,tup,dap,inv,vg,hpo,dve,sty,TfAP-2,opa,pnt,Ser,fkh,pan,fuss,kn,pk,Pura,btsz
3_Member	GO Biological Processes	GO:0060562	epithelial tube morphogenesis	-9.67496	-7.27492	24/491	30983,30985,31379,31802,31912,32661,33529,34568,35058,36001,36239,36421,37546,38424,40398,40605,42757,43275,43383,43769,43835,45318,45343,2768948	l(1)sc,ase,bi,oc,btd,if,Mad,salr,qua,dap,inv,vg,dve,sty,TfAP-2,opa,pnt,Ser,fkh,pan,fuss,kn,pk,Pura
3_Member	GO Biological Processes	GO:0009886	post-embryonic animal morphogenesis	-9.07127	-6.74647	23/482	31379,31802,31912,32661,33529,34568,35058,36001,36239,36421,37546,39570,40398,40605,42757,43275,43383,43769,43835,45318,45343,2768948,3346167	bi,oc,btd,if,Mad,salr,qua,dap,inv,vg,dve,D,TfAP-2,opa,pnt,Ser,fkh,pan,fuss,kn,pk,Pura,btsz
3_Member	GO Biological Processes	GO:0048736	appendage development	-8.96164	-6.64661	20/364	31379,31912,32579,32661,33529,34568,35058,36239,36421,37546,39570,40398,42757,43275,43769,43835,44355,45318,45343,2768948	bi,btd,disco,if,Mad,salr,qua,inv,vg,dve,D,TfAP-2,pnt,Ser,pan,fuss,drl,kn,pk,Pura
3_Member	GO Biological Processes	GO:0007444	imaginal disc development	-8.76364	-6.46749	25/591	31379,31802,31912,32579,32661,33529,33770,34568,35058,35147,36001,36239,36421,37546,40398,40605,42757,43151,43275,43769,43835,44355,45318,45343,2768948	bi,oc,btd,disco,if,Mad,mid,salr,qua,tup,dap,inv,vg,dve,TfAP-2,opa,pnt,E(spl)mgamma-HLH,Ser,pan,fuss,drl,kn,pk,Pura
3_Member	GO Biological Processes	GO:0009791	post-embryonic development	-8.59875	-6.31175	26/650	31379,31802,31912,32661,33529,34568,35058,36001,36239,36421,37546,38424,39570,39976,40398,40605,42757,43275,43383,43769,43835,44018,45318,45343,2768948,3346167	bi,oc,btd,if,Mad,salr,qua,dap,inv,vg,dve,sty,D,Adgf-A,TfAP-2,opa,pnt,Ser,fkh,pan,fuss,cas,kn,pk,Pura,btsz
3_Member	GO Biological Processes	GO:0003002	regionalization	-8.58158	-6.30353	23/511	31379,31802,31912,32400,32579,33529,33607,33770,35147,36239,36421,37546,38424,39570,40398,42757,43151,43275,43769,43835,44522,45318,45343	bi,oc,btd,NetB,disco,Mad,slp1,mid,tup,inv,vg,dve,sty,D,TfAP-2,pnt,E(spl)mgamma-HLH,Ser,pan,fuss,robo2,kn,pk
3_Member	GO Biological Processes	GO:0035107	appendage morphogenesis	-8.31833	-6.06608	19/356	31379,31912,32579,32661,33529,34568,35058,36239,36421,37546,39570,40398,42757,43275,43769,43835,45318,45343,2768948	bi,btd,disco,if,Mad,salr,qua,inv,vg,dve,D,TfAP-2,pnt,Ser,pan,fuss,kn,pk,Pura
3_Member	GO Biological Processes	GO:0048569	post-embryonic animal organ development	-8.29317	-6.0492	22/484	31379,31802,31912,32661,33529,34568,35058,36001,36239,36421,37546,38424,39976,40398,40605,42757,43275,43769,43835,45318,45343,2768948	bi,oc,btd,if,Mad,salr,qua,dap,inv,vg,dve,sty,Adgf-A,TfAP-2,opa,pnt,Ser,pan,fuss,kn,pk,Pura
3_Member	GO Biological Processes	GO:0048737	imaginal disc-derived appendage development	-8.21906	-5.99117	19/361	31379,31912,32579,32661,33529,34568,35058,36239,36421,37546,40398,42757,43275,43769,43835,44355,45318,45343,2768948	bi,btd,disco,if,Mad,salr,qua,inv,vg,dve,TfAP-2,pnt,Ser,pan,fuss,drl,kn,pk,Pura
3_Member	GO Biological Processes	GO:0007389	pattern specification process	-8.00548	-5.7931	23/548	31379,31802,31912,32400,32579,33529,33607,33770,35147,36239,36421,37546,38424,39570,40398,42757,43151,43275,43769,43835,44522,45318,45343	bi,oc,btd,NetB,disco,Mad,slp1,mid,tup,inv,vg,dve,sty,D,TfAP-2,pnt,E(spl)mgamma-HLH,Ser,pan,fuss,robo2,kn,pk
3_Member	GO Biological Processes	GO:0007560	imaginal disc morphogenesis	-7.93217	-5.74207	20/418	31379,31802,31912,32661,33529,34568,35058,36001,36239,36421,37546,40398,40605,42757,43275,43769,43835,45318,45343,2768948	bi,oc,btd,if,Mad,salr,qua,dap,inv,vg,dve,TfAP-2,opa,pnt,Ser,pan,fuss,kn,pk,Pura
3_Member	GO Biological Processes	GO:0048563	post-embryonic animal organ morphogenesis	-7.93217	-5.74207	20/418	31379,31802,31912,32661,33529,34568,35058,36001,36239,36421,37546,40398,40605,42757,43275,43769,43835,45318,45343,2768948	bi,oc,btd,if,Mad,salr,qua,dap,inv,vg,dve,TfAP-2,opa,pnt,Ser,pan,fuss,kn,pk,Pura
3_Member	GO Biological Processes	GO:0048707	instar larval or pupal morphogenesis	-7.8434	-5.66754	21/467	31379,31802,31912,32661,33529,34568,35058,36001,36239,36421,37546,40398,40605,42757,43275,43383,43769,43835,45318,45343,2768948	bi,oc,btd,if,Mad,salr,qua,dap,inv,vg,dve,TfAP-2,opa,pnt,Ser,fkh,pan,fuss,kn,pk,Pura
3_Member	GO Biological Processes	GO:0035120	post-embryonic appendage morphogenesis	-7.76306	-5.59415	18/344	31379,31912,32661,33529,34568,35058,36239,36421,37546,39570,40398,42757,43275,43769,43835,45318,45343,2768948	bi,btd,if,Mad,salr,qua,inv,vg,dve,D,TfAP-2,pnt,Ser,pan,fuss,kn,pk,Pura
3_Member	GO Biological Processes	GO:0002165	instar larval or pupal development	-7.61563	-5.46693	23/575	31379,31802,31912,32661,33529,34568,35058,36001,36239,36421,37546,39570,40398,40605,42757,43275,43383,43769,43835,45318,45343,2768948,3346167	bi,oc,btd,if,Mad,salr,qua,dap,inv,vg,dve,D,TfAP-2,opa,pnt,Ser,fkh,pan,fuss,kn,pk,Pura,btsz
3_Member	GO Biological Processes	GO:0035114	imaginal disc-derived appendage morphogenesis	-7.5712	-5.42903	18/354	31379,31912,32579,32661,33529,34568,35058,36239,36421,37546,40398,42757,43275,43769,43835,45318,45343,2768948	bi,btd,disco,if,Mad,salr,qua,inv,vg,dve,TfAP-2,pnt,Ser,pan,fuss,kn,pk,Pura
3_Member	GO Biological Processes	GO:0007552	metamorphosis	-7.42084	-5.29144	21/494	31379,31802,31912,32661,33529,34568,35058,36001,36239,36421,37546,40398,40605,42757,43275,43383,43769,43835,45318,45343,2768948	bi,oc,btd,if,Mad,salr,qua,dap,inv,vg,dve,TfAP-2,opa,pnt,Ser,fkh,pan,fuss,kn,pk,Pura
3_Member	GO Biological Processes	GO:0035220	wing disc development	-5.81628	-3.77231	17/417	31379,32661,33529,34568,35058,35147,36001,36239,36421,37546,42757,43151,43275,43769,43835,45318,45343	bi,if,Mad,salr,qua,tup,dap,inv,vg,dve,pnt,E(spl)mgamma-HLH,Ser,pan,fuss,kn,pk
3_Member	GO Biological Processes	GO:0007476	imaginal disc-derived wing morphogenesis	-5.53564	-3.50188	14/300	31379,32661,33529,34568,35058,36239,36421,37546,42757,43275,43769,43835,45318,45343	bi,if,Mad,salr,qua,inv,vg,dve,pnt,Ser,pan,fuss,kn,pk
3_Member	GO Biological Processes	GO:0007472	wing disc morphogenesis	-5.32182	-3.30782	14/313	31379,32661,33529,34568,35058,36239,36421,37546,42757,43275,43769,43835,45318,45343	bi,if,Mad,salr,qua,inv,vg,dve,pnt,Ser,pan,fuss,kn,pk
4_Summary	GO Biological Processes	GO:0045944	positive regulation of transcription by RNA polymerase II	-10.5839	-8.09274	21/330	30983,30985,31802,31912,32579,33529,33770,35147,36421,38543,38713,39570,40398,40605,42757,43383,43769,44018,45318,47080,53446,36639,37247,38375	l(1)sc,ase,oc,btd,disco,Mad,mid,tup,vg,DOR,Prdm13,D,TfAP-2,opa,pnt,fkh,pan,cas,kn,acj6,HGTX,CG10151,hpo,Usp5
4_Member	GO Biological Processes	GO:0045944	positive regulation of transcription by RNA polymerase II	-10.5839	-8.09274	21/330	30983,30985,31802,31912,32579,33529,33770,35147,36421,38543,38713,39570,40398,40605,42757,43383,43769,44018,45318,47080,53446	l(1)sc,ase,oc,btd,disco,Mad,mid,tup,vg,DOR,Prdm13,D,TfAP-2,opa,pnt,fkh,pan,cas,kn,acj6,HGTX
4_Member	GO Biological Processes	GO:0045893	positive regulation of transcription, DNA-templated	-9.4041	-7.04864	22/422	30983,30985,31802,31912,32579,33529,33770,35147,36421,36639,38543,38713,39570,40398,40605,42757,43383,43769,44018,45318,47080,53446	l(1)sc,ase,oc,btd,disco,Mad,mid,tup,vg,CG10151,DOR,Prdm13,D,TfAP-2,opa,pnt,fkh,pan,cas,kn,acj6,HGTX
4_Member	GO Biological Processes	GO:1902680	positive regulation of RNA biosynthetic process	-9.4041	-7.04864	22/422	30983,30985,31802,31912,32579,33529,33770,35147,36421,36639,38543,38713,39570,40398,40605,42757,43383,43769,44018,45318,47080,53446	l(1)sc,ase,oc,btd,disco,Mad,mid,tup,vg,CG10151,DOR,Prdm13,D,TfAP-2,opa,pnt,fkh,pan,cas,kn,acj6,HGTX
4_Member	GO Biological Processes	GO:1903508	positive regulation of nucleic acid-templated transcription	-9.4041	-7.04864	22/422	30983,30985,31802,31912,32579,33529,33770,35147,36421,36639,38543,38713,39570,40398,40605,42757,43383,43769,44018,45318,47080,53446	l(1)sc,ase,oc,btd,disco,Mad,mid,tup,vg,CG10151,DOR,Prdm13,D,TfAP-2,opa,pnt,fkh,pan,cas,kn,acj6,HGTX
4_Member	GO Biological Processes	GO:0010557	positive regulation of macromolecule biosynthetic process	-8.47688	-6.20761	22/473	30983,30985,31802,31912,32579,33529,33770,35147,36421,36639,38543,38713,39570,40398,40605,42757,43383,43769,44018,45318,47080,53446	l(1)sc,ase,oc,btd,disco,Mad,mid,tup,vg,CG10151,DOR,Prdm13,D,TfAP-2,opa,pnt,fkh,pan,cas,kn,acj6,HGTX
4_Member	GO Biological Processes	GO:0051254	positive regulation of RNA metabolic process	-8.44309	-6.18241	22/475	30983,30985,31802,31912,32579,33529,33770,35147,36421,36639,38543,38713,39570,40398,40605,42757,43383,43769,44018,45318,47080,53446	l(1)sc,ase,oc,btd,disco,Mad,mid,tup,vg,CG10151,DOR,Prdm13,D,TfAP-2,opa,pnt,fkh,pan,cas,kn,acj6,HGTX
4_Member	GO Biological Processes	GO:0045935	positive regulation of nucleobase-containing compound metabolic process	-7.97227	-5.76745	22/504	30983,30985,31802,31912,32579,33529,33770,35147,36421,36639,38543,38713,39570,40398,40605,42757,43383,43769,44018,45318,47080,53446	l(1)sc,ase,oc,btd,disco,Mad,mid,tup,vg,CG10151,DOR,Prdm13,D,TfAP-2,opa,pnt,fkh,pan,cas,kn,acj6,HGTX
4_Member	GO Biological Processes	GO:0031328	positive regulation of cellular biosynthetic process	-7.74203	-5.57996	22/519	30983,30985,31802,31912,32579,33529,33770,35147,36421,36639,38543,38713,39570,40398,40605,42757,43383,43769,44018,45318,47080,53446	l(1)sc,ase,oc,btd,disco,Mad,mid,tup,vg,CG10151,DOR,Prdm13,D,TfAP-2,opa,pnt,fkh,pan,cas,kn,acj6,HGTX
4_Member	GO Biological Processes	GO:0009891	positive regulation of biosynthetic process	-7.72698	-5.57165	22/520	30983,30985,31802,31912,32579,33529,33770,35147,36421,36639,38543,38713,39570,40398,40605,42757,43383,43769,44018,45318,47080,53446	l(1)sc,ase,oc,btd,disco,Mad,mid,tup,vg,CG10151,DOR,Prdm13,D,TfAP-2,opa,pnt,fkh,pan,cas,kn,acj6,HGTX
4_Member	GO Biological Processes	GO:0051173	positive regulation of nitrogen compound metabolic process	-6.10016	-4.04572	24/753	30983,30985,31802,31912,32579,33529,33770,35147,36421,36639,37247,38375,38543,38713,39570,40398,40605,42757,43383,43769,44018,45318,47080,53446	l(1)sc,ase,oc,btd,disco,Mad,mid,tup,vg,CG10151,hpo,Usp5,DOR,Prdm13,D,TfAP-2,opa,pnt,fkh,pan,cas,kn,acj6,HGTX
5_Summary	GO Biological Processes	GO:0045165	cell fate commitment	-10.4788	-8.00189	20/299	30983,30985,31379,31802,33529,33770,35135,35147,36001,36054,36239,37247,42547,42757,43275,43769,43844,44018,44522,45318	l(1)sc,ase,bi,oc,Mad,mid,ham,tup,dap,egr,inv,hpo,slou,pnt,Ser,pan,Sox102F,cas,robo2,kn
5_Member	GO Biological Processes	GO:0045165	cell fate commitment	-10.4788	-8.00189	20/299	30983,30985,31379,31802,33529,33770,35135,35147,36001,36054,36239,37247,42547,42757,43275,43769,43844,44018,44522,45318	l(1)sc,ase,bi,oc,Mad,mid,ham,tup,dap,egr,inv,hpo,slou,pnt,Ser,pan,Sox102F,cas,robo2,kn
5_Member	GO Biological Processes	GO:0001709	cell fate determination	-6.12421	-4.06445	10/126	30983,30985,33770,35147,36001,36054,36239,42547,43769,44018	l(1)sc,ase,mid,tup,dap,egr,inv,slou,pan,cas
6_Summary	GO Biological Processes	GO:0007417	central nervous system development	-8.90755	-6.60206	18/291	30983,30985,31000,31802,32183,32579,32661,33529,33770,36001,39570,39935,40605,44018,44355,44522,45318,53446,31912,33607	l(1)sc,ase,elav,oc,Ten-a,disco,if,Mad,mid,dap,D,tap,opa,cas,drl,robo2,kn,HGTX,btd,slp1
6_Member	GO Biological Processes	GO:0007417	central nervous system development	-8.90755	-6.60206	18/291	30983,30985,31000,31802,32183,32579,32661,33529,33770,36001,39570,39935,40605,44018,44355,44522,45318,53446	l(1)sc,ase,elav,oc,Ten-a,disco,if,Mad,mid,dap,D,tap,opa,cas,drl,robo2,kn,HGTX
6_Member	GO Biological Processes	GO:0060322	head development	-6.39917	-4.32855	11/148	31802,31912,32183,32579,33607,39570,39935,44018,44355,44522,45318	oc,btd,Ten-a,disco,slp1,D,tap,cas,drl,robo2,kn
6_Member	GO Biological Processes	GO:0007419	ventral cord development	-6.06285	-4.01368	8/73	30983,31802,32661,33529,36001,44018,44522,45318	l(1)sc,oc,if,Mad,dap,cas,robo2,kn
6_Member	GO Biological Processes	GO:0007420	brain development	-4.31764	-2.39861	8/125	31802,32183,32579,39570,39935,44018,44355,44522	oc,Ten-a,disco,D,tap,cas,drl,robo2
7_Summary	GO Biological Processes	GO:0045595	regulation of cell differentiation	-8.23881	-6.00296	17/283	30983,30985,31802,31912,33529,33770,37247,38424,39935,42757,43151,43275,44018,44786,45318,45343,326152,36054,37552,37921,40398,43383,43558,43844,44522,2768948,3346167,31290,35135,36176,31470,36421,39976,43769	l(1)sc,ase,oc,btd,Mad,mid,hpo,sty,tap,pnt,E(spl)mgamma-HLH,Ser,cas,nerfin-1,kn,pk,erm,egr,Liprin-gamma,ITP,TfAP-2,fkh,Tace,Sox102F,robo2,Pura,btsz,rst,ham,metro,Vsx1,vg,Adgf-A,pan
7_Member	GO Biological Processes	GO:0045595	regulation of cell differentiation	-8.23881	-6.00296	17/283	30983,30985,31802,31912,33529,33770,37247,38424,39935,42757,43151,43275,44018,44786,45318,45343,326152	l(1)sc,ase,oc,btd,Mad,mid,hpo,sty,tap,pnt,E(spl)mgamma-HLH,Ser,cas,nerfin-1,kn,pk,erm
7_Member	GO Biological Processes	GO:0051239	regulation of multicellular organismal process	-7.89925	-5.71633	24/603	30983,30985,31802,33529,33770,36054,37247,37552,37921,38424,39935,40398,42757,43151,43275,43383,43558,43844,44522,45318,45343,326152,2768948,3346167	l(1)sc,ase,oc,Mad,mid,egr,hpo,Liprin-gamma,ITP,sty,tap,TfAP-2,pnt,E(spl)mgamma-HLH,Ser,fkh,Tace,Sox102F,robo2,kn,pk,erm,Pura,btsz
7_Member	GO Biological Processes	GO:0050793	regulation of developmental process	-7.48828	-5.35253	25/684	30983,30985,31290,31802,31912,33529,33770,35135,36054,36176,37247,37552,38424,39935,42757,43151,43275,43383,43558,44018,44786,45318,45343,326152,3346167	l(1)sc,ase,rst,oc,btd,Mad,mid,ham,egr,metro,hpo,Liprin-gamma,sty,tap,pnt,E(spl)mgamma-HLH,Ser,fkh,Tace,cas,nerfin-1,kn,pk,erm,btsz
7_Member	GO Biological Processes	GO:2000177	regulation of neural precursor cell proliferation	-6.73403	-4.62911	8/60	30985,31470,31912,37247,42757,43151,44018,326152	ase,Vsx1,btd,hpo,pnt,E(spl)mgamma-HLH,cas,erm
7_Member	GO Biological Processes	GO:0042127	regulation of cell population proliferation	-6.33685	-4.27169	13/219	30985,31470,31912,35135,36421,37247,39976,40398,42757,43151,43769,44018,326152	ase,Vsx1,btd,ham,vg,hpo,Adgf-A,TfAP-2,pnt,E(spl)mgamma-HLH,pan,cas,erm
7_Member	GO Biological Processes	GO:2000026	regulation of multicellular organismal development	-5.06524	-3.06078	13/285	30983,30985,33529,33770,37247,37552,39935,42757,43151,43275,45318,45343,326152	l(1)sc,ase,Mad,mid,hpo,Liprin-gamma,tap,pnt,E(spl)mgamma-HLH,Ser,kn,pk,erm
7_Member	GO Biological Processes	GO:0060284	regulation of cell development	-4.94948	-2.95436	10/170	30983,30985,31802,37247,38424,39935,42757,43151,45343,326152	l(1)sc,ase,oc,hpo,sty,tap,pnt,E(spl)mgamma-HLH,pk,erm
7_Member	GO Biological Processes	GO:0051093	negative regulation of developmental process	-4.91519	-2.92467	11/210	33529,36054,37247,37552,38424,39935,42757,43275,43383,43558,326152	Mad,egr,hpo,Liprin-gamma,sty,tap,pnt,Ser,fkh,Tace,erm
7_Member	GO Biological Processes	GO:0051241	negative regulation of multicellular organismal process	-4.88289	-2.90141	10/173	33529,36054,37247,37552,38424,39935,42757,43383,43558,326152	Mad,egr,hpo,Liprin-gamma,sty,tap,pnt,fkh,Tace,erm
7_Member	GO Biological Processes	GO:0051960	regulation of nervous system development	-4.74431	-2.7717	11/219	30983,30985,33529,33770,37247,37552,39935,42757,43151,45343,326152	l(1)sc,ase,Mad,mid,hpo,Liprin-gamma,tap,pnt,E(spl)mgamma-HLH,pk,erm
7_Member	GO Biological Processes	GO:0045664	regulation of neuron differentiation	-4.71207	-2.74382	7/80	31802,31912,38424,42757,44018,44786,326152	oc,btd,sty,pnt,cas,nerfin-1,erm
7_Member	GO Biological Processes	GO:0045666	positive regulation of neuron differentiation	-4.40939	-2.48646	4/19	31802,42757,44786,326152	oc,pnt,nerfin-1,erm
7_Member	GO Biological Processes	GO:0050767	regulation of neurogenesis	-4.08053	-2.2057	8/135	30983,30985,37247,39935,42757,43151,45343,326152	l(1)sc,ase,hpo,tap,pnt,E(spl)mgamma-HLH,pk,erm
7_Member	GO Biological Processes	GO:1902692	regulation of neuroblast proliferation	-3.77713	-1.92615	5/50	31912,37247,42757,43151,326152	btd,hpo,pnt,E(spl)mgamma-HLH,erm
7_Member	GO Biological Processes	GO:0045596	negative regulation of cell differentiation	-3.25629	-1.48117	6/98	37247,38424,39935,42757,43275,326152	hpo,sty,tap,pnt,Ser,erm
7_Member	GO Biological Processes	GO:0045597	positive regulation of cell differentiation	-2.83421	-1.10149	6/118	31802,42757,43151,44786,45343,326152	oc,pnt,E(spl)mgamma-HLH,nerfin-1,pk,erm
7_Member	GO Biological Processes	GO:0051094	positive regulation of developmental process	-2.41414	-0.731452	8/242	31802,33529,42757,43151,44786,45343,326152,3346167	oc,Mad,pnt,E(spl)mgamma-HLH,nerfin-1,pk,erm,btsz
8_Summary	GO Biological Processes	GO:0007423	sensory organ development	-8.09866	-5.8786	22/496	30983,30985,31290,31379,31802,32398,32400,33529,34568,35147,35376,36001,36421,37247,37886,38375,38424,39935,42757,43275,45343,318559,32579,33770,36239,43151,33607	l(1)sc,ase,rst,bi,oc,NetA,NetB,Mad,salr,tup,Nhe2,dap,vg,hpo,nvy,Usp5,sty,tap,pnt,Ser,pk,spdo,disco,mid,inv,E(spl)mgamma-HLH,slp1
8_Member	GO Biological Processes	GO:0007423	sensory organ development	-8.09866	-5.8786	22/496	30983,30985,31290,31379,31802,32398,32400,33529,34568,35147,35376,36001,36421,37247,37886,38375,38424,39935,42757,43275,45343,318559	l(1)sc,ase,rst,bi,oc,NetA,NetB,Mad,salr,tup,Nhe2,dap,vg,hpo,nvy,Usp5,sty,tap,pnt,Ser,pk,spdo
8_Member	GO Biological Processes	GO:0007447	imaginal disc pattern formation	-5.51034	-3.49149	9/115	31379,32579,33529,33770,36239,36421,42757,43151,43275	bi,disco,Mad,mid,inv,vg,pnt,E(spl)mgamma-HLH,Ser
8_Member	GO Biological Processes	GO:0035222	wing disc pattern formation	-4.57301	-2.6176	7/84	31379,33529,36239,36421,42757,43151,43275	bi,Mad,inv,vg,pnt,E(spl)mgamma-HLH,Ser
8_Member	GO Biological Processes	GO:0048100	wing disc anterior/posterior pattern formation	-4.50853	-2.56559	4/18	31379,33529,36239,43275	bi,Mad,inv,Ser
8_Member	GO Biological Processes	GO:0048749	compound eye development	-4.43899	-2.50416	14/375	31290,31379,31802,32398,32400,33529,35376,36421,37247,38375,38424,42757,43275,45343	rst,bi,oc,NetA,NetB,Mad,Nhe2,vg,hpo,Usp5,sty,pnt,Ser,pk
8_Member	GO Biological Processes	GO:0001745	compound eye morphogenesis	-4.18233	-2.28596	12/298	31290,31379,31802,33529,35376,36421,37247,38375,38424,42757,43275,45343	rst,bi,oc,Mad,Nhe2,vg,hpo,Usp5,sty,pnt,Ser,pk
8_Member	GO Biological Processes	GO:0001654	eye development	-4.11248	-2.23059	14/402	31290,31379,31802,32398,32400,33529,35376,36421,37247,38375,38424,42757,43275,45343	rst,bi,oc,NetA,NetB,Mad,Nhe2,vg,hpo,Usp5,sty,pnt,Ser,pk
8_Member	GO Biological Processes	GO:0048880	sensory system development	-4.11248	-2.23059	14/402	31290,31379,31802,32398,32400,33529,35376,36421,37247,38375,38424,42757,43275,45343	rst,bi,oc,NetA,NetB,Mad,Nhe2,vg,hpo,Usp5,sty,pnt,Ser,pk
8_Member	GO Biological Processes	GO:0150063	visual system development	-4.11248	-2.23059	14/402	31290,31379,31802,32398,32400,33529,35376,36421,37247,38375,38424,42757,43275,45343	rst,bi,oc,NetA,NetB,Mad,Nhe2,vg,hpo,Usp5,sty,pnt,Ser,pk
8_Member	GO Biological Processes	GO:0048592	eye morphogenesis	-3.96601	-2.09813	12/314	31290,31379,31802,33529,35376,36421,37247,38375,38424,42757,43275,45343	rst,bi,oc,Mad,Nhe2,vg,hpo,Usp5,sty,pnt,Ser,pk
8_Member	GO Biological Processes	GO:0090596	sensory organ morphogenesis	-3.96601	-2.09813	12/314	31290,31379,31802,33529,35376,36421,37247,38375,38424,42757,43275,45343	rst,bi,oc,Mad,Nhe2,vg,hpo,Usp5,sty,pnt,Ser,pk
8_Member	GO Biological Processes	GO:0007448	anterior/posterior pattern specification, imaginal disc	-3.7816	-1.92615	4/27	31379,33529,36239,43275	bi,Mad,inv,Ser
8_Member	GO Biological Processes	GO:0009952	anterior/posterior pattern specification	-2.79474	-1.072	8/210	31379,31802,33529,33607,36239,43151,43275,45343	bi,oc,Mad,slp1,inv,E(spl)mgamma-HLH,Ser,pk
9_Summary	GO Biological Processes	GO:0035218	leg disc development	-7.19863	-5.07547	10/97	31912,32579,33529,33770,36421,37546,40398,42757,43275,2768948,43558	btd,disco,Mad,mid,vg,dve,TfAP-2,pnt,Ser,Pura,Tace
9_Member	GO Biological Processes	GO:0035218	leg disc development	-7.19863	-5.07547	10/97	31912,32579,33529,33770,36421,37546,40398,42757,43275,2768948	btd,disco,Mad,mid,vg,dve,TfAP-2,pnt,Ser,Pura
9_Member	GO Biological Processes	GO:0007480	imaginal disc-derived leg morphogenesis	-5.05647	-3.0567	7/71	31912,33529,36421,37546,40398,43275,2768948	btd,Mad,vg,dve,TfAP-2,Ser,Pura
9_Member	GO Biological Processes	GO:0007478	leg disc morphogenesis	-4.89757	-2.91159	7/75	31912,33529,36421,37546,40398,43275,2768948	btd,Mad,vg,dve,TfAP-2,Ser,Pura
9_Member	GO Biological Processes	GO:0007219	Notch signaling pathway	-2.95321	-1.20449	3/20	40398,43275,43558	TfAP-2,Ser,Tace
9_Member	GO Biological Processes	GO:0035285	appendage segmentation	-2.66492	-0.96851	3/25	37546,40398,43275	dve,TfAP-2,Ser
9_Member	GO Biological Processes	GO:0036011	imaginal disc-derived leg segmentation	-2.66492	-0.96851	3/25	37546,40398,43275	dve,TfAP-2,Ser
10_Summary	GO Biological Processes	GO:0014016	neuroblast differentiation	-6.49539	-4.41364	7/44	30983,30985,33770,35135,36239,39570,44018,32661,37546,40605,42757,43383,43769,36054,37247,43275	l(1)sc,ase,mid,ham,inv,D,cas,if,dve,opa,pnt,fkh,pan,egr,hpo,Ser
10_Member	GO Biological Processes	GO:0014016	neuroblast differentiation	-6.49539	-4.41364	7/44	30983,30985,33770,35135,36239,39570,44018	l(1)sc,ase,mid,ham,inv,D,cas
10_Member	GO Biological Processes	GO:0048565	digestive tract development	-5.51034	-3.49149	9/115	30983,30985,32661,37546,39570,40605,42757,43383,43769	l(1)sc,ase,if,dve,D,opa,pnt,fkh,pan
10_Member	GO Biological Processes	GO:0055123	digestive system development	-5.51034	-3.49149	9/115	30983,30985,32661,37546,39570,40605,42757,43383,43769	l(1)sc,ase,if,dve,D,opa,pnt,fkh,pan
10_Member	GO Biological Processes	GO:0014017	neuroblast fate commitment	-5.19804	-3.18883	5/26	30983,30985,33770,35135,36239	l(1)sc,ase,mid,ham,inv
10_Member	GO Biological Processes	GO:0048546	digestive tract morphogenesis	-3.9223	-2.06126	6/74	30983,30985,39570,42757,43383,43769	l(1)sc,ase,D,pnt,fkh,pan
10_Member	GO Biological Processes	GO:0050673	epithelial cell proliferation	-3.76277	-1.92162	3/11	30983,30985,42757	l(1)sc,ase,pnt
10_Member	GO Biological Processes	GO:0061331	epithelial cell proliferation involved in Malpighian tubule morphogenesis	-3.76277	-1.92162	3/11	30983,30985,42757	l(1)sc,ase,pnt
10_Member	GO Biological Processes	GO:2001013	epithelial cell proliferation involved in renal tubule morphogenesis	-3.76277	-1.92162	3/11	30983,30985,42757	l(1)sc,ase,pnt
10_Member	GO Biological Processes	GO:0007442	hindgut morphogenesis	-3.43624	-1.63107	5/59	30983,30985,39570,42757,43383	l(1)sc,ase,D,pnt,fkh
10_Member	GO Biological Processes	GO:0061525	hindgut development	-3.33563	-1.55135	5/62	30983,30985,39570,42757,43383	l(1)sc,ase,D,pnt,fkh
10_Member	GO Biological Processes	GO:0007400	neuroblast fate determination	-2.95321	-1.20449	3/20	30983,30985,36239	l(1)sc,ase,inv
10_Member	GO Biological Processes	GO:0007443	Malpighian tubule morphogenesis	-2.87967	-1.14442	4/46	30983,30985,42757,43383	l(1)sc,ase,pnt,fkh
10_Member	GO Biological Processes	GO:0061333	renal tubule morphogenesis	-2.87967	-1.14442	4/46	30983,30985,42757,43383	l(1)sc,ase,pnt,fkh
10_Member	GO Biological Processes	GO:0008283	cell population proliferation	-2.79681	-1.072	6/120	30983,30985,36054,37247,42757,43275	l(1)sc,ase,egr,hpo,pnt,Ser
10_Member	GO Biological Processes	GO:0048619	embryonic hindgut morphogenesis	-2.68074	-0.974939	4/52	30983,30985,42757,43383	l(1)sc,ase,pnt,fkh
10_Member	GO Biological Processes	GO:0061326	renal tubule development	-2.30414	-0.630362	4/66	30983,30985,42757,43383	l(1)sc,ase,pnt,fkh
10_Member	GO Biological Processes	GO:0072002	Malpighian tubule development	-2.30414	-0.630362	4/66	30983,30985,42757,43383	l(1)sc,ase,pnt,fkh
10_Member	GO Biological Processes	GO:0001655	urogenital system development	-2.10833	-0.464364	4/75	30983,30985,42757,43383	l(1)sc,ase,pnt,fkh
10_Member	GO Biological Processes	GO:0072001	renal system development	-2.10833	-0.464364	4/75	30983,30985,42757,43383	l(1)sc,ase,pnt,fkh
11_Summary	GO Biological Processes	GO:0048732	gland development	-6.47556	-4.3994	12/178	32400,32661,35147,38424,39976,42757,43275,43383,43769,44355,44522,3346167,30983,30985,31000,31127,31802,31912,33529,33607,33770,39570,45318,36054,37342,40398,43558,31290,36001,39936	NetB,if,tup,sty,Adgf-A,pnt,Ser,fkh,pan,drl,robo2,btsz,l(1)sc,ase,elav,a6,oc,btd,Mad,slp1,mid,D,kn,egr,Lrt,TfAP-2,Tace,rst,dap,Cad74A
11_Member	GO Biological Processes	GO:0048732	gland development	-6.47556	-4.3994	12/178	32400,32661,35147,38424,39976,42757,43275,43383,43769,44355,44522,3346167	NetB,if,tup,sty,Adgf-A,pnt,Ser,fkh,pan,drl,robo2,btsz
11_Member	GO Biological Processes	GO:0009790	embryo development	-4.6455	-2.68157	18/565	30983,30985,31000,31127,31802,31912,32661,33529,33607,33770,35147,39570,42757,43383,43769,44522,45318,3346167	l(1)sc,ase,elav,a6,oc,btd,if,Mad,slp1,mid,tup,D,pnt,fkh,pan,robo2,kn,btsz
11_Member	GO Biological Processes	GO:0007431	salivary gland development	-4.55111	-2.60405	8/116	32400,32661,43275,43383,43769,44355,44522,3346167	NetB,if,Ser,fkh,pan,drl,robo2,btsz
11_Member	GO Biological Processes	GO:0035272	exocrine system development	-4.55111	-2.60405	8/116	32400,32661,43275,43383,43769,44355,44522,3346167	NetB,if,Ser,fkh,pan,drl,robo2,btsz
11_Member	GO Biological Processes	GO:0048598	embryonic morphogenesis	-3.56961	-1.74124	10/248	30983,30985,31912,33529,33607,35147,42757,43383,43769,3346167	l(1)sc,ase,btd,Mad,slp1,tup,pnt,fkh,pan,btsz
11_Member	GO Biological Processes	GO:0007369	gastrulation	-3.53476	-1.71264	6/87	31912,33529,33607,43383,43769,3346167	btd,Mad,slp1,fkh,pan,btsz
11_Member	GO Biological Processes	GO:0001704	formation of primary germ layer	-3.43497	-1.63107	4/33	33529,33607,43383,43769	Mad,slp1,fkh,pan
11_Member	GO Biological Processes	GO:0007166	cell surface receptor signaling pathway	-3.42299	-1.625	11/308	32661,33529,36054,37342,40398,42757,43275,43383,43558,43769,44355	if,Mad,egr,Lrt,TfAP-2,pnt,Ser,fkh,Tace,pan,drl
11_Member	GO Biological Processes	GO:0007435	salivary gland morphogenesis	-3.40334	-1.61118	6/92	32661,43275,43383,43769,44355,3346167	if,Ser,fkh,pan,drl,btsz
11_Member	GO Biological Processes	GO:0022612	gland morphogenesis	-3.40334	-1.61118	6/92	32661,43275,43383,43769,44355,3346167	if,Ser,fkh,pan,drl,btsz
11_Member	GO Biological Processes	GO:0048646	anatomical structure formation involved in morphogenesis	-2.3566	-0.678386	13/543	31290,31912,32400,32661,33529,33607,33770,36001,39936,43383,43769,44522,3346167	rst,btd,NetB,if,Mad,slp1,mid,dap,Cad74A,fkh,pan,robo2,btsz
12_Summary	GO Biological Processes	GO:0001708	cell fate specification	-5.59356	-3.55473	8/84	31379,33529,33770,35147,37247,42757,44522,45318,31802	bi,Mad,mid,tup,hpo,pnt,robo2,kn,oc
12_Member	GO Biological Processes	GO:0001708	cell fate specification	-5.59356	-3.55473	8/84	31379,33529,33770,35147,37247,42757,44522,45318	bi,Mad,mid,tup,hpo,pnt,robo2,kn
12_Member	GO Biological Processes	GO:0048665	neuron fate specification	-3.59856	-1.76704	4/30	33529,33770,35147,37247	Mad,mid,tup,hpo
12_Member	GO Biological Processes	GO:0048663	neuron fate commitment	-3.48115	-1.66664	6/89	31802,33529,33770,35147,37247,42757	oc,Mad,mid,tup,hpo,pnt
12_Member	GO Biological Processes	GO:0046552	photoreceptor cell fate commitment	-2.10833	-0.464364	4/75	31802,33529,37247,42757	oc,Mad,hpo,pnt
13_Summary	GO Biological Processes	GO:0050920	regulation of chemotaxis	-4.87684	-2.89982	5/30	32398,32400,37342,39935,45343,32183,36054,44522,35066,35147,35184,38424,43275,44018,32661,37247,40605,42757	NetA,NetB,Lrt,tap,pk,Ten-a,egr,robo2,Oli,tup,Lim3,sty,Ser,cas,if,hpo,opa,pnt
13_Member	GO Biological Processes	GO:0050920	regulation of chemotaxis	-4.87684	-2.89982	5/30	32398,32400,37342,39935,45343	NetA,NetB,Lrt,tap,pk
13_Member	GO Biological Processes	GO:0040012	regulation of locomotion	-4.41887	-2.49202	8/121	32183,32398,32400,36054,37342,39935,44522,45343	Ten-a,NetA,NetB,egr,Lrt,tap,robo2,pk
13_Member	GO Biological Processes	GO:0008045	motor neuron axon guidance	-3.9223	-2.06126	6/74	32183,32398,32400,35066,35147,35184	Ten-a,NetA,NetB,Oli,tup,Lim3
13_Member	GO Biological Processes	GO:0042063	gliogenesis	-3.70464	-1.86672	6/81	32398,32400,36054,38424,43275,44018	NetA,NetB,egr,sty,Ser,cas
13_Member	GO Biological Processes	GO:1902667	regulation of axon guidance	-2.82921	-1.09901	3/22	32398,32400,45343	NetA,NetB,pk
13_Member	GO Biological Processes	GO:0051270	regulation of cellular component movement	-2.77839	-1.06299	6/121	32398,32400,36054,37342,44522,45343	NetA,NetB,egr,Lrt,robo2,pk
13_Member	GO Biological Processes	GO:0016477	cell migration	-2.0692	-0.42933	8/277	32398,32400,32661,37247,37342,40605,42757,44522	NetA,NetB,if,hpo,Lrt,opa,pnt,robo2
14_Summary	GO Biological Processes	GO:0016204	determination of muscle attachment site	-4.42288	-2.49205	3/7	36421,44355,45318,31290,32661,35147,38424,42547,42757	vg,drl,kn,rst,if,tup,sty,slou,pnt
14_Member	GO Biological Processes	GO:0016204	determination of muscle attachment site	-4.42288	-2.49205	3/7	36421,44355,45318	vg,drl,kn
14_Member	GO Biological Processes	GO:0042692	muscle cell differentiation	-4.08467	-2.20633	7/100	31290,32661,35147,38424,42547,42757,45318	rst,if,tup,sty,slou,pnt,kn
14_Member	GO Biological Processes	GO:0061061	muscle structure development	-3.5465	-1.72126	9/204	31290,32661,35147,36421,38424,42547,42757,44355,45318	rst,if,tup,vg,sty,slou,pnt,drl,kn
14_Member	GO Biological Processes	GO:0042693	muscle cell fate commitment	-3.42912	-1.62819	3/14	35147,42547,45318	tup,slou,kn
14_Member	GO Biological Processes	GO:0016203	muscle attachment	-3.33491	-1.55135	4/35	32661,36421,44355,45318	if,vg,drl,kn
14_Member	GO Biological Processes	GO:0060538	skeletal muscle organ development	-3.33491	-1.55135	4/35	32661,36421,44355,45318	if,vg,drl,kn
14_Member	GO Biological Processes	GO:0007517	muscle organ development	-2.75936	-1.04638	5/83	32661,36421,42547,44355,45318	if,vg,slou,drl,kn
15_Summary	GO Biological Processes	GO:0035287	head segmentation	-4.22774	-2.31453	4/21	31802,31912,33607,45318,33529,37546,39570,40398,43275,43769	oc,btd,slp1,kn,Mad,dve,D,TfAP-2,Ser,pan
15_Member	GO Biological Processes	GO:0035287	head segmentation	-4.22774	-2.31453	4/21	31802,31912,33607,45318	oc,btd,slp1,kn
15_Member	GO Biological Processes	GO:0035288	anterior head segmentation	-4.22208	-2.31453	3/8	31802,31912,45318	oc,btd,kn
15_Member	GO Biological Processes	GO:0097065	anterior head development	-4.22208	-2.31453	3/8	31802,31912,45318	oc,btd,kn
15_Member	GO Biological Processes	GO:0035282	segmentation	-3.45968	-1.64979	10/256	31802,31912,33529,33607,37546,39570,40398,43275,43769,45318	oc,btd,Mad,slp1,dve,D,TfAP-2,Ser,pan,kn
15_Member	GO Biological Processes	GO:0007350	blastoderm segmentation	-2.1674	-0.513021	7/212	31802,31912,33529,33607,39570,43769,45318	oc,btd,Mad,slp1,D,pan,kn
15_Member	GO Biological Processes	GO:0009880	embryonic pattern specification	-2.01208	-0.379456	7/227	31802,31912,33529,33607,39570,43769,45318	oc,btd,Mad,slp1,D,pan,kn
16_Summary	GO Biological Processes	GO:0007507	heart development	-4.19777	-2.29771	7/96	33529,33607,33770,35147,43769,44522,318559,34568,37546,40398,32661,43495	Mad,slp1,mid,tup,pan,robo2,spdo,salr,dve,TfAP-2,if,dmrt99B
16_Member	GO Biological Processes	GO:0007507	heart development	-4.19777	-2.29771	7/96	33529,33607,33770,35147,43769,44522,318559	Mad,slp1,mid,tup,pan,robo2,spdo
16_Member	GO Biological Processes	GO:0072359	circulatory system development	-4.19777	-2.29771	7/96	33529,33607,33770,35147,43769,44522,318559	Mad,slp1,mid,tup,pan,robo2,spdo
16_Member	GO Biological Processes	GO:0048608	reproductive structure development	-2.78274	-1.06491	5/82	33770,34568,37546,40398,44522	mid,salr,dve,TfAP-2,robo2
16_Member	GO Biological Processes	GO:0061458	reproductive system development	-2.78274	-1.06491	5/82	33770,34568,37546,40398,44522	mid,salr,dve,TfAP-2,robo2
16_Member	GO Biological Processes	GO:0035050	embryonic heart tube development	-2.71713	-1.00656	3/24	33770,35147,44522	mid,tup,robo2
16_Member	GO Biological Processes	GO:0048568	embryonic organ development	-2.53406	-0.84456	4/57	32661,33770,35147,44522	if,mid,tup,robo2
16_Member	GO Biological Processes	GO:0007548	sex differentiation	-2.38808	-0.707637	5/101	33770,34568,40398,43495,44522	mid,salr,TfAP-2,dmrt99B,robo2
16_Member	GO Biological Processes	GO:0003007	heart morphogenesis	-2.17574	-0.517124	3/37	33607,44522,318559	slp1,robo2,spdo
17_Summary	GO Biological Processes	GO:0035214	eye-antennal disc development	-4.16508	-2.27238	6/67	31802,32579,34568,40605,42757,43275,36421,33770	oc,disco,salr,opa,pnt,Ser,vg,mid
17_Member	GO Biological Processes	GO:0035214	eye-antennal disc development	-4.16508	-2.27238	6/67	31802,32579,34568,40605,42757,43275	oc,disco,salr,opa,pnt,Ser
17_Member	GO Biological Processes	GO:0007449	proximal/distal pattern formation, imaginal disc	-3.02048	-1.25088	3/19	32579,36421,42757	disco,vg,pnt
17_Member	GO Biological Processes	GO:0035223	leg disc pattern formation	-2.95321	-1.20449	3/20	32579,33770,42757	disco,mid,pnt
17_Member	GO Biological Processes	GO:0009954	proximal/distal pattern formation	-2.61497	-0.920883	3/26	32579,36421,42757	disco,vg,pnt
17_Member	GO Biological Processes	GO:0007455	eye-antennal disc morphogenesis	-2.11183	-0.464364	3/39	31802,40605,42757	oc,opa,pnt
18_Summary	GO Biological Processes	GO:0042386	hemocyte differentiation	-3.65721	-1.8225	4/29	38424,39976,42757,43275,32661,35147,45343,3346167	sty,Adgf-A,pnt,Ser,if,tup,pk,btsz
18_Member	GO Biological Processes	GO:0042386	hemocyte differentiation	-3.65721	-1.8225	4/29	38424,39976,42757,43275	sty,Adgf-A,pnt,Ser
18_Member	GO Biological Processes	GO:0002520	immune system development	-3.32845	-1.55053	6/95	32661,35147,38424,39976,42757,43275	if,tup,sty,Adgf-A,pnt,Ser
18_Member	GO Biological Processes	GO:0048534	hematopoietic or lymphoid organ development	-3.32845	-1.55053	6/95	32661,35147,38424,39976,42757,43275	if,tup,sty,Adgf-A,pnt,Ser
18_Member	GO Biological Processes	GO:0048542	lymph gland development	-3.24045	-1.46811	5/65	35147,38424,39976,42757,43275	tup,sty,Adgf-A,pnt,Ser
18_Member	GO Biological Processes	GO:0035166	post-embryonic hemopoiesis	-2.95263	-1.20449	4/44	38424,39976,42757,43275	sty,Adgf-A,pnt,Ser
18_Member	GO Biological Processes	GO:0035167	larval lymph gland hemopoiesis	-2.95263	-1.20449	4/44	38424,39976,42757,43275	sty,Adgf-A,pnt,Ser
18_Member	GO Biological Processes	GO:0030097	hemopoiesis	-2.9305	-1.18497	5/76	32661,38424,39976,42757,43275	if,sty,Adgf-A,pnt,Ser
18_Member	GO Biological Processes	GO:0016318	ommatidial rotation	-2.5212	-0.833987	3/28	38424,42757,45343	sty,pnt,pk
18_Member	GO Biological Processes	GO:0001736	establishment of planar polarity	-2.01125	-0.379456	4/80	38424,42757,45343,3346167	sty,pnt,pk,btsz
18_Member	GO Biological Processes	GO:0007164	establishment of tissue polarity	-2.01125	-0.379456	4/80	38424,42757,45343,3346167	sty,pnt,pk,btsz
19_Summary	GO Biological Processes	GO:0040015	negative regulation of multicellular organism growth	-3.53053	-1.7115	3/13	36054,43383,43558,33529,36176,37552,39935,45343,3346167	egr,fkh,Tace,Mad,metro,Liprin-gamma,tap,pk,btsz
19_Member	GO Biological Processes	GO:0040015	negative regulation of multicellular organism growth	-3.53053	-1.7115	3/13	36054,43383,43558	egr,fkh,Tace
19_Member	GO Biological Processes	GO:0048638	regulation of developmental growth	-2.99787	-1.23102	9/243	33529,36054,36176,37552,39935,43383,43558,45343,3346167	Mad,egr,metro,Liprin-gamma,tap,fkh,Tace,pk,btsz
19_Member	GO Biological Processes	GO:0040014	regulation of multicellular organism growth	-2.81023	-1.08253	4/48	36054,43383,43558,3346167	egr,fkh,Tace,btsz
19_Member	GO Biological Processes	GO:0048640	negative regulation of developmental growth	-2.58351	-0.891725	5/91	36054,37552,39935,43383,43558	egr,Liprin-gamma,tap,fkh,Tace
19_Member	GO Biological Processes	GO:0040008	regulation of growth	-2.23165	-0.564084	9/316	33529,36054,36176,37552,39935,43383,43558,45343,3346167	Mad,egr,metro,Liprin-gamma,tap,fkh,Tace,pk,btsz
19_Member	GO Biological Processes	GO:0045926	negative regulation of growth	-2.2313	-0.564084	5/110	36054,37552,39935,43383,43558	egr,Liprin-gamma,tap,fkh,Tace
20_Summary	GO Biological Processes	GO:0002164	larval development	-3.47955	-1.66664	8/165	38424,39570,39976,42757,43275,43769,45318,3346167,43844	sty,D,Adgf-A,pnt,Ser,pan,kn,btsz,Sox102F
20_Member	GO Biological Processes	GO:0002164	larval development	-3.47955	-1.66664	8/165	38424,39570,39976,42757,43275,43769,45318,3346167	sty,D,Adgf-A,pnt,Ser,pan,kn,btsz
20_Member	Reactome Gene Sets	R-DME-3769402	Deactivation of the beta-catenin transactivating complex	-2.66492	-0.96851	3/25	39570,43769,43844	D,pan,Sox102F
20_Member	GO Biological Processes	GO:0002168	instar larval development	-2.08831	-0.446392	4/76	39570,43275,43769,3346167	D,Ser,pan,btsz

## Sheet: N>DM T0
GroupID	Category	Term	Description	LogP	Log(q-value)	InTerm_InList	Genes	Symbols
1_Summary	GO Biological Processes	GO:0006790	sulfur compound metabolic process	-9.04637	-5.1522	14/172	36079,36233,36927,37106,37111,37113,37357,37358,41502,41503,48336,48338,318990,5740624,36109,41334	CG12913,CG30022,GstS1,GstE1,GstE6,GstE8,CG17999,CG9993,GstD9,GstD1,GstD3,GstD5,Qtzl,Hsc20,whd,Ugt35A1
1_Member	GO Biological Processes	GO:0006790	sulfur compound metabolic process	-9.04637	-5.1522	14/172	36079,36233,36927,37106,37111,37113,37357,37358,41502,41503,48336,48338,318990,5740624	CG12913,CG30022,GstS1,GstE1,GstE6,GstE8,CG17999,CG9993,GstD9,GstD1,GstD3,GstD5,Qtzl,Hsc20
1_Member	GO Biological Processes	GO:0006749	glutathione metabolic process	-8.81942	-5.1522	9/53	36233,36927,37106,37111,37113,41502,41503,48336,48338	CG30022,GstS1,GstE1,GstE6,GstE8,GstD9,GstD1,GstD3,GstD5
1_Member	GO Biological Processes	GO:0006575	cellular modified amino acid metabolic process	-7.93534	-4.61418	10/89	36109,36233,36927,37106,37111,37113,41502,41503,48336,48338	whd,CG30022,GstS1,GstE1,GstE6,GstE8,GstD9,GstD1,GstD3,GstD5
1_Member	KEGG Pathway	dme00982	Drug metabolism - cytochrome P450 - Drosophila melanogaster (fruit fly)	-7.88346	-4.61418	9/67	36927,37106,37111,37113,41334,41502,41503,48336,48338	GstS1,GstE1,GstE6,GstE8,Ugt35A1,GstD9,GstD1,GstD3,GstD5
1_Member	KEGG Pathway	dme00980	Metabolism of xenobiotics by cytochrome P450 - Drosophila melanogaster (fruit fly)	-7.76803	-4.57793	9/69	36927,37106,37111,37113,41334,41502,41503,48336,48338	GstS1,GstE1,GstE6,GstE8,Ugt35A1,GstD9,GstD1,GstD3,GstD5
1_Member	KEGG Pathway	dme00480	Glutathione metabolism - Drosophila melanogaster (fruit fly)	-6.09193	-3.02677	8/79	36927,37106,37111,37113,41502,41503,48336,48338	GstS1,GstE1,GstE6,GstE8,GstD9,GstD1,GstD3,GstD5
1_Member	KEGG Pathway	dme00983	Drug metabolism - other enzymes - Drosophila melanogaster (fruit fly)	-5.44439	-2.57591	8/96	37106,37111,37113,41334,41502,41503,48336,48338	GstE1,GstE6,GstE8,Ugt35A1,GstD9,GstD1,GstD3,GstD5
2_Summary	GO Biological Processes	GO:0050830	defense response to Gram-positive bacterium	-7.9005	-4.61418	8/47	35910,36637,36708,37044,41379,42122,43596,43597,39020,31293,36664,38129,39889,41118,117365,34009	PPO2,AttB,Mtk,PPO1,PGRP-LB,AttD,CecA1,CecA2,GNBP3,N,Cyp6a20,LysP,Lmpt,FER,HBS1,wg
2_Member	GO Biological Processes	GO:0050830	defense response to Gram-positive bacterium	-7.9005	-4.61418	8/47	35910,36637,36708,37044,41379,42122,43596,43597	PPO2,AttB,Mtk,PPO1,PGRP-LB,AttD,CecA1,CecA2
2_Member	GO Biological Processes	GO:0006959	humoral immune response	-6.36506	-3.24191	7/50	35910,36637,36708,37044,39020,43596,43597	PPO2,AttB,Mtk,PPO1,GNBP3,CecA1,CecA2
2_Member	GO Biological Processes	GO:0002213	defense response to insect	-6.01737	-3.00337	4/9	31293,36637,43596,43597	N,AttB,CecA1,CecA2
2_Member	GO Biological Processes	GO:0098542	defense response to other organism	-5.90578	-2.93753	15/352	31293,35910,36637,36664,36708,37044,38129,39020,39889,41118,41379,42122,43596,43597,117365	N,PPO2,AttB,Cyp6a20,Mtk,PPO1,LysP,GNBP3,Lmpt,FER,PGRP-LB,AttD,CecA1,CecA2,HBS1
2_Member	GO Biological Processes	GO:0006952	defense response	-5.63668	-2.70982	15/370	31293,35910,36637,36664,36708,37044,38129,39020,39889,41118,41379,42122,43596,43597,117365	N,PPO2,AttB,Cyp6a20,Mtk,PPO1,LysP,GNBP3,Lmpt,FER,PGRP-LB,AttD,CecA1,CecA2,HBS1
2_Member	GO Biological Processes	GO:0042742	defense response to bacterium	-5.43022	-2.57591	11/203	35910,36637,36664,36708,37044,38129,41379,42122,43596,43597,117365	PPO2,AttB,Cyp6a20,Mtk,PPO1,LysP,PGRP-LB,AttD,CecA1,CecA2,HBS1
2_Member	GO Biological Processes	GO:0009607	response to biotic stimulus	-5.27597	-2.51184	15/396	31293,35910,36637,36664,36708,37044,38129,39020,39889,41118,41379,42122,43596,43597,117365	N,PPO2,AttB,Cyp6a20,Mtk,PPO1,LysP,GNBP3,Lmpt,FER,PGRP-LB,AttD,CecA1,CecA2,HBS1
2_Member	GO Biological Processes	GO:0043207	response to external biotic stimulus	-5.27597	-2.51184	15/396	31293,35910,36637,36664,36708,37044,38129,39020,39889,41118,41379,42122,43596,43597,117365	N,PPO2,AttB,Cyp6a20,Mtk,PPO1,LysP,GNBP3,Lmpt,FER,PGRP-LB,AttD,CecA1,CecA2,HBS1
2_Member	GO Biological Processes	GO:0051707	response to other organism	-5.27597	-2.51184	15/396	31293,35910,36637,36664,36708,37044,38129,39020,39889,41118,41379,42122,43596,43597,117365	N,PPO2,AttB,Cyp6a20,Mtk,PPO1,LysP,GNBP3,Lmpt,FER,PGRP-LB,AttD,CecA1,CecA2,HBS1
2_Member	GO Biological Processes	GO:0009617	response to bacterium	-4.86028	-2.14094	11/233	35910,36637,36664,36708,37044,38129,41379,42122,43596,43597,117365	PPO2,AttB,Cyp6a20,Mtk,PPO1,LysP,PGRP-LB,AttD,CecA1,CecA2,HBS1
2_Member	GO Biological Processes	GO:0019730	antimicrobial humoral response	-4.85391	-2.14094	5/33	36637,36708,39020,43596,43597	AttB,Mtk,GNBP3,CecA1,CecA2
2_Member	GO Biological Processes	GO:0044419	biological process involved in interspecies interaction between organisms	-4.71872	-2.02923	15/441	31293,35910,36637,36664,36708,37044,38129,39020,39889,41118,41379,42122,43596,43597,117365	N,PPO2,AttB,Cyp6a20,Mtk,PPO1,LysP,GNBP3,Lmpt,FER,PGRP-LB,AttD,CecA1,CecA2,HBS1
2_Member	GO Biological Processes	GO:0019731	antibacterial humoral response	-4.067	-1.39978	4/25	36637,36708,43596,43597	AttB,Mtk,CecA1,CecA2
2_Member	GO Biological Processes	GO:0006955	immune response	-4.03952	-1.39349	9/192	35910,36637,36708,37044,39020,41118,41379,43596,43597	PPO2,AttB,Mtk,PPO1,GNBP3,FER,PGRP-LB,CecA1,CecA2
2_Member	GO Biological Processes	GO:0002376	immune system process	-3.78662	-1.19858	11/306	31293,34009,35910,36637,36708,37044,39020,41118,41379,43596,43597	N,wg,PPO2,AttB,Mtk,PPO1,GNBP3,FER,PGRP-LB,CecA1,CecA2
2_Member	GO Biological Processes	GO:0050829	defense response to Gram-negative bacterium	-3.17401	-0.697119	6/111	36664,36708,38129,43596,43597,117365	Cyp6a20,Mtk,LysP,CecA1,CecA2,HBS1
2_Member	KEGG Pathway	dme04624	Toll and Imd signaling pathway - Drosophila melanogaster (fruit fly)	-2.12602	0	4/81	39020,41379,43596,43597	GNBP3,PGRP-LB,CecA1,CecA2
3_Summary	Reactome Gene Sets	R-DME-2022870	Chondroitin sulfate biosynthesis	-4.01278	-1.38696	3/10	31293,36079,38249	N,CG12913,CG13937
3_Member	Reactome Gene Sets	R-DME-2022870	Chondroitin sulfate biosynthesis	-4.01278	-1.38696	3/10	31293,36079,38249	N,CG12913,CG13937
3_Member	Reactome Gene Sets	R-DME-1793185	Chondroitin sulfate/dermatan sulfate metabolism	-2.67726	-0.288796	3/27	31293,36079,38249	N,CG12913,CG13937
4_Summary	GO Biological Processes	GO:0050832	defense response to fungus	-3.87728	-1.27076	5/52	35910,36708,37044,39020,39889,40453,34148,36079,42122	PPO2,Mtk,PPO1,GNBP3,Lmpt,olf413,CG7627,CG12913,AttD
4_Member	GO Biological Processes	GO:0050832	defense response to fungus	-3.87728	-1.27076	5/52	35910,36708,37044,39020,39889	PPO2,Mtk,PPO1,GNBP3,Lmpt
4_Member	GO Biological Processes	GO:0042417	dopamine metabolic process	-3.75561	-1.1853	3/12	35910,37044,40453	PPO2,PPO1,olf413
4_Member	GO Biological Processes	GO:0006584	catecholamine metabolic process	-3.6447	-1.10782	3/13	35910,37044,40453	PPO2,PPO1,olf413
4_Member	GO Biological Processes	GO:0009712	catechol-containing compound metabolic process	-3.6447	-1.10782	3/13	35910,37044,40453	PPO2,PPO1,olf413
4_Member	GO Biological Processes	GO:0009620	response to fungus	-3.41795	-0.924616	5/65	35910,36708,37044,39020,39889	PPO2,Mtk,PPO1,GNBP3,Lmpt
4_Member	GO Biological Processes	GO:0009611	response to wounding	-3.41574	-0.924616	6/100	34148,35910,36079,36708,37044,42122	CG7627,PPO2,CG12913,Mtk,PPO1,AttD
4_Member	GO Biological Processes	GO:0006576	cellular biogenic amine metabolic process	-2.7254	-0.313453	3/26	35910,37044,40453	PPO2,PPO1,olf413
4_Member	GO Biological Processes	GO:0009308	amine metabolic process	-2.7254	-0.313453	3/26	35910,37044,40453	PPO2,PPO1,olf413
4_Member	GO Biological Processes	GO:0044106	cellular amine metabolic process	-2.7254	-0.313453	3/26	35910,37044,40453	PPO2,PPO1,olf413
4_Member	GO Biological Processes	GO:0042060	wound healing	-2.30635	0	4/72	34148,35910,36079,37044	CG7627,PPO2,CG12913,PPO1
5_Summary	GO Biological Processes	GO:0007498	mesoderm development	-3.46306	-0.941964	6/98	31293,34009,38988,40297,43161,43183,36703,39751,40314,33782,41379	N,wg,Zasp66,Six4,E(spl)m8-HLH,Ald1,unc-5,Notum,fng,Lam,PGRP-LB
5_Member	GO Biological Processes	GO:0007498	mesoderm development	-3.46306	-0.941964	6/98	31293,34009,38988,40297,43161,43183	N,wg,Zasp66,Six4,E(spl)m8-HLH,Ald1
5_Member	GO Biological Processes	GO:0048645	animal organ formation	-3.02349	-0.573751	4/46	31293,34009,36703,43161	N,wg,unc-5,E(spl)m8-HLH
5_Member	GO Biological Processes	GO:0007450	dorsal/ventral pattern formation, imaginal disc	-2.59258	-0.226388	4/60	31293,34009,39751,40314	N,wg,Notum,fng
5_Member	GO Biological Processes	GO:0060581	cell fate commitment involved in pattern specification	-2.35155	0	3/35	31293,34009,43161	N,wg,E(spl)m8-HLH
5_Member	GO Biological Processes	GO:0010160	formation of animal organ boundary	-2.28304	0	3/37	31293,36703,43161	N,unc-5,E(spl)m8-HLH
5_Member	GO Biological Processes	GO:0048546	digestive tract morphogenesis	-2.26407	0	4/74	31293,33782,34009,39751	N,Lam,wg,Notum
5_Member	GO Biological Processes	GO:0002683	negative regulation of immune system process	-2.07111	0	4/84	31293,33782,34009,41379	N,Lam,wg,PGRP-LB
6_Summary	GO Biological Processes	GO:0009952	anterior/posterior pattern specification	-3.04473	-0.581628	8/210	31293,34009,36590,40314,43150,43152,43160,43161,31470,33782,44155	N,wg,tej,fng,E(spl)mdelta-HLH,E(spl)mbeta-HLH,E(spl)m7-HLH,E(spl)m8-HLH,Vsx1,Lam,CG10939
6_Member	GO Biological Processes	GO:0009952	anterior/posterior pattern specification	-3.04473	-0.581628	8/210	31293,34009,36590,40314,43150,43152,43160,43161	N,wg,tej,fng,E(spl)mdelta-HLH,E(spl)mbeta-HLH,E(spl)m7-HLH,E(spl)m8-HLH
6_Member	GO Biological Processes	GO:2000179	positive regulation of neural precursor cell proliferation	-2.67726	-0.288796	3/27	31293,31470,43152	N,Vsx1,E(spl)mbeta-HLH
6_Member	GO Biological Processes	GO:2000177	regulation of neural precursor cell proliferation	-2.59258	-0.226388	4/60	31293,31470,43150,43152	N,Vsx1,E(spl)mdelta-HLH,E(spl)mbeta-HLH
6_Member	GO Biological Processes	GO:0042127	regulation of cell population proliferation	-2.30041	0	7/219	31293,31470,33782,34009,43150,43152,44155	N,Vsx1,Lam,wg,E(spl)mdelta-HLH,E(spl)mbeta-HLH,CG10939
6_Member	GO Biological Processes	GO:0050767	regulation of neurogenesis	-2.02392	0	5/135	31293,43150,43152,43160,43161	N,E(spl)mdelta-HLH,E(spl)mbeta-HLH,E(spl)m7-HLH,E(spl)m8-HLH
7_Summary	GO Biological Processes	GO:0042335	cuticle development	-2.13706	0	7/235	33782,33806,34009,38510,38990,40314,43391	Lam,obst-E,wg,Cpr64Ac,Cpr66D,fng,snu
7_Member	GO Biological Processes	GO:0042335	cuticle development	-2.13706	0	7/235	33782,33806,34009,38510,38990,40314,43391	Lam,obst-E,wg,Cpr64Ac,Cpr66D,fng,snu

## Sheet: N<DM T0
GroupID	Category	Term	Description	LogP	Log(q-value)	InTerm_InList	Genes	Symbols
1_Summary	GO Biological Processes	GO:0048699	generation of neurons	-19.1671	-15.1988	45/767	30982,30983,30985,31391,31813,32162,32183,32661,32849,33343,33770,34007,35070,35097,35135,35197,35277,36104,36139,36436,36550,36606,37552,37886,38788,38863,40225,41709,42103,42549,42707,42757,42945,43087,43758,43789,43946,44018,44505,44522,44843,50320,246538,326152,3355151,34756,38219,41739,31596,31271,32303,32429,35061,42646,35757	sc,l(1)sc,ase,peb,Lim1,fw,Ten-a,if,wgn,chinmo,mid,Wnt4,CadN,Fas3,ham,brat,sick,Galphao,dgo,Drl-2,CG6701,phyl,Liprin-gamma,nvy,Dscam2,Ank2,gogo,foxo,Dscam3,InR,klg,pnt,tld,msi,RhoGAP100F,dati,wb,cas,br,robo2,nkd,dpr12,Sema2b,erm,scro,CG10859,Oseg4,IFT54,pigs,w,Neto,hiw,Dhc36C,Nrx-1,CG14763
1_Member	GO Biological Processes	GO:0048699	generation of neurons	-19.1671	-15.1988	45/767	30982,30983,30985,31391,31813,32162,32183,32661,32849,33343,33770,34007,35070,35097,35135,35197,35277,36104,36139,36436,36550,36606,37552,37886,38788,38863,40225,41709,42103,42549,42707,42757,42945,43087,43758,43789,43946,44018,44505,44522,44843,50320,246538,326152,3355151	sc,l(1)sc,ase,peb,Lim1,fw,Ten-a,if,wgn,chinmo,mid,Wnt4,CadN,Fas3,ham,brat,sick,Galphao,dgo,Drl-2,CG6701,phyl,Liprin-gamma,nvy,Dscam2,Ank2,gogo,foxo,Dscam3,InR,klg,pnt,tld,msi,RhoGAP100F,dati,wb,cas,br,robo2,nkd,dpr12,Sema2b,erm,scro
1_Member	GO Biological Processes	GO:0030182	neuron differentiation	-17.8308	-14.1636	42/714	30982,30983,31391,31813,32162,32183,32661,32849,33343,33770,34007,35070,35097,35135,35197,35277,36104,36139,36436,36550,36606,37552,37886,38788,38863,40225,41709,42103,42549,42707,42757,42945,43087,43758,43789,43946,44505,44522,50320,246538,326152,3355151	sc,l(1)sc,peb,Lim1,fw,Ten-a,if,wgn,chinmo,mid,Wnt4,CadN,Fas3,ham,brat,sick,Galphao,dgo,Drl-2,CG6701,phyl,Liprin-gamma,nvy,Dscam2,Ank2,gogo,foxo,Dscam3,InR,klg,pnt,tld,msi,RhoGAP100F,dati,wb,br,robo2,dpr12,Sema2b,erm,scro
1_Member	GO Biological Processes	GO:0120036	plasma membrane bounded cell projection organization	-12.8773	-9.50226	34/645	31391,32162,32183,32661,32849,33770,34007,34756,35070,35097,35135,35277,36104,36139,36436,36550,37552,37886,38219,38788,38863,40225,41709,41739,42103,42549,43758,43789,43946,44505,44522,246538,326152,3355151	peb,fw,Ten-a,if,wgn,mid,Wnt4,CG10859,CadN,Fas3,ham,sick,Galphao,dgo,Drl-2,CG6701,Liprin-gamma,nvy,Oseg4,Dscam2,Ank2,gogo,foxo,IFT54,Dscam3,InR,RhoGAP100F,dati,wb,br,robo2,Sema2b,erm,scro
1_Member	GO Biological Processes	GO:0031175	neuron projection development	-12.7079	-9.50226	28/433	31391,32183,32661,32849,33770,34007,35070,35097,35135,35277,36436,36550,37552,37886,38788,38863,40225,41709,42103,42549,43758,43789,43946,44505,44522,246538,326152,3355151	peb,Ten-a,if,wgn,mid,Wnt4,CadN,Fas3,ham,sick,Drl-2,CG6701,Liprin-gamma,nvy,Dscam2,Ank2,gogo,foxo,Dscam3,InR,RhoGAP100F,dati,wb,br,robo2,Sema2b,erm,scro
1_Member	GO Biological Processes	GO:0030030	cell projection organization	-12.6282	-9.50226	34/658	31391,32162,32183,32661,32849,33770,34007,34756,35070,35097,35135,35277,36104,36139,36436,36550,37552,37886,38219,38788,38863,40225,41709,41739,42103,42549,43758,43789,43946,44505,44522,246538,326152,3355151	peb,fw,Ten-a,if,wgn,mid,Wnt4,CG10859,CadN,Fas3,ham,sick,Galphao,dgo,Drl-2,CG6701,Liprin-gamma,nvy,Oseg4,Dscam2,Ank2,gogo,foxo,IFT54,Dscam3,InR,RhoGAP100F,dati,wb,br,robo2,Sema2b,erm,scro
1_Member	GO Biological Processes	GO:0048667	cell morphogenesis involved in neuron differentiation	-12.619	-9.50226	27/403	31391,32183,32661,32849,33770,34007,35070,35097,35135,35277,36436,36550,37552,37886,38788,38863,40225,41709,42103,42549,43758,43946,44505,44522,246538,326152,3355151	peb,Ten-a,if,wgn,mid,Wnt4,CadN,Fas3,ham,sick,Drl-2,CG6701,Liprin-gamma,nvy,Dscam2,Ank2,gogo,foxo,Dscam3,InR,RhoGAP100F,wb,br,robo2,Sema2b,erm,scro
1_Member	GO Biological Processes	GO:0048812	neuron projection morphogenesis	-12.5675	-9.50226	27/405	31391,32183,32661,32849,33770,34007,35070,35097,35135,35277,36436,36550,37552,37886,38788,38863,40225,41709,42103,42549,43758,43946,44505,44522,246538,326152,3355151	peb,Ten-a,if,wgn,mid,Wnt4,CadN,Fas3,ham,sick,Drl-2,CG6701,Liprin-gamma,nvy,Dscam2,Ank2,gogo,foxo,Dscam3,InR,RhoGAP100F,wb,br,robo2,Sema2b,erm,scro
1_Member	GO Biological Processes	GO:0048858	cell projection morphogenesis	-12.5163	-9.50226	27/407	31391,32183,32661,32849,33770,34007,35070,35097,35135,35277,36436,36550,37552,37886,38788,38863,40225,41709,42103,42549,43758,43946,44505,44522,246538,326152,3355151	peb,Ten-a,if,wgn,mid,Wnt4,CadN,Fas3,ham,sick,Drl-2,CG6701,Liprin-gamma,nvy,Dscam2,Ank2,gogo,foxo,Dscam3,InR,RhoGAP100F,wb,br,robo2,Sema2b,erm,scro
1_Member	GO Biological Processes	GO:0120039	plasma membrane bounded cell projection morphogenesis	-12.5163	-9.50226	27/407	31391,32183,32661,32849,33770,34007,35070,35097,35135,35277,36436,36550,37552,37886,38788,38863,40225,41709,42103,42549,43758,43946,44505,44522,246538,326152,3355151	peb,Ten-a,if,wgn,mid,Wnt4,CadN,Fas3,ham,sick,Drl-2,CG6701,Liprin-gamma,nvy,Dscam2,Ank2,gogo,foxo,Dscam3,InR,RhoGAP100F,wb,br,robo2,Sema2b,erm,scro
1_Member	GO Biological Processes	GO:0000904	cell morphogenesis involved in differentiation	-12.3914	-9.42318	28/446	31391,31596,32183,32661,32849,33770,34007,35070,35097,35135,35277,36436,36550,37552,37886,38788,38863,40225,41709,42103,42549,43758,43946,44505,44522,246538,326152,3355151	peb,pigs,Ten-a,if,wgn,mid,Wnt4,CadN,Fas3,ham,sick,Drl-2,CG6701,Liprin-gamma,nvy,Dscam2,Ank2,gogo,foxo,Dscam3,InR,RhoGAP100F,wb,br,robo2,Sema2b,erm,scro
1_Member	GO Biological Processes	GO:0032990	cell part morphogenesis	-12.3144	-9.38749	27/415	31391,32183,32661,32849,33770,34007,35070,35097,35135,35277,36436,36550,37552,37886,38788,38863,40225,41709,42103,42549,43758,43946,44505,44522,246538,326152,3355151	peb,Ten-a,if,wgn,mid,Wnt4,CadN,Fas3,ham,sick,Drl-2,CG6701,Liprin-gamma,nvy,Dscam2,Ank2,gogo,foxo,Dscam3,InR,RhoGAP100F,wb,br,robo2,Sema2b,erm,scro
1_Member	GO Biological Processes	GO:0048666	neuron development	-12.1483	-9.25924	31/566	31391,32183,32661,32849,33343,33770,34007,35070,35097,35135,35277,36436,36550,37552,37886,38788,38863,40225,41709,42103,42549,42757,43758,43789,43946,44505,44522,50320,246538,326152,3355151	peb,Ten-a,if,wgn,chinmo,mid,Wnt4,CadN,Fas3,ham,sick,Drl-2,CG6701,Liprin-gamma,nvy,Dscam2,Ank2,gogo,foxo,Dscam3,InR,pnt,RhoGAP100F,dati,wb,br,robo2,dpr12,Sema2b,erm,scro
1_Member	GO Biological Processes	GO:0000902	cell morphogenesis	-10.963	-8.10869	28/511	31391,31596,32183,32661,32849,33770,34007,35070,35097,35135,35277,36436,36550,37552,37886,38788,38863,40225,41709,42103,42549,43758,43946,44505,44522,246538,326152,3355151	peb,pigs,Ten-a,if,wgn,mid,Wnt4,CadN,Fas3,ham,sick,Drl-2,CG6701,Liprin-gamma,nvy,Dscam2,Ank2,gogo,foxo,Dscam3,InR,RhoGAP100F,wb,br,robo2,Sema2b,erm,scro
1_Member	GO Biological Processes	GO:0007409	axonogenesis	-10.8447	-8.02257	22/308	31391,32183,32661,32849,33770,34007,35070,35097,35277,36436,37552,37886,38788,38863,40225,42103,42549,43758,43946,44522,246538,326152	peb,Ten-a,if,wgn,mid,Wnt4,CadN,Fas3,sick,Drl-2,Liprin-gamma,nvy,Dscam2,Ank2,gogo,Dscam3,InR,RhoGAP100F,wb,robo2,Sema2b,erm
1_Member	GO Biological Processes	GO:0061564	axon development	-10.5453	-7.75319	22/319	31391,32183,32661,32849,33770,34007,35070,35097,35277,36436,37552,37886,38788,38863,40225,42103,42549,43758,43946,44522,246538,326152	peb,Ten-a,if,wgn,mid,Wnt4,CadN,Fas3,sick,Drl-2,Liprin-gamma,nvy,Dscam2,Ank2,gogo,Dscam3,InR,RhoGAP100F,wb,robo2,Sema2b,erm
1_Member	GO Biological Processes	GO:0007411	axon guidance	-9.80383	-7.0397	19/252	31391,32183,32661,32849,33770,34007,35070,35097,36436,37886,38788,40225,42103,42549,43758,43946,44522,246538,326152	peb,Ten-a,if,wgn,mid,Wnt4,CadN,Fas3,Drl-2,nvy,Dscam2,gogo,Dscam3,InR,RhoGAP100F,wb,robo2,Sema2b,erm
1_Member	GO Biological Processes	GO:0097485	neuron projection guidance	-9.57152	-6.83372	19/260	31391,32183,32661,32849,33770,34007,35070,35097,36436,37886,38788,40225,42103,42549,43758,43946,44522,246538,326152	peb,Ten-a,if,wgn,mid,Wnt4,CadN,Fas3,Drl-2,nvy,Dscam2,gogo,Dscam3,InR,RhoGAP100F,wb,robo2,Sema2b,erm
1_Member	GO Biological Processes	GO:0032989	cellular component morphogenesis	-9.54538	-6.8324	27/547	31391,32183,32661,32849,33770,34007,35070,35097,35135,35277,36436,36550,37552,37886,38788,38863,40225,41709,42103,42549,43758,43946,44505,44522,246538,326152,3355151	peb,Ten-a,if,wgn,mid,Wnt4,CadN,Fas3,ham,sick,Drl-2,CG6701,Liprin-gamma,nvy,Dscam2,Ank2,gogo,foxo,Dscam3,InR,RhoGAP100F,wb,br,robo2,Sema2b,erm,scro
1_Member	GO Biological Processes	GO:0006935	chemotaxis	-9.32019	-6.6307	19/269	31391,32183,32661,32849,33770,34007,35070,35097,36436,37886,38788,40225,42103,42549,43758,43946,44522,246538,326152	peb,Ten-a,if,wgn,mid,Wnt4,CadN,Fas3,Drl-2,nvy,Dscam2,gogo,Dscam3,InR,RhoGAP100F,wb,robo2,Sema2b,erm
1_Member	GO Biological Processes	GO:0042330	taxis	-9.2397	-6.57248	21/338	31271,31391,32183,32661,32849,33770,34007,35070,35097,36436,37886,38788,40225,42103,42549,43758,43946,44505,44522,246538,326152	w,peb,Ten-a,if,wgn,mid,Wnt4,CadN,Fas3,Drl-2,nvy,Dscam2,gogo,Dscam3,InR,RhoGAP100F,wb,br,robo2,Sema2b,erm
1_Member	GO Biological Processes	GO:0008038	neuron recognition	-7.92228	-5.29645	12/115	32183,32661,33770,34007,35070,35097,36436,38788,42103,44522,50320,246538	Ten-a,if,mid,Wnt4,CadN,Fas3,Drl-2,Dscam2,Dscam3,robo2,dpr12,Sema2b
1_Member	GO Biological Processes	GO:0008037	cell recognition	-7.7529	-5.16486	12/119	32183,32661,33770,34007,35070,35097,36436,38788,42103,44522,50320,246538	Ten-a,if,mid,Wnt4,CadN,Fas3,Drl-2,Dscam2,Dscam3,robo2,dpr12,Sema2b
1_Member	GO Biological Processes	GO:0040011	locomotion	-7.29855	-4.74528	26/650	31271,31391,32183,32303,32429,32661,32849,33770,34007,35061,35070,35097,36436,37886,38788,40225,42103,42549,42646,42757,43758,43946,44505,44522,246538,326152	w,peb,Ten-a,Neto,hiw,if,wgn,mid,Wnt4,Dhc36C,CadN,Fas3,Drl-2,nvy,Dscam2,gogo,Dscam3,InR,Nrx-1,pnt,RhoGAP100F,wb,br,robo2,Sema2b,erm
1_Member	GO Biological Processes	GO:0006928	movement of cell or subcellular component	-6.09741	-3.69736	25/700	31391,32183,32661,32849,33770,34007,34756,35061,35070,35097,35757,36436,37886,38219,38788,40225,41739,42103,42549,42757,43758,43946,44522,246538,326152	peb,Ten-a,if,wgn,mid,Wnt4,CG10859,Dhc36C,CadN,Fas3,CG14763,Drl-2,nvy,Oseg4,Dscam2,gogo,IFT54,Dscam3,InR,pnt,RhoGAP100F,wb,robo2,Sema2b,erm
1_Member	GO Biological Processes	GO:0008039	synaptic target recognition	-5.70007	-3.32289	7/50	32183,34007,35097,36436,44522,50320,246538	Ten-a,Wnt4,Fas3,Drl-2,robo2,dpr12,Sema2b
2_Summary	GO Biological Processes	GO:0045165	cell fate commitment	-8.55055	-5.90452	19/299	30982,30983,30985,31379,33770,34007,35135,35197,36544,36606,42707,42757,42945,43087,43844,44018,44505,44522,44843,32661,36104,31000,32183,33343,43789,33607	sc,l(1)sc,ase,bi,mid,Wnt4,ham,brat,AGO1,phyl,klg,pnt,tld,msi,Sox102F,cas,br,robo2,nkd,if,Galphao,elav,Ten-a,chinmo,dati,slp1
2_Member	GO Biological Processes	GO:0045165	cell fate commitment	-8.55055	-5.90452	19/299	30982,30983,30985,31379,33770,34007,35135,35197,36544,36606,42707,42757,42945,43087,43844,44018,44505,44522,44843	sc,l(1)sc,ase,bi,mid,Wnt4,ham,brat,AGO1,phyl,klg,pnt,tld,msi,Sox102F,cas,br,robo2,nkd
2_Member	GO Biological Processes	GO:0014017	neuroblast fate commitment	-7.77709	-5.17057	7/26	30982,30983,30985,33770,35135,35197,44843	sc,l(1)sc,ase,mid,ham,brat,nkd
2_Member	GO Biological Processes	GO:0014016	neuroblast differentiation	-7.36439	-4.79408	8/44	30982,30983,30985,33770,35135,35197,44018,44843	sc,l(1)sc,ase,mid,ham,brat,cas,nkd
2_Member	GO Biological Processes	GO:0001709	cell fate determination	-4.69991	-2.4346	9/126	30982,30983,30985,33770,35197,36544,36606,43087,44018	sc,l(1)sc,ase,mid,brat,AGO1,phyl,msi,cas
2_Member	GO Biological Processes	GO:0007419	ventral cord development	-4.58735	-2.41149	7/73	30982,30983,32661,35197,36104,44018,44522	sc,l(1)sc,if,brat,Galphao,cas,robo2
2_Member	GO Biological Processes	GO:0007417	central nervous system development	-4.32965	-2.23063	13/291	30982,30983,30985,31000,32183,32661,33343,33770,35197,36104,43789,44018,44522	sc,l(1)sc,ase,elav,Ten-a,if,chinmo,mid,brat,Galphao,dati,cas,robo2
2_Member	GO Biological Processes	GO:0007402	ganglion mother cell fate determination	-4.24456	-2.15713	3/7	33770,35197,44018	mid,brat,cas
2_Member	GO Biological Processes	GO:0014019	neuroblast development	-2.78139	-1.00067	3/20	33770,35197,44018	mid,brat,cas
2_Member	GO Biological Processes	GO:0060322	head development	-2.696	-0.931875	7/148	32183,33343,33607,35197,43789,44018,44522	Ten-a,chinmo,slp1,brat,dati,cas,robo2
2_Member	GO Biological Processes	GO:0007420	brain development	-2.40915	-0.717364	6/125	32183,33343,35197,43789,44018,44522	Ten-a,chinmo,brat,dati,cas,robo2
3_Summary	GO Biological Processes	GO:0051960	regulation of nervous system development	-7.26338	-4.72649	15/219	30982,30983,30985,31310,32429,33770,35070,35197,36104,37552,38863,42549,42757,43892,326152,31391,34007,34738,36544,38424,40162,41709,43844,44522,35135,35238,44018,44505,31331,31596,32183,32661,32729,33343,36072,41739,42646,33427	sc,l(1)sc,ase,Myc,hiw,mid,CadN,brat,Galphao,Liprin-gamma,Ank2,InR,pnt,sif,erm,peb,Wnt4,CG43778,AGO1,sty,cyc,foxo,Sox102F,robo2,ham,Hasp,cas,br,Mnt,pigs,Ten-a,if,CG43658,chinmo,mlt,IFT54,Nrx-1,VGlut
3_Member	GO Biological Processes	GO:0051960	regulation of nervous system development	-7.26338	-4.72649	15/219	30982,30983,30985,31310,32429,33770,35070,35197,36104,37552,38863,42549,42757,43892,326152	sc,l(1)sc,ase,Myc,hiw,mid,CadN,brat,Galphao,Liprin-gamma,Ank2,InR,pnt,sif,erm
3_Member	GO Biological Processes	GO:0051239	regulation of multicellular organismal process	-6.71217	-4.24907	24/603	30982,30983,30985,31310,31391,32429,33770,34007,34738,35070,35197,36104,36544,37552,38424,38863,40162,41709,42549,42757,43844,43892,44522,326152	sc,l(1)sc,ase,Myc,peb,hiw,mid,Wnt4,CG43778,CadN,brat,Galphao,AGO1,Liprin-gamma,sty,Ank2,cyc,foxo,InR,pnt,Sox102F,sif,robo2,erm
3_Member	GO Biological Processes	GO:2000026	regulation of multicellular organismal development	-5.79036	-3.4019	15/285	30982,30983,30985,31310,32429,33770,35070,35197,36104,37552,38863,42549,42757,43892,326152	sc,l(1)sc,ase,Myc,hiw,mid,CadN,brat,Galphao,Liprin-gamma,Ank2,InR,pnt,sif,erm
3_Member	GO Biological Processes	GO:0050767	regulation of neurogenesis	-5.30719	-2.96219	10/135	30982,30983,30985,31310,35070,35197,42549,42757,43892,326152	sc,l(1)sc,ase,Myc,CadN,brat,InR,pnt,sif,erm
3_Member	GO Biological Processes	GO:0060284	regulation of cell development	-5.21577	-2.88099	11/170	30982,30983,30985,31310,35070,35197,38424,42549,42757,43892,326152	sc,l(1)sc,ase,Myc,CadN,brat,sty,InR,pnt,sif,erm
3_Member	GO Biological Processes	GO:0050793	regulation of developmental process	-4.68199	-2.4346	22/684	30982,30983,30985,31310,32429,33770,34007,35070,35135,35197,35238,36104,37552,38424,38863,41709,42549,42757,43892,44018,44505,326152	sc,l(1)sc,ase,Myc,hiw,mid,Wnt4,CadN,ham,brat,Hasp,Galphao,Liprin-gamma,sty,Ank2,foxo,InR,pnt,sif,cas,br,erm
3_Member	GO Biological Processes	GO:0051128	regulation of cellular component organization	-4.66248	-2.4346	22/686	30985,31310,31331,31596,32183,32429,32661,32729,33343,35070,35135,35197,35238,36072,36104,37552,38863,41709,41739,42549,42646,43892	ase,Myc,Mnt,pigs,Ten-a,hiw,if,CG43658,chinmo,CadN,ham,brat,Hasp,mlt,Galphao,Liprin-gamma,Ank2,foxo,IFT54,InR,Nrx-1,sif
3_Member	GO Biological Processes	GO:0045595	regulation of cell differentiation	-4.45485	-2.30614	13/283	30982,30983,30985,31310,33770,35070,35197,38424,42549,42757,43892,44018,326152	sc,l(1)sc,ase,Myc,mid,CadN,brat,sty,InR,pnt,sif,cas,erm
3_Member	GO Biological Processes	GO:0051241	negative regulation of multicellular organismal process	-4.36491	-2.23395	10/173	32429,35070,35197,36104,37552,38424,41709,42549,42757,326152	hiw,CadN,brat,Galphao,Liprin-gamma,sty,foxo,InR,pnt,erm
3_Member	GO Biological Processes	GO:0051093	negative regulation of developmental process	-3.66595	-1.66619	10/210	32429,35070,35197,36104,37552,38424,41709,42549,42757,326152	hiw,CadN,brat,Galphao,Liprin-gamma,sty,foxo,InR,pnt,erm
3_Member	GO Biological Processes	GO:0050803	regulation of synapse structure or activity	-3.18694	-1.31027	9/199	32183,32429,33427,35197,36104,37552,38863,42646,43892	Ten-a,hiw,VGlut,brat,Galphao,Liprin-gamma,Ank2,Nrx-1,sif
3_Member	GO Biological Processes	GO:0051961	negative regulation of nervous system development	-3.16376	-1.29678	6/89	32429,35070,35197,36104,37552,326152	hiw,CadN,brat,Galphao,Liprin-gamma,erm
3_Member	GO Biological Processes	GO:0048638	regulation of developmental growth	-2.58401	-0.843648	9/243	31310,32429,35070,35197,36104,37552,38863,41709,42549	Myc,hiw,CadN,brat,Galphao,Liprin-gamma,Ank2,foxo,InR
3_Member	GO Biological Processes	GO:0050807	regulation of synapse organization	-2.44633	-0.746133	7/164	32183,32429,35197,36104,37552,38863,42646	Ten-a,hiw,brat,Galphao,Liprin-gamma,Ank2,Nrx-1
3_Member	GO Biological Processes	GO:0040008	regulation of growth	-2.3255	-0.645055	10/316	31310,31331,32429,35070,35197,36104,37552,38863,41709,42549	Myc,Mnt,hiw,CadN,brat,Galphao,Liprin-gamma,Ank2,foxo,InR
4_Summary	GO Biological Processes	GO:0010558	negative regulation of macromolecule biosynthetic process	-7.12902	-4.60793	20/405	31000,31331,31379,31813,31991,33607,33770,34701,35197,36544,38468,39527,41709,43087,43660,44018,44505,44653,49638,326152,33343,38424,49808,42549,32429,36301,36550,36581	elav,Mnt,bi,Lim1,CG43347,slp1,mid,CG9932,brat,AGO1,CG12605,bru3,foxo,msi,CG12071,cas,br,wech,drm,erm,chinmo,sty,Spn42Dd,InR,hiw,Hen1,CG6701,SmydA-1
4_Member	GO Biological Processes	GO:0010558	negative regulation of macromolecule biosynthetic process	-7.12902	-4.60793	20/405	31000,31331,31379,31813,31991,33607,33770,34701,35197,36544,38468,39527,41709,43087,43660,44018,44505,44653,49638,326152	elav,Mnt,bi,Lim1,CG43347,slp1,mid,CG9932,brat,AGO1,CG12605,bru3,foxo,msi,CG12071,cas,br,wech,drm,erm
4_Member	GO Biological Processes	GO:0031327	negative regulation of cellular biosynthetic process	-6.80497	-4.31385	20/424	31000,31331,31379,31813,31991,33607,33770,34701,35197,36544,38468,39527,41709,43087,43660,44018,44505,44653,49638,326152	elav,Mnt,bi,Lim1,CG43347,slp1,mid,CG9932,brat,AGO1,CG12605,bru3,foxo,msi,CG12071,cas,br,wech,drm,erm
4_Member	GO Biological Processes	GO:0009890	negative regulation of biosynthetic process	-6.72282	-4.24907	20/429	31000,31331,31379,31813,31991,33607,33770,34701,35197,36544,38468,39527,41709,43087,43660,44018,44505,44653,49638,326152	elav,Mnt,bi,Lim1,CG43347,slp1,mid,CG9932,brat,AGO1,CG12605,bru3,foxo,msi,CG12071,cas,br,wech,drm,erm
4_Member	GO Biological Processes	GO:0051172	negative regulation of nitrogen compound metabolic process	-6.62991	-4.18018	23/564	31000,31331,31379,31813,31991,33343,33607,33770,34701,35197,36544,38424,38468,39527,41709,43087,43660,44018,44505,44653,49638,49808,326152	elav,Mnt,bi,Lim1,CG43347,chinmo,slp1,mid,CG9932,brat,AGO1,sty,CG12605,bru3,foxo,msi,CG12071,cas,br,wech,drm,Spn42Dd,erm
4_Member	GO Biological Processes	GO:0031324	negative regulation of cellular metabolic process	-6.47817	-4.0414	24/621	31000,31331,31379,31813,31991,33343,33607,33770,34701,35197,36544,38424,38468,39527,41709,42549,43087,43660,44018,44505,44653,49638,49808,326152	elav,Mnt,bi,Lim1,CG43347,chinmo,slp1,mid,CG9932,brat,AGO1,sty,CG12605,bru3,foxo,InR,msi,CG12071,cas,br,wech,drm,Spn42Dd,erm
4_Member	GO Biological Processes	GO:0010605	negative regulation of macromolecule metabolic process	-6.16032	-3.74837	27/793	31000,31331,31379,31813,31991,32429,33343,33607,33770,34701,35197,36301,36544,36550,36581,38424,38468,39527,41709,43087,43660,44018,44505,44653,49638,49808,326152	elav,Mnt,bi,Lim1,CG43347,hiw,chinmo,slp1,mid,CG9932,brat,Hen1,AGO1,CG6701,SmydA-1,sty,CG12605,bru3,foxo,msi,CG12071,cas,br,wech,drm,Spn42Dd,erm
4_Member	GO Biological Processes	GO:0051253	negative regulation of RNA metabolic process	-4.98159	-2.66655	15/332	31000,31331,31379,31813,31991,33607,33770,34701,38468,41709,43660,44018,44505,49638,326152	elav,Mnt,bi,Lim1,CG43347,slp1,mid,CG9932,CG12605,foxo,CG12071,cas,br,drm,erm
4_Member	GO Biological Processes	GO:0045892	negative regulation of transcription, DNA-templated	-4.66284	-2.4346	14/311	31331,31379,31813,31991,33607,33770,34701,38468,41709,43660,44018,44505,49638,326152	Mnt,bi,Lim1,CG43347,slp1,mid,CG9932,CG12605,foxo,CG12071,cas,br,drm,erm
4_Member	GO Biological Processes	GO:1902679	negative regulation of RNA biosynthetic process	-4.66284	-2.4346	14/311	31331,31379,31813,31991,33607,33770,34701,38468,41709,43660,44018,44505,49638,326152	Mnt,bi,Lim1,CG43347,slp1,mid,CG9932,CG12605,foxo,CG12071,cas,br,drm,erm
4_Member	GO Biological Processes	GO:1903507	negative regulation of nucleic acid-templated transcription	-4.66284	-2.4346	14/311	31331,31379,31813,31991,33607,33770,34701,38468,41709,43660,44018,44505,49638,326152	Mnt,bi,Lim1,CG43347,slp1,mid,CG9932,CG12605,foxo,CG12071,cas,br,drm,erm
4_Member	GO Biological Processes	GO:0045934	negative regulation of nucleobase-containing compound metabolic process	-4.55374	-2.38483	15/361	31000,31331,31379,31813,31991,33607,33770,34701,38468,41709,43660,44018,44505,49638,326152	elav,Mnt,bi,Lim1,CG43347,slp1,mid,CG9932,CG12605,foxo,CG12071,cas,br,drm,erm
4_Member	GO Biological Processes	GO:0000122	negative regulation of transcription by RNA polymerase II	-4.33706	-2.23213	11/211	31331,31379,31991,33607,33770,34701,38468,41709,43660,44505,49638	Mnt,bi,CG43347,slp1,mid,CG9932,CG12605,foxo,CG12071,br,drm
5_Summary	GO Biological Processes	GO:0009887	animal organ morphogenesis	-6.86628	-4.36043	28/779	30982,30985,31379,31391,31813,32162,32661,32729,33607,34007,35070,36104,36139,36436,36606,37886,38424,41709,42707,42757,42945,43087,43758,43946,44505,44522,49638,318559,30983,43892,33770	sc,ase,bi,peb,Lim1,fw,if,CG43658,slp1,Wnt4,CadN,Galphao,dgo,Drl-2,phyl,nvy,sty,foxo,klg,pnt,tld,msi,RhoGAP100F,wb,br,robo2,drm,spdo,l(1)sc,sif,mid
5_Member	GO Biological Processes	GO:0009887	animal organ morphogenesis	-6.86628	-4.36043	28/779	30982,30985,31379,31391,31813,32162,32661,32729,33607,34007,35070,36104,36139,36436,36606,37886,38424,41709,42707,42757,42945,43087,43758,43946,44505,44522,49638,318559	sc,ase,bi,peb,Lim1,fw,if,CG43658,slp1,Wnt4,CadN,Galphao,dgo,Drl-2,phyl,nvy,sty,foxo,klg,pnt,tld,msi,RhoGAP100F,wb,br,robo2,drm,spdo
5_Member	GO Biological Processes	GO:0007423	sensory organ development	-6.34507	-3.92089	21/496	30982,30983,30985,31379,31391,31813,32162,35070,36139,36606,37886,38424,41709,42707,42757,42945,43087,43758,43892,44505,318559	sc,l(1)sc,ase,bi,peb,Lim1,fw,CadN,dgo,phyl,nvy,sty,foxo,klg,pnt,tld,msi,RhoGAP100F,sif,br,spdo
5_Member	GO Biological Processes	GO:0001745	compound eye morphogenesis	-4.87032	-2.57417	14/298	31379,31391,32162,35070,36139,36606,38424,41709,42707,42757,42945,43087,43758,44505	bi,peb,fw,CadN,dgo,phyl,sty,foxo,klg,pnt,tld,msi,RhoGAP100F,br
5_Member	GO Biological Processes	GO:0048592	eye morphogenesis	-4.61657	-2.41467	14/314	31379,31391,32162,35070,36139,36606,38424,41709,42707,42757,42945,43087,43758,44505	bi,peb,fw,CadN,dgo,phyl,sty,foxo,klg,pnt,tld,msi,RhoGAP100F,br
5_Member	GO Biological Processes	GO:0090596	sensory organ morphogenesis	-4.61657	-2.41467	14/314	31379,31391,32162,35070,36139,36606,38424,41709,42707,42757,42945,43087,43758,44505	bi,peb,fw,CadN,dgo,phyl,sty,foxo,klg,pnt,tld,msi,RhoGAP100F,br
5_Member	GO Biological Processes	GO:0001654	eye development	-4.59759	-2.41467	16/402	31379,31391,31813,32162,35070,36139,36606,38424,41709,42707,42757,42945,43087,43758,43892,44505	bi,peb,Lim1,fw,CadN,dgo,phyl,sty,foxo,klg,pnt,tld,msi,RhoGAP100F,sif,br
5_Member	GO Biological Processes	GO:0048880	sensory system development	-4.59759	-2.41467	16/402	31379,31391,31813,32162,35070,36139,36606,38424,41709,42707,42757,42945,43087,43758,43892,44505	bi,peb,Lim1,fw,CadN,dgo,phyl,sty,foxo,klg,pnt,tld,msi,RhoGAP100F,sif,br
5_Member	GO Biological Processes	GO:0150063	visual system development	-4.59759	-2.41467	16/402	31379,31391,31813,32162,35070,36139,36606,38424,41709,42707,42757,42945,43087,43758,43892,44505	bi,peb,Lim1,fw,CadN,dgo,phyl,sty,foxo,klg,pnt,tld,msi,RhoGAP100F,sif,br
5_Member	GO Biological Processes	GO:0048749	compound eye development	-4.36335	-2.23395	15/375	31379,31391,31813,32162,35070,36139,36606,38424,41709,42707,42757,42945,43087,43758,44505	bi,peb,Lim1,fw,CadN,dgo,phyl,sty,foxo,klg,pnt,tld,msi,RhoGAP100F,br
5_Member	GO Biological Processes	GO:0048663	neuron fate commitment	-4.03039	-1.97063	7/89	33770,36606,42707,42757,42945,43087,44505	mid,phyl,klg,pnt,tld,msi,br
5_Member	GO Biological Processes	GO:0001752	compound eye photoreceptor fate commitment	-3.83529	-1.79646	6/67	36606,42707,42757,42945,43087,44505	phyl,klg,pnt,tld,msi,br
5_Member	GO Biological Processes	GO:0042706	eye photoreceptor cell fate commitment	-3.83529	-1.79646	6/67	36606,42707,42757,42945,43087,44505	phyl,klg,pnt,tld,msi,br
5_Member	GO Biological Processes	GO:0046552	photoreceptor cell fate commitment	-3.56451	-1.5919	6/75	36606,42707,42757,42945,43087,44505	phyl,klg,pnt,tld,msi,br
5_Member	GO Biological Processes	GO:0045466	R7 cell differentiation	-3.54096	-1.5849	5/49	35070,36606,42707,42757,43758	CadN,phyl,klg,pnt,RhoGAP100F
5_Member	GO Biological Processes	GO:0046530	photoreceptor cell differentiation	-3.15581	-1.29477	9/201	31391,35070,36606,42707,42757,42945,43087,43758,44505	peb,CadN,phyl,klg,pnt,tld,msi,RhoGAP100F,br
5_Member	GO Biological Processes	GO:0001751	compound eye photoreceptor cell differentiation	-2.90112	-1.09124	8/176	35070,36606,42707,42757,42945,43087,43758,44505	CadN,phyl,klg,pnt,tld,msi,RhoGAP100F,br
5_Member	GO Biological Processes	GO:0001754	eye photoreceptor cell differentiation	-2.80836	-1.01329	8/182	35070,36606,42707,42757,42945,43087,43758,44505	CadN,phyl,klg,pnt,tld,msi,RhoGAP100F,br
5_Member	GO Biological Processes	GO:0007465	R7 cell fate commitment	-2.49558	-0.780184	3/25	36606,42707,42757	phyl,klg,pnt
6_Summary	GO Biological Processes	GO:0001736	establishment of planar polarity	-5.3086	-2.96219	8/80	31391,32162,34007,35070,36104,36139,38424,42757,30982,30983,30985,31379,31813,32661,32729,33343,33770,40850,42549,42945,43946,44522,49638,32849,36606,33607,39954,44018,44505,44653,31596	peb,fw,Wnt4,CadN,Galphao,dgo,sty,pnt,sc,l(1)sc,ase,bi,Lim1,if,CG43658,chinmo,mid,Alh,InR,tld,wb,robo2,drm,wgn,phyl,slp1,Oatp74D,cas,br,wech,pigs
6_Member	GO Biological Processes	GO:0001736	establishment of planar polarity	-5.3086	-2.96219	8/80	31391,32162,34007,35070,36104,36139,38424,42757	peb,fw,Wnt4,CadN,Galphao,dgo,sty,pnt
6_Member	GO Biological Processes	GO:0007164	establishment of tissue polarity	-5.3086	-2.96219	8/80	31391,32162,34007,35070,36104,36139,38424,42757	peb,fw,Wnt4,CadN,Galphao,dgo,sty,pnt
6_Member	GO Biological Processes	GO:0001738	morphogenesis of a polarized epithelium	-4.92521	-2.61972	8/90	31391,32162,34007,35070,36104,36139,38424,42757	peb,fw,Wnt4,CadN,Galphao,dgo,sty,pnt
6_Member	GO Biological Processes	GO:0016318	ommatidial rotation	-4.74102	-2.45401	5/28	31391,35070,36139,38424,42757	peb,CadN,dgo,sty,pnt
6_Member	GO Biological Processes	GO:0042067	establishment of ommatidial planar polarity	-4.41373	-2.27155	6/53	31391,32162,35070,36139,38424,42757	peb,fw,CadN,dgo,sty,pnt
6_Member	GO Biological Processes	GO:0035295	tube development	-3.68855	-1.68051	21/743	30982,30983,30985,31379,31391,31813,32162,32661,32729,33343,33770,36104,36139,38424,40850,42549,42757,42945,43946,44522,49638	sc,l(1)sc,ase,bi,peb,Lim1,fw,if,CG43658,chinmo,mid,Galphao,dgo,sty,Alh,InR,pnt,tld,wb,robo2,drm
6_Member	KEGG Pathway	dme04013	MAPK signaling pathway - fly - Drosophila melanogaster (fruit fly)	-3.0629	-1.21522	6/93	31379,31391,32849,36606,38424,42757	bi,peb,wgn,phyl,sty,pnt
6_Member	GO Biological Processes	GO:0048729	tissue morphogenesis	-2.82386	-1.02587	17/633	30983,30985,31379,31391,31813,32162,32661,32729,33607,34007,35070,36104,36139,38424,42757,42945,49638	l(1)sc,ase,bi,peb,Lim1,fw,if,CG43658,slp1,Wnt4,CadN,Galphao,dgo,sty,pnt,tld,drm
6_Member	GO Biological Processes	GO:0002009	morphogenesis of an epithelium	-2.5531	-0.8196	16/614	30983,30985,31379,31391,31813,32162,32661,32729,34007,35070,36104,36139,38424,42757,42945,49638	l(1)sc,ase,bi,peb,Lim1,fw,if,CG43658,Wnt4,CadN,Galphao,dgo,sty,pnt,tld,drm
6_Member	GO Biological Processes	GO:0048737	imaginal disc-derived appendage development	-2.3864	-0.696906	11/361	31379,31813,32162,32661,32729,36104,36139,40850,42757,42945,49638	bi,Lim1,fw,if,CG43658,Galphao,dgo,Alh,pnt,tld,drm
6_Member	GO Biological Processes	GO:0048736	appendage development	-2.35953	-0.674577	11/364	31379,31813,32162,32661,32729,36104,36139,40850,42757,42945,49638	bi,Lim1,fw,if,CG43658,Galphao,dgo,Alh,pnt,tld,drm
6_Member	GO Biological Processes	GO:0007444	imaginal disc development	-2.31637	-0.640376	15/591	31379,31391,31813,32162,32661,32729,33343,33770,36104,36139,40850,42549,42757,42945,49638	bi,peb,Lim1,fw,if,CG43658,chinmo,mid,Galphao,dgo,Alh,InR,pnt,tld,drm
6_Member	GO Biological Processes	GO:0009791	post-embryonic development	-2.31281	-0.639027	16/650	31379,31813,32162,32661,32729,36104,36139,38424,39954,40850,42757,42945,44018,44505,44653,49638	bi,Lim1,fw,if,CG43658,Galphao,dgo,sty,Oatp74D,Alh,pnt,tld,cas,br,wech,drm
6_Member	GO Biological Processes	GO:0060562	epithelial tube morphogenesis	-2.21594	-0.580126	13/491	30983,30985,31379,31813,32162,32661,32729,36104,36139,38424,42757,42945,49638	l(1)sc,ase,bi,Lim1,fw,if,CG43658,Galphao,dgo,sty,pnt,tld,drm
6_Member	GO Biological Processes	GO:0030855	epithelial cell differentiation	-2.07683	-0.479652	11/398	30982,31596,32162,32661,33770,36104,36139,36606,38424,42549,44505	sc,pigs,fw,if,mid,Galphao,dgo,phyl,sty,InR,br
6_Member	GO Biological Processes	GO:0035120	post-embryonic appendage morphogenesis	-2.07426	-0.47892	10/344	31379,31813,32162,32661,32729,36104,36139,42757,42945,49638	bi,Lim1,fw,if,CG43658,Galphao,dgo,pnt,tld,drm
7_Summary	GO Biological Processes	GO:0007156	homophilic cell adhesion via plasma membrane adhesion molecules	-5.0078	-2.683	6/42	32162,35070,35097,38788,42103,42707,32661,246538,36104	fw,CadN,Fas3,Dscam2,Dscam3,klg,if,Sema2b,Galphao
7_Member	GO Biological Processes	GO:0007156	homophilic cell adhesion via plasma membrane adhesion molecules	-5.0078	-2.683	6/42	32162,35070,35097,38788,42103,42707	fw,CadN,Fas3,Dscam2,Dscam3,klg
7_Member	GO Biological Processes	GO:0098742	cell-cell adhesion via plasma-membrane adhesion molecules	-4.62679	-2.41467	7/72	32162,32661,35070,35097,38788,42103,42707	fw,if,CadN,Fas3,Dscam2,Dscam3,klg
7_Member	GO Biological Processes	GO:0098609	cell-cell adhesion	-3.43264	-1.50809	7/111	32162,32661,35070,35097,38788,42103,42707	fw,if,CadN,Fas3,Dscam2,Dscam3,klg
7_Member	GO Biological Processes	GO:0070593	dendrite self-avoidance	-2.91899	-1.10303	3/18	38788,42103,246538	Dscam2,Dscam3,Sema2b
7_Member	GO Biological Processes	GO:0007155	cell adhesion	-2.90112	-1.09124	8/176	32162,32661,35070,35097,36104,38788,42103,42707	fw,if,CadN,Fas3,Galphao,Dscam2,Dscam3,klg
8_Summary	GO Biological Processes	GO:1900073	regulation of neuromuscular synaptic transmission	-4.66302	-2.4346	5/29	32429,32849,33427,38863,42646,32303,32321,36362,41938	hiw,wgn,VGlut,Ank2,Nrx-1,Neto,NFAT,Dyb,Sap47
8_Member	GO Biological Processes	GO:1900073	regulation of neuromuscular synaptic transmission	-4.66302	-2.4346	5/29	32429,32849,33427,38863,42646	hiw,wgn,VGlut,Ank2,Nrx-1
8_Member	GO Biological Processes	GO:0050804	modulation of chemical synaptic transmission	-4.21755	-2.14139	9/145	32303,32321,32429,32849,33427,36362,38863,41938,42646	Neto,NFAT,hiw,wgn,VGlut,Dyb,Ank2,Sap47,Nrx-1
8_Member	GO Biological Processes	GO:0099177	regulation of trans-synaptic signaling	-4.21755	-2.14139	9/145	32303,32321,32429,32849,33427,36362,38863,41938,42646	Neto,NFAT,hiw,wgn,VGlut,Dyb,Ank2,Sap47,Nrx-1
8_Member	GO Biological Processes	GO:0050805	negative regulation of synaptic transmission	-2.5473	-0.8196	3/24	32321,32849,38863	NFAT,wgn,Ank2
9_Summary	GO Biological Processes	GO:0010648	negative regulation of cell communication	-4.49367	-2.3316	16/410	31391,31596,32321,32429,32849,36606,36753,38424,38863,41709,42549,42757,43661,44843,49808,318559	peb,pigs,NFAT,hiw,wgn,phyl,Strn-Mlck,sty,Ank2,foxo,InR,pnt,CG15547,nkd,Spn42Dd,spdo
9_Member	GO Biological Processes	GO:0010648	negative regulation of cell communication	-4.49367	-2.3316	16/410	31391,31596,32321,32429,32849,36606,36753,38424,38863,41709,42549,42757,43661,44843,49808,318559	peb,pigs,NFAT,hiw,wgn,phyl,Strn-Mlck,sty,Ank2,foxo,InR,pnt,CG15547,nkd,Spn42Dd,spdo
9_Member	GO Biological Processes	GO:0023057	negative regulation of signaling	-4.48087	-2.32554	16/411	31391,31596,32321,32429,32849,36606,36753,38424,38863,41709,42549,42757,43661,44843,49808,318559	peb,pigs,NFAT,hiw,wgn,phyl,Strn-Mlck,sty,Ank2,foxo,InR,pnt,CG15547,nkd,Spn42Dd,spdo
9_Member	GO Biological Processes	GO:0009968	negative regulation of signal transduction	-2.67858	-0.917156	12/381	31391,31596,32429,36606,36753,38424,41709,42757,43661,44843,49808,318559	peb,pigs,hiw,phyl,Strn-Mlck,sty,foxo,pnt,CG15547,nkd,Spn42Dd,spdo
9_Member	GO Biological Processes	GO:0048585	negative regulation of response to stimulus	-2.21711	-0.580126	12/435	31391,31596,32429,36606,36753,38424,41709,42757,43661,44843,49808,318559	peb,pigs,hiw,phyl,Strn-Mlck,sty,foxo,pnt,CG15547,nkd,Spn42Dd,spdo
10_Summary	GO Biological Processes	GO:0045893	positive regulation of transcription, DNA-templated	-4.3429	-2.23213	16/422	30982,30983,30985,31310,31813,33770,34701,38347,40162,41709,42757,42930,44018,44505,45775,49638,36544,35197,47399,318559,33377,36606,32661,43946	sc,l(1)sc,ase,Myc,Lim1,mid,CG9932,Tet,cyc,foxo,pnt,REPTOR,cas,br,mei-P26,drm,AGO1,brat,Reph,spdo,CG4238,phyl,if,wb
10_Member	GO Biological Processes	GO:0045893	positive regulation of transcription, DNA-templated	-4.3429	-2.23213	16/422	30982,30983,30985,31310,31813,33770,34701,38347,40162,41709,42757,42930,44018,44505,45775,49638	sc,l(1)sc,ase,Myc,Lim1,mid,CG9932,Tet,cyc,foxo,pnt,REPTOR,cas,br,mei-P26,drm
10_Member	GO Biological Processes	GO:1902680	positive regulation of RNA biosynthetic process	-4.3429	-2.23213	16/422	30982,30983,30985,31310,31813,33770,34701,38347,40162,41709,42757,42930,44018,44505,45775,49638	sc,l(1)sc,ase,Myc,Lim1,mid,CG9932,Tet,cyc,foxo,pnt,REPTOR,cas,br,mei-P26,drm
10_Member	GO Biological Processes	GO:1903508	positive regulation of nucleic acid-templated transcription	-4.3429	-2.23213	16/422	30982,30983,30985,31310,31813,33770,34701,38347,40162,41709,42757,42930,44018,44505,45775,49638	sc,l(1)sc,ase,Myc,Lim1,mid,CG9932,Tet,cyc,foxo,pnt,REPTOR,cas,br,mei-P26,drm
10_Member	GO Biological Processes	GO:0051254	positive regulation of RNA metabolic process	-4.2718	-2.17861	17/475	30982,30983,30985,31310,31813,33770,34701,36544,38347,40162,41709,42757,42930,44018,44505,45775,49638	sc,l(1)sc,ase,Myc,Lim1,mid,CG9932,AGO1,Tet,cyc,foxo,pnt,REPTOR,cas,br,mei-P26,drm
10_Member	GO Biological Processes	GO:0007400	neuroblast fate determination	-4.08325	-2.01809	4/20	30982,30983,30985,35197	sc,l(1)sc,ase,brat
10_Member	GO Biological Processes	GO:0045935	positive regulation of nucleobase-containing compound metabolic process	-3.956	-1.90157	17/504	30982,30983,30985,31310,31813,33770,34701,36544,38347,40162,41709,42757,42930,44018,44505,45775,49638	sc,l(1)sc,ase,Myc,Lim1,mid,CG9932,AGO1,Tet,cyc,foxo,pnt,REPTOR,cas,br,mei-P26,drm
10_Member	GO Biological Processes	GO:0061382	Malpighian tubule tip cell differentiation	-3.87202	-1.82285	3/9	30982,30983,30985	sc,l(1)sc,ase
10_Member	GO Biological Processes	GO:0045944	positive regulation of transcription by RNA polymerase II	-3.77887	-1.74512	13/330	30982,30983,30985,31310,33770,34701,38347,40162,41709,42757,44018,44505,49638	sc,l(1)sc,ase,Myc,mid,CG9932,Tet,cyc,foxo,pnt,cas,br,drm
10_Member	GO Biological Processes	GO:0010557	positive regulation of macromolecule biosynthetic process	-3.76355	-1.73978	16/473	30982,30983,30985,31310,31813,33770,34701,38347,40162,41709,42757,42930,44018,44505,45775,49638	sc,l(1)sc,ase,Myc,Lim1,mid,CG9932,Tet,cyc,foxo,pnt,REPTOR,cas,br,mei-P26,drm
10_Member	GO Biological Processes	GO:0050673	epithelial cell proliferation	-3.58647	-1.60944	3/11	30983,30985,42757	l(1)sc,ase,pnt
10_Member	GO Biological Processes	GO:0061331	epithelial cell proliferation involved in Malpighian tubule morphogenesis	-3.58647	-1.60944	3/11	30983,30985,42757	l(1)sc,ase,pnt
10_Member	GO Biological Processes	GO:2001013	epithelial cell proliferation involved in renal tubule morphogenesis	-3.58647	-1.60944	3/11	30983,30985,42757	l(1)sc,ase,pnt
10_Member	GO Biological Processes	GO:0031328	positive regulation of cellular biosynthetic process	-3.31359	-1.41722	16/519	30982,30983,30985,31310,31813,33770,34701,38347,40162,41709,42757,42930,44018,44505,45775,49638	sc,l(1)sc,ase,Myc,Lim1,mid,CG9932,Tet,cyc,foxo,pnt,REPTOR,cas,br,mei-P26,drm
10_Member	GO Biological Processes	GO:0009891	positive regulation of biosynthetic process	-3.30447	-1.41177	16/520	30982,30983,30985,31310,31813,33770,34701,38347,40162,41709,42757,42930,44018,44505,45775,49638	sc,l(1)sc,ase,Myc,Lim1,mid,CG9932,Tet,cyc,foxo,pnt,REPTOR,cas,br,mei-P26,drm
10_Member	GO Biological Processes	GO:0007422	peripheral nervous system development	-3.03269	-1.19477	5/63	30982,30983,30985,47399,318559	sc,l(1)sc,ase,Reph,spdo
10_Member	GO Biological Processes	GO:0051173	positive regulation of nitrogen compound metabolic process	-2.78716	-1.00067	19/753	30982,30983,30985,31310,31813,33377,33770,34701,36544,36606,38347,40162,41709,42757,42930,44018,44505,45775,49638	sc,l(1)sc,ase,Myc,Lim1,CG4238,mid,CG9932,AGO1,phyl,Tet,cyc,foxo,pnt,REPTOR,cas,br,mei-P26,drm
10_Member	GO Biological Processes	GO:0048565	digestive tract development	-2.58888	-0.845941	6/115	30983,30985,32661,42757,43946,49638	l(1)sc,ase,if,pnt,wb,drm
10_Member	GO Biological Processes	GO:0055123	digestive system development	-2.58888	-0.845941	6/115	30983,30985,32661,42757,43946,49638	l(1)sc,ase,if,pnt,wb,drm
10_Member	GO Biological Processes	GO:0048619	embryonic hindgut morphogenesis	-2.46487	-0.754294	4/52	30983,30985,42757,49638	l(1)sc,ase,pnt,drm
10_Member	GO Biological Processes	GO:0007442	hindgut morphogenesis	-2.26725	-0.606493	4/59	30983,30985,42757,49638	l(1)sc,ase,pnt,drm
10_Member	GO Biological Processes	GO:0061525	hindgut development	-2.19083	-0.563029	4/62	30983,30985,42757,49638	l(1)sc,ase,pnt,drm
10_Member	GO Biological Processes	GO:0061326	renal tubule development	-2.09552	-0.488998	4/66	30982,30983,30985,42757	sc,l(1)sc,ase,pnt
10_Member	GO Biological Processes	GO:0072002	Malpighian tubule development	-2.09552	-0.488998	4/66	30982,30983,30985,42757	sc,l(1)sc,ase,pnt
11_Summary	GO Biological Processes	GO:2000177	regulation of neural precursor cell proliferation	-4.10502	-2.0344	6/60	30985,35197,42549,42757,44018,326152,44359,32661,34007,36436,38424,41709,44505,44522,35135,35070	ase,brat,InR,pnt,cas,erm,CG46339,if,Wnt4,Drl-2,sty,foxo,br,robo2,ham,CadN
11_Member	GO Biological Processes	GO:2000177	regulation of neural precursor cell proliferation	-4.10502	-2.0344	6/60	30985,35197,42549,42757,44018,326152	ase,brat,InR,pnt,cas,erm
11_Member	GO Biological Processes	GO:0043696	dedifferentiation	-3.72094	-1.70694	3/10	42757,44359,326152	pnt,CG46339,erm
11_Member	GO Biological Processes	GO:0043697	cell dedifferentiation	-3.72094	-1.70694	3/10	42757,44359,326152	pnt,CG46339,erm
11_Member	GO Biological Processes	GO:0048732	gland development	-3.54032	-1.5849	9/178	32661,34007,36436,38424,41709,42549,42757,44505,44522	if,Wnt4,Drl-2,sty,foxo,InR,pnt,br,robo2
11_Member	GO Biological Processes	GO:0042127	regulation of cell population proliferation	-2.89281	-1.08593	9/219	30985,34007,35135,35197,41709,42549,42757,44018,326152	ase,Wnt4,ham,brat,foxo,InR,pnt,cas,erm
11_Member	GO Biological Processes	GO:0045664	regulation of neuron differentiation	-2.56914	-0.831339	5/80	38424,42549,42757,44018,326152	sty,InR,pnt,cas,erm
11_Member	GO Biological Processes	GO:1902692	regulation of neuroblast proliferation	-2.52709	-0.802162	4/50	35197,42549,42757,326152	brat,InR,pnt,erm
11_Member	GO Biological Processes	GO:0055001	muscle cell development	-2.26725	-0.606493	4/59	32661,38424,42757,44505	if,sty,pnt,br
11_Member	GO Biological Processes	GO:0002520	immune system development	-2.24904	-0.594654	5/95	32661,38424,41709,42549,42757	if,sty,foxo,InR,pnt
11_Member	GO Biological Processes	GO:0048534	hematopoietic or lymphoid organ development	-2.24904	-0.594654	5/95	32661,38424,41709,42549,42757	if,sty,foxo,InR,pnt
11_Member	GO Biological Processes	GO:0045596	negative regulation of cell differentiation	-2.19244	-0.563029	5/98	35070,35197,38424,42757,326152	CadN,brat,sty,pnt,erm
11_Member	GO Biological Processes	GO:0048542	lymph gland development	-2.11869	-0.503032	4/65	38424,41709,42549,42757	sty,foxo,InR,pnt
12_Summary	GO Biological Processes	GO:0050877	nervous system process	-3.76419	-1.73978	18/574	31271,31767,32340,32429,32661,35061,35516,35546,36084,36104,36544,38863,41469,41938,42646,42707,43892,50320,33770,32245,32303,33739,37953,40162,41709,42549,43789,4379815	w,nAChRalpha3,rdgB,hiw,if,Dhc36C,Or42b,Ptr,CAP,Galphao,AGO1,Ank2,ATP8B,Sap47,Nrx-1,klg,sif,dpr12,mid,fne,Neto,qtc,Mid1,cyc,foxo,InR,dati,lncRNA:sphinx
12_Member	GO Biological Processes	GO:0050877	nervous system process	-3.76419	-1.73978	18/574	31271,31767,32340,32429,32661,35061,35516,35546,36084,36104,36544,38863,41469,41938,42646,42707,43892,50320	w,nAChRalpha3,rdgB,hiw,if,Dhc36C,Or42b,Ptr,CAP,Galphao,AGO1,Ank2,ATP8B,Sap47,Nrx-1,klg,sif,dpr12
12_Member	GO Biological Processes	GO:0003008	system process	-3.60885	-1.61373	19/644	31271,31767,32340,32429,32661,33770,35061,35516,35546,36084,36104,36544,38863,41469,41938,42646,42707,43892,50320	w,nAChRalpha3,rdgB,hiw,if,mid,Dhc36C,Or42b,Ptr,CAP,Galphao,AGO1,Ank2,ATP8B,Sap47,Nrx-1,klg,sif,dpr12
12_Member	GO Biological Processes	GO:0050890	cognition	-3.04823	-1.20383	8/167	31271,32429,35546,36544,38863,41938,42646,42707	w,hiw,Ptr,AGO1,Ank2,Sap47,Nrx-1,klg
12_Member	GO Biological Processes	GO:0007610	behavior	-2.60972	-0.861575	16/606	31271,32245,32303,32429,33739,36544,37953,38863,40162,41709,41938,42549,42646,42707,43789,4379815	w,fne,Neto,hiw,qtc,AGO1,Mid1,Ank2,cyc,foxo,Sap47,InR,Nrx-1,klg,dati,lncRNA:sphinx
12_Member	GO Biological Processes	GO:0007611	learning or memory	-2.41736	-0.723264	7/166	31271,32429,36544,38863,41938,42646,42707	w,hiw,AGO1,Ank2,Sap47,Nrx-1,klg
13_Summary	GO Biological Processes	GO:0007548	sex differentiation	-3.68498	-1.68051	7/101	33770,34007,42549,43495,43946,44505,44522,31391,32661,32849,38863,44359,31310,33427,35513,38109,41709	mid,Wnt4,InR,dmrt99B,wb,br,robo2,peb,if,wgn,Ank2,CG46339,Myc,VGlut,ZnT41F,Glut1,foxo
13_Member	GO Biological Processes	GO:0007548	sex differentiation	-3.68498	-1.68051	7/101	33770,34007,42549,43495,43946,44505,44522	mid,Wnt4,InR,dmrt99B,wb,br,robo2
13_Member	GO Biological Processes	GO:0008406	gonad development	-3.45873	-1.5239	5/51	33770,34007,42549,43946,44522	mid,Wnt4,InR,wb,robo2
13_Member	GO Biological Processes	GO:0045137	development of primary sexual characteristics	-3.45873	-1.5239	5/51	33770,34007,42549,43946,44522	mid,Wnt4,InR,wb,robo2
13_Member	GO Biological Processes	GO:0060249	anatomical structure homeostasis	-3.4547	-1.52387	8/145	31391,32661,32849,34007,38863,42549,43946,44359	peb,if,wgn,Wnt4,Ank2,InR,wb,CG46339
13_Member	GO Biological Processes	GO:0048608	reproductive structure development	-3.354	-1.45393	6/82	33770,34007,42549,43946,44505,44522	mid,Wnt4,InR,wb,br,robo2
13_Member	GO Biological Processes	GO:0061458	reproductive system development	-3.354	-1.45393	6/82	33770,34007,42549,43946,44505,44522	mid,Wnt4,InR,wb,br,robo2
13_Member	GO Biological Processes	GO:0060250	germ-line stem-cell niche homeostasis	-2.78139	-1.00067	3/20	34007,42549,44359	Wnt4,InR,CG46339
13_Member	GO Biological Processes	GO:0042592	homeostatic process	-2.45146	-0.746133	13/460	31310,31391,32661,32849,33427,34007,35513,38109,38863,41709,42549,43946,44359	Myc,peb,if,wgn,VGlut,Wnt4,ZnT41F,Glut1,Ank2,foxo,InR,wb,CG46339
14_Summary	GO Biological Processes	GO:0048790	maintenance of presynaptic active zone structure	-3.58647	-1.60944	3/11	32183,36362,43758,32303,32429,38863,42646,42707,50320,36104,31310,31379,35070,42549	Ten-a,Dyb,RhoGAP100F,Neto,hiw,Ank2,Nrx-1,klg,dpr12,Galphao,Myc,bi,CadN,InR
14_Member	GO Biological Processes	GO:0048790	maintenance of presynaptic active zone structure	-3.58647	-1.60944	3/11	32183,36362,43758	Ten-a,Dyb,RhoGAP100F
14_Member	GO Biological Processes	GO:0050808	synapse organization	-3.46901	-1.5239	9/182	32183,32303,32429,36362,38863,42646,42707,43758,50320	Ten-a,Neto,hiw,Dyb,Ank2,Nrx-1,klg,RhoGAP100F,dpr12
14_Member	GO Biological Processes	GO:0099558	maintenance of synapse structure	-3.35523	-1.45393	3/13	32183,36362,43758	Ten-a,Dyb,RhoGAP100F
14_Member	GO Biological Processes	GO:0034330	cell junction organization	-3.06972	-1.21874	10/250	32183,32303,32429,36104,36362,38863,42646,42707,43758,50320	Ten-a,Neto,hiw,Galphao,Dyb,Ank2,Nrx-1,klg,RhoGAP100F,dpr12
14_Member	GO Biological Processes	GO:1990709	presynaptic active zone organization	-2.99436	-1.16283	3/17	32183,36362,43758	Ten-a,Dyb,RhoGAP100F
14_Member	GO Biological Processes	GO:0040007	growth	-2.76346	-0.988332	8/185	31310,31379,32183,35070,38863,42549,42646,43758	Myc,bi,Ten-a,CadN,Ank2,InR,Nrx-1,RhoGAP100F
14_Member	GO Biological Processes	GO:0048589	developmental growth	-2.76346	-0.988332	8/185	31310,31379,32183,35070,38863,42549,42646,43758	Myc,bi,Ten-a,CadN,Ank2,InR,Nrx-1,RhoGAP100F
14_Member	GO Biological Processes	GO:0034331	cell junction maintenance	-2.65839	-0.904983	3/22	32183,36362,43758	Ten-a,Dyb,RhoGAP100F
14_Member	GO Biological Processes	GO:0043954	cellular component maintenance	-2.5473	-0.8196	3/24	32183,36362,43758	Ten-a,Dyb,RhoGAP100F
14_Member	GO Biological Processes	GO:0048588	developmental cell growth	-2.32078	-0.642567	4/57	35070,38863,42549,43758	CadN,Ank2,InR,RhoGAP100F
14_Member	GO Biological Processes	GO:0048675	axon extension	-2.18835	-0.56252	3/32	35070,38863,43758	CadN,Ank2,RhoGAP100F
14_Member	GO Biological Processes	GO:1990138	neuron projection extension	-2.1144	-0.503032	3/34	35070,38863,43758	CadN,Ank2,RhoGAP100F
15_Summary	GO Biological Processes	GO:0072499	photoreceptor cell axon guidance	-3.55258	-1.5849	4/27	31391,32849,40225,326152	peb,wgn,gogo,erm
15_Member	GO Biological Processes	GO:0072499	photoreceptor cell axon guidance	-3.55258	-1.5849	4/27	31391,32849,40225,326152	peb,wgn,gogo,erm
16_Summary	GO Biological Processes	GO:0010629	negative regulation of gene expression	-3.54405	-1.5849	14/396	31000,32429,33770,35197,36301,36544,36550,36581,39527,43087,44505,44653,49808,326152,33343,38424,43709	elav,hiw,mid,brat,Hen1,AGO1,CG6701,SmydA-1,bru3,msi,br,wech,Spn42Dd,erm,chinmo,sty,Gcn2
16_Member	GO Biological Processes	GO:0010629	negative regulation of gene expression	-3.54405	-1.5849	14/396	31000,32429,33770,35197,36301,36544,36550,36581,39527,43087,44505,44653,49808,326152	elav,hiw,mid,brat,Hen1,AGO1,CG6701,SmydA-1,bru3,msi,br,wech,Spn42Dd,erm
16_Member	GO Biological Processes	GO:0032269	negative regulation of cellular protein metabolic process	-3.12509	-1.26743	9/203	31000,33343,35197,36544,38424,39527,43087,44653,49808	elav,chinmo,brat,AGO1,sty,bru3,msi,wech,Spn42Dd
16_Member	GO Biological Processes	GO:0051248	negative regulation of protein metabolic process	-3.10987	-1.25557	9/204	31000,33343,35197,36544,38424,39527,43087,44653,49808	elav,chinmo,brat,AGO1,sty,bru3,msi,wech,Spn42Dd
16_Member	GO Biological Processes	GO:0017148	negative regulation of translation	-3.0385	-1.19735	6/94	31000,35197,36544,39527,43087,44653	elav,brat,AGO1,bru3,msi,wech
16_Member	GO Biological Processes	GO:2000113	negative regulation of cellular macromolecule biosynthetic process	-2.99062	-1.16225	6/96	31000,35197,36544,39527,43087,44653	elav,brat,AGO1,bru3,msi,wech
16_Member	GO Biological Processes	GO:0034249	negative regulation of cellular amide metabolic process	-2.78921	-1.00067	6/105	31000,35197,36544,39527,43087,44653	elav,brat,AGO1,bru3,msi,wech
16_Member	GO Biological Processes	GO:0006417	regulation of translation	-2.23963	-0.589448	7/179	31000,35197,36544,39527,43087,43709,44653	elav,brat,AGO1,bru3,msi,Gcn2,wech
16_Member	GO Biological Processes	GO:2000112	regulation of cellular macromolecule biosynthetic process	-2.12642	-0.508417	7/188	31000,35197,36544,39527,43087,43709,44653	elav,brat,AGO1,bru3,msi,Gcn2,wech
17_Summary	GO Biological Processes	GO:0007389	pattern specification process	-3.52437	-1.57315	17/548	31310,31379,31391,31813,33607,33770,35070,35197,36139,36544,36606,38424,42757,42945,44522,44843,49638,30983,30985,31000,32661,41558,42549	Myc,bi,peb,Lim1,slp1,mid,CadN,brat,dgo,AGO1,phyl,sty,pnt,tld,robo2,nkd,drm,l(1)sc,ase,elav,if,Dtg,InR
17_Member	GO Biological Processes	GO:0007389	pattern specification process	-3.52437	-1.57315	17/548	31310,31379,31391,31813,33607,33770,35070,35197,36139,36544,36606,38424,42757,42945,44522,44843,49638	Myc,bi,peb,Lim1,slp1,mid,CadN,brat,dgo,AGO1,phyl,sty,pnt,tld,robo2,nkd,drm
17_Member	GO Biological Processes	GO:0001708	cell fate specification	-3.29773	-1.40866	6/84	31379,33770,42757,42945,44522,44843	bi,mid,pnt,tld,robo2,nkd
17_Member	GO Biological Processes	GO:0009790	embryo development	-2.92014	-1.10303	16/565	30983,30985,31000,31310,31391,32661,33607,33770,36544,41558,42549,42757,42945,44522,44843,49638	l(1)sc,ase,elav,Myc,peb,if,slp1,mid,AGO1,Dtg,InR,pnt,tld,robo2,nkd,drm
17_Member	GO Biological Processes	GO:0048598	embryonic morphogenesis	-2.5249	-0.802162	9/248	30983,30985,31391,33607,41558,42549,42757,42945,49638	l(1)sc,ase,peb,slp1,Dtg,InR,pnt,tld,drm
17_Member	GO Biological Processes	GO:0003002	regionalization	-2.48251	-0.769535	14/511	31379,31391,31813,33607,33770,35197,36544,36606,38424,42757,42945,44522,44843,49638	bi,peb,Lim1,slp1,mid,brat,AGO1,phyl,sty,pnt,tld,robo2,nkd,drm
18_Summary	GO Biological Processes	GO:0031290	retinal ganglion cell axon guidance	-3.46535	-1.5239	3/12	34007,35070,40225,36436,44522,36104	Wnt4,CadN,gogo,Drl-2,robo2,Galphao
18_Member	GO Biological Processes	GO:0031290	retinal ganglion cell axon guidance	-3.46535	-1.5239	3/12	34007,35070,40225	Wnt4,CadN,gogo
18_Member	GO Biological Processes	GO:0016201	synaptic target inhibition	-3.16123	-1.29678	3/15	34007,36436,44522	Wnt4,Drl-2,robo2
18_Member	GO Biological Processes	GO:0050919	negative chemotaxis	-2.71825	-0.951402	3/21	34007,36436,44522	Wnt4,Drl-2,robo2
18_Member	GO Biological Processes	GO:0198738	cell-cell signaling by wnt	-2.07925	-0.480219	3/35	34007,36104,36436	Wnt4,Galphao,Drl-2
19_Summary	GO Biological Processes	GO:0007267	cell-cell signaling	-3.43101	-1.50809	12/312	31767,31997,32183,32303,33427,34007,35068,36104,36362,36436,41938,42646,32429	nAChRalpha3,X11Lbeta,Ten-a,Neto,VGlut,Wnt4,Sytalpha,Galphao,Dyb,Drl-2,Sap47,Nrx-1,hiw
19_Member	GO Biological Processes	GO:0007267	cell-cell signaling	-3.43101	-1.50809	12/312	31767,31997,32183,32303,33427,34007,35068,36104,36362,36436,41938,42646	nAChRalpha3,X11Lbeta,Ten-a,Neto,VGlut,Wnt4,Sytalpha,Galphao,Dyb,Drl-2,Sap47,Nrx-1
19_Member	GO Biological Processes	GO:0001941	postsynaptic membrane organization	-3.35523	-1.45393	3/13	32183,32303,42646	Ten-a,Neto,Nrx-1
19_Member	GO Biological Processes	GO:0099536	synaptic signaling	-2.64482	-0.894059	9/238	31767,31997,32183,32303,33427,35068,36362,41938,42646	nAChRalpha3,X11Lbeta,Ten-a,Neto,VGlut,Sytalpha,Dyb,Sap47,Nrx-1
19_Member	GO Biological Processes	GO:0099173	postsynapse organization	-2.5473	-0.8196	3/24	32183,32303,42646	Ten-a,Neto,Nrx-1
19_Member	GO Biological Processes	GO:2000331	regulation of terminal button organization	-2.49558	-0.780184	3/25	32183,32429,42646	Ten-a,hiw,Nrx-1
19_Member	GO Biological Processes	GO:0099174	regulation of presynapse organization	-2.44613	-0.746133	3/26	32183,32429,42646	Ten-a,hiw,Nrx-1
19_Member	GO Biological Processes	GO:0007268	chemical synaptic transmission	-2.22193	-0.582063	8/227	31767,31997,32183,32303,33427,35068,41938,42646	nAChRalpha3,X11Lbeta,Ten-a,Neto,VGlut,Sytalpha,Sap47,Nrx-1
19_Member	GO Biological Processes	GO:0098916	anterograde trans-synaptic signaling	-2.22193	-0.582063	8/227	31767,31997,32183,32303,33427,35068,41938,42646	nAChRalpha3,X11Lbeta,Ten-a,Neto,VGlut,Sytalpha,Sap47,Nrx-1
19_Member	GO Biological Processes	GO:0099537	trans-synaptic signaling	-2.19961	-0.567821	8/229	31767,31997,32183,32303,33427,35068,41938,42646	nAChRalpha3,X11Lbeta,Ten-a,Neto,VGlut,Sytalpha,Sap47,Nrx-1
20_Summary	GO Biological Processes	GO:0007412	axon target recognition	-3.35523	-1.45393	3/13	35070,37552,326152,33770,35097	CadN,Liprin-gamma,erm,mid,Fas3
20_Member	GO Biological Processes	GO:0007412	axon target recognition	-3.35523	-1.45393	3/13	35070,37552,326152	CadN,Liprin-gamma,erm
20_Member	GO Biological Processes	GO:0007413	axonal fasciculation	-2.71825	-0.951402	3/21	33770,35070,35097	mid,CadN,Fas3
20_Member	GO Biological Processes	GO:0106030	neuron projection fasciculation	-2.65839	-0.904983	3/22	33770,35070,35097	mid,CadN,Fas3

## Sheet: N>DM T3
GroupID	Category	Term	Description	LogP	Log(q-value)	InTerm_InList	Genes	Symbols
1_Summary	KEGG Pathway	dme00982	Drug metabolism - cytochrome P450 - Drosophila melanogaster (fruit fly)	-6.10241	-2.38575	9/67	36927,37106,37128,41334,41502,41503,48336,48338,53502,36233,36079,37357,37358,53437,318990,36109	GstS1,GstE1,GstE11,Ugt35A1,GstD9,GstD1,GstD3,GstD5,Ugt302K1,CG30022,CG12913,CG17999,CG9993,Sulf1,Qtzl,whd
1_Member	KEGG Pathway	dme00982	Drug metabolism - cytochrome P450 - Drosophila melanogaster (fruit fly)	-6.10241	-2.38575	9/67	36927,37106,37128,41334,41502,41503,48336,48338,53502	GstS1,GstE1,GstE11,Ugt35A1,GstD9,GstD1,GstD3,GstD5,Ugt302K1
1_Member	KEGG Pathway	dme00980	Metabolism of xenobiotics by cytochrome P450 - Drosophila melanogaster (fruit fly)	-5.99154	-2.38575	9/69	36927,37106,37128,41334,41502,41503,48336,48338,53502	GstS1,GstE1,GstE11,Ugt35A1,GstD9,GstD1,GstD3,GstD5,Ugt302K1
1_Member	GO Biological Processes	GO:0006749	glutathione metabolic process	-5.87767	-2.38575	8/53	36233,36927,37106,37128,41502,41503,48336,48338	CG30022,GstS1,GstE1,GstE11,GstD9,GstD1,GstD3,GstD5
1_Member	GO Biological Processes	GO:0006790	sulfur compound metabolic process	-5.60897	-2.24199	13/172	36079,36233,36927,37106,37128,37357,37358,41502,41503,48336,48338,53437,318990	CG12913,CG30022,GstS1,GstE1,GstE11,CG17999,CG9993,GstD9,GstD1,GstD3,GstD5,Sulf1,Qtzl
1_Member	GO Biological Processes	GO:0006575	cellular modified amino acid metabolic process	-5.05651	-1.78644	9/89	36109,36233,36927,37106,37128,41502,41503,48336,48338	whd,CG30022,GstS1,GstE1,GstE11,GstD9,GstD1,GstD3,GstD5
1_Member	KEGG Pathway	dme00983	Drug metabolism - other enzymes - Drosophila melanogaster (fruit fly)	-3.9473	-0.978253	8/96	37106,37128,41334,41502,41503,48336,48338,53502	GstE1,GstE11,Ugt35A1,GstD9,GstD1,GstD3,GstD5,Ugt302K1
1_Member	KEGG Pathway	dme00480	Glutathione metabolism - Drosophila melanogaster (fruit fly)	-3.68276	-0.859846	7/79	36927,37106,37128,41502,41503,48336,48338	GstS1,GstE1,GstE11,GstD9,GstD1,GstD3,GstD5
2_Summary	GO Biological Processes	GO:0007498	mesoderm development	-4.71439	-1.5235	9/98	31293,33690,34908,36255,38723,38988,40297,43183,3771968,32142,33627,34435,38223,39493	N,smog,sna,pyr,LanA,Zasp66,Six4,Ald1,Msp300,ATP7,ft,loh,Cht2,caps
2_Member	GO Biological Processes	GO:0007498	mesoderm development	-4.71439	-1.5235	9/98	31293,33690,34908,36255,38723,38988,40297,43183,3771968	N,smog,sna,pyr,LanA,Zasp66,Six4,Ald1,Msp300
2_Member	GO Biological Processes	GO:0002164	larval development	-2.39973	-0.275786	8/165	31293,32142,33627,34435,36255,38223,39493,3771968	N,ATP7,ft,loh,pyr,Cht2,caps,Msp300
3_Summary	GO Biological Processes	GO:0007156	homophilic cell adhesion via plasma membrane adhesion molecules	-4.39266	-1.26871	6/42	31364,33627,34341,37556,39493,43026,36521,41062,50003,38723	Fas2,ft,CG44153,CG13506,caps,Cad96Ca,CG17716,pyd,CG45263,LanA
3_Member	GO Biological Processes	GO:0007156	homophilic cell adhesion via plasma membrane adhesion molecules	-4.39266	-1.26871	6/42	31364,33627,34341,37556,39493,43026	Fas2,ft,CG44153,CG13506,caps,Cad96Ca
3_Member	GO Biological Processes	GO:0098609	cell-cell adhesion	-4.2822	-1.21625	9/111	31364,33627,34341,36521,37556,39493,41062,43026,50003	Fas2,ft,CG44153,CG17716,CG13506,caps,pyd,Cad96Ca,CG45263
3_Member	GO Biological Processes	GO:0007155	cell adhesion	-3.40891	-0.711015	10/176	31364,33627,34341,36521,37556,38723,39493,41062,43026,50003	Fas2,ft,CG44153,CG17716,CG13506,LanA,caps,pyd,Cad96Ca,CG45263
3_Member	GO Biological Processes	GO:0098742	cell-cell adhesion via plasma-membrane adhesion molecules	-3.08432	-0.56862	6/72	31364,33627,34341,37556,39493,43026	Fas2,ft,CG44153,CG13506,caps,Cad96Ca
4_Summary	GO Biological Processes	GO:0043393	regulation of protein binding	-4.15968	-1.14488	3/6	37089,38993,40314	fj,Arr2,fng
4_Member	GO Biological Processes	GO:0043393	regulation of protein binding	-4.15968	-1.14488	3/6	37089,38993,40314	fj,Arr2,fng
4_Member	GO Biological Processes	GO:0051098	regulation of binding	-2.05342	-0.144484	3/28	37089,38993,40314	fj,Arr2,fng
5_Summary	GO Biological Processes	GO:0008045	motor neuron axon guidance	-3.86176	-0.949081	7/74	31293,31364,36703,39493,40330,42066,53437,33218,33690,34242,34341,35554,36255,36428,37272,37455,38226,38723,41118,2768716,3771968,34583,33627,35698,37089,39106,39258,44108,246397,35047,35800,35971,38785,44861,34908,36740,38384,38988,42460	N,Fas2,unc-5,caps,ko,cher,Sulf1,ex,smog,tai,CG44153,Pld,pyr,Mdr49,Toll-7,Egfr,Dhc62B,LanA,FER,mim,Msp300,CG6614,ft,CG43340,fj,path,IRSp53,Optix,sprt,dl,dpn,ced-6,melt,sdt,sna,Zasp52,CG14964,Zasp66,Syp
5_Member	GO Biological Processes	GO:0008045	motor neuron axon guidance	-3.86176	-0.949081	7/74	31293,31364,36703,39493,40330,42066,53437	N,Fas2,unc-5,caps,ko,cher,Sulf1
5_Member	GO Biological Processes	GO:0040011	locomotion	-2.98682	-0.549256	21/650	31293,31364,33218,33690,34242,34341,35554,36255,36428,36703,37272,37455,38226,38723,39493,40330,41118,42066,53437,2768716,3771968	N,Fas2,ex,smog,tai,CG44153,Pld,pyr,Mdr49,unc-5,Toll-7,Egfr,Dhc62B,LanA,caps,ko,FER,cher,Sulf1,mim,Msp300
5_Member	GO Biological Processes	GO:0006928	movement of cell or subcellular component	-2.95136	-0.526383	22/700	31293,31364,33218,33690,34242,34341,34583,35554,36255,36428,36703,37272,37455,38226,38723,39493,40330,41118,42066,53437,2768716,3771968	N,Fas2,ex,smog,tai,CG44153,CG6614,Pld,pyr,Mdr49,unc-5,Toll-7,Egfr,Dhc62B,LanA,caps,ko,FER,cher,Sulf1,mim,Msp300
5_Member	GO Biological Processes	GO:0030030	cell projection organization	-2.92026	-0.519418	21/658	31293,31364,33627,34341,34583,35698,36703,37089,37272,37455,38723,39106,39258,39493,40330,41118,42066,44108,53437,246397,2768716	N,Fas2,ft,CG44153,CG6614,CG43340,unc-5,fj,Toll-7,Egfr,LanA,path,IRSp53,caps,ko,FER,cher,Optix,Sulf1,sprt,mim
5_Member	GO Biological Processes	GO:0030182	neuron differentiation	-2.8411	-0.505526	22/714	31293,31364,33218,33627,34341,35047,35800,35971,36703,37089,37272,37455,38723,38785,39106,39493,40330,41118,42066,44108,44861,53437	N,Fas2,ex,ft,CG44153,dl,dpn,ced-6,unc-5,fj,Toll-7,Egfr,LanA,melt,path,caps,ko,FER,cher,Optix,sdt,Sulf1
5_Member	GO Biological Processes	GO:0048699	generation of neurons	-2.79509	-0.484904	23/767	31293,31364,33218,33627,34341,34908,35047,35800,35971,36703,37089,37272,37455,38723,38785,39106,39493,40330,41118,42066,44108,44861,53437	N,Fas2,ex,ft,CG44153,sna,dl,dpn,ced-6,unc-5,fj,Toll-7,Egfr,LanA,melt,path,caps,ko,FER,cher,Optix,sdt,Sulf1
5_Member	GO Biological Processes	GO:0007411	axon guidance	-2.74572	-0.475648	11/252	31293,31364,34341,36703,37272,38723,39493,40330,41118,42066,53437	N,Fas2,CG44153,unc-5,Toll-7,LanA,caps,ko,FER,cher,Sulf1
5_Member	GO Biological Processes	GO:0032989	cellular component morphogenesis	-2.71292	-0.45145	18/547	31293,31364,34341,36703,36740,37272,37455,38384,38723,38988,39106,39493,40330,41118,42066,42460,44108,53437	N,Fas2,CG44153,unc-5,Zasp52,Toll-7,Egfr,CG14964,LanA,Zasp66,path,caps,ko,FER,cher,Syp,Optix,Sulf1
5_Member	GO Biological Processes	GO:0097485	neuron projection guidance	-2.63936	-0.418509	11/260	31293,31364,34341,36703,37272,38723,39493,40330,41118,42066,53437	N,Fas2,CG44153,unc-5,Toll-7,LanA,caps,ko,FER,cher,Sulf1
5_Member	GO Biological Processes	GO:0048870	cell motility	-2.62458	-0.411416	13/341	31293,33218,33690,34242,35554,36255,36428,36703,37455,38226,39493,2768716,3771968	N,ex,smog,tai,Pld,pyr,Mdr49,unc-5,Egfr,Dhc62B,caps,mim,Msp300
5_Member	GO Biological Processes	GO:0051674	localization of cell	-2.54828	-0.350094	13/348	31293,33218,33690,34242,35554,36255,36428,36703,37455,38226,39493,2768716,3771968	N,ex,smog,tai,Pld,pyr,Mdr49,unc-5,Egfr,Dhc62B,caps,mim,Msp300
5_Member	GO Biological Processes	GO:0006935	chemotaxis	-2.52528	-0.34085	11/269	31293,31364,34341,36703,37272,38723,39493,40330,41118,42066,53437	N,Fas2,CG44153,unc-5,Toll-7,LanA,caps,ko,FER,cher,Sulf1
5_Member	GO Biological Processes	GO:0016477	cell migration	-2.42852	-0.291989	11/277	31293,33218,33690,34242,36255,36428,36703,37455,39493,2768716,3771968	N,ex,smog,tai,pyr,Mdr49,unc-5,Egfr,caps,mim,Msp300
5_Member	GO Biological Processes	GO:0120036	plasma membrane bounded cell projection organization	-2.30482	-0.261602	19/645	31293,31364,33627,34341,34583,35698,36703,37089,37272,38723,39106,39258,39493,40330,41118,42066,44108,53437,2768716	N,Fas2,ft,CG44153,CG6614,CG43340,unc-5,fj,Toll-7,LanA,path,IRSp53,caps,ko,FER,cher,Optix,Sulf1,mim
5_Member	GO Biological Processes	GO:0007409	axonogenesis	-2.09027	-0.156094	11/308	31293,31364,34341,36703,37272,38723,39493,40330,41118,42066,53437	N,Fas2,CG44153,unc-5,Toll-7,LanA,caps,ko,FER,cher,Sulf1
5_Member	GO Biological Processes	GO:0000904	cell morphogenesis involved in differentiation	-2.04374	-0.144484	14/446	31293,31364,33690,34341,36703,37272,38723,39106,39493,40330,41118,42066,44108,53437	N,Fas2,smog,CG44153,unc-5,Toll-7,LanA,path,caps,ko,FER,cher,Optix,Sulf1
5_Member	GO Biological Processes	GO:0048667	cell morphogenesis involved in neuron differentiation	-2.02362	-0.144484	13/403	31293,31364,34341,36703,37272,38723,39106,39493,40330,41118,42066,44108,53437	N,Fas2,CG44153,unc-5,Toll-7,LanA,path,caps,ko,FER,cher,Optix,Sulf1
5_Member	GO Biological Processes	GO:0048812	neuron projection morphogenesis	-2.00677	-0.134632	13/405	31293,31364,34341,36703,37272,38723,39106,39493,40330,41118,42066,44108,53437	N,Fas2,CG44153,unc-5,Toll-7,LanA,path,caps,ko,FER,cher,Optix,Sulf1
6_Summary	GO Biological Processes	GO:0042127	regulation of cell population proliferation	-3.83894	-0.949081	12/219	31293,31470,32994,33218,33627,34908,35047,35800,36255,37455,40398,44155	N,Vsx1,zld,ex,ft,sna,dl,dpn,pyr,Egfr,TfAP-2,CG10939
6_Member	GO Biological Processes	GO:0042127	regulation of cell population proliferation	-3.83894	-0.949081	12/219	31293,31470,32994,33218,33627,34908,35047,35800,36255,37455,40398,44155	N,Vsx1,zld,ex,ft,sna,dl,dpn,pyr,Egfr,TfAP-2,CG10939
6_Member	GO Biological Processes	GO:0008284	positive regulation of cell population proliferation	-3.36274	-0.694727	7/89	31293,31470,32994,35047,35800,36255,37455	N,Vsx1,zld,dl,dpn,pyr,Egfr
6_Member	GO Biological Processes	GO:2000179	positive regulation of neural precursor cell proliferation	-3.14187	-0.56862	4/27	31293,31470,32994,35800	N,Vsx1,zld,dpn
6_Member	GO Biological Processes	GO:2000177	regulation of neural precursor cell proliferation	-2.64804	-0.419356	5/60	31293,31470,32994,34908,35800	N,Vsx1,zld,sna,dpn
6_Member	GO Biological Processes	GO:0002052	positive regulation of neuroblast proliferation	-2.14405	-0.183602	3/26	31293,32994,35800	N,zld,dpn
7_Summary	GO Biological Processes	GO:0035159	regulation of tube length, open tracheal system	-3.73936	-0.884262	5/35	31364,33627,37089,37185,37455,31293,31773,38723,39493,41062,33690,33727,34405,34908,36255,39733,40314,40398,41118,42066,44861,35554,33496,53437,33218,35800,36260,38785,44108	Fas2,ft,fj,sano,Egfr,N,Trf2,LanA,caps,pyd,smog,Col4a1,lft,sna,pyr,Pka-C3,fng,TfAP-2,FER,cher,sdt,Pld,lilli,Sulf1,ex,dpn,Sobp,melt,Optix
7_Member	GO Biological Processes	GO:0035159	regulation of tube length, open tracheal system	-3.73936	-0.884262	5/35	31364,33627,37089,37185,37455	Fas2,ft,fj,sano,Egfr
7_Member	GO Biological Processes	GO:0035151	regulation of tube size, open tracheal system	-3.04595	-0.56862	5/49	31364,33627,37089,37185,37455	Fas2,ft,fj,sano,Egfr
7_Member	GO Biological Processes	GO:0035150	regulation of tube size	-2.88995	-0.511967	5/53	31364,33627,37089,37185,37455	Fas2,ft,fj,sano,Egfr
7_Member	GO Biological Processes	GO:0007424	open tracheal system development	-2.44899	-0.306025	10/236	31293,31364,31773,33627,37089,37185,37455,38723,39493,41062	N,Fas2,Trf2,ft,fj,sano,Egfr,LanA,caps,pyd
7_Member	GO Biological Processes	GO:0048729	tissue morphogenesis	-2.39197	-0.274183	19/633	31293,31364,33627,33690,33727,34405,34908,36255,37089,37185,37455,39493,39733,40314,40398,41062,41118,42066,44861	N,Fas2,ft,smog,Col4a1,lft,sna,pyr,fj,sano,Egfr,caps,Pka-C3,fng,TfAP-2,pyd,FER,cher,sdt
7_Member	GO Biological Processes	GO:0060541	respiratory system development	-2.33462	-0.261602	10/245	31293,31364,31773,33627,37089,37185,37455,38723,39493,41062	N,Fas2,Trf2,ft,fj,sano,Egfr,LanA,caps,pyd
7_Member	GO Biological Processes	GO:0048598	embryonic morphogenesis	-2.29786	-0.261602	10/248	31293,33690,33727,34908,35554,36255,37455,41062,41118,44861	N,smog,Col4a1,sna,Pld,pyr,Egfr,pyd,FER,sdt
7_Member	GO Biological Processes	GO:0002009	morphogenesis of an epithelium	-2.18688	-0.195561	18/614	31293,31364,33627,33690,33727,34405,34908,37089,37185,37455,39493,39733,40314,40398,41062,41118,42066,44861	N,Fas2,ft,smog,Col4a1,lft,sna,fj,sano,Egfr,caps,Pka-C3,fng,TfAP-2,pyd,FER,cher,sdt
7_Member	GO Biological Processes	GO:0007447	imaginal disc pattern formation	-2.06399	-0.144484	6/115	31293,33496,33627,37455,40314,53437	N,lilli,ft,Egfr,fng,Sulf1
7_Member	GO Biological Processes	GO:0001654	eye development	-2.0321	-0.144484	13/402	31293,31364,33218,33627,34908,35800,36260,37185,37455,38785,40314,41062,44108	N,Fas2,ex,ft,sna,dpn,Sobp,sano,Egfr,melt,fng,pyd,Optix
7_Member	GO Biological Processes	GO:0048880	sensory system development	-2.0321	-0.144484	13/402	31293,31364,33218,33627,34908,35800,36260,37185,37455,38785,40314,41062,44108	N,Fas2,ex,ft,sna,dpn,Sobp,sano,Egfr,melt,fng,pyd,Optix
7_Member	GO Biological Processes	GO:0150063	visual system development	-2.0321	-0.144484	13/402	31293,31364,33218,33627,34908,35800,36260,37185,37455,38785,40314,41062,44108	N,Fas2,ex,ft,sna,dpn,Sobp,sano,Egfr,melt,fng,pyd,Optix
7_Member	GO Biological Processes	GO:0048592	eye morphogenesis	-2.03086	-0.144484	11/314	31293,31364,33218,33627,35800,37185,37455,38785,40314,41062,44108	N,Fas2,ex,ft,dpn,sano,Egfr,melt,fng,pyd,Optix
7_Member	GO Biological Processes	GO:0090596	sensory organ morphogenesis	-2.03086	-0.144484	11/314	31293,31364,33218,33627,35800,37185,37455,38785,40314,41062,44108	N,Fas2,ex,ft,dpn,sano,Egfr,melt,fng,pyd,Optix
8_Summary	GO Biological Processes	GO:0019748	secondary metabolic process	-3.51695	-0.723998	7/84	35047,35910,35940,36317,36318,38723,42521,40453	dl,PPO2,Rab32,Cyp6g2,Cyp6t3,LanA,e,olf413
8_Member	GO Biological Processes	GO:0019748	secondary metabolic process	-3.51695	-0.723998	7/84	35047,35910,35940,36317,36318,38723,42521	dl,PPO2,Rab32,Cyp6g2,Cyp6t3,LanA,e
8_Member	GO Biological Processes	GO:0042417	dopamine metabolic process	-3.14793	-0.56862	3/12	35910,40453,42521	PPO2,olf413,e
8_Member	GO Biological Processes	GO:0006584	catecholamine metabolic process	-3.03892	-0.56862	3/13	35910,40453,42521	PPO2,olf413,e
8_Member	GO Biological Processes	GO:0009712	catechol-containing compound metabolic process	-3.03892	-0.56862	3/13	35910,40453,42521	PPO2,olf413,e
8_Member	GO Biological Processes	GO:0018958	phenol-containing compound metabolic process	-2.64804	-0.419356	5/60	35047,35910,38723,40453,42521	dl,PPO2,LanA,olf413,e
8_Member	GO Biological Processes	GO:0006582	melanin metabolic process	-2.17407	-0.191803	4/49	35047,35910,38723,42521	dl,PPO2,LanA,e
8_Member	GO Biological Processes	GO:0006576	cellular biogenic amine metabolic process	-2.14405	-0.183602	3/26	35910,40453,42521	PPO2,olf413,e
8_Member	GO Biological Processes	GO:0009308	amine metabolic process	-2.14405	-0.183602	3/26	35910,40453,42521	PPO2,olf413,e
8_Member	GO Biological Processes	GO:0044106	cellular amine metabolic process	-2.14405	-0.183602	3/26	35910,40453,42521	PPO2,olf413,e
9_Summary	GO Biological Processes	GO:0051239	regulation of multicellular organismal process	-3.40797	-0.711015	21/603	31293,31364,31490,32994,33218,33627,33690,33901,34242,34251,35047,35800,36255,37455,38723,40398,41062,41118,42066,42460,44155,36740,36318,37089,37557,40721	N,Fas2,AdamTS-B,zld,ex,ft,smog,Rchy1,tai,Eaat1,dl,dpn,pyr,Egfr,LanA,TfAP-2,pyd,FER,cher,Syp,CG10939,Zasp52,Cyp6t3,fj,babos,CG11000
9_Member	GO Biological Processes	GO:0051239	regulation of multicellular organismal process	-3.40797	-0.711015	21/603	31293,31364,31490,32994,33218,33627,33690,33901,34242,34251,35047,35800,36255,37455,38723,40398,41062,41118,42066,42460,44155	N,Fas2,AdamTS-B,zld,ex,ft,smog,Rchy1,tai,Eaat1,dl,dpn,pyr,Egfr,LanA,TfAP-2,pyd,FER,cher,Syp,CG10939
9_Member	GO Biological Processes	GO:0045995	regulation of embryonic development	-3.08731	-0.56862	5/48	32994,33690,38723,41062,41118	zld,smog,LanA,pyd,FER
9_Member	GO Biological Processes	GO:0030155	regulation of cell adhesion	-2.74735	-0.475648	5/57	31293,36740,38723,41062,44155	N,Zasp52,LanA,pyd,CG10939
9_Member	GO Biological Processes	GO:0050793	regulation of developmental process	-2.36619	-0.266216	20/684	31293,31364,32994,33218,33627,33690,33901,35047,35800,36255,36318,37089,37455,37557,38723,40721,41062,41118,42066,42460	N,Fas2,zld,ex,ft,smog,Rchy1,dl,dpn,pyr,Cyp6t3,fj,Egfr,babos,LanA,CG11000,pyd,FER,cher,Syp
9_Member	GO Biological Processes	GO:2000026	regulation of multicellular organismal development	-2.33586	-0.261602	11/285	31293,32994,33690,33901,35800,36255,38723,41062,41118,42066,42460	N,zld,smog,Rchy1,dpn,pyr,LanA,pyd,FER,cher,Syp
9_Member	GO Biological Processes	GO:0051093	negative regulation of developmental process	-2.28441	-0.254891	9/210	31293,31364,33218,33627,33901,37455,38723,42066,42460	N,Fas2,ex,ft,Rchy1,Egfr,LanA,cher,Syp
10_Summary	Reactome Gene Sets	R-DME-2022870	Chondroitin sulfate biosynthesis	-3.4013	-0.711015	3/10	31293,36079,38249,35047,42066	N,CG12913,CG13937,dl,cher
10_Member	Reactome Gene Sets	R-DME-2022870	Chondroitin sulfate biosynthesis	-3.4013	-0.711015	3/10	31293,36079,38249	N,CG12913,CG13937
10_Member	GO Biological Processes	GO:0045610	regulation of hemocyte differentiation	-2.19241	-0.196495	3/25	31293,35047,42066	N,dl,cher
10_Member	Reactome Gene Sets	R-DME-1793185	Chondroitin sulfate/dermatan sulfate metabolism	-2.09777	-0.156094	3/27	31293,36079,38249	N,CG12913,CG13937
11_Summary	GO Biological Processes	GO:0046847	filopodium assembly	-3.4013	-0.711015	3/10	35698,39258,2768716	CG43340,IRSp53,mim
11_Member	GO Biological Processes	GO:0046847	filopodium assembly	-3.4013	-0.711015	3/10	35698,39258,2768716	CG43340,IRSp53,mim
12_Summary	GO Biological Processes	GO:0035285	appendage segmentation	-3.27363	-0.647014	4/25	31293,37089,40314,40398,31364,33727,37455,40297,39750	N,fj,fng,TfAP-2,Fas2,Col4a1,Egfr,Six4,mib1
12_Member	GO Biological Processes	GO:0035285	appendage segmentation	-3.27363	-0.647014	4/25	31293,37089,40314,40398	N,fj,fng,TfAP-2
12_Member	GO Biological Processes	GO:0036011	imaginal disc-derived leg segmentation	-3.27363	-0.647014	4/25	31293,37089,40314,40398	N,fj,fng,TfAP-2
12_Member	GO Biological Processes	GO:0016348	imaginal disc-derived leg joint morphogenesis	-3.03892	-0.56862	3/13	31293,37089,40398	N,fj,TfAP-2
12_Member	GO Biological Processes	GO:0048608	reproductive structure development	-2.78877	-0.484904	6/82	31293,31364,33727,37455,40297,40398	N,Fas2,Col4a1,Egfr,Six4,TfAP-2
12_Member	GO Biological Processes	GO:0061458	reproductive system development	-2.78877	-0.484904	6/82	31293,31364,33727,37455,40297,40398	N,Fas2,Col4a1,Egfr,Six4,TfAP-2
12_Member	GO Biological Processes	GO:0007219	Notch signaling pathway	-2.47277	-0.323275	3/20	31293,39750,40398	N,mib1,TfAP-2
12_Member	GO Biological Processes	GO:0007485	imaginal disc-derived male genitalia development	-2.24304	-0.237788	3/24	31293,31364,40398	N,Fas2,TfAP-2
12_Member	GO Biological Processes	GO:0035215	genital disc development	-2.17407	-0.191803	4/49	31293,31364,37455,40398	N,Fas2,Egfr,TfAP-2
12_Member	GO Biological Processes	GO:0007484	imaginal disc-derived genitalia development	-2.09777	-0.156094	3/27	31293,31364,40398	N,Fas2,TfAP-2
13_Summary	GO Biological Processes	GO:0042692	muscle cell differentiation	-3.05813	-0.56862	7/100	31293,33727,36740,38384,38988,40297,42066,33690,39111,39258,41118,44155,3771968,38326,36255	N,Col4a1,Zasp52,CG14964,Zasp66,Six4,cher,smog,CG42673,IRSp53,FER,CG10939,Msp300,Pxn,pyr
13_Member	GO Biological Processes	GO:0042692	muscle cell differentiation	-3.05813	-0.56862	7/100	31293,33727,36740,38384,38988,40297,42066	N,Col4a1,Zasp52,CG14964,Zasp66,Six4,cher
13_Member	GO Biological Processes	GO:0051146	striated muscle cell differentiation	-2.9014	-0.512142	6/78	33727,36740,38384,38988,40297,42066	Col4a1,Zasp52,CG14964,Zasp66,Six4,cher
13_Member	GO Biological Processes	GO:0055001	muscle cell development	-2.68046	-0.435696	5/59	33727,36740,38384,38988,42066	Col4a1,Zasp52,CG14964,Zasp66,cher
13_Member	GO Biological Processes	GO:0030029	actin filament-based process	-2.4885	-0.32564	11/272	31293,33690,36740,38384,38988,39111,39258,41118,42066,44155,3771968	N,smog,Zasp52,CG14964,Zasp66,CG42673,IRSp53,FER,cher,CG10939,Msp300
13_Member	GO Biological Processes	GO:0097435	supramolecular fiber organization	-2.37996	-0.268253	9/203	31293,36740,38326,38384,38988,39258,41118,42066,3771968	N,Zasp52,Pxn,CG14964,Zasp66,IRSp53,FER,cher,Msp300
13_Member	GO Biological Processes	GO:0061061	muscle structure development	-2.36603	-0.266216	9/204	31293,33727,36255,36740,38384,38988,40297,42066,3771968	N,Col4a1,pyr,Zasp52,CG14964,Zasp66,Six4,cher,Msp300
13_Member	GO Biological Processes	GO:0030239	myofibril assembly	-2.30635	-0.261602	4/45	36740,38384,38988,42066	Zasp52,CG14964,Zasp66,cher
13_Member	GO Biological Processes	GO:0055002	striated muscle cell development	-2.30635	-0.261602	4/45	36740,38384,38988,42066	Zasp52,CG14964,Zasp66,cher
13_Member	GO Biological Processes	GO:0030036	actin cytoskeleton organization	-2.2146	-0.214041	10/255	31293,36740,38384,38988,39111,39258,41118,42066,44155,3771968	N,Zasp52,CG14964,Zasp66,CG42673,IRSp53,FER,cher,CG10939,Msp300
13_Member	GO Biological Processes	GO:0031032	actomyosin structure organization	-2.00284	-0.134172	5/85	36740,38384,38988,42066,3771968	Zasp52,CG14964,Zasp66,cher,Msp300
14_Summary	GO Biological Processes	GO:0048871	multicellular organismal homeostasis	-3.02134	-0.56862	6/74	31293,33218,33727,37455,38993,44155,36255,38785,41062	N,ex,Col4a1,Egfr,Arr2,CG10939,pyr,melt,pyd
14_Member	GO Biological Processes	GO:0048871	multicellular organismal homeostasis	-3.02134	-0.56862	6/74	31293,33218,33727,37455,38993,44155	N,ex,Col4a1,Egfr,Arr2,CG10939
14_Member	GO Biological Processes	GO:0001894	tissue homeostasis	-2.52456	-0.34085	5/64	31293,33727,37455,38993,44155	N,Col4a1,Egfr,Arr2,CG10939
14_Member	GO Biological Processes	GO:0048863	stem cell differentiation	-2.05342	-0.144484	3/28	31293,36255,37455	N,pyr,Egfr
14_Member	GO Biological Processes	GO:0001708	cell fate specification	-2.02386	-0.144484	5/84	31293,36255,37455,38785,41062	N,pyr,Egfr,melt,pyd
15_Summary	GO Biological Processes	GO:0007166	cell surface receptor signaling pathway	-3.01915	-0.56862	13/308	31293,33386,33727,35047,36255,36703,37272,37455,39750,40398,41118,43026,43681	N,GlyP,Col4a1,dl,pyr,unc-5,Toll-7,Egfr,mib1,TfAP-2,FER,Cad96Ca,CG15556
15_Member	GO Biological Processes	GO:0007166	cell surface receptor signaling pathway	-3.01915	-0.56862	13/308	31293,33386,33727,35047,36255,36703,37272,37455,39750,40398,41118,43026,43681	N,GlyP,Col4a1,dl,pyr,unc-5,Toll-7,Egfr,mib1,TfAP-2,FER,Cad96Ca,CG15556
16_Summary	Reactome Gene Sets	R-DME-390150	DS ligand bound to FT receptor	-2.93911	-0.526365	3/14	33218,33627,34405,37089,44861	ex,ft,lft,fj,sdt
16_Member	Reactome Gene Sets	R-DME-390150	DS ligand bound to FT receptor	-2.93911	-0.526365	3/14	33218,33627,34405	ex,ft,lft
16_Member	KEGG Pathway	dme04391	Hippo signaling pathway - fly - Drosophila melanogaster (fruit fly)	-2.78185	-0.484904	5/56	33218,33627,34405,37089,44861	ex,ft,lft,fj,sdt
16_Member	Reactome Gene Sets	R-DME-390146	Hippo/Warts pathway	-2.68245	-0.435696	3/17	33218,33627,34405	ex,ft,lft
17_Summary	KEGG Pathway	dme00500	Starch and sucrose metabolism - Drosophila melanogaster (fruit fly)	-2.85635	-0.505526	4/32	33386,37435,45875,326264,31491,33556,38223,38249,39020,43183	GlyP,CG9485,Hex-A,AGBE,CG33080,Pgant2,Cht2,CG13937,GNBP3,Ald1
17_Member	KEGG Pathway	dme00500	Starch and sucrose metabolism - Drosophila melanogaster (fruit fly)	-2.85635	-0.505526	4/32	33386,37435,45875,326264	GlyP,CG9485,Hex-A,AGBE
17_Member	GO Biological Processes	GO:0005975	carbohydrate metabolic process	-2.3223	-0.261602	10/246	31491,33386,33556,37435,38223,38249,39020,43183,45875,326264	CG33080,GlyP,Pgant2,CG9485,Cht2,CG13937,GNBP3,Ald1,Hex-A,AGBE
17_Member	GO Biological Processes	GO:0016051	carbohydrate biosynthetic process	-2.30635	-0.261602	4/45	33556,37435,38249,326264	Pgant2,CG9485,CG13937,AGBE
17_Member	GO Biological Processes	GO:0005977	glycogen metabolic process	-2.24304	-0.237788	3/24	33386,37435,326264	GlyP,CG9485,AGBE
17_Member	GO Biological Processes	GO:0006073	cellular glucan metabolic process	-2.24304	-0.237788	3/24	33386,37435,326264	GlyP,CG9485,AGBE
17_Member	GO Biological Processes	GO:0006112	energy reserve metabolic process	-2.24304	-0.237788	3/24	33386,37435,326264	GlyP,CG9485,AGBE
17_Member	GO Biological Processes	GO:0044042	glucan metabolic process	-2.24304	-0.237788	3/24	33386,37435,326264	GlyP,CG9485,AGBE
18_Summary	GO Biological Processes	GO:0002121	inter-male aggressive behavior	-2.84712	-0.505526	3/15	37456,39238,40398	twz,Mocs1,TfAP-2
18_Member	GO Biological Processes	GO:0002121	inter-male aggressive behavior	-2.84712	-0.505526	3/15	37456,39238,40398	twz,Mocs1,TfAP-2
18_Member	GO Biological Processes	GO:0002118	aggressive behavior	-2.47277	-0.323275	3/20	37456,39238,40398	twz,Mocs1,TfAP-2
19_Summary	GO Biological Processes	GO:0043062	extracellular structure organization	-2.84422	-0.505526	6/80	31490,33727,38326,38723,42066,43872,31293,37455,42460	AdamTS-B,Col4a1,Pxn,LanA,cher,Ppn,N,Egfr,Syp
19_Member	GO Biological Processes	GO:0043062	extracellular structure organization	-2.84422	-0.505526	6/80	31490,33727,38326,38723,42066,43872	AdamTS-B,Col4a1,Pxn,LanA,cher,Ppn
19_Member	GO Biological Processes	GO:0045229	external encapsulating structure organization	-2.56569	-0.360074	8/155	31293,31490,33727,37455,38326,38723,42460,43872	N,AdamTS-B,Col4a1,Egfr,Pxn,LanA,Syp,Ppn
19_Member	GO Biological Processes	GO:0030198	extracellular matrix organization	-2.49515	-0.32564	5/65	31490,33727,38326,38723,43872	AdamTS-B,Col4a1,Pxn,LanA,Ppn
19_Member	GO Biological Processes	GO:0071711	basement membrane organization	-2.41073	-0.280532	3/21	33727,38326,38723	Col4a1,Pxn,LanA
20_Summary	GO Biological Processes	GO:0048646	anatomical structure formation involved in morphogenesis	-2.74787	-0.475648	18/543	31293,32994,33627,34014,34908,35554,36255,36703,36740,37455,38384,38988,40297,40314,42066,42460,46243,117365	N,zld,ft,gudu,sna,Pld,pyr,unc-5,Zasp52,Egfr,CG14964,Zasp66,Six4,fng,cher,Syp,poe,HBS1
20_Member	GO Biological Processes	GO:0048646	anatomical structure formation involved in morphogenesis	-2.74787	-0.475648	18/543	31293,32994,33627,34014,34908,35554,36255,36703,36740,37455,38384,38988,40297,40314,42066,42460,46243,117365	N,zld,ft,gudu,sna,Pld,pyr,unc-5,Zasp52,Egfr,CG14964,Zasp66,Six4,fng,cher,Syp,poe,HBS1
20_Member	GO Biological Processes	GO:0007349	cellularization	-2.02893	-0.144484	6/117	32994,34014,35554,42066,46243,117365	zld,gudu,Pld,cher,poe,HBS1

## Sheet: N<DM T3
GroupID	Category	Term	Description	LogP	Log(q-value)	InTerm_InList	Genes	Symbols
1_Summary	GO Biological Processes	GO:0048699	generation of neurons	-18.3136	-14.3453	53/767	30982,30983,30985,31002,31309,31391,32400,32661,32849,33770,34007,34385,35066,35070,35097,35135,35277,35509,35813,36104,36139,36377,36550,36606,36678,37552,37886,38091,38451,38590,38863,39325,39935,40225,40962,41309,41363,42025,42103,42707,43758,43789,43826,43924,44018,44522,44786,44843,46015,50320,246538,326152,3355151,33093,34756,37245,38219,41739,36001,31271,32303,35061,40605,42646,53472	sc,l(1)sc,ase,Appl,dnc,peb,NetB,if,wgn,mid,Wnt4,Cdk5alpha,Oli,CadN,Fas3,ham,sick,ap,pdm3,Galphao,dgo,fra,CG6701,phyl,chn,Liprin-gamma,nvy,emc,Awh,Con,Ank2,CG6024,tap,gogo,grn,SelR,pros,Fas1,Dscam3,klg,RhoGAP100F,dati,Actbeta,jim,cas,robo2,nerfin-1,nkd,tutl,dpr12,Sema2b,erm,scro,unc,CG10859,Oseg6,Oseg4,IFT54,dap,w,Neto,Dhc36C,opa,Nrx-1,Aplip1
1_Member	GO Biological Processes	GO:0048699	generation of neurons	-18.3136	-14.3453	53/767	30982,30983,30985,31002,31309,31391,32400,32661,32849,33770,34007,34385,35066,35070,35097,35135,35277,35509,35813,36104,36139,36377,36550,36606,36678,37552,37886,38091,38451,38590,38863,39325,39935,40225,40962,41309,41363,42025,42103,42707,43758,43789,43826,43924,44018,44522,44786,44843,46015,50320,246538,326152,3355151	sc,l(1)sc,ase,Appl,dnc,peb,NetB,if,wgn,mid,Wnt4,Cdk5alpha,Oli,CadN,Fas3,ham,sick,ap,pdm3,Galphao,dgo,fra,CG6701,phyl,chn,Liprin-gamma,nvy,emc,Awh,Con,Ank2,CG6024,tap,gogo,grn,SelR,pros,Fas1,Dscam3,klg,RhoGAP100F,dati,Actbeta,jim,cas,robo2,nerfin-1,nkd,tutl,dpr12,Sema2b,erm,scro
1_Member	GO Biological Processes	GO:0030182	neuron differentiation	-17.4566	-13.7893	50/714	30982,30983,31002,31309,31391,32400,32661,32849,33770,34007,34385,35066,35070,35097,35135,35277,35509,35813,36104,36139,36377,36550,36606,36678,37552,37886,38091,38451,38590,38863,39325,39935,40225,40962,41309,41363,42025,42103,42707,43758,43789,43826,43924,44522,44786,46015,50320,246538,326152,3355151	sc,l(1)sc,Appl,dnc,peb,NetB,if,wgn,mid,Wnt4,Cdk5alpha,Oli,CadN,Fas3,ham,sick,ap,pdm3,Galphao,dgo,fra,CG6701,phyl,chn,Liprin-gamma,nvy,emc,Awh,Con,Ank2,CG6024,tap,gogo,grn,SelR,pros,Fas1,Dscam3,klg,RhoGAP100F,dati,Actbeta,jim,robo2,nerfin-1,tutl,dpr12,Sema2b,erm,scro
1_Member	GO Biological Processes	GO:0031175	neuron projection development	-17.1655	-13.6744	39/433	31002,31309,31391,32400,32661,32849,33770,34007,34385,35066,35070,35097,35135,35277,35509,35813,36377,36550,36678,37552,37886,38590,38863,39935,40225,40962,41309,41363,42025,42103,43758,43789,43924,44522,44786,46015,246538,326152,3355151	Appl,dnc,peb,NetB,if,wgn,mid,Wnt4,Cdk5alpha,Oli,CadN,Fas3,ham,sick,ap,pdm3,fra,CG6701,chn,Liprin-gamma,nvy,Con,Ank2,tap,gogo,grn,SelR,pros,Fas1,Dscam3,RhoGAP100F,dati,jim,robo2,nerfin-1,tutl,Sema2b,erm,scro
1_Member	GO Biological Processes	GO:0048667	cell morphogenesis involved in neuron differentiation	-16.5439	-13.2792	37/403	31002,31309,31391,32400,32661,32849,33770,34007,34385,35066,35070,35097,35135,35277,35509,35813,36377,36550,36678,37552,37886,38863,39935,40225,40962,41309,41363,42025,42103,43758,43924,44522,44786,46015,246538,326152,3355151	Appl,dnc,peb,NetB,if,wgn,mid,Wnt4,Cdk5alpha,Oli,CadN,Fas3,ham,sick,ap,pdm3,fra,CG6701,chn,Liprin-gamma,nvy,Ank2,tap,gogo,grn,SelR,pros,Fas1,Dscam3,RhoGAP100F,jim,robo2,nerfin-1,tutl,Sema2b,erm,scro
1_Member	GO Biological Processes	GO:0048812	neuron projection morphogenesis	-16.4729	-13.2792	37/405	31002,31309,31391,32400,32661,32849,33770,34007,34385,35066,35070,35097,35135,35277,35509,35813,36377,36550,36678,37552,37886,38863,39935,40225,40962,41309,41363,42025,42103,43758,43924,44522,44786,46015,246538,326152,3355151	Appl,dnc,peb,NetB,if,wgn,mid,Wnt4,Cdk5alpha,Oli,CadN,Fas3,ham,sick,ap,pdm3,fra,CG6701,chn,Liprin-gamma,nvy,Ank2,tap,gogo,grn,SelR,pros,Fas1,Dscam3,RhoGAP100F,jim,robo2,nerfin-1,tutl,Sema2b,erm,scro
1_Member	GO Biological Processes	GO:0048858	cell projection morphogenesis	-16.4024	-13.2792	37/407	31002,31309,31391,32400,32661,32849,33770,34007,34385,35066,35070,35097,35135,35277,35509,35813,36377,36550,36678,37552,37886,38863,39935,40225,40962,41309,41363,42025,42103,43758,43924,44522,44786,46015,246538,326152,3355151	Appl,dnc,peb,NetB,if,wgn,mid,Wnt4,Cdk5alpha,Oli,CadN,Fas3,ham,sick,ap,pdm3,fra,CG6701,chn,Liprin-gamma,nvy,Ank2,tap,gogo,grn,SelR,pros,Fas1,Dscam3,RhoGAP100F,jim,robo2,nerfin-1,tutl,Sema2b,erm,scro
1_Member	GO Biological Processes	GO:0120039	plasma membrane bounded cell projection morphogenesis	-16.4024	-13.2792	37/407	31002,31309,31391,32400,32661,32849,33770,34007,34385,35066,35070,35097,35135,35277,35509,35813,36377,36550,36678,37552,37886,38863,39935,40225,40962,41309,41363,42025,42103,43758,43924,44522,44786,46015,246538,326152,3355151	Appl,dnc,peb,NetB,if,wgn,mid,Wnt4,Cdk5alpha,Oli,CadN,Fas3,ham,sick,ap,pdm3,fra,CG6701,chn,Liprin-gamma,nvy,Ank2,tap,gogo,grn,SelR,pros,Fas1,Dscam3,RhoGAP100F,jim,robo2,nerfin-1,tutl,Sema2b,erm,scro
1_Member	GO Biological Processes	GO:0120036	plasma membrane bounded cell projection organization	-16.2986	-13.2708	46/645	31002,31309,31391,32400,32661,32849,33093,33770,34007,34385,34756,35066,35070,35097,35135,35277,35509,35813,36104,36139,36377,36550,36678,37245,37552,37886,38219,38590,38863,39935,40225,40962,41309,41363,41739,42025,42103,43758,43789,43924,44522,44786,46015,246538,326152,3355151	Appl,dnc,peb,NetB,if,wgn,unc,mid,Wnt4,Cdk5alpha,CG10859,Oli,CadN,Fas3,ham,sick,ap,pdm3,Galphao,dgo,fra,CG6701,chn,Oseg6,Liprin-gamma,nvy,Oseg4,Con,Ank2,tap,gogo,grn,SelR,pros,IFT54,Fas1,Dscam3,RhoGAP100F,dati,jim,robo2,nerfin-1,tutl,Sema2b,erm,scro
1_Member	GO Biological Processes	GO:0061564	axon development	-16.2848	-13.2708	33/319	31002,31309,31391,32400,32661,32849,33770,34007,34385,35066,35070,35097,35277,35509,35813,36377,37552,37886,38590,38863,39935,40225,40962,41309,41363,42025,42103,43758,44522,44786,46015,246538,326152	Appl,dnc,peb,NetB,if,wgn,mid,Wnt4,Cdk5alpha,Oli,CadN,Fas3,sick,ap,pdm3,fra,Liprin-gamma,nvy,Con,Ank2,tap,gogo,grn,SelR,pros,Fas1,Dscam3,RhoGAP100F,robo2,nerfin-1,tutl,Sema2b,erm
1_Member	GO Biological Processes	GO:0032990	cell part morphogenesis	-16.1244	-13.1561	37/415	31002,31309,31391,32400,32661,32849,33770,34007,34385,35066,35070,35097,35135,35277,35509,35813,36377,36550,36678,37552,37886,38863,39935,40225,40962,41309,41363,42025,42103,43758,43924,44522,44786,46015,246538,326152,3355151	Appl,dnc,peb,NetB,if,wgn,mid,Wnt4,Cdk5alpha,Oli,CadN,Fas3,ham,sick,ap,pdm3,fra,CG6701,chn,Liprin-gamma,nvy,Ank2,tap,gogo,grn,SelR,pros,Fas1,Dscam3,RhoGAP100F,jim,robo2,nerfin-1,tutl,Sema2b,erm,scro
1_Member	GO Biological Processes	GO:0030030	cell projection organization	-15.9635	-13.0367	46/658	31002,31309,31391,32400,32661,32849,33093,33770,34007,34385,34756,35066,35070,35097,35135,35277,35509,35813,36104,36139,36377,36550,36678,37245,37552,37886,38219,38590,38863,39935,40225,40962,41309,41363,41739,42025,42103,43758,43789,43924,44522,44786,46015,246538,326152,3355151	Appl,dnc,peb,NetB,if,wgn,unc,mid,Wnt4,Cdk5alpha,CG10859,Oli,CadN,Fas3,ham,sick,ap,pdm3,Galphao,dgo,fra,CG6701,chn,Oseg6,Liprin-gamma,nvy,Oseg4,Con,Ank2,tap,gogo,grn,SelR,pros,IFT54,Fas1,Dscam3,RhoGAP100F,dati,jim,robo2,nerfin-1,tutl,Sema2b,erm,scro
1_Member	GO Biological Processes	GO:0007409	axonogenesis	-15.8452	-12.9561	32/308	31002,31309,31391,32400,32661,32849,33770,34007,34385,35066,35070,35097,35277,35509,35813,36377,37552,37886,38863,39935,40225,40962,41309,41363,42025,42103,43758,44522,44786,46015,246538,326152	Appl,dnc,peb,NetB,if,wgn,mid,Wnt4,Cdk5alpha,Oli,CadN,Fas3,sick,ap,pdm3,fra,Liprin-gamma,nvy,Ank2,tap,gogo,grn,SelR,pros,Fas1,Dscam3,RhoGAP100F,robo2,nerfin-1,tutl,Sema2b,erm
1_Member	GO Biological Processes	GO:0000904	cell morphogenesis involved in differentiation	-15.107	-12.2527	37/446	31002,31309,31391,32400,32661,32849,33770,34007,34385,35066,35070,35097,35135,35277,35509,35813,36377,36550,36678,37552,37886,38863,39935,40225,40962,41309,41363,42025,42103,43758,43924,44522,44786,46015,246538,326152,3355151	Appl,dnc,peb,NetB,if,wgn,mid,Wnt4,Cdk5alpha,Oli,CadN,Fas3,ham,sick,ap,pdm3,fra,CG6701,chn,Liprin-gamma,nvy,Ank2,tap,gogo,grn,SelR,pros,Fas1,Dscam3,RhoGAP100F,jim,robo2,nerfin-1,tutl,Sema2b,erm,scro
1_Member	GO Biological Processes	GO:0048666	neuron development	-14.7025	-11.8803	41/566	31002,31309,31391,32400,32661,32849,33770,34007,34385,35066,35070,35097,35135,35277,35509,35813,36377,36550,36678,37552,37886,38590,38863,39325,39935,40225,40962,41309,41363,42025,42103,43758,43789,43924,44522,44786,46015,50320,246538,326152,3355151	Appl,dnc,peb,NetB,if,wgn,mid,Wnt4,Cdk5alpha,Oli,CadN,Fas3,ham,sick,ap,pdm3,fra,CG6701,chn,Liprin-gamma,nvy,Con,Ank2,CG6024,tap,gogo,grn,SelR,pros,Fas1,Dscam3,RhoGAP100F,dati,jim,robo2,nerfin-1,tutl,dpr12,Sema2b,erm,scro
1_Member	GO Biological Processes	GO:0000902	cell morphogenesis	-13.9706	-11.1785	38/511	31002,31309,31391,32400,32661,32849,33770,34007,34385,35066,35070,35097,35135,35277,35509,35813,36001,36377,36550,36678,37552,37886,38863,39935,40225,40962,41309,41363,42025,42103,43758,43924,44522,44786,46015,246538,326152,3355151	Appl,dnc,peb,NetB,if,wgn,mid,Wnt4,Cdk5alpha,Oli,CadN,Fas3,ham,sick,ap,pdm3,dap,fra,CG6701,chn,Liprin-gamma,nvy,Ank2,tap,gogo,grn,SelR,pros,Fas1,Dscam3,RhoGAP100F,jim,robo2,nerfin-1,tutl,Sema2b,erm,scro
1_Member	GO Biological Processes	GO:0006935	chemotaxis	-13.8962	-11.1321	28/269	31391,32400,32661,32849,33770,34007,34385,35066,35070,35097,35509,35813,36377,37886,38590,39935,40225,40962,41309,41363,42025,42103,43758,44522,44786,46015,246538,326152	peb,NetB,if,wgn,mid,Wnt4,Cdk5alpha,Oli,CadN,Fas3,ap,pdm3,fra,nvy,Con,tap,gogo,grn,SelR,pros,Fas1,Dscam3,RhoGAP100F,robo2,nerfin-1,tutl,Sema2b,erm
1_Member	GO Biological Processes	GO:0007411	axon guidance	-13.7173	-10.9795	27/252	31391,32400,32661,32849,33770,34007,34385,35066,35070,35097,35509,35813,36377,37886,39935,40225,40962,41309,41363,42025,42103,43758,44522,44786,46015,246538,326152	peb,NetB,if,wgn,mid,Wnt4,Cdk5alpha,Oli,CadN,Fas3,ap,pdm3,fra,nvy,tap,gogo,grn,SelR,pros,Fas1,Dscam3,RhoGAP100F,robo2,nerfin-1,tutl,Sema2b,erm
1_Member	GO Biological Processes	GO:0097485	neuron projection guidance	-13.3818	-10.6689	27/260	31391,32400,32661,32849,33770,34007,34385,35066,35070,35097,35509,35813,36377,37886,39935,40225,40962,41309,41363,42025,42103,43758,44522,44786,46015,246538,326152	peb,NetB,if,wgn,mid,Wnt4,Cdk5alpha,Oli,CadN,Fas3,ap,pdm3,fra,nvy,tap,gogo,grn,SelR,pros,Fas1,Dscam3,RhoGAP100F,robo2,nerfin-1,tutl,Sema2b,erm
1_Member	GO Biological Processes	GO:0032989	cellular component morphogenesis	-13.0288	-10.3393	38/547	31002,31309,31391,32400,32661,32849,33770,34007,34385,35066,35070,35097,35135,35277,35509,35813,36377,36550,36678,37552,37886,38091,38863,39935,40225,40962,41309,41363,42025,42103,43758,43924,44522,44786,46015,246538,326152,3355151	Appl,dnc,peb,NetB,if,wgn,mid,Wnt4,Cdk5alpha,Oli,CadN,Fas3,ham,sick,ap,pdm3,fra,CG6701,chn,Liprin-gamma,nvy,emc,Ank2,tap,gogo,grn,SelR,pros,Fas1,Dscam3,RhoGAP100F,jim,robo2,nerfin-1,tutl,Sema2b,erm,scro
1_Member	GO Biological Processes	GO:0042330	taxis	-12.2118	-9.54456	29/338	31271,31391,32400,32661,32849,33770,34007,34385,35066,35070,35097,35509,35813,36377,37886,38590,39935,40225,40962,41309,41363,42025,42103,43758,44522,44786,46015,246538,326152	w,peb,NetB,if,wgn,mid,Wnt4,Cdk5alpha,Oli,CadN,Fas3,ap,pdm3,fra,nvy,Con,tap,gogo,grn,SelR,pros,Fas1,Dscam3,RhoGAP100F,robo2,nerfin-1,tutl,Sema2b,erm
1_Member	GO Biological Processes	GO:0040011	locomotion	-7.78802	-5.1815	33/650	31271,31391,32303,32400,32661,32849,33770,34007,34385,35061,35066,35070,35097,35509,35813,36377,37886,38590,39935,40225,40605,40962,41309,41363,42025,42103,42646,43758,44522,44786,46015,246538,326152	w,peb,Neto,NetB,if,wgn,mid,Wnt4,Cdk5alpha,Dhc36C,Oli,CadN,Fas3,ap,pdm3,fra,nvy,Con,tap,gogo,opa,grn,SelR,pros,Fas1,Dscam3,Nrx-1,RhoGAP100F,robo2,nerfin-1,tutl,Sema2b,erm
1_Member	GO Biological Processes	GO:0006928	movement of cell or subcellular component	-7.54232	-4.98904	34/700	31391,32400,32661,32849,33770,34007,34385,34756,35061,35066,35070,35097,35509,35813,36377,37245,37886,38219,39935,40225,40605,40962,41309,41363,41739,42025,42103,43758,44522,44786,46015,53472,246538,326152	peb,NetB,if,wgn,mid,Wnt4,Cdk5alpha,CG10859,Dhc36C,Oli,CadN,Fas3,ap,pdm3,fra,Oseg6,nvy,Oseg4,tap,gogo,opa,grn,SelR,pros,IFT54,Fas1,Dscam3,RhoGAP100F,robo2,nerfin-1,tutl,Aplip1,Sema2b,erm
2_Summary	GO Biological Processes	GO:0008038	neuron recognition	-9.00236	-6.35633	15/115	32400,32661,33770,34007,35070,35097,36377,38590,39325,42025,42103,44522,46015,50320,246538,31290,36363,42707,36104	NetB,if,mid,Wnt4,CadN,Fas3,fra,Con,CG6024,Fas1,Dscam3,robo2,tutl,dpr12,Sema2b,rst,Lac,klg,Galphao
2_Member	GO Biological Processes	GO:0008038	neuron recognition	-9.00236	-6.35633	15/115	32400,32661,33770,34007,35070,35097,36377,38590,39325,42025,42103,44522,46015,50320,246538	NetB,if,mid,Wnt4,CadN,Fas3,fra,Con,CG6024,Fas1,Dscam3,robo2,tutl,dpr12,Sema2b
2_Member	GO Biological Processes	GO:0008037	cell recognition	-8.79117	-6.16534	15/119	32400,32661,33770,34007,35070,35097,36377,38590,39325,42025,42103,44522,46015,50320,246538	NetB,if,mid,Wnt4,CadN,Fas3,fra,Con,CG6024,Fas1,Dscam3,robo2,tutl,dpr12,Sema2b
2_Member	GO Biological Processes	GO:0007156	homophilic cell adhesion via plasma membrane adhesion molecules	-7.54439	-4.98904	9/42	31290,35070,35097,36363,38590,42025,42103,42707,46015	rst,CadN,Fas3,Lac,Con,Fas1,Dscam3,klg,tutl
2_Member	GO Biological Processes	GO:0008039	synaptic target recognition	-6.84613	-4.32504	9/50	32400,34007,35097,38590,39325,44522,46015,50320,246538	NetB,Wnt4,Fas3,Con,CG6024,robo2,tutl,dpr12,Sema2b
2_Member	GO Biological Processes	GO:0098742	cell-cell adhesion via plasma-membrane adhesion molecules	-6.43892	-3.96203	10/72	31290,32661,35070,35097,36363,38590,42025,42103,42707,46015	rst,if,CadN,Fas3,Lac,Con,Fas1,Dscam3,klg,tutl
2_Member	GO Biological Processes	GO:0098609	cell-cell adhesion	-5.5292	-3.11725	11/111	31290,32661,35070,35097,36363,36377,38590,42025,42103,42707,46015	rst,if,CadN,Fas3,Lac,fra,Con,Fas1,Dscam3,klg,tutl
2_Member	GO Biological Processes	GO:0007155	cell adhesion	-4.31246	-2.0766	12/176	31290,32661,35070,35097,36104,36363,36377,38590,42025,42103,42707,46015	rst,if,CadN,Fas3,Galphao,Lac,fra,Con,Fas1,Dscam3,klg,tutl
2_Member	GO Biological Processes	GO:0007413	axonal fasciculation	-3.40437	-1.32822	4/21	33770,35070,35097,38590	mid,CadN,Fas3,Con
2_Member	GO Biological Processes	GO:0106030	neuron projection fasciculation	-3.32303	-1.27906	4/22	33770,35070,35097,38590	mid,CadN,Fas3,Con
3_Summary	GO Biological Processes	GO:0007423	sensory organ development	-7.61384	-5.0258	28/496	30982,30983,30985,31290,31379,31391,32400,35070,35376,36001,36139,36377,36411,36606,36678,37886,38091,38424,38451,39935,41309,41363,42707,43758,43826,43892,46015,318559,32661,34007,35509,36104,36363,40149,40605,40962,44254,44522,64875,33770	sc,l(1)sc,ase,rst,bi,peb,NetB,CadN,Nhe2,dap,dgo,fra,sca,phyl,chn,nvy,emc,sty,Awh,tap,SelR,pros,klg,RhoGAP100F,Actbeta,sif,tutl,spdo,if,Wnt4,ap,Galphao,Lac,verm,opa,grn,bab2,robo2,disco-r,mid
3_Member	GO Biological Processes	GO:0007423	sensory organ development	-7.61384	-5.0258	28/496	30982,30983,30985,31290,31379,31391,32400,35070,35376,36001,36139,36377,36411,36606,36678,37886,38091,38424,38451,39935,41309,41363,42707,43758,43826,43892,46015,318559	sc,l(1)sc,ase,rst,bi,peb,NetB,CadN,Nhe2,dap,dgo,fra,sca,phyl,chn,nvy,emc,sty,Awh,tap,SelR,pros,klg,RhoGAP100F,Actbeta,sif,tutl,spdo
3_Member	GO Biological Processes	GO:0009887	animal organ morphogenesis	-6.91917	-4.38229	35/779	30982,30985,31290,31379,31391,32400,32661,34007,35070,35376,35509,36001,36104,36139,36363,36377,36411,36606,36678,37886,38091,38424,40149,40605,40962,41309,41363,42707,43758,43826,44254,44522,46015,64875,318559	sc,ase,rst,bi,peb,NetB,if,Wnt4,CadN,Nhe2,ap,dap,Galphao,dgo,Lac,fra,sca,phyl,chn,nvy,emc,sty,verm,opa,grn,SelR,pros,klg,RhoGAP100F,Actbeta,bab2,robo2,tutl,disco-r,spdo
3_Member	GO Biological Processes	GO:0045466	R7 cell differentiation	-4.74608	-2.4045	7/49	35070,36606,38091,41363,42707,43758,46015	CadN,phyl,emc,pros,klg,RhoGAP100F,tutl
3_Member	GO Biological Processes	GO:0001654	eye development	-4.73928	-2.4045	20/402	31290,31379,31391,32400,35070,35376,36139,36377,36411,36606,36678,38091,38424,38451,41363,42707,43758,43826,43892,46015	rst,bi,peb,NetB,CadN,Nhe2,dgo,fra,sca,phyl,chn,emc,sty,Awh,pros,klg,RhoGAP100F,Actbeta,sif,tutl
3_Member	GO Biological Processes	GO:0048880	sensory system development	-4.73928	-2.4045	20/402	31290,31379,31391,32400,35070,35376,36139,36377,36411,36606,36678,38091,38424,38451,41363,42707,43758,43826,43892,46015	rst,bi,peb,NetB,CadN,Nhe2,dgo,fra,sca,phyl,chn,emc,sty,Awh,pros,klg,RhoGAP100F,Actbeta,sif,tutl
3_Member	GO Biological Processes	GO:0150063	visual system development	-4.73928	-2.4045	20/402	31290,31379,31391,32400,35070,35376,36139,36377,36411,36606,36678,38091,38424,38451,41363,42707,43758,43826,43892,46015	rst,bi,peb,NetB,CadN,Nhe2,dgo,fra,sca,phyl,chn,emc,sty,Awh,pros,klg,RhoGAP100F,Actbeta,sif,tutl
3_Member	GO Biological Processes	GO:0048749	compound eye development	-4.63541	-2.31061	19/375	31290,31379,31391,32400,35070,35376,36139,36377,36411,36606,36678,38091,38424,38451,41363,42707,43758,43826,46015	rst,bi,peb,NetB,CadN,Nhe2,dgo,fra,sca,phyl,chn,emc,sty,Awh,pros,klg,RhoGAP100F,Actbeta,tutl
3_Member	GO Biological Processes	GO:0001745	compound eye morphogenesis	-4.2793	-2.05923	16/298	31290,31379,31391,35070,35376,36139,36411,36606,36678,38091,38424,41363,42707,43758,43826,46015	rst,bi,peb,CadN,Nhe2,dgo,sca,phyl,chn,emc,sty,pros,klg,RhoGAP100F,Actbeta,tutl
3_Member	GO Biological Processes	GO:0048592	eye morphogenesis	-4.01103	-1.81857	16/314	31290,31379,31391,35070,35376,36139,36411,36606,36678,38091,38424,41363,42707,43758,43826,46015	rst,bi,peb,CadN,Nhe2,dgo,sca,phyl,chn,emc,sty,pros,klg,RhoGAP100F,Actbeta,tutl
3_Member	GO Biological Processes	GO:0090596	sensory organ morphogenesis	-4.01103	-1.81857	16/314	31290,31379,31391,35070,35376,36139,36411,36606,36678,38091,38424,41363,42707,43758,43826,46015	rst,bi,peb,CadN,Nhe2,dgo,sca,phyl,chn,emc,sty,pros,klg,RhoGAP100F,Actbeta,tutl
3_Member	GO Biological Processes	GO:0048663	neuron fate commitment	-2.38252	-0.63175	6/89	33770,36606,38091,41363,42707,43826	mid,phyl,emc,pros,klg,Actbeta
3_Member	GO Biological Processes	GO:0046530	photoreceptor cell differentiation	-2.1158	-0.437089	9/201	31391,35070,36606,38091,41363,42707,43758,43826,46015	peb,CadN,phyl,emc,pros,klg,RhoGAP100F,Actbeta,tutl
3_Member	GO Biological Processes	GO:0007465	R7 cell fate commitment	-2.06726	-0.397862	3/25	36606,41363,42707	phyl,pros,klg
3_Member	GO Biological Processes	GO:0046552	photoreceptor cell fate commitment	-2.04103	-0.378135	5/75	36606,38091,41363,42707,43826	phyl,emc,pros,klg,Actbeta
4_Summary	GO Biological Processes	GO:0014017	neuroblast fate commitment	-6.71727	-4.22071	7/26	30982,30983,30985,33770,35135,41363,44843,31379,34007,35509,36001,36054,36606,38091,40962,42707,43826,43844,44018,44522,31000,31002,32579,32661,36104,39935,40605,43789,250736,36377,36678,47399,318559	sc,l(1)sc,ase,mid,ham,pros,nkd,bi,Wnt4,ap,dap,egr,phyl,emc,grn,klg,Actbeta,Sox102F,cas,robo2,elav,Appl,disco,if,Galphao,tap,opa,dati,bwa,fra,chn,Reph,spdo
4_Member	GO Biological Processes	GO:0014017	neuroblast fate commitment	-6.71727	-4.22071	7/26	30982,30983,30985,33770,35135,41363,44843	sc,l(1)sc,ase,mid,ham,pros,nkd
4_Member	GO Biological Processes	GO:0045165	cell fate commitment	-6.71184	-4.22071	20/299	30982,30983,30985,31379,33770,34007,35135,35509,36001,36054,36606,38091,40962,41363,42707,43826,43844,44018,44522,44843	sc,l(1)sc,ase,bi,mid,Wnt4,ham,ap,dap,egr,phyl,emc,grn,pros,klg,Actbeta,Sox102F,cas,robo2,nkd
4_Member	GO Biological Processes	GO:0007417	central nervous system development	-6.23904	-3.77594	19/291	30982,30983,30985,31000,31002,32579,32661,33770,35509,36001,36104,39935,40605,41363,43789,43826,44018,44522,250736	sc,l(1)sc,ase,elav,Appl,disco,if,mid,ap,dap,Galphao,tap,opa,pros,dati,Actbeta,cas,robo2,bwa
4_Member	GO Biological Processes	GO:0014016	neuroblast differentiation	-6.17845	-3.72872	8/44	30982,30983,30985,33770,35135,41363,44018,44843	sc,l(1)sc,ase,mid,ham,pros,cas,nkd
4_Member	GO Biological Processes	GO:0007422	peripheral nervous system development	-5.95428	-3.51751	9/63	30982,30983,30985,31002,36377,36678,41363,47399,318559	sc,l(1)sc,ase,Appl,fra,chn,pros,Reph,spdo
4_Member	GO Biological Processes	GO:0007419	ventral cord development	-4.4828	-2.18665	8/73	30982,30983,32661,35509,36001,36104,44018,44522	sc,l(1)sc,if,ap,dap,Galphao,cas,robo2
4_Member	GO Biological Processes	GO:0001709	cell fate determination	-3.51446	-1.40354	9/126	30982,30983,30985,33770,36001,36054,36606,41363,44018	sc,l(1)sc,ase,mid,dap,egr,phyl,pros,cas
4_Member	GO Biological Processes	GO:0061382	Malpighian tubule tip cell differentiation	-3.41734	-1.33558	3/9	30982,30983,30985	sc,l(1)sc,ase
4_Member	GO Biological Processes	GO:0007400	neuroblast fate determination	-2.34491	-0.612185	3/20	30982,30983,30985	sc,l(1)sc,ase
5_Summary	GO Biological Processes	GO:0032879	regulation of localization	-5.85511	-3.43092	26/534	31211,31391,32303,32400,35068,35513,36054,36362,36377,37345,38109,38203,38502,40049,40701,41363,41469,42646,43783,43867,44522,49968,50170,64877,2768718,2768944,31309,31767,31997,33427,37384,38196,40461,43800,34007,36104,31271	CG3078,peb,Neto,NetB,Sytalpha,ZnT41F,egr,Dyb,fra,exu,Glut1,CG13920,Teh2,Indy,Rab23,pros,ATP8B,Nrx-1,Syt7,Atf3,robo2,Cadps,Teh3,cpx,qvr,rho-5,dnc,nAChRalpha3,X11Lbeta,VGlut,RIC-3,nSyb,Srpk79D,CG1909,Wnt4,Galphao,w
5_Member	GO Biological Processes	GO:0032879	regulation of localization	-5.85511	-3.43092	26/534	31211,31391,32303,32400,35068,35513,36054,36362,36377,37345,38109,38203,38502,40049,40701,41363,41469,42646,43783,43867,44522,49968,50170,64877,2768718,2768944	CG3078,peb,Neto,NetB,Sytalpha,ZnT41F,egr,Dyb,fra,exu,Glut1,CG13920,Teh2,Indy,Rab23,pros,ATP8B,Nrx-1,Syt7,Atf3,robo2,Cadps,Teh3,cpx,qvr,rho-5
5_Member	GO Biological Processes	GO:0099536	synaptic signaling	-4.84783	-2.47064	15/238	31309,31767,31997,32303,33427,35068,36362,37384,38196,40461,42646,43783,43800,49968,64877	dnc,nAChRalpha3,X11Lbeta,Neto,VGlut,Sytalpha,Dyb,RIC-3,nSyb,Srpk79D,Nrx-1,Syt7,CG1909,Cadps,cpx
5_Member	GO Biological Processes	GO:0007267	cell-cell signaling	-4.5964	-2.28137	17/312	31309,31767,31997,32303,33427,34007,35068,36104,36362,37384,38196,40461,42646,43783,43800,49968,64877	dnc,nAChRalpha3,X11Lbeta,Neto,VGlut,Wnt4,Sytalpha,Galphao,Dyb,RIC-3,nSyb,Srpk79D,Nrx-1,Syt7,CG1909,Cadps,cpx
5_Member	GO Biological Processes	GO:0007268	chemical synaptic transmission	-4.45529	-2.17724	14/227	31309,31767,31997,32303,33427,35068,37384,38196,40461,42646,43783,43800,49968,64877	dnc,nAChRalpha3,X11Lbeta,Neto,VGlut,Sytalpha,RIC-3,nSyb,Srpk79D,Nrx-1,Syt7,CG1909,Cadps,cpx
5_Member	GO Biological Processes	GO:0098916	anterograde trans-synaptic signaling	-4.45529	-2.17724	14/227	31309,31767,31997,32303,33427,35068,37384,38196,40461,42646,43783,43800,49968,64877	dnc,nAChRalpha3,X11Lbeta,Neto,VGlut,Sytalpha,RIC-3,nSyb,Srpk79D,Nrx-1,Syt7,CG1909,Cadps,cpx
5_Member	GO Biological Processes	GO:0099537	trans-synaptic signaling	-4.41339	-2.15271	14/229	31309,31767,31997,32303,33427,35068,37384,38196,40461,42646,43783,43800,49968,64877	dnc,nAChRalpha3,X11Lbeta,Neto,VGlut,Sytalpha,RIC-3,nSyb,Srpk79D,Nrx-1,Syt7,CG1909,Cadps,cpx
5_Member	GO Biological Processes	GO:1903530	regulation of secretion by cell	-3.48287	-1.37795	8/101	35068,36362,38109,40701,43783,49968,64877,2768944	Sytalpha,Dyb,Glut1,Rab23,Syt7,Cadps,cpx,rho-5
5_Member	GO Biological Processes	GO:0017158	regulation of calcium ion-dependent exocytosis	-3.41734	-1.33558	3/9	35068,43783,49968	Sytalpha,Syt7,Cadps
5_Member	GO Biological Processes	GO:0051046	regulation of secretion	-3.34058	-1.28995	8/106	35068,36362,38109,40701,43783,49968,64877,2768944	Sytalpha,Dyb,Glut1,Rab23,Syt7,Cadps,cpx,rho-5
5_Member	GO Biological Processes	GO:0051049	regulation of transport	-3.02478	-1.10432	14/312	31211,32303,35068,36362,38109,38502,40701,42646,43783,49968,50170,64877,2768718,2768944	CG3078,Neto,Sytalpha,Dyb,Glut1,Teh2,Rab23,Nrx-1,Syt7,Cadps,Teh3,cpx,qvr,rho-5
5_Member	GO Biological Processes	GO:0017156	calcium-ion regulated exocytosis	-3.01567	-1.10432	3/12	35068,43783,49968	Sytalpha,Syt7,Cadps
5_Member	GO Biological Processes	GO:1903305	regulation of regulated secretory pathway	-2.80795	-0.93312	3/14	35068,43783,49968	Sytalpha,Syt7,Cadps
5_Member	GO Biological Processes	GO:0099003	vesicle-mediated transport in synapse	-2.69621	-0.845236	7/104	31271,33427,38196,42646,43783,49968,64877	w,VGlut,nSyb,Nrx-1,Syt7,Cadps,cpx
5_Member	GO Biological Processes	GO:0099504	synaptic vesicle cycle	-2.69621	-0.845236	7/104	31271,33427,38196,42646,43783,49968,64877	w,VGlut,nSyb,Nrx-1,Syt7,Cadps,cpx
5_Member	GO Biological Processes	GO:0006836	neurotransmitter transport	-2.4924	-0.692813	7/113	31271,33427,35068,38196,43783,49968,64877	w,VGlut,Sytalpha,nSyb,Syt7,Cadps,cpx
5_Member	GO Biological Processes	GO:0001505	regulation of neurotransmitter levels	-2.42914	-0.659547	7/116	31271,35068,36362,38196,43783,49968,64877	w,Sytalpha,Dyb,nSyb,Syt7,Cadps,cpx
5_Member	GO Biological Processes	GO:0045055	regulated exocytosis	-2.42049	-0.653639	5/61	35068,38196,43783,49968,64877	Sytalpha,nSyb,Syt7,Cadps,cpx
6_Summary	GO Biological Processes	GO:0008407	chaeta morphogenesis	-5.06524	-2.66519	7/44	30982,30985,31290,36411,37886,38091,41309	sc,ase,rst,sca,nvy,emc,SelR
6_Member	GO Biological Processes	GO:0008407	chaeta morphogenesis	-5.06524	-2.66519	7/44	30982,30985,31290,36411,37886,38091,41309	sc,ase,rst,sca,nvy,emc,SelR
6_Member	GO Biological Processes	GO:0022416	chaeta development	-3.21193	-1.19792	7/85	30982,30985,31290,36411,37886,38091,41309	sc,ase,rst,sca,nvy,emc,SelR
7_Summary	GO Biological Processes	GO:0042592	homeostatic process	-4.89695	-2.50848	22/460	31391,32157,32579,32661,32849,33427,34007,34380,35376,35408,35513,36054,36363,37400,38109,38174,38863,40495,43826,43867,44359,45668	peb,CG10362,disco,if,wgn,VGlut,Wnt4,CYLD,Nhe2,nrv3,ZnT41F,egr,Lac,ktub,Glut1,cue,Ank2,SPoCk,Actbeta,Atf3,CG46339,Vha68-1
7_Member	GO Biological Processes	GO:0042592	homeostatic process	-4.89695	-2.50848	22/460	31391,32157,32579,32661,32849,33427,34007,34380,35376,35408,35513,36054,36363,37400,38109,38174,38863,40495,43826,43867,44359,45668	peb,CG10362,disco,if,wgn,VGlut,Wnt4,CYLD,Nhe2,nrv3,ZnT41F,egr,Lac,ktub,Glut1,cue,Ank2,SPoCk,Actbeta,Atf3,CG46339,Vha68-1
7_Member	GO Biological Processes	GO:0048878	chemical homeostasis	-3.03595	-1.10432	13/276	32157,33427,34380,35376,35408,35513,37400,38109,38174,40495,43826,43867,45668	CG10362,VGlut,CYLD,Nhe2,nrv3,ZnT41F,ktub,Glut1,cue,SPoCk,Actbeta,Atf3,Vha68-1
8_Summary	Reactome Gene Sets	R-DME-3000178	ECM proteoglycans	-4.53211	-2.22662	6/36	31002,32661,35519,36411,45815,49808,43826,46015,43552,35946,45524,36001,38091,38424,2768718	Appl,if,CG43366,sca,Spn27A,Spn42Dd,Actbeta,tutl,CG7896,Cyp4p2,Cyp4p1,dap,emc,sty,qvr
8_Member	Reactome Gene Sets	R-DME-3000178	ECM proteoglycans	-4.53211	-2.22662	6/36	31002,32661,35519,36411,45815,49808	Appl,if,CG43366,sca,Spn27A,Spn42Dd
8_Member	Reactome Gene Sets	R-DME-1474244	Extracellular matrix organization	-3.96885	-1.79994	8/86	31002,32661,35519,36411,43826,45815,46015,49808	Appl,if,CG43366,sca,Actbeta,Spn27A,tutl,Spn42Dd
8_Member	Reactome Gene Sets	R-DME-114608	Platelet degranulation	-3.10476	-1.13214	8/115	31002,32661,35519,36411,43552,43826,45815,49808	Appl,if,CG43366,sca,CG7896,Actbeta,Spn27A,Spn42Dd
8_Member	Reactome Gene Sets	R-DME-76005	Response to elevated platelet cytosolic Ca2+	-3.03136	-1.10432	8/118	31002,32661,35519,36411,43552,43826,45815,49808	Appl,if,CG43366,sca,CG7896,Actbeta,Spn27A,Spn42Dd
8_Member	Reactome Gene Sets	R-DME-196071	Metabolism of steroid hormones	-2.45168	-0.677634	5/60	35519,35946,45524,45815,49808	CG43366,Cyp4p2,Cyp4p1,Spn27A,Spn42Dd
8_Member	GO Biological Processes	GO:0044092	negative regulation of molecular function	-2.289	-0.571173	6/93	36001,38091,38424,45815,49808,2768718	dap,emc,sty,Spn27A,Spn42Dd,qvr
8_Member	Reactome Gene Sets	R-DME-76002	Platelet activation, signaling and aggregation	-2.13057	-0.44335	8/165	31002,32661,35519,36411,43552,43826,45815,49808	Appl,if,CG43366,sca,CG7896,Actbeta,Spn27A,Spn42Dd
8_Member	Reactome Gene Sets	R-DME-194002	Glucocorticoid biosynthesis	-2.11735	-0.437089	3/24	35519,45815,49808	CG43366,Spn27A,Spn42Dd
8_Member	Reactome Gene Sets	R-DME-140837	Intrinsic Pathway of Fibrin Clot Formation	-2.01943	-0.365051	3/26	35519,45815,49808	CG43366,Spn27A,Spn42Dd
8_Member	Reactome Gene Sets	R-DME-140875	Common Pathway of Fibrin Clot Formation	-2.01943	-0.365051	3/26	35519,45815,49808	CG43366,Spn27A,Spn42Dd
8_Member	Reactome Gene Sets	R-DME-140877	Formation of Fibrin Clot (Clotting Cascade)	-2.01943	-0.365051	3/26	35519,45815,49808	CG43366,Spn27A,Spn42Dd
9_Summary	GO Biological Processes	GO:0051239	regulation of multicellular organismal process	-4.44361	-2.17433	25/603	30982,30983,30985,31211,31391,33770,34007,34738,35070,36054,36104,37552,38174,38424,38863,39935,41363,43558,43826,43844,43892,44522,326152,2768718,2768944,31290,35135,35238,36377,36678,37633,44018,44254,44786,46015,35813	sc,l(1)sc,ase,CG3078,peb,mid,Wnt4,CG43778,CadN,egr,Galphao,Liprin-gamma,cue,sty,Ank2,tap,pros,Tace,Actbeta,Sox102F,sif,robo2,erm,qvr,rho-5,rst,ham,Hasp,fra,chn,PIP5K59B,cas,bab2,nerfin-1,tutl,pdm3
9_Member	GO Biological Processes	GO:0051239	regulation of multicellular organismal process	-4.44361	-2.17433	25/603	30982,30983,30985,31211,31391,33770,34007,34738,35070,36054,36104,37552,38174,38424,38863,39935,41363,43558,43826,43844,43892,44522,326152,2768718,2768944	sc,l(1)sc,ase,CG3078,peb,mid,Wnt4,CG43778,CadN,egr,Galphao,Liprin-gamma,cue,sty,Ank2,tap,pros,Tace,Actbeta,Sox102F,sif,robo2,erm,qvr,rho-5
9_Member	GO Biological Processes	GO:0050793	regulation of developmental process	-4.39282	-2.14057	27/684	30982,30983,30985,31290,33770,34007,35070,35135,35238,36054,36104,36377,36678,37552,37633,38424,38863,39935,41363,43558,43826,43892,44018,44254,44786,46015,326152	sc,l(1)sc,ase,rst,mid,Wnt4,CadN,ham,Hasp,egr,Galphao,fra,chn,Liprin-gamma,PIP5K59B,sty,Ank2,tap,pros,Tace,Actbeta,sif,cas,bab2,nerfin-1,tutl,erm
9_Member	GO Biological Processes	GO:0007412	axon target recognition	-4.28052	-2.05923	4/13	35070,35813,37552,326152	CadN,pdm3,Liprin-gamma,erm
9_Member	GO Biological Processes	GO:0051960	regulation of nervous system development	-4.00566	-1.81857	13/219	30982,30983,30985,33770,35070,36104,37552,38863,39935,41363,43826,43892,326152	sc,l(1)sc,ase,mid,CadN,Galphao,Liprin-gamma,Ank2,tap,pros,Actbeta,sif,erm
9_Member	GO Biological Processes	GO:0045595	regulation of cell differentiation	-3.98132	-1.80546	15/283	30982,30983,30985,33770,35070,36678,38424,39935,41363,43826,43892,44018,44254,44786,326152	sc,l(1)sc,ase,mid,CadN,chn,sty,tap,pros,Actbeta,sif,cas,bab2,nerfin-1,erm
9_Member	GO Biological Processes	GO:0010975	regulation of neuron projection development	-3.45371	-1.36053	8/102	35070,35135,35238,36377,39935,41363,43892,46015	CadN,ham,Hasp,fra,tap,pros,sif,tutl
9_Member	GO Biological Processes	GO:0050767	regulation of neurogenesis	-3.2934	-1.25965	9/135	30982,30983,30985,35070,39935,41363,43826,43892,326152	sc,l(1)sc,ase,CadN,tap,pros,Actbeta,sif,erm
9_Member	GO Biological Processes	GO:0060284	regulation of cell development	-3.17047	-1.17535	10/170	30982,30983,30985,35070,38424,39935,41363,43826,43892,326152	sc,l(1)sc,ase,CadN,sty,tap,pros,Actbeta,sif,erm
9_Member	GO Biological Processes	GO:2000026	regulation of multicellular organismal development	-2.90901	-1.02532	13/285	30982,30983,30985,33770,35070,36104,37552,38863,39935,41363,43826,43892,326152	sc,l(1)sc,ase,mid,CadN,Galphao,Liprin-gamma,Ank2,tap,pros,Actbeta,sif,erm
9_Member	GO Biological Processes	GO:0050773	regulation of dendrite development	-2.76438	-0.903344	5/51	35070,35135,35238,36377,46015	CadN,ham,Hasp,fra,tutl
9_Member	GO Biological Processes	GO:0051241	negative regulation of multicellular organismal process	-2.53852	-0.722559	9/173	35070,36054,36104,37552,38424,39935,41363,43558,326152	CadN,egr,Galphao,Liprin-gamma,sty,tap,pros,Tace,erm
9_Member	GO Biological Processes	GO:0051093	negative regulation of developmental process	-2.48529	-0.692813	10/210	35070,36054,36104,36678,37552,38424,39935,41363,43558,326152	CadN,egr,Galphao,chn,Liprin-gamma,sty,tap,pros,Tace,erm
9_Member	GO Biological Processes	GO:0120035	regulation of plasma membrane bounded cell projection organization	-2.48341	-0.692813	8/144	35070,35135,35238,36377,39935,41363,43892,46015	CadN,ham,Hasp,fra,tap,pros,sif,tutl
9_Member	GO Biological Processes	GO:0031344	regulation of cell projection organization	-2.4109	-0.651304	8/148	35070,35135,35238,36377,39935,41363,43892,46015	CadN,ham,Hasp,fra,tap,pros,sif,tutl
9_Member	GO Biological Processes	GO:0051961	negative regulation of nervous system development	-2.38252	-0.63175	6/89	35070,36104,37552,39935,41363,326152	CadN,Galphao,Liprin-gamma,tap,pros,erm
9_Member	GO Biological Processes	GO:0045596	negative regulation of cell differentiation	-2.17919	-0.478124	6/98	35070,36678,38424,39935,41363,326152	CadN,chn,sty,tap,pros,erm
9_Member	GO Biological Processes	GO:0050768	negative regulation of neurogenesis	-2.11308	-0.437089	4/46	35070,39935,41363,326152	CadN,tap,pros,erm
9_Member	GO Biological Processes	GO:0031345	negative regulation of cell projection organization	-2.01943	-0.365051	3/26	35070,39935,41363	CadN,tap,pros
9_Member	GO Biological Processes	GO:0050770	regulation of axonogenesis	-2.01686	-0.364582	4/49	36377,39935,41363,43892	fra,tap,pros,sif
10_Summary	GO Biological Processes	GO:0016200	synaptic target attraction	-4.3196	-2.0766	3/5	32400,38590,246538,35135,36377,36550,36678,41363,43924,3355151	NetB,Con,Sema2b,ham,fra,CG6701,chn,pros,jim,scro
10_Member	GO Biological Processes	GO:0016200	synaptic target attraction	-4.3196	-2.0766	3/5	32400,38590,246538	NetB,Con,Sema2b
10_Member	GO Biological Processes	GO:0050918	positive chemotaxis	-3.78655	-1.64438	3/7	32400,38590,246538	NetB,Con,Sema2b
10_Member	GO Biological Processes	GO:0048813	dendrite morphogenesis	-3.2934	-1.25965	9/135	32400,35135,36377,36550,36678,41363,43924,246538,3355151	NetB,ham,fra,CG6701,chn,pros,jim,Sema2b,scro
10_Member	GO Biological Processes	GO:0070983	dendrite guidance	-3.17249	-1.17535	4/24	32400,36377,41363,246538	NetB,fra,pros,Sema2b
10_Member	GO Biological Processes	GO:0016358	dendrite development	-3.09079	-1.12254	9/144	32400,35135,36377,36550,36678,41363,43924,246538,3355151	NetB,ham,fra,CG6701,chn,pros,jim,Sema2b,scro
11_Summary	GO Biological Processes	GO:0016318	ommatidial rotation	-4.00468	-1.81857	5/28	31391,35070,36139,36411,38424,34007,36104,40701,30983,30985,31379,32661,35509,36001,36363,38047,38091,40605,43826,44254,64875,30982,32579,33770,38451,40850,44522,36678,39976	peb,CadN,dgo,sca,sty,Wnt4,Galphao,Rab23,l(1)sc,ase,bi,if,ap,dap,Lac,miple1,emc,opa,Actbeta,bab2,disco-r,sc,disco,mid,Awh,Alh,robo2,chn,Adgf-A
11_Member	GO Biological Processes	GO:0016318	ommatidial rotation	-4.00468	-1.81857	5/28	31391,35070,36139,36411,38424	peb,CadN,dgo,sca,sty
11_Member	GO Biological Processes	GO:0001738	morphogenesis of a polarized epithelium	-3.82954	-1.6742	8/90	31391,34007,35070,36104,36139,36411,38424,40701	peb,Wnt4,CadN,Galphao,dgo,sca,sty,Rab23
11_Member	GO Biological Processes	GO:0001736	establishment of planar polarity	-3.37213	-1.31237	7/80	31391,34007,35070,36104,36139,36411,38424	peb,Wnt4,CadN,Galphao,dgo,sca,sty
11_Member	GO Biological Processes	GO:0007164	establishment of tissue polarity	-3.37213	-1.31237	7/80	31391,34007,35070,36104,36139,36411,38424	peb,Wnt4,CadN,Galphao,dgo,sca,sty
11_Member	GO Biological Processes	GO:0042067	establishment of ommatidial planar polarity	-2.6894	-0.844973	5/53	31391,35070,36139,36411,38424	peb,CadN,dgo,sca,sty
11_Member	GO Biological Processes	GO:0048729	tissue morphogenesis	-2.56147	-0.739345	21/633	30983,30985,31379,31391,32661,34007,35070,35509,36001,36104,36139,36363,36411,38047,38091,38424,40605,40701,43826,44254,64875	l(1)sc,ase,bi,peb,if,Wnt4,CadN,ap,dap,Galphao,dgo,Lac,sca,miple1,emc,sty,opa,Rab23,Actbeta,bab2,disco-r
11_Member	GO Biological Processes	GO:0002009	morphogenesis of an epithelium	-2.373	-0.624884	20/614	30983,30985,31379,31391,32661,34007,35070,35509,36001,36104,36139,36363,36411,38091,38424,40605,40701,43826,44254,64875	l(1)sc,ase,bi,peb,if,Wnt4,CadN,ap,dap,Galphao,dgo,Lac,sca,emc,sty,opa,Rab23,Actbeta,bab2,disco-r
11_Member	GO Biological Processes	GO:0035295	tube development	-2.08063	-0.408599	22/743	30982,30983,30985,31379,31391,32579,32661,33770,35509,36001,36104,36139,36411,38091,38424,38451,40605,40850,43826,44254,44522,64875	sc,l(1)sc,ase,bi,peb,disco,if,mid,ap,dap,Galphao,dgo,sca,emc,sty,Awh,opa,Alh,Actbeta,bab2,robo2,disco-r
11_Member	GO Biological Processes	GO:0048569	post-embryonic animal organ development	-2.05066	-0.385605	16/484	31379,32661,35509,36001,36104,36139,36411,36678,38091,38424,39976,40605,40850,43826,44254,64875	bi,if,ap,dap,Galphao,dgo,sca,chn,emc,sty,Adgf-A,opa,Alh,Actbeta,bab2,disco-r
12_Summary	GO Biological Processes	GO:0034330	cell junction organization	-4.00149	-1.81857	14/250	31002,31831,32303,36104,36362,36363,38863,40461,41363,42646,42707,43758,50320,64877	Appl,CG44325,Neto,Galphao,Dyb,Lac,Ank2,Srpk79D,pros,Nrx-1,klg,RhoGAP100F,dpr12,cpx
12_Member	GO Biological Processes	GO:0034330	cell junction organization	-4.00149	-1.81857	14/250	31002,31831,32303,36104,36362,36363,38863,40461,41363,42646,42707,43758,50320,64877	Appl,CG44325,Neto,Galphao,Dyb,Lac,Ank2,Srpk79D,pros,Nrx-1,klg,RhoGAP100F,dpr12,cpx
12_Member	GO Biological Processes	GO:0050808	synapse organization	-3.53685	-1.41986	11/182	31002,32303,36362,38863,40461,41363,42646,42707,43758,50320,64877	Appl,Neto,Dyb,Ank2,Srpk79D,pros,Nrx-1,klg,RhoGAP100F,dpr12,cpx
12_Member	GO Biological Processes	GO:1990709	presynaptic active zone organization	-2.55294	-0.733911	3/17	36362,40461,43758	Dyb,Srpk79D,RhoGAP100F
13_Summary	GO Biological Processes	GO:1900073	regulation of neuromuscular synaptic transmission	-3.92852	-1.76645	5/29	32849,33427,36054,38863,42646,64877,32303,36362,2768718,43558	wgn,VGlut,egr,Ank2,Nrx-1,cpx,Neto,Dyb,qvr,Tace
13_Member	GO Biological Processes	GO:1900073	regulation of neuromuscular synaptic transmission	-3.92852	-1.76645	5/29	32849,33427,36054,38863,42646	wgn,VGlut,egr,Ank2,Nrx-1
13_Member	GO Biological Processes	GO:0050805	negative regulation of synaptic transmission	-3.17249	-1.17535	4/24	32849,36054,38863,64877	wgn,egr,Ank2,cpx
13_Member	GO Biological Processes	GO:1900074	negative regulation of neuromuscular synaptic transmission	-3.13512	-1.1581	3/11	32849,36054,38863	wgn,egr,Ank2
13_Member	GO Biological Processes	GO:0050804	modulation of chemical synaptic transmission	-3.06931	-1.11809	9/145	32303,32849,33427,36054,36362,38863,42646,64877,2768718	Neto,wgn,VGlut,egr,Dyb,Ank2,Nrx-1,cpx,qvr
13_Member	GO Biological Processes	GO:0099177	regulation of trans-synaptic signaling	-3.06931	-1.11809	9/145	32303,32849,33427,36054,36362,38863,42646,64877,2768718	Neto,wgn,VGlut,egr,Dyb,Ank2,Nrx-1,cpx,qvr
13_Member	GO Biological Processes	GO:0033209	tumor necrosis factor-mediated signaling pathway	-2.90721	-1.02532	3/13	32849,36054,43558	wgn,egr,Tace
13_Member	GO Biological Processes	GO:0034612	response to tumor necrosis factor	-2.90721	-1.02532	3/13	32849,36054,43558	wgn,egr,Tace
13_Member	GO Biological Processes	GO:0071356	cellular response to tumor necrosis factor	-2.90721	-1.02532	3/13	32849,36054,43558	wgn,egr,Tace
13_Member	GO Biological Processes	GO:0019221	cytokine-mediated signaling pathway	-2.47922	-0.692813	3/18	32849,36054,43558	wgn,egr,Tace
13_Member	GO Biological Processes	GO:0071345	cellular response to cytokine stimulus	-2.47922	-0.692813	3/18	32849,36054,43558	wgn,egr,Tace
13_Member	GO Biological Processes	GO:0034097	response to cytokine	-2.34491	-0.612185	3/20	32849,36054,43558	wgn,egr,Tace
14_Summary	GO Biological Processes	GO:0007402	ganglion mother cell fate determination	-3.78655	-1.64438	3/7	33770,41363,44018,32400,36054,36104,36377,38424,44359,326152,30985,43826	mid,pros,cas,NetB,egr,Galphao,fra,sty,CG46339,erm,ase,Actbeta
14_Member	GO Biological Processes	GO:0007402	ganglion mother cell fate determination	-3.78655	-1.64438	3/7	33770,41363,44018	mid,pros,cas
14_Member	GO Biological Processes	GO:0042063	gliogenesis	-3.33912	-1.28995	7/81	32400,36054,36104,36377,38424,41363,44018	NetB,egr,Galphao,fra,sty,pros,cas
14_Member	GO Biological Processes	GO:0043696	dedifferentiation	-3.26794	-1.24417	3/10	41363,44359,326152	pros,CG46339,erm
14_Member	GO Biological Processes	GO:0043697	cell dedifferentiation	-3.26794	-1.24417	3/10	41363,44359,326152	pros,CG46339,erm
14_Member	GO Biological Processes	GO:2000177	regulation of neural precursor cell proliferation	-2.45168	-0.677634	5/60	30985,41363,43826,44018,326152	ase,pros,Actbeta,cas,erm
14_Member	GO Biological Processes	GO:0010001	glial cell differentiation	-2.37042	-0.624884	4/39	36104,38424,41363,44018	Galphao,sty,pros,cas
15_Summary	KEGG Pathway	dme04013	MAPK signaling pathway - fly - Drosophila melanogaster (fruit fly)	-3.72997	-1.59423	8/93	31379,31391,32849,34380,36054,36606,38424,41363,31309,34032,38863,44843,45815,49808,64877,318559,2768944	bi,peb,wgn,CYLD,egr,phyl,sty,pros,dnc,RapGAP1,Ank2,nkd,Spn27A,Spn42Dd,cpx,spdo,rho-5
15_Member	KEGG Pathway	dme04013	MAPK signaling pathway - fly - Drosophila melanogaster (fruit fly)	-3.72997	-1.59423	8/93	31379,31391,32849,34380,36054,36606,38424,41363	bi,peb,wgn,CYLD,egr,phyl,sty,pros
15_Member	GO Biological Processes	GO:0010648	negative regulation of cell communication	-2.34049	-0.610286	15/410	31309,31391,32849,34032,34380,36054,36606,38424,38863,44843,45815,49808,64877,318559,2768944	dnc,peb,wgn,RapGAP1,CYLD,egr,phyl,sty,Ank2,nkd,Spn27A,Spn42Dd,cpx,spdo,rho-5
15_Member	GO Biological Processes	GO:0023057	negative regulation of signaling	-2.33082	-0.603175	15/411	31309,31391,32849,34032,34380,36054,36606,38424,38863,44843,45815,49808,64877,318559,2768944	dnc,peb,wgn,RapGAP1,CYLD,egr,phyl,sty,Ank2,nkd,Spn27A,Spn42Dd,cpx,spdo,rho-5
16_Summary	GO Biological Processes	GO:0000122	negative regulation of transcription by RNA polymerase II	-3.56555	-1.43615	12/211	31379,31991,33770,36432,36678,38091,38468,38469,40962,41363,43660,44786,31000,36054,39527,43558,44018,326152,36001,38424,45815,49808,36301,36550,36581	bi,CG43347,mid,Su(z)2,chn,emc,CG12605,scrt,grn,pros,CG12071,nerfin-1,elav,egr,bru3,Tace,cas,erm,dap,sty,Spn27A,Spn42Dd,Hen1,CG6701,SmydA-1
16_Member	GO Biological Processes	GO:0000122	negative regulation of transcription by RNA polymerase II	-3.56555	-1.43615	12/211	31379,31991,33770,36432,36678,38091,38468,38469,40962,41363,43660,44786	bi,CG43347,mid,Su(z)2,chn,emc,CG12605,scrt,grn,pros,CG12071,nerfin-1
16_Member	GO Biological Processes	GO:0009890	negative regulation of biosynthetic process	-3.39136	-1.32074	18/429	31000,31379,31991,33770,36054,36432,36678,38091,38468,38469,39527,40962,41363,43558,43660,44018,44786,326152	elav,bi,CG43347,mid,egr,Su(z)2,chn,emc,CG12605,scrt,bru3,grn,pros,Tace,CG12071,cas,nerfin-1,erm
16_Member	GO Biological Processes	GO:0051253	negative regulation of RNA metabolic process	-3.23547	-1.21661	15/332	31000,31379,31991,33770,36432,36678,38091,38468,38469,40962,41363,43660,44018,44786,326152	elav,bi,CG43347,mid,Su(z)2,chn,emc,CG12605,scrt,grn,pros,CG12071,cas,nerfin-1,erm
16_Member	GO Biological Processes	GO:0045892	negative regulation of transcription, DNA-templated	-3.03824	-1.10432	14/311	31379,31991,33770,36432,36678,38091,38468,38469,40962,41363,43660,44018,44786,326152	bi,CG43347,mid,Su(z)2,chn,emc,CG12605,scrt,grn,pros,CG12071,cas,nerfin-1,erm
16_Member	GO Biological Processes	GO:1902679	negative regulation of RNA biosynthetic process	-3.03824	-1.10432	14/311	31379,31991,33770,36432,36678,38091,38468,38469,40962,41363,43660,44018,44786,326152	bi,CG43347,mid,Su(z)2,chn,emc,CG12605,scrt,grn,pros,CG12071,cas,nerfin-1,erm
16_Member	GO Biological Processes	GO:1903507	negative regulation of nucleic acid-templated transcription	-3.03824	-1.10432	14/311	31379,31991,33770,36432,36678,38091,38468,38469,40962,41363,43660,44018,44786,326152	bi,CG43347,mid,Su(z)2,chn,emc,CG12605,scrt,grn,pros,CG12071,cas,nerfin-1,erm
16_Member	GO Biological Processes	GO:0031324	negative regulation of cellular metabolic process	-3.0235	-1.10432	22/621	31000,31379,31991,33770,36001,36054,36432,36678,38091,38424,38468,38469,39527,40962,41363,43558,43660,44018,44786,45815,49808,326152	elav,bi,CG43347,mid,dap,egr,Su(z)2,chn,emc,sty,CG12605,scrt,bru3,grn,pros,Tace,CG12071,cas,nerfin-1,Spn27A,Spn42Dd,erm
16_Member	GO Biological Processes	GO:0045934	negative regulation of nucleobase-containing compound metabolic process	-2.86712	-0.988775	15/361	31000,31379,31991,33770,36432,36678,38091,38468,38469,40962,41363,43660,44018,44786,326152	elav,bi,CG43347,mid,Su(z)2,chn,emc,CG12605,scrt,grn,pros,CG12071,cas,nerfin-1,erm
16_Member	GO Biological Processes	GO:0010558	negative regulation of macromolecule biosynthetic process	-2.79716	-0.928401	16/405	31000,31379,31991,33770,36432,36678,38091,38468,38469,39527,40962,41363,43660,44018,44786,326152	elav,bi,CG43347,mid,Su(z)2,chn,emc,CG12605,scrt,bru3,grn,pros,CG12071,cas,nerfin-1,erm
16_Member	GO Biological Processes	GO:0051172	negative regulation of nitrogen compound metabolic process	-2.79628	-0.928401	20/564	31000,31379,31991,33770,36001,36432,36678,38091,38424,38468,38469,39527,40962,41363,43660,44018,44786,45815,49808,326152	elav,bi,CG43347,mid,dap,Su(z)2,chn,emc,sty,CG12605,scrt,bru3,grn,pros,CG12071,cas,nerfin-1,Spn27A,Spn42Dd,erm
16_Member	GO Biological Processes	GO:0031327	negative regulation of cellular biosynthetic process	-2.59627	-0.764746	16/424	31000,31379,31991,33770,36432,36678,38091,38468,38469,39527,40962,41363,43660,44018,44786,326152	elav,bi,CG43347,mid,Su(z)2,chn,emc,CG12605,scrt,bru3,grn,pros,CG12071,cas,nerfin-1,erm
16_Member	GO Biological Processes	GO:0010605	negative regulation of macromolecule metabolic process	-2.05128	-0.385605	23/793	31000,31379,31991,33770,36001,36301,36432,36550,36581,36678,38091,38424,38468,38469,39527,40962,41363,43660,44018,44786,45815,49808,326152	elav,bi,CG43347,mid,dap,Hen1,Su(z)2,CG6701,SmydA-1,chn,emc,sty,CG12605,scrt,bru3,grn,pros,CG12071,cas,nerfin-1,Spn27A,Spn42Dd,erm
17_Summary	GO Biological Processes	GO:0007420	brain development	-3.54028	-1.41986	9/125	31002,32579,39935,41363,43789,43826,44018,44522,250736	Appl,disco,tap,pros,dati,Actbeta,cas,robo2,bwa
17_Member	GO Biological Processes	GO:0007420	brain development	-3.54028	-1.41986	9/125	31002,32579,39935,41363,43789,43826,44018,44522,250736	Appl,disco,tap,pros,dati,Actbeta,cas,robo2,bwa
17_Member	GO Biological Processes	GO:0060322	head development	-3.00604	-1.09849	9/148	31002,32579,39935,41363,43789,43826,44018,44522,250736	Appl,disco,tap,pros,dati,Actbeta,cas,robo2,bwa
17_Member	GO Biological Processes	GO:0016319	mushroom body development	-2.58676	-0.761523	6/81	31002,39935,43789,43826,44018,44522	Appl,tap,dati,Actbeta,cas,robo2
18_Summary	GO Biological Processes	GO:0043269	regulation of ion transport	-3.47431	-1.37529	7/77	31211,32303,35068,38502,43783,50170,2768718	CG3078,Neto,Sytalpha,Teh2,Syt7,Teh3,qvr
18_Member	GO Biological Processes	GO:0043269	regulation of ion transport	-3.47431	-1.37529	7/77	31211,32303,35068,38502,43783,50170,2768718	CG3078,Neto,Sytalpha,Teh2,Syt7,Teh3,qvr
18_Member	GO Biological Processes	GO:0002028	regulation of sodium ion transport	-2.90721	-1.02532	3/13	32303,38502,50170	Neto,Teh2,Teh3
18_Member	GO Biological Processes	GO:0010959	regulation of metal ion transport	-2.65317	-0.815256	5/54	31211,32303,38502,50170,2768718	CG3078,Neto,Teh2,Teh3,qvr
18_Member	GO Biological Processes	GO:0043266	regulation of potassium ion transport	-2.16991	-0.478124	3/23	31211,32303,2768718	CG3078,Neto,qvr
19_Summary	GO Biological Processes	GO:0003008	system process	-3.18804	-1.17883	23/644	31002,31271,31309,31767,32340,32661,33093,33770,35061,35376,35408,35546,35813,36104,37400,38098,38863,41363,41469,42646,42707,43892,50320	Appl,w,dnc,nAChRalpha3,rdgB,if,unc,mid,Dhc36C,Nhe2,nrv3,Ptr,pdm3,Galphao,ktub,Gr61a,Ank2,pros,ATP8B,Nrx-1,klg,sif,dpr12
19_Member	GO Biological Processes	GO:0003008	system process	-3.18804	-1.17883	23/644	31002,31271,31309,31767,32340,32661,33093,33770,35061,35376,35408,35546,35813,36104,37400,38098,38863,41363,41469,42646,42707,43892,50320	Appl,w,dnc,nAChRalpha3,rdgB,if,unc,mid,Dhc36C,Nhe2,nrv3,Ptr,pdm3,Galphao,ktub,Gr61a,Ank2,pros,ATP8B,Nrx-1,klg,sif,dpr12
19_Member	GO Biological Processes	GO:0050877	nervous system process	-3.08315	-1.11923	21/574	31002,31271,31309,31767,32340,32661,33093,35061,35408,35546,35813,36104,37400,38098,38863,41363,41469,42646,42707,43892,50320	Appl,w,dnc,nAChRalpha3,rdgB,if,unc,Dhc36C,nrv3,Ptr,pdm3,Galphao,ktub,Gr61a,Ank2,pros,ATP8B,Nrx-1,klg,sif,dpr12
19_Member	GO Biological Processes	GO:0007600	sensory perception	-2.30268	-0.579946	14/374	32340,32661,33093,35061,35408,35813,36104,37400,38098,38863,41363,41469,43892,50320	rdgB,if,unc,Dhc36C,nrv3,pdm3,Galphao,ktub,Gr61a,Ank2,pros,ATP8B,sif,dpr12
19_Member	GO Biological Processes	GO:0007605	sensory perception of sound	-2.21853	-0.512727	5/68	33093,35061,35408,37400,38863	unc,Dhc36C,nrv3,ktub,Ank2
20_Summary	Reactome Gene Sets	R-DME-450520	HuR (ELAVL1) binds and stabilizes mRNA	-3.13512	-1.1581	3/11	31000,32245,36054	elav,fne,egr
20_Member	Reactome Gene Sets	R-DME-450520	HuR (ELAVL1) binds and stabilizes mRNA	-3.13512	-1.1581	3/11	31000,32245,36054	elav,fne,egr
